# Supplementary material for: Translational and post-translational control of human naïve versus primed pluripotency
Source: iScience. 2021 Dec 17;25(1):103645. doi: 10.1016/j.isci.2021.103645 (PMC8718978; doi:10.1016/j.isci.2021.103645)
Supplement: Table S1: Proteomic data-H9, related to — Figure 2 [file mmc2.xlsx]

## Sheet: protein identification
Protein IDs	Majority protein IDs	Protein names	Gene names	Fasta headers	Number of proteins	Peptides	Razor + unique peptides	Unique peptides	Sequence coverage [%]	Mol. weight [kDa]	Sequence length	Score	Sequence coverage Primed_1 [%]	Sequence coverage Primed_2 [%]	Sequence coverage Primed_3 [%]	Sequence coverage Naïve_1 [%]	Sequence coverage Naïve_2 [%]	Sequence coverage Naïve_3 [%]	Intensity	LFQ intensity Primed_1	LFQ intensity Primed_2	LFQ intensity Primed_3	LFQ intensity Naïve_1	LFQ intensity Naïve_2	LFQ intensity Naïve_3	FC	P-VALUE
A0A023HJ61	A0A023HJ61		RAB4A	tr|A0A023HJ61|A0A023HJ61_HUMAN HRES-1/RAB4 variant OS=Homo sapiens OX=9606 GN=RAB4A PE=2 SV=1	1	3	2	0	31.4	13.596	121	3.7257	11.6	22.3	22.3	11.6	10.7	0	79062000	8288700	8443500	6688900	7464400	0	0
Q14WI3;X2C0V4;A0A0N6W1Y9;A0A075XDP0;A0A075X7J5;A0A098CLD5;A0A098CK12;A0A346M0I0;A0A346M050;A0A0N6YNN2;A0A075X7D1;Q8W9B1;A0A075X7E4;A0A075X6R1;A0A075XDG3;A0A346M0E2;A6ZHG8;A0A343R0I1;A0A3S9JHP1;Q4R1L7;A0A410RF14;A0A343HGW9;A0A343GR07;V9N787;S5RP67;Q8WCX9;Q4F4Q9;L7P4B9;L7P4B8;J7HWH1;J7HR73;J7HLK4;J7HKC6;H9S4I5;H9P359;H9MYH0;H9MWB6;H9MSR8;H9MS34;H9MRT0;H9MRG3;H9MQG2;H9MQ71;H9MQ45;H9MPV4;H9MJW2;H9MJU…	Q14WI3;X2C0V4;A0A0N6W1Y9;A0A075XDP0;A0A075X7J5;A0A098CLD5;A0A098CK12;A0A346M0I0;A0A346M050;A0A0N6YNN2;A0A075X7D1;Q8W9B1;A0A075X7E4;A0A075X6R1;A0A075XDG3;A0A346M0E2;A6ZHG8;A0A343R0I1;A0A3S9JHP1;Q4R1L7;A0A410RF14;A0A343HGW9;A0A343GR07;V9N787;S5RP67;Q8WCX9;Q4F4Q9;L7P4B9;L7P4B8;J7HWH1;J7HR73;J7HLK4;J7HKC6;H9S4I5;H9P359;H9MYH0;H9MWB6;H9MSR8;H9MS34;H9MRT0;H9MRG3;H9MQG2;H9MQ71;H9MQ45;H9MPV4;H9MJW2;H9MJU…	NADH-ubiquinone oxidoreductase chain 1	ND1;NDI;ndh1;NADH1;MT-ND1	tr|Q14WI3|Q14WI3_HUMAN NADH-ubiquinone oxidoreductase chain 1 (Fragment) OS=Homo sapiens OX=9606 PE=3 SV=1;tr|X2C0V4|X2C0V4_HUMAN NADH-ubiquinone oxidoreductase chain 1 (Fragment) OS=Homo sapiens OX=9606 GN=ND1 PE=3 SV=1;tr|A0A0N6W1Y9|A0A0N6W1Y9_HUMAN NADH	811	1	1	1	24.4	8.5895	78	3.4644	0	0	24.4	24.4	0	0	188570000	0	0	20637000	23322000	0	0
A0A1B0W1F8;A0A075X6P1;A0A343GRN8;A0A218N8X1;A0A1L1ZDQ5;Q53ZV6;H9A7H1;D7P652;D7P639;D7P626;B8X5X6;B2XIN1;A0A4D6CV32;A0A4D6CPB5;A0A4D6BXQ4;A0A411KUC8;A0A1L1ZH79;A0A1J0Q3H4;A0A1J0PPE5;A0A059RIX9;A0A023REG7;A0A023QG09;X5CM76;X5CKG0;X5CI32;X5CF88;X5CBQ3;X5BYA7;X5BWL7;X5BWF0;X5BVZ3;X5BVA2;X5BV52;X5BPC3;X2JJ49;X2CH62;W8DRA6;W8DIL7;W8DCA6;W8DBU7;W8DBM7;W8DAS2;W8D9V0;W8D9F9;W8D8R1;W0C6Q7;W0C3F1;V9PAU1;V9P…	A0A1B0W1F8;A0A075X6P1;A0A343GRN8;A0A218N8X1;A0A1L1ZDQ5;Q53ZV6;H9A7H1;D7P652;D7P639;D7P626;B8X5X6;B2XIN1;A0A4D6CV32;A0A4D6CPB5;A0A4D6BXQ4;A0A411KUC8;A0A1L1ZH79;A0A1J0Q3H4;A0A1J0PPE5;A0A059RIX9;A0A023REG7;A0A023QG09;X5CM76;X5CKG0;X5CI32;X5CF88;X5CBQ3;X5BYA7;X5BWL7;X5BWF0;X5BVZ3;X5BVA2;X5BV52;X5BPC3;X2JJ49;X2CH62;W8DRA6;W8DIL7;W8DCA6;W8DBU7;W8DBM7;W8DAS2;W8D9V0;W8D9F9;W8D8R1;W0C6Q7;W0C3F1;V9PAU1;V9P…	NADH-ubiquinone oxidoreductase chain 5	ND5;NADH5;ndh5;MT-ND5;nd5	tr|A0A1B0W1F8|A0A1B0W1F8_HUMAN NADH dehydrogenase subunit 5 (Fragment) OS=Homo sapiens OX=9606 GN=ND5 PE=4 SV=1;tr|A0A075X6P1|A0A075X6P1_HUMAN NADH-ubiquinone oxidoreductase chain 5 (Fragment) OS=Homo sapiens OX=9606 GN=ND5 PE=3 SV=1;tr|A0A343GRN8|A0A343GR	1532	2	2	2	16.1	24.851	223	17.209	0	8.5	16.1	8.5	0	8.5	413670000	0	33392000	41650000	42503000	0	22387000
B3UYF0;A0A075X8H6;X2C5C9;A0A343GR09;A0A344AKF2;A0A343YSP6;A0A344AK48;A0A344AJD8;A0A344AJ97;A0A075X6S7;A0A343YSQ9;A0A344AJJ0;A0A344AJG4;A0A344AJF1;A0A343HXG3;A0A344AJL6;A0A344AJU4;A0A344AJY3;A0A343GRV8;A0A344AJC5;A0A059QPI2;A0A344AKD9;A0A059RP47;A0A345ALI0;A0A344AJP2;A0A059RPW0;A0A1B1PEL1;A0A344AJH7;A0A088FSE5;A0A023Q488;A0A343SU55;C8YAE4;A0A3Q9CRG5;A0A344AJR8;A0A344AIZ5;A0A059RPT5;A0A059R5S6;X5D9…	B3UYF0;A0A075X8H6;X2C5C9;A0A343GR09;A0A344AKF2;A0A343YSP6;A0A344AK48;A0A344AJD8;A0A344AJ97;A0A075X6S7;A0A343YSQ9;A0A344AJJ0;A0A344AJG4;A0A344AJF1;A0A343HXG3;A0A344AJL6;A0A344AJU4;A0A344AJY3;A0A343GRV8;A0A344AJC5;A0A059QPI2;A0A344AKD9;A0A059RP47;A0A345ALI0;A0A344AJP2;A0A059RPW0;A0A1B1PEL1;A0A344AJH7;A0A088FSE5;A0A023Q488;A0A343SU55;C8YAE4;A0A3Q9CRG5;A0A344AJR8;A0A344AIZ5;A0A059RPT5;A0A059R5S6;X5D9…	Cytochrome c oxidase subunit 1	cox1;COX1;coxI;COI;CO1;MT-CO1	tr|B3UYF0|B3UYF0_HUMAN Cytochrome c oxidase subunit 1 OS=Homo sapiens OX=9606 GN=cox1 PE=3 SV=1;tr|A0A075X8H6|A0A075X8H6_HUMAN Cytochrome c oxidase subunit 1 (Fragment) OS=Homo sapiens OX=9606 GN=COX1 PE=3 SV=1;tr|X2C5C9|X2C5C9_HUMAN Cytochrome c oxidase s	850	1	1	1	3.8	22.728	211	1.9882	0	3.8	0	3.8	3.8	3.8	167450000	0	10038000	0	5686200	9305800	4438400
A0A346M047;A0A218N9E7;H9E7F7;H9E7P8;A0A346LZY3;A0A346M077;A0A1B1PEQ8;H9E7W2;H9E7T7;A0A343GQC6;X5C6M5;X5BKA4;X2CK15;X2C841;W8DFH5;W8D1X2;V9K571;V9JPM6;V9J3S1;U5Z9R9;U5Z487;U3LSI8;T1SWS8;T1Q632;S4STI1;R9Y478;R9Y412;Q9B2U8;Q9B138;Q8WCW3;Q8HNR1;Q85KS0;Q7Y6M3;Q6VJJ3;Q6VJD8;Q6VIG7;Q6RQ80;Q6RNN7;Q6RKW8;Q6R0V6;Q5SB08;Q5SAP1;Q5S971;Q4GQP0;Q4GHE1;Q4GCZ4;Q4GCG2;Q4F4V6;Q305H0;Q19MP7;Q15HH9;Q0Z7S0;Q0Z7J0;Q06T…	A0A346M047;A0A218N9E7;H9E7F7;H9E7P8;A0A346LZY3;A0A346M077;A0A1B1PEQ8;H9E7W2;H9E7T7;A0A343GQC6;X5C6M5;X5BKA4;X2CK15;X2C841;W8DFH5;W8D1X2;V9K571;V9JPM6;V9J3S1;U5Z9R9;U5Z487;U3LSI8;T1SWS8;T1Q632;S4STI1;R9Y478;R9Y412;Q9B2U8;Q9B138;Q8WCW3;Q8HNR1;Q85KS0;Q7Y6M3;Q6VJJ3;Q6VJD8;Q6VIG7;Q6RQ80;Q6RNN7;Q6RKW8;Q6R0V6;Q5SB08;Q5SAP1;Q5S971;Q4GQP0;Q4GHE1;Q4GCZ4;Q4GCG2;Q4F4V6;Q305H0;Q19MP7;Q15HH9;Q0Z7S0;Q0Z7J0;Q06T…	Cytochrome c oxidase subunit 2	COX2;COII;MT-CO2;cox2	tr|A0A346M047|A0A346M047_HUMAN Cytochrome c oxidase subunit II (Fragment) OS=Homo sapiens OX=9606 GN=COX2 PE=4 SV=1;tr|A0A218N9E7|A0A218N9E7_HUMAN Cytochrome c oxidase subunit 2 (Fragment) OS=Homo sapiens OX=9606 GN=COX2 PE=3 SV=1;tr|H9E7F7|H9E7F7_HUMAN Cy	465	6	1	0	46.4	16.985	151	1.468	28.5	46.4	33.1	39.7	41.7	33.1	1351000000	22834000	139200000	112770000	0	158730000	186910000
A0A344AJ71;A0A343GM20;A0A493QZL8;A0A344AK07;A0A075X6N5;A0A346M0E1;A0A3Q8UG22;A0A410RF91;A0A143FYJ4;A0A346M0F5;A0A346LZQ8;A0A346LZY4;A0A1B1PEP8;V9M9E1;V9M714;V9JTG4;V5JPT0;U5YV54;U3M4F0;T2HIR1;T2HIA7;T1SWT3;R9ZR79;R9Y5H6;Q9B1A3;Q94P44;Q8W8E1;Q85KZ3;Q85KW5;Q7YEE7;Q7YCG7;Q7GXU0;Q6RM58;Q6RLG0;Q5XTF0;Q5S8Z2;Q5S8W6;Q5S8S7;Q4GUF2;Q4GAR3;Q4F675;Q4F196;Q4F0Q1;Q3S937;Q3S924;Q0ZK82;Q0Z7D7;M1LM67;K9R3Q7;I3Q9…	A0A344AJ71;A0A343GM20;A0A493QZL8;A0A344AK07;A0A075X6N5;A0A346M0E1;A0A3Q8UG22;A0A410RF91;A0A143FYJ4;A0A346M0F5;A0A346LZQ8;A0A346LZY4;A0A1B1PEP8;V9M9E1;V9M714;V9JTG4;V5JPT0;U5YV54;U3M4F0;T2HIR1;T2HIA7;T1SWT3;R9ZR79;R9Y5H6;Q9B1A3;Q94P44;Q8W8E1;Q85KZ3;Q85KW5;Q7YEE7;Q7YCG7;Q7GXU0;Q6RM58;Q6RLG0;Q5XTF0;Q5S8Z2;Q5S8W6;Q5S8S7;Q4GUF2;Q4GAR3;Q4F675;Q4F196;Q4F0Q1;Q3S937;Q3S924;Q0ZK82;Q0Z7D7;M1LM67;K9R3Q7;I3Q9…	ATP synthase protein 8	ATP8;atp8;ATPase 8;MT-ATP8	tr|A0A344AJ71|A0A344AJ71_HUMAN ATP synthase protein 8 (Fragment) OS=Homo sapiens OX=9606 GN=ATP8 PE=3 SV=1;tr|A0A343GM20|A0A343GM20_HUMAN ATP synthase protein 8 (Fragment) OS=Homo sapiens OX=9606 GN=ATP8 PE=3 SV=1;tr|A0A493QZL8|A0A493QZL8_HUMAN ATP synthas	248	2	2	2	40	5.922	50	2.5752	22	40	40	22	22	22	474140000	114020000	44352000	34972000	32378000	22895000	31398000
A0A023T6R1;Q96A72;F5H6P7;F5H6N1;F5H3U9;F5H124	A0A023T6R1;Q96A72;F5H6P7;F5H6N1	Protein mago nashi homolog 2	FLJ10292;MAGOHB	tr|A0A023T6R1|A0A023T6R1_HUMAN Mago nashi protein OS=Homo sapiens OX=9606 GN=FLJ10292 PE=2 SV=1;sp|Q96A72|MGN2_HUMAN Protein mago nashi homolog 2 OS=Homo sapiens OX=9606 GN=MAGOHB PE=1 SV=1;tr|F5H6P7|F5H6P7_HUMAN Protein mago nashi homolog 2 OS=Homo sapien	6	6	6	1	43.2	17.276	148	37.894	27	36.5	36.5	36.5	39.2	27	4789600000	438520000	489370000	527790000	503450000	276500000	296770000
A0A023T787;Q9Y5S9;A0A0J9YW13	A0A023T787;Q9Y5S9;A0A0J9YW13	RNA-binding protein 8A	RBM8;RBM8A	tr|A0A023T787|A0A023T787_HUMAN RNA-binding protein 8A OS=Homo sapiens OX=9606 GN=RBM8 PE=2 SV=1;sp|Q9Y5S9|RBM8A_HUMAN RNA-binding protein 8A OS=Homo sapiens OX=9606 GN=RBM8A PE=1 SV=1;tr|A0A0J9YW13|A0A0J9YW13_HUMAN RNA-binding protein 8A (Fragment) OS=Homo	3	8	8	8	62.1	19.889	174	28.8	20.7	46.6	46.6	31.6	31.6	31.6	4392100000	507110000	474850000	442580000	344060000	415220000	369020000
C9JMM8;A0A023UFG1;Q9GZV8	C9JMM8;A0A023UFG1;Q9GZV8	PR domain zinc finger protein 14	PRDM14	tr|C9JMM8|C9JMM8_HUMAN PR domain zinc finger protein 14 (Fragment) OS=Homo sapiens OX=9606 GN=PRDM14 PE=1 SV=8;tr|A0A023UFG1|A0A023UFG1_HUMAN PR domain-containing 14 OS=Homo sapiens OX=9606 GN=PRDM14 PE=2 SV=1;sp|Q9GZV8|PRD14_HUMAN PR domain zinc finger pr	3	1	1	1	11.1	11.052	99	1.5253	0	0	0	11.1	11.1	0	60587000	0	0	0	17635000	8797400	0
A0A0C4DFM1;A0A024QYR3;Q92544;B4DYH6;B4DH88;B4DKC1;Q6ZTK5;F8WCN2;F2Z2L1	A0A0C4DFM1;A0A024QYR3;Q92544;B4DYH6;B4DH88;B4DKC1	Transmembrane 9 superfamily member 4	TM9SF4	tr|A0A0C4DFM1|A0A0C4DFM1_HUMAN Transmembrane 9 superfamily member OS=Homo sapiens OX=9606 GN=TM9SF4 PE=1 SV=1;tr|A0A024QYR3|A0A024QYR3_HUMAN Transmembrane 9 superfamily member OS=Homo sapiens OX=9606 PE=2 SV=1;sp|Q92544|TM9S4_HUMAN Transmembrane 9 superfam	9	10	10	10	20	72.54	625	23.131	11	10.9	7.7	17	10.7	17.1	1704300000	115220000	202330000	180760000	180810000	168060000	168650000
B3KSG9;A0A024QYR8;Q99805	B3KSG9;A0A024QYR8;Q99805	Transmembrane 9 superfamily member 2	TM9SF2	tr|B3KSG9|B3KSG9_HUMAN Transmembrane 9 superfamily member OS=Homo sapiens OX=9606 PE=2 SV=1;tr|A0A024QYR8|A0A024QYR8_HUMAN Transmembrane 9 superfamily member OS=Homo sapiens OX=9606 GN=TM9SF2 PE=2 SV=1;sp|Q99805|TM9S2_HUMAN Transmembrane 9 superfamily memb	3	11	11	11	25.3	65.43	573	51.362	10.1	21.1	18.7	18.7	14.7	17.8	5868300000	381410000	614080000	425260000	508650000	516790000	485150000
Q96JZ5;A0A024QYS2;Q9HD45;Q5TB53;Q8WUB5;Q8NCC4;Q96K55;B4DN13	Q96JZ5;A0A024QYS2;Q9HD45;Q5TB53;Q8WUB5;Q8NCC4	Transmembrane 9 superfamily member 3	SMBP;TM9SF3	tr|Q96JZ5|Q96JZ5_HUMAN Transmembrane 9 superfamily member OS=Homo sapiens OX=9606 GN=SMBP PE=2 SV=1;tr|A0A024QYS2|A0A024QYS2_HUMAN Transmembrane 9 superfamily member OS=Homo sapiens OX=9606 PE=2 SV=1;sp|Q9HD45|TM9S3_HUMAN Transmembrane 9 superfamily member	8	8	8	8	14.7	62.941	545	17.494	5.1	10.8	7.3	14.7	10.8	10.8	1938500000	75442000	265280000	183180000	226540000	127390000	127350000
A0A2R8YGH5;A0A024QYT6;H7C1E4;P61966;B8ZZZ1;Q53R44;Q96PC3	A0A2R8YGH5;A0A024QYT6;H7C1E4;P61966	AP-1 complex subunit sigma-1A	AP1S1	tr|A0A2R8YGH5|A0A2R8YGH5_HUMAN AP complex subunit sigma OS=Homo sapiens OX=9606 GN=AP1S1 PE=1 SV=1;tr|A0A024QYT6|A0A024QYT6_HUMAN AP complex subunit sigma OS=Homo sapiens OX=9606 GN=AP1S1 PE=3 SV=1;tr|H7C1E4|H7C1E4_HUMAN AP complex subunit sigma (Fragment)	7	4	2	2	25.5	18.602	157	6.7252	4.5	4.5	4.5	9.6	4.5	19.7	4201900	0	0	0	0	0	0
B4DVQ5;A1KYQ7;A0A024QYU9;Q99613;B4DVU3;B4DDN4;B4DRU0;B5ME19;B4E2Z6;B3KNZ4;A0A024QYX7;Q3B7B9;H3BPE3;H3BPE4;H3BTY8	B4DVQ5;A1KYQ7;A0A024QYU9;Q99613;B4DVU3;B4DDN4;B4DRU0;B5ME19;B4E2Z6;B3KNZ4;A0A024QYX7	Eukaryotic translation initiation factor 3 subunit C;Eukaryotic translation initiation factor 3 subunit C-like protein	EIF3C;EIF3CL	tr|B4DVQ5|B4DVQ5_HUMAN Eukaryotic translation initiation factor 3 subunit C OS=Homo sapiens OX=9606 GN=EIF3C PE=2 SV=1;tr|A1KYQ7|A1KYQ7_HUMAN Eukaryotic translation initiation factor 3 subunit C OS=Homo sapiens OX=9606 GN=EIF3C PE=2 SV=1;tr|A0A024QYU9|A0A0	15	22	22	22	26.6	103.64	898	78.185	13.8	18.7	16.5	23.1	23.3	22.3	6781900000	322660000	508040000	522750000	773780000	714500000	709960000
A0A024QYX0;Q15125;C9J719;C9JJ78;A0A494C0F3	A0A024QYX0;Q15125;C9J719;C9JJ78;A0A494C0F3	3-beta-hydroxysteroid-Delta(8),Delta(7)-isomerase	EBP	tr|A0A024QYX0|A0A024QYX0_HUMAN Emopamil binding protein OS=Homo sapiens OX=9606 GN=EBP PE=2 SV=1;sp|Q15125|EBP_HUMAN 3-beta-hydroxysteroid-Delta(8),Delta(7)-isomerase OS=Homo sapiens OX=9606 GN=EBP PE=1 SV=3;tr|C9J719|C9J719_HUMAN 3-beta-hydroxysteroid-Del	5	3	3	3	16.5	26.352	230	9.0697	5.2	12.2	12.2	12.2	16.5	9.6	2152500000	38291000	203170000	189480000	256610000	139970000	211370000
B7Z2X6;B7Z440;B7Z2G0;B7Z9M4;A0A024QYX2;B7Z831;Q9NZH0	B7Z2X6;B7Z440;B7Z2G0;B7Z9M4;A0A024QYX2;B7Z831;Q9NZH0	G-protein coupled receptor family C group 5 member B	GPRC5B	tr|B7Z2X6|B7Z2X6_HUMAN cDNA FLJ52145, highly similar to G-protein coupled receptor family C group 5 member B OS=Homo sapiens OX=9606 PE=2 SV=1;tr|B7Z440|B7Z440_HUMAN cDNA FLJ53055, highly similar to G-protein coupled receptor family C group 5 member B OS=H	7	2	2	2	12.6	20.727	190	9.4775	0	12.6	12.6	12.6	12.6	12.6	359490000	0	30958000	33396000	48074000	28680000	31186000
A0A024QYX3;P98179	A0A024QYX3;P98179	RNA-binding protein 3	RBM3	tr|A0A024QYX3|A0A024QYX3_HUMAN RNA binding motif (RNP1, RRM) protein 3, isoform CRA_c OS=Homo sapiens OX=9606 GN=RBM3 PE=4 SV=1;sp|P98179|RBM3_HUMAN RNA-binding protein 3 OS=Homo sapiens OX=9606 GN=RBM3 PE=1 SV=1	2	2	2	2	12.7	17.17	157	1.6268	0	6.4	12.7	12.7	6.4	6.4	415000000	0	0	87375000	73750000	0	0
A0A024QYY0;Q8WUX1;C9JJU1;C9JMY2;C9JHH7;C9JWG4;C9JNK4;A0A087X1I6	A0A024QYY0;Q8WUX1;C9JJU1;C9JMY2;C9JHH7;C9JWG4;C9JNK4	Sodium-coupled neutral amino acid transporter 5	SLC38A5	tr|A0A024QYY0|A0A024QYY0_HUMAN Solute carrier family 38, member 5, isoform CRA_a OS=Homo sapiens OX=9606 GN=SLC38A5 PE=4 SV=1;sp|Q8WUX1|S38A5_HUMAN Sodium-coupled neutral amino acid transporter 5 OS=Homo sapiens OX=9606 GN=SLC38A5 PE=1 SV=1;tr|C9JJU1|C9JJU	8	3	3	3	6.6	51.457	472	4.628	1.5	3	1.5	0	0	0	253200000	58820000	22753000	36932000	0	0	0
B7Z4W7;F6PQP6;E9PBC1;B3KMB3;I3L2B2;B7ZKM5;A0A024QYY1;O95208	B7Z4W7;F6PQP6;E9PBC1;B3KMB3;I3L2B2;B7ZKM5;A0A024QYY1;O95208	Epsin-2	EPN2	tr|B7Z4W7|B7Z4W7_HUMAN cDNA FLJ56853, highly similar to Epsin-2 OS=Homo sapiens OX=9606 PE=2 SV=1;tr|F6PQP6|F6PQP6_HUMAN Epsin-2 (Fragment) OS=Homo sapiens OX=9606 GN=EPN2 PE=1 SV=8;tr|E9PBC1|E9PBC1_HUMAN Epsin-2 OS=Homo sapiens OX=9606 GN=EPN2 PE=1 SV=1;t	8	1	1	1	4	28.317	253	1.307	0	4	4	0	0	0	35985000	0	9364400	7591400	0	0	0
I3L0S1;B2R7R5;A0A024QYY3;O60256;I3L4G9;Q6ZTP6;E7EPA1;C9JDU5;C9JJS3;C9J168;C9K0K7;B4DP31	I3L0S1;B2R7R5;A0A024QYY3;O60256;I3L4G9;Q6ZTP6;E7EPA1	Phosphoribosyl pyrophosphate synthase-associated protein 2	PRPSAP2	tr|I3L0S1|I3L0S1_HUMAN Phosphoribosyl pyrophosphate synthase-associated protein 2 (Fragment) OS=Homo sapiens OX=9606 GN=PRPSAP2 PE=1 SV=1;tr|B2R7R5|B2R7R5_HUMAN cDNA, FLJ93570, highly similar to Homo sapiens phosphoribosyl pyrophosphate synthetase-associat	12	4	4	3	21.9	28.638	260	7.0441	5.4	10.8	5.4	15.8	11.5	5.4	344050000	30910000	29656000	28478000	43226000	32579000	37634000
B4DW07;J3KSG2;B4DQ24;B4DIW7;B4E2A4;A0A024QYY9;Q5M775;J3KRN9;J3QQM0	B4DW07;J3KSG2;B4DQ24;B4DIW7;B4E2A4;A0A024QYY9;Q5M775;J3KRN9;J3QQM0	Cytospin-B	SPECC1	tr|B4DW07|B4DW07_HUMAN cDNA FLJ50032, highly similar to Homo sapiens spectrin domain with coiled-coils 1 (SPECC1), transcript variant, mRNA OS=Homo sapiens OX=9606 PE=2 SV=1;tr|J3KSG2|J3KSG2_HUMAN Cytospin-B (Fragment) OS=Homo sapiens OX=9606 GN=SPECC1 PE=	9	2	2	2	7.1	45.73	408	4.3501	0	3.2	0	3.2	0	0	151560000	0	27285000	0	19017000	0	0
A0A024QYZ0;P60059	A0A024QYZ0;P60059	Protein transport protein Sec61 subunit gamma	SEC61G	tr|A0A024QYZ0|A0A024QYZ0_HUMAN Sec61 gamma subunit, isoform CRA_a OS=Homo sapiens OX=9606 GN=SEC61G PE=3 SV=1;sp|P60059|SC61G_HUMAN Protein transport protein Sec61 subunit gamma OS=Homo sapiens OX=9606 GN=SEC61G PE=1 SV=1	2	1	1	1	17.6	7.7412	68	8.111	17.6	17.6	17.6	17.6	17.6	17.6	2266200000	420740000	184290000	144560000	144730000	147030000	147030000
B3KN29;A0A024QZ22;O60831;A6NP52;B4DFG8;A6NM71	B3KN29;A0A024QZ22;O60831;A6NP52;B4DFG8;A6NM71	PRA1 family protein 2	PRAF2	tr|B3KN29|B3KN29_HUMAN PRA1 family protein OS=Homo sapiens OX=9606 PE=2 SV=1;tr|A0A024QZ22|A0A024QZ22_HUMAN PRA1 family protein OS=Homo sapiens OX=9606 GN=PRAF2 PE=3 SV=1;sp|O60831|PRAF2_HUMAN PRA1 family protein 2 OS=Homo sapiens OX=9606 GN=PRAF2 PE=1 SV=	6	2	2	2	16.3	19.29	178	5.0123	0	6.2	6.2	6.2	16.3	10.1	211820000	0	24166000	36778000	63537000	44682000	39068000
A0A024QZ30;P31040;D6RFM5;B3KT34;A0A087X1I3;Q0QF12;B4DYN5;A0A494C1T6;B3KYA5;H0Y8X1;B4DNB2;B7Z668;B7Z6J5	A0A024QZ30;P31040;D6RFM5;B3KT34;A0A087X1I3;Q0QF12;B4DYN5	Succinate dehydrogenase [ubiquinone] flavoprotein subunit, mitochondrial	SDHA	tr|A0A024QZ30|A0A024QZ30_HUMAN Succinate dehydrogenase [ubiquinone] flavoprotein subunit, mitochondrial OS=Homo sapiens OX=9606 GN=SDHA PE=3 SV=1;sp|P31040|SDHA_HUMAN Succinate dehydrogenase [ubiquinone] flavoprotein subunit, mitochondrial OS=Homo sapiens	13	22	22	22	49.1	72.691	664	86.08	14	40.1	30.1	27.9	27	27.6	5190300000	810820000	536160000	414660000	462720000	433910000	434370000
J3KMZ7;B4DQZ5;A0A024QZ48;Q9H0H0;J3KRH0;A0A2R8Y7F8;A0A2R8Y4Z6	J3KMZ7;B4DQZ5;A0A024QZ48;Q9H0H0;J3KRH0;A0A2R8Y7F8;A0A2R8Y4Z6	Integrator complex subunit 2	INTS2	tr|J3KMZ7|J3KMZ7_HUMAN Integrator complex subunit 2 OS=Homo sapiens OX=9606 GN=INTS2 PE=1 SV=1;tr|B4DQZ5|B4DQZ5_HUMAN cDNA FLJ51634, highly similar to Integrator complex subunit 2 OS=Homo sapiens OX=9606 PE=2 SV=1;tr|A0A024QZ48|A0A024QZ48_HUMAN Integrator	7	2	2	2	2.5	133.38	1196	5.1552	0	1.3	0	1.3	0	0	22365000	0	0	0	8270400	0	0
Q6FG43;J3QLD9;A0A024QZ62;E7EMK3;Q14254;Q9BTI6;K7EKW9	Q6FG43;J3QLD9;A0A024QZ62;E7EMK3;Q14254;Q9BTI6;K7EKW9	Flotillin-2	FLOT2;hCG_1998851	tr|Q6FG43|Q6FG43_HUMAN FLOT2 protein OS=Homo sapiens OX=9606 GN=FLOT2 PE=2 SV=1;tr|J3QLD9|J3QLD9_HUMAN Flotillin-2 OS=Homo sapiens OX=9606 GN=FLOT2 PE=1 SV=1;tr|A0A024QZ62|A0A024QZ62_HUMAN HCG1998851, isoform CRA_c OS=Homo sapiens OX=9606 GN=hCG_1998851 PE	7	14	14	14	42.7	41.685	379	47.778	15.3	30.6	32.2	17.9	17.9	28	2336100000	141620000	249190000	219040000	234890000	174720000	176920000
B4DYM1;A0A0D9SFK2;A0A024QZ63;Q92614;B4E0T8;B4DZ32	B4DYM1;A0A0D9SFK2;A0A024QZ63;Q92614;B4E0T8;B4DZ32	Unconventional myosin-XVIIIa	MYO18A;hCG_27198	tr|B4DYM1|B4DYM1_HUMAN cDNA FLJ60372, highly similar to Myosin-18A OS=Homo sapiens OX=9606 PE=2 SV=1;tr|A0A0D9SFK2|A0A0D9SFK2_HUMAN Unconventional myosin-XVIIIa OS=Homo sapiens OX=9606 GN=MYO18A PE=1 SV=1;tr|A0A024QZ63|A0A024QZ63_HUMAN HCG27198, isoform CR	6	4	4	4	3.1	186.53	1642	4.3102	1.3	0.7	1.8	0	0.7	0	103430000	28812000	0	21652000	0	0	0
A0A024QZ64;B7Z3K9;P09972;B7Z1N6;B7Z1Y2;B7Z3K7;A8MVZ9;B7Z1Z9;J3KSV6;J3QKP5;C9J8F3;J3QKK1;B7Z1H6;K7EKH5;B7Z1L5;Q8NHT3;A0A087WXX2;A0A3B3IS80;A8K430;A0A024R145;P05062	A0A024QZ64;B7Z3K9;P09972;B7Z1N6;B7Z1Y2;B7Z3K7;A8MVZ9;B7Z1Z9;J3KSV6;J3QKP5	Fructose-bisphosphate aldolase;Fructose-bisphosphate aldolase C	ALDOC	tr|A0A024QZ64|A0A024QZ64_HUMAN Fructose-bisphosphate aldolase OS=Homo sapiens OX=9606 GN=ALDOC PE=2 SV=1;tr|B7Z3K9|B7Z3K9_HUMAN Fructose-bisphosphate aldolase OS=Homo sapiens OX=9606 PE=2 SV=1;sp|P09972|ALDOC_HUMAN Fructose-bisphosphate aldolase C OS=Homo	21	16	12	12	53	39.455	364	119.6	12.4	26.1	32.7	47.3	42.6	44.8	3805100000	224100000	203110000	343980000	423270000	427060000	432460000
A0A024QZ68;Q9BZG1;Q6NXT3;C9JBG0;C9JY26;B4DNC0;Q96PJ7;E7ES60;J3QLC6;K7EIF2;H7C0Y7;V9GY61;K7EJW7	A0A024QZ68;Q9BZG1;Q6NXT3;C9JBG0;C9JY26;B4DNC0;Q96PJ7;E7ES60	Ras-related protein Rab-34	RAB34	tr|A0A024QZ68|A0A024QZ68_HUMAN RAB34, member RAS oncogene family, isoform CRA_b OS=Homo sapiens OX=9606 GN=RAB34 PE=4 SV=1;sp|Q9BZG1|RAB34_HUMAN Ras-related protein Rab-34 OS=Homo sapiens OX=9606 GN=RAB34 PE=1 SV=1;tr|Q6NXT3|Q6NXT3_HUMAN RAB34 protein OS=H	13	10	10	10	46.3	29.044	259	37.296	12.4	27.8	33.6	23.6	23.2	31.7	1462400000	192920000	147580000	137910000	101690000	102730000	116780000
H0YF68;A8K0J3;A0A024QZ70;Q9H2K8;Q7L7X3	H0YF68;A8K0J3;A0A024QZ70;Q9H2K8;Q7L7X3	Serine/threonine-protein kinase TAO3;Serine/threonine-protein kinase TAO1	TAOK3;TAOK1	tr|H0YF68|H0YF68_HUMAN Serine/threonine-protein kinase TAO3 (Fragment) OS=Homo sapiens OX=9606 GN=TAOK3 PE=1 SV=1;tr|A8K0J3|A8K0J3_HUMAN cDNA FLJ76732, highly similar to Homo sapiens TAO kinase 3 (TAOK3), mRNA OS=Homo sapiens OX=9606 PE=2 SV=1;tr|A0A024QZ7	5	1	1	1	7	20.937	185	3.0965	7	0	0	0	0	0	19899000	10554000	0	0	0	0	0
A0A024QZ77;Q96C19;H0Y4Y4;Q53SA2;Q7Z2R5;B4DEE0;A0A087X1Z2;A0A024R493;Q59EU6;Q9BUP0;C9JTV4;Q8WYH2	A0A024QZ77;Q96C19;H0Y4Y4	EF-hand domain-containing protein D2	EFHD2	tr|A0A024QZ77|A0A024QZ77_HUMAN EF-hand domain family, member D2, isoform CRA_a OS=Homo sapiens OX=9606 GN=EFHD2 PE=2 SV=1;sp|Q96C19|EFHD2_HUMAN EF-hand domain-containing protein D2 OS=Homo sapiens OX=9606 GN=EFHD2 PE=1 SV=1;tr|H0Y4Y4|H0Y4Y4_HUMAN EF-hand d	12	5	4	4	20	26.697	240	6.3429	9.6	17.5	15.4	20	15.8	16.2	608280000	70035000	41556000	45436000	67133000	55124000	56887000
A0A024QZA8;P29317;B4DL04;Q96HF4;J3KR66;Q53TA0;Q58F15;E9PG71;A0A024R452;A0A3B3IRY8;A0A0B4J1T8;P54762;P54764;Q9UF33	A0A024QZA8;P29317;B4DL04;Q96HF4	Receptor protein-tyrosine kinase;Ephrin type-A receptor 2	EPHA2	tr|A0A024QZA8|A0A024QZA8_HUMAN EPH receptor A2, isoform CRA_a OS=Homo sapiens OX=9606 GN=EPHA2 PE=3 SV=1;sp|P29317|EPHA2_HUMAN Ephrin type-A receptor 2 OS=Homo sapiens OX=9606 GN=EPHA2 PE=1 SV=2;tr|B4DL04|B4DL04_HUMAN cDNA FLJ51229, highly similar to Ephri	14	8	8	7	9.1	108.27	976	11.969	2.5	7.9	3.8	1.2	0	1.1	470650000	40323000	61443000	47682000	13295000	0	19365000
A0A087WVT1;A0A024QZB9;Q96MX3	A0A087WVT1;A0A024QZB9;Q96MX3	Zinc finger protein 48	ZNF48;ZNF553	tr|A0A087WVT1|A0A087WVT1_HUMAN Zinc finger protein 48 OS=Homo sapiens OX=9606 GN=ZNF48 PE=1 SV=1;tr|A0A024QZB9|A0A024QZB9_HUMAN Zinc finger protein 553, isoform CRA_a OS=Homo sapiens OX=9606 GN=ZNF553 PE=4 SV=1;sp|Q96MX3|ZNF48_HUMAN Zinc finger protein 48	3	2	2	2	6.1	53.987	495	2.1817	0	6.1	3	3	3	0	78666000	0	7511700	8401500	7005300	17888000	0
A0A024QZC1;O95400;Q5QTR6;A0A0S2Z5J7	A0A024QZC1;O95400;Q5QTR6	CD2 antigen cytoplasmic tail-binding protein 2	CD2BP2	tr|A0A024QZC1|A0A024QZC1_HUMAN CD2 antigen (Cytoplasmic tail) binding protein 2, isoform CRA_a OS=Homo sapiens OX=9606 GN=CD2BP2 PE=2 SV=1;sp|O95400|CD2B2_HUMAN CD2 antigen cytoplasmic tail-binding protein 2 OS=Homo sapiens OX=9606 GN=CD2BP2 PE=1 SV=1;tr|Q	4	5	5	5	17	37.646	341	4.7194	7	6.5	6.5	10.6	4.1	6.5	490580000	97333000	44712000	28766000	30609000	23286000	35648000
A0A024QZD1;J3QQ67;Q07020;G3V203;Q0QEW2;H0YHA7;F8VUA6;F8VYV2;B4DDY5;A0A075B7A0;F8VXR6	A0A024QZD1;J3QQ67;Q07020;G3V203;Q0QEW2;H0YHA7;F8VUA6;F8VYV2;B4DDY5;A0A075B7A0	60S ribosomal protein L18	RPL18	tr|A0A024QZD1|A0A024QZD1_HUMAN Ribosomal protein L18, isoform CRA_c OS=Homo sapiens OX=9606 GN=RPL18 PE=4 SV=1;tr|J3QQ67|J3QQ67_HUMAN 60S ribosomal protein L18 (Fragment) OS=Homo sapiens OX=9606 GN=RPL18 PE=1 SV=1;sp|Q07020|RL18_HUMAN 60S ribosomal protein	11	7	7	7	42	21.634	188	43.918	30.9	31.4	38.3	31.4	42	30.9	17791000000	1725200000	1198400000	1409500000	1872200000	1428000000	1685100000
A8KAQ5;A0A024QZD5;P08621;M0QYR1;B3KPV0;M0QX04;Q9UFS1	A8KAQ5;A0A024QZD5;P08621;M0QYR1	U1 small nuclear ribonucleoprotein 70 kDa	SNRP70;SNRNP70	tr|A8KAQ5|A8KAQ5_HUMAN cDNA FLJ77404, highly similar to Homo sapiens small nuclear ribonucleoprotein 70kDa polypeptide (RNP antigen) (SNRP70), transcript variant 1, mRNA OS=Homo sapiens OX=9606 PE=2 SV=1;tr|A0A024QZD5|A0A024QZD5_HUMAN Small nuclear ribonuc	7	18	18	18	30	51.495	437	44.851	19.5	27.2	27.2	26.8	27.2	20.8	10642000000	853280000	1017800000	1083200000	975460000	823790000	869810000
M0QYT9;E2GIM7;E2GIM5;A0A024QZE1;Q14653;M0QXC8;M0R205;M0QZB8;M0QZB7;Q96GL3;M0R0R8;M0R0X9;E2GIM8;E2GIM9	M0QYT9;E2GIM7;E2GIM5;A0A024QZE1;Q14653;M0QXC8;M0R205;M0QZB8;M0QZB7;Q96GL3	Interferon regulatory factor 3	IRF3	tr|M0QYT9|M0QYT9_HUMAN Interferon regulatory factor 3 OS=Homo sapiens OX=9606 GN=IRF3 PE=1 SV=1;tr|E2GIM7|E2GIM7_HUMAN Interferon regulatory factor 3c OS=Homo sapiens OX=9606 GN=IRF3 PE=2 SV=1;tr|E2GIM5|E2GIM5_HUMAN Interferon regulatory factor 3a OS=Homo	14	3	3	3	22.1	30.779	281	5.2555	0	0	0	0	0	5	122350000	0	0	0	0	0	22332000
M0R2P8;M0R3A4;M0QYA2;A0A024QZE9;Q9NWS0	M0R2P8;M0R3A4;M0QYA2;A0A024QZE9;Q9NWS0	PIH1 domain-containing protein 1	PIH1D1;FLJ20643	tr|M0R2P8|M0R2P8_HUMAN PIH1 domain-containing protein 1 (Fragment) OS=Homo sapiens OX=9606 GN=PIH1D1 PE=1 SV=1;tr|M0R3A4|M0R3A4_HUMAN PIH1 domain-containing protein 1 (Fragment) OS=Homo sapiens OX=9606 GN=PIH1D1 PE=1 SV=1;tr|M0QYA2|M0QYA2_HUMAN PIH1 domain	5	1	1	1	12.3	13.148	114	1.655	12.3	12.3	0	12.3	0	0	78060000	8433700	19549000	0	18975000	0	0
A0A024QZF1;P37198;M0QXN5;M0QX10;M0QYY0;M0QX13;M0QZL5;M0R1S1;M0QX64;M0R302;Q8WYU3	A0A024QZF1;P37198;M0QXN5	Nuclear pore glycoprotein p62	hCG_19665;NUP62	tr|A0A024QZF1|A0A024QZF1_HUMAN HCG19665, isoform CRA_a OS=Homo sapiens OX=9606 GN=hCG_19665 PE=4 SV=1;sp|P37198|NUP62_HUMAN Nuclear pore glycoprotein p62 OS=Homo sapiens OX=9606 GN=NUP62 PE=1 SV=3;tr|M0QXN5|M0QXN5_HUMAN Nuclear pore glycoprotein p62 OS=Hom	11	10	10	10	23.8	53.254	522	94.993	14.2	16.7	21.5	21.1	19.3	16.7	3938800000	152350000	422570000	519450000	233790000	343460000	287150000
A0A024QZF2;P10301	A0A024QZF2;P10301	Ras-related protein R-Ras	RRAS	tr|A0A024QZF2|A0A024QZF2_HUMAN Related RAS viral (R-ras) oncogene homolog, isoform CRA_a OS=Homo sapiens OX=9606 GN=RRAS PE=4 SV=1;sp|P10301|RRAS_HUMAN Ras-related protein R-Ras OS=Homo sapiens OX=9606 GN=RRAS PE=1 SV=1	2	4	2	2	23.9	23.48	218	2.699	12.4	17.9	17.9	17.9	12.4	7.3	189660000	0	24691000	25782000	20322000	0	0
A0A024QZH6;Q9H7N4;A0A2U8BR45;A0A2U8BR29;A0A2U8BR37	A0A024QZH6;Q9H7N4	Splicing factor, arginine/serine-rich 19	SR-A1;SCAF1	tr|A0A024QZH6|A0A024QZH6_HUMAN Serine arginine-rich pre-mRNA splicing factor SR-A1, isoform CRA_a OS=Homo sapiens OX=9606 GN=SR-A1 PE=4 SV=1;sp|Q9H7N4|SFR19_HUMAN Splicing factor, arginine/serine-rich 19 OS=Homo sapiens OX=9606 GN=SCAF1 PE=1 SV=3	5	3	3	3	3	139.26	1312	4.5482	1	1	2.1	3	0	2.1	157980000	38108000	22650000	29834000	19481000	0	16543000
B4DG62;A8K7J7;A0A024QZK7;Q59FD4;B3KXY9;P19367;B3KRA9;B1AR63;B1AR62;B3KT70;A8K4Q9;Q2TB90;B4E0J9	B4DG62;A8K7J7;A0A024QZK7;Q59FD4;B3KXY9;P19367;B3KRA9	Hexokinase;Hexokinase-1	HK1	tr|B4DG62|B4DG62_HUMAN cDNA FLJ56506, highly similar to Hexokinase-1 OS=Homo sapiens OX=9606 PE=2 SV=1;tr|A8K7J7|A8K7J7_HUMAN cDNA FLJ78173, highly similar to Homo sapiens hexokinase 1 (HK1) mRNA OS=Homo sapiens OX=9606 PE=2 SV=1;tr|A0A024QZK7|A0A024QZK7_H	13	38	38	33	46.9	102.31	915	323.31	22.5	37.5	37.5	37.9	33.3	33.1	19464000000	2036300000	2115900000	1838200000	1374900000	1121000000	1412100000
Q53F48;A0A024QZK8;P31942;B4DHY1;A0A024QZP1	Q53F48;A0A024QZK8;P31942;B4DHY1;A0A024QZP1	Heterogeneous nuclear ribonucleoprotein H3	HNRPH3;HNRNPH3	tr|Q53F48|Q53F48_HUMAN Heterogeneous nuclear ribonucleoprotein H3 isoform a variant (Fragment) OS=Homo sapiens OX=9606 PE=2 SV=1;tr|A0A024QZK8|A0A024QZK8_HUMAN Heterogeneous nuclear ribonucleoprotein H3 (2H9), isoform CRA_a OS=Homo sapiens OX=9606 GN=HNRPH	5	12	11	11	42.5	36.925	346	154.42	24	36.1	36.1	34.4	34.1	40.5	20109000000	1560900000	2205400000	2225100000	1506900000	1471400000	1583100000
A0A024QZL0;Q96D05	A0A024QZL0;Q96D05	Uncharacterized protein C10orf35	C10orf35	tr|A0A024QZL0|A0A024QZL0_HUMAN Chromosome 10 open reading frame 35, isoform CRA_a OS=Homo sapiens OX=9606 GN=C10orf35 PE=4 SV=1;sp|Q96D05|F241B_HUMAN Uncharacterized protein FAM241B OS=Homo sapiens OX=9606 GN=FAM241B PE=1 SV=1	2	1	1	1	10.7	13.238	121	3.7819	0	10.7	10.7	0	0	0	188120000	0	0	30510000	0	0	0
E9PM82;E9PR40;E9PQZ6;H0YE76;B3KU20;H0YCB3;A0A024QZM0;B7Z518;Q8N9N2	E9PM82;E9PR40;E9PQZ6;H0YE76;B3KU20;H0YCB3;A0A024QZM0;B7Z518;Q8N9N2	Activating signal cointegrator 1 complex subunit 1	ASCC1	tr|E9PM82|E9PM82_HUMAN Activating signal cointegrator 1 complex subunit 1 (Fragment) OS=Homo sapiens OX=9606 GN=ASCC1 PE=1 SV=1;tr|E9PR40|E9PR40_HUMAN Activating signal cointegrator 1 complex subunit 1 (Fragment) OS=Homo sapiens OX=9606 GN=ASCC1 PE=1 SV=1;	9	1	1	1	7.3	14.203	124	1.8544	0	0	0	0	7.3	7.3	23192000	0	0	0	0	10830000	6655900
B2R9B9;A0A024QZM3;Q13542	B2R9B9;A0A024QZM3;Q13542	Eukaryotic translation initiation factor 4E-binding protein 2	EIF4EBP2	tr|B2R9B9|B2R9B9_HUMAN cDNA, FLJ94321, highly similar to Homo sapiens eukaryotic translation initiation factor 4E binding protein 2 (EIF4EBP2), mRNA OS=Homo sapiens OX=9606 PE=2 SV=1;tr|A0A024QZM3|A0A024QZM3_HUMAN Eukaryotic translation initiation factor 4	3	1	1	1	11.7	13.011	120	24.533	0	0	0	0	11.7	0	0	0	0	0	0	0	0	#DIV/0!
B4DSN3;G5EA31;A0A024QZM6;P53992;B7ZAY6;A0A0U1RR49	B4DSN3;G5EA31;A0A024QZM6;P53992	Protein transport protein Sec24C	SEC24C	tr|B4DSN3|B4DSN3_HUMAN cDNA FLJ60345, highly similar to Protein transport protein Sec24C OS=Homo sapiens OX=9606 PE=2 SV=1;tr|G5EA31|G5EA31_HUMAN Protein transport protein Sec24C OS=Homo sapiens OX=9606 GN=SEC24C PE=1 SV=1;tr|A0A024QZM6|A0A024QZM6_HUMAN SE	6	11	11	11	14.2	106.56	975	11.996	6.5	0	3.4	4.5	3.5	3.4	387050000	43838000	0	32628000	54442000	49551000	32660000
A0A024QZN2;Q8WXX5;Q2VIL4	A0A024QZN2;Q8WXX5;Q2VIL4	DnaJ homolog subfamily C member 9	hCG_2024613;DNAJC9	tr|A0A024QZN2|A0A024QZN2_HUMAN HCG2024613, isoform CRA_a OS=Homo sapiens OX=9606 GN=hCG_2024613 PE=4 SV=1;sp|Q8WXX5|DNJC9_HUMAN DnaJ homolog subfamily C member 9 OS=Homo sapiens OX=9606 GN=DNAJC9 PE=1 SV=1;tr|Q2VIL4|Q2VIL4_HUMAN RcDNAJ9 (Fragment) OS=Homo	3	5	5	5	25	29.909	260	9.4538	3.8	4.6	8.5	12.3	8.5	12.7	401490000	43533000	36630000	28823000	34655000	40495000	44424000
A0A384NYN5;A0A024QZN4;V9HWK2;P18206;B3KXA2;B4E3Q9;B4DKC9;B4DTM7;A0A096LPE1	A0A384NYN5;A0A024QZN4;V9HWK2;P18206;B3KXA2;B4E3Q9	Vinculin	VCL;HEL114	tr|A0A384NYN5|A0A384NYN5_HUMAN Epididymis secretory sperm binding protein OS=Homo sapiens OX=9606 PE=2 SV=1;tr|A0A024QZN4|A0A024QZN4_HUMAN Vinculin, isoform CRA_c OS=Homo sapiens OX=9606 GN=VCL PE=4 SV=1;tr|V9HWK2|V9HWK2_HUMAN Epididymis luminal protein 11	9	40	40	40	49	116.74	1066	269.47	26.9	35.9	40.2	35.9	37.1	37.6	11973000000	2605700000	1098200000	1379100000	1110600000	897420000	913830000
A0A024QZN7;Q9NZ45	A0A024QZN7;Q9NZ45	CDGSH iron-sulfur domain-containing protein 1	C10orf70;CISD1	tr|A0A024QZN7|A0A024QZN7_HUMAN Chromosome 10 open reading frame 70, isoform CRA_b OS=Homo sapiens OX=9606 GN=C10orf70 PE=4 SV=1;sp|Q9NZ45|CISD1_HUMAN CDGSH iron-sulfur domain-containing protein 1 OS=Homo sapiens OX=9606 GN=CISD1 PE=1 SV=1	2	2	2	2	25.9	12.199	108	10.067	13.9	25.9	25.9	25.9	25.9	25.9	1150000000	75440000	88067000	79295000	127030000	97487000	113500000
A0A024QZP6;Q9P0M6;Q9HA11;Q5SQT3	A0A024QZP6;Q9P0M6;Q9HA11;Q5SQT3	Core histone macro-H2A;Core histone macro-H2A.2;Histone H2A	H2AFY2	tr|A0A024QZP6|A0A024QZP6_HUMAN Core histone macro-H2A OS=Homo sapiens OX=9606 GN=H2AFY2 PE=4 SV=1;sp|Q9P0M6|H2AW_HUMAN Core histone macro-H2A.2 OS=Homo sapiens OX=9606 GN=H2AFY2 PE=1 SV=3;tr|Q9HA11|Q9HA11_HUMAN Histone H2A OS=Homo sapiens OX=9606 PE=2 SV=1	4	12	10	10	43.5	40.058	372	22.399	20.4	36	34.9	12.6	7	2.4	801800000	119810000	231140000	177890000	87193000	0	0
A0A024QZP7;Q5H9N4;P06493;A0A024QZJ8;E5RIU6;A0A087WZZ9;I6L9I5;B7Z3D6;K7ELV5;A0A024R8R3;Q00526;G3V317;F8VXD2;A0A2R8YEB7;B3KX76;F8VYH9;F8VZZ0;F8VTV8;F8VWX7;F8VZ51;K7EJ83;Q6LC83;Q8IWB3;A0A2R8Y644;H0YAZ9;A0A0S2Z355;Q9BWF9;Q6IAW3;A0A090N7W4;A0A024RBB6;Q9BVE2;E7EUK8;B4DK59;B4DHU6;B4DER5;E5RGN0;Q96GA5;A0A087X209;Q59G02;Q9BRL4;A0A087WZU2;F5H6Z0;B4DGP5;A0A024R996;A0A140VK97;A0A024R183;B4DK03;A0A024R980;A0A…	A0A024QZP7;Q5H9N4;P06493;A0A024QZJ8;E5RIU6;A0A087WZZ9;I6L9I5	Cyclin-dependent kinase 1	CDC2;DKFZp686L20222;CDK1	tr|A0A024QZP7|A0A024QZP7_HUMAN Cell division cycle 2, G1 to S and G2 to M, isoform CRA_a OS=Homo sapiens OX=9606 GN=CDK1 PE=1 SV=1;tr|Q5H9N4|Q5H9N4_HUMAN Uncharacterized protein DKFZp686L20222 OS=Homo sapiens OX=9606 GN=DKFZp686L20222 PE=3 SV=1;sp|P06493|C	58	14	14	12	54.5	34.081	297	40.218	22.6	39.4	30.3	39.4	45.1	40.4	3720600000	495630000	284540000	290500000	364310000	270010000	336590000
A8K128;A0A024QZQ1;Q96EB6;I1Y8W7;E9PC49;B0QZ35;B3KNK3	A8K128;A0A024QZQ1;Q96EB6;I1Y8W7;E9PC49;B0QZ35	NAD-dependent protein deacetylase sirtuin-1;SirtT1 75 kDa fragment	SIRT1	tr|A8K128|A8K128_HUMAN cDNA FLJ76335, highly similar to Homo sapiens sirtuin (silent mating type information regulation 2 homolog) 1 (S. cerevisiae), mRNA OS=Homo sapiens OX=9606 PE=2 SV=1;tr|A0A024QZQ1|A0A024QZQ1_HUMAN Sirtuin (Silent mating type informat	7	5	5	5	11.4	61.956	555	7.9638	0	0	1.8	11.4	0	0	168780000	0	0	22160000	47929000	0	0
Q53FJ5;A0A024QZQ2;C9JIZ6;Q59EN5;P07602;B4DEK5;B4DRB7;Q5BJH1;A0A0J9YXB8	Q53FJ5;A0A024QZQ2;C9JIZ6;Q59EN5;P07602;B4DEK5;B4DRB7;Q5BJH1	Prosaposin;Saposin-A;Saposin-B-Val;Saposin-B;Saposin-C;Saposin-D	PSAP	tr|Q53FJ5|Q53FJ5_HUMAN Prosaposin (Variant Gaucher disease and variant metachromatic leukodystrophy) variant (Fragment) OS=Homo sapiens OX=9606 PE=2 SV=1;tr|A0A024QZQ2|A0A024QZQ2_HUMAN Prosaposin (Variant Gaucher disease and variant metachromatic leukodyst	9	17	17	17	31.9	58.14	524	44.534	14.5	28.1	22.5	27.1	17.7	22.9	18877000000	1703000000	2370600000	2260400000	1561000000	1347000000	1605300000
B3KPC1;A0A024QZR3;Q9BRX2	B3KPC1;A0A024QZR3;Q9BRX2	Protein pelota homolog	hCG_2002731;PELO	tr|B3KPC1|B3KPC1_HUMAN Protein pelota homolog OS=Homo sapiens OX=9606 PE=2 SV=1;tr|A0A024QZR3|A0A024QZR3_HUMAN Protein pelota homolog OS=Homo sapiens OX=9606 GN=hCG_2002731 PE=3 SV=1;sp|Q9BRX2|PELO_HUMAN Protein pelota homolog OS=Homo sapiens OX=9606 GN=PE	3	4	4	4	12.2	43.378	385	18.728	3.6	3.6	2.9	9.4	2.9	0	107510000	42321000	10458000	0	22011000	19994000	0
Q8NDP0;B4DRN6;A0A024QZR5;Q9Y2T2;H0YBM0;E5RJ52;A0A384NYL6;P53677	Q8NDP0;B4DRN6;A0A024QZR5;Q9Y2T2	AP-3 complex subunit mu-1	DKFZp586G1518;AP3M1	tr|Q8NDP0|Q8NDP0_HUMAN Uncharacterized protein DKFZp586G1518 (Fragment) OS=Homo sapiens OX=9606 GN=DKFZp586G1518 PE=2 SV=1;tr|B4DRN6|B4DRN6_HUMAN cDNA FLJ51284, highly similar to Adapter-relatedprotein complex 3 mu-1 subunit OS=Homo sapiens OX=9606 PE=2 SV	8	3	3	3	15.8	32.976	297	6.8717	3.4	15.8	15.8	15.8	15.8	15.8	413460000	0	43727000	45652000	43020000	30077000	55150000
D6RER8;E7ESU6;D6RG31;D6RHF5;D6R9Q7;A0A024QZR9;Q8NBW4	D6RER8;E7ESU6;D6RG31;D6RHF5;D6R9Q7;A0A024QZR9;Q8NBW4	Sodium-coupled neutral amino acid transporter 9	SLC38A9;FLJ90709	tr|D6RER8|D6RER8_HUMAN Sodium-coupled neutral amino acid transporter 9 (Fragment) OS=Homo sapiens OX=9606 GN=SLC38A9 PE=1 SV=1;tr|E7ESU6|E7ESU6_HUMAN Sodium-coupled neutral amino acid transporter 9 (Fragment) OS=Homo sapiens OX=9606 GN=SLC38A9 PE=1 SV=1;tr	7	1	1	1	25.5	11.365	102	3.3984	0	25.5	0	0	0	0	120490000	0	22133000	0	0	0	0
A0A024QZS3;A0A024QZU7;O14494	A0A024QZS3;A0A024QZU7;O14494	Lipid phosphate phosphohydrolase 1	PPAP2A	tr|A0A024QZS3|A0A024QZS3_HUMAN Phosphatidic acid phosphatase type 2A, isoform CRA_a OS=Homo sapiens OX=9606 GN=PPAP2A PE=4 SV=1;tr|A0A024QZU7|A0A024QZU7_HUMAN Phosphatidic acid phosphatase type 2A, isoform CRA_b OS=Homo sapiens OX=9606 GN=PPAP2A PE=4 SV=1;	3	2	2	2	10.2	32.156	284	16.823	0	3.2	0	10.2	3.2	10.2	322540000	0	21000000	0	28246000	37960000	30221000
B2R6X6;A0A024QZS4;P30405;R4GN99;H0Y548;Q6BAA4	B2R6X6;A0A024QZS4;P30405	Peptidyl-prolyl cis-trans isomerase;Peptidyl-prolyl cis-trans isomerase F, mitochondrial	PPIF	tr|B2R6X6|B2R6X6_HUMAN Peptidyl-prolyl cis-trans isomerase OS=Homo sapiens OX=9606 PE=2 SV=1;tr|A0A024QZS4|A0A024QZS4_HUMAN Peptidyl-prolyl cis-trans isomerase OS=Homo sapiens OX=9606 GN=PPIF PE=3 SV=1;sp|P30405|PPIF_HUMAN Peptidyl-prolyl cis-trans isomera	6	7	7	6	37.2	22.039	207	15.816	7.7	29.5	23.2	25.6	32.9	27.5	1661800000	177920000	168090000	121200000	122610000	97217000	128880000
A0A024QZT0;P45880;A0A0A0MR02;A0A024QZN9;B4DKM5;Q5JSD2;Q5JSD1;A2A3S1	A0A024QZT0;P45880;A0A0A0MR02;A0A024QZN9;B4DKM5	Voltage-dependent anion-selective channel protein 2	VDAC2	tr|A0A024QZT0|A0A024QZT0_HUMAN Epididymis secretory sperm binding protein OS=Homo sapiens OX=9606 GN=VDAC2 PE=2 SV=1;sp|P45880|VDAC2_HUMAN Voltage-dependent anion-selective channel protein 2 OS=Homo sapiens OX=9606 GN=VDAC2 PE=1 SV=2;tr|A0A0A0MR02|A0A0A0MR	8	15	14	14	66.3	31.566	294	167.32	41.5	63.3	56.1	63.3	63.3	58.8	36385000000	1372100000	3382100000	2897400000	2981000000	2978400000	3121200000
B3KPN7;A0A024QZT2;Q96KP1;B4DZI7	B3KPN7;A0A024QZT2;Q96KP1;B4DZI7	Exocyst complex component 2	EXOC2	tr|B3KPN7|B3KPN7_HUMAN Exocyst complex component 2 OS=Homo sapiens OX=9606 PE=2 SV=1;tr|A0A024QZT2|A0A024QZT2_HUMAN Exocyst complex component 2 OS=Homo sapiens OX=9606 GN=EXOC2 PE=3 SV=1;sp|Q96KP1|EXOC2_HUMAN Exocyst complex component 2 OS=Homo sapiens OX=	4	2	2	2	1.6	104.12	924	1.3398	0.8	0	0	0	0	0	47049000	0	0	0	0	0	0
A0A024QZT4;P50453;Q6N0A8;H7BXK7;C9J7N5;A0A1B0GU38;B4E3A8;B2R9H3;A0A024R2B1;V9HWH1;B4DDY9;A0A0C4DGW9;P50452;P30740;O75830	A0A024QZT4;P50453	Serpin B9	SERPINB9	tr|A0A024QZT4|A0A024QZT4_HUMAN Serpin peptidase inhibitor, clade B (Ovalbumin), member 9, isoform CRA_a OS=Homo sapiens OX=9606 GN=SERPINB9 PE=2 SV=1;sp|P50453|SPB9_HUMAN Serpin B9 OS=Homo sapiens OX=9606 GN=SERPINB9 PE=1 SV=1	15	21	21	21	64.6	42.403	376	203	6.4	22.3	30.1	49.7	53.7	51.6	7467800000	31143000	126730000	174510000	1729300000	1307000000	1954000000
Q96H29;A0A024QZT7;M0R1Y2;P33947;P24390	Q96H29;A0A024QZT7;M0R1Y2;P33947;P24390	ER lumen protein-retaining receptor;ER lumen protein-retaining receptor 2;ER lumen protein-retaining receptor 1	KDELR2;KDELR1	tr|Q96H29|Q96H29_HUMAN ER lumen protein-retaining receptor OS=Homo sapiens OX=9606 PE=2 SV=1;tr|A0A024QZT7|A0A024QZT7_HUMAN ER lumen protein-retaining receptor OS=Homo sapiens OX=9606 GN=KDELR2 PE=3 SV=1;tr|M0R1Y2|M0R1Y2_HUMAN ER lumen protein-retaining re	5	1	1	1	5.8	21.912	190	1.7944	0	0	5.8	5.8	0	5.8	160280000	0	0	14696000	20100000	0	18164000
Q53HG3;Q53GC8;A0A0C4DGA2;A0A024QZU5;O75521;B4DLL3;Q59E94;Q9NYD2;F1LLU7;F8WAW4;C9JB63;F8W6J1	Q53HG3;Q53GC8;A0A0C4DGA2;A0A024QZU5;O75521;B4DLL3;Q59E94;Q9NYD2;F1LLU7;F8WAW4;C9JB63	Enoyl-CoA delta isomerase 2, mitochondrial	ECI2;PECI;HCA64	tr|Q53HG3|Q53HG3_HUMAN Peroxisomal D3,D2-enoyl-CoA isomerase isoform 1 variant (Fragment) OS=Homo sapiens OX=9606 PE=2 SV=1;tr|Q53GC8|Q53GC8_HUMAN Peroxisomal D3,D2-enoyl-CoA isomerase isoform 1 variant (Fragment) OS=Homo sapiens OX=9606 PE=2 SV=1;tr|A0A0C	12	13	1	1	49.2	40.111	364	1.827	1.6	37.9	23.6	27.2	15.7	25.5	60536000	0	0	0	0	0	0
Q9BS45;A0A024QZW0;P51580	Q9BS45;A0A024QZW0;P51580	Thiopurine S-methyltransferase	TPMT	tr|Q9BS45|Q9BS45_HUMAN Thiopurine S-methyltransferase OS=Homo sapiens OX=9606 GN=TPMT PE=2 SV=1;tr|A0A024QZW0|A0A024QZW0_HUMAN Thiopurine S-methyltransferase, isoform CRA_d OS=Homo sapiens OX=9606 GN=TPMT PE=3 SV=1;sp|P51580|TPMT_HUMAN Thiopurine S-methylt	3	1	1	1	4.1	28.233	245	1.7618	0	0	4.1	4.1	0	0	18374000	0	0	4130800	0	0	0
A0A024QZW2;Q9UMY1;H7C2B1	A0A024QZW2;Q9UMY1;H7C2B1	Nucleolar protein 7	NOL7	tr|A0A024QZW2|A0A024QZW2_HUMAN Nucleolar protein 7, 27kDa, isoform CRA_a OS=Homo sapiens OX=9606 GN=NOL7 PE=4 SV=1;sp|Q9UMY1|NOL7_HUMAN Nucleolar protein 7 OS=Homo sapiens OX=9606 GN=NOL7 PE=1 SV=2;tr|H7C2B1|H7C2B1_HUMAN Nucleolar protein 7 (Fragment) OS=H	3	6	6	6	25.7	29.426	257	8.1786	7	14.8	19.1	18.3	6.2	6.2	833250000	74380000	65384000	76959000	52388000	43219000	46523000
A0A024QZW7;P49790	A0A024QZW7;P49790	Nuclear pore complex protein Nup153	NUP153	tr|A0A024QZW7|A0A024QZW7_HUMAN Nucleoporin 153kDa, isoform CRA_a OS=Homo sapiens OX=9606 GN=NUP153 PE=4 SV=1;sp|P49790|NU153_HUMAN Nuclear pore complex protein Nup153 OS=Homo sapiens OX=9606 GN=NUP153 PE=1 SV=2	2	31	31	31	30.2	153.97	1475	104.27	11.2	20.8	22.6	24.9	15.7	18.6	4836400000	485590000	459610000	480870000	537010000	409050000	417270000
A0A2R8Y6A7;Q8IXH2;A0A2R8YD12;A0A024QZX3;A0A024QZX5;A0A087X1N8;P35237	A0A2R8Y6A7;Q8IXH2;A0A2R8YD12;A0A024QZX3;A0A024QZX5;A0A087X1N8;P35237	Serpin B6	SERPINB6	tr|A0A2R8Y6A7|A0A2R8Y6A7_HUMAN Serpin B6 (Fragment) OS=Homo sapiens OX=9606 GN=SERPINB6 PE=1 SV=1;tr|Q8IXH2|Q8IXH2_HUMAN MSTP057 OS=Homo sapiens OX=9606 PE=2 SV=1;tr|A0A2R8YD12|A0A2R8YD12_HUMAN Serpin B6 OS=Homo sapiens OX=9606 GN=SERPINB6 PE=1 SV=1;tr|A0A	7	1	1	1	8.8	19.658	171	1.2657	0	0	0	8.8	0	8.8	33999000	0	0	0	7881400	0	8144800
A0A024QZY0;Q86WA6;H7C0M3	A0A024QZY0;Q86WA6	Valacyclovir hydrolase	BPHL	tr|A0A024QZY0|A0A024QZY0_HUMAN Biphenyl hydrolase-like (Serine hydrolase breast epithelial mucin-associated antigen), isoform CRA_d OS=Homo sapiens OX=9606 GN=BPHL PE=4 SV=1;sp|Q86WA6|BPHL_HUMAN Valacyclovir hydrolase OS=Homo sapiens OX=9606 GN=BPHL PE=1 S	3	3	3	3	14.6	31.106	274	2.5737	0	0	0	0	5.1	0	94587000	0	0	0	0	0	0
A0A024QZY1;Q13155;B2R7M3;A8MU58;F8WCL2	A0A024QZY1;Q13155;B2R7M3;A8MU58	Aminoacyl tRNA synthase complex-interacting multifunctional protein 2	JTV1;AIMP2	tr|A0A024QZY1|A0A024QZY1_HUMAN JTV1 gene, isoform CRA_a OS=Homo sapiens OX=9606 GN=JTV1 PE=4 SV=1;sp|Q13155|AIMP2_HUMAN Aminoacyl tRNA synthase complex-interacting multifunctional protein 2 OS=Homo sapiens OX=9606 GN=AIMP2 PE=1 SV=2;tr|B2R7M3|B2R7M3_HUMAN	5	9	9	9	46.2	35.348	320	33.319	17.5	35.3	20.9	30	15.6	13.1	1977800000	127280000	173790000	195270000	183370000	155290000	196090000
A0A024QZY5;Q13523;H0YDJ3;D3DWH5;Q15456	A0A024QZY5;Q13523;H0YDJ3	Serine/threonine-protein kinase PRP4 homolog	PRPF4B	tr|A0A024QZY5|A0A024QZY5_HUMAN PRP4 pre-mRNA processing factor 4 homolog B (Yeast), isoform CRA_a OS=Homo sapiens OX=9606 GN=PRPF4B PE=4 SV=1;sp|Q13523|PRP4B_HUMAN Serine/threonine-protein kinase PRP4 homolog OS=Homo sapiens OX=9606 GN=PRPF4B PE=1 SV=3;tr|	5	9	1	1	9.9	116.99	1007	1.3329	0.8	5.4	6.5	6.8	4.5	6.9	0	0	0	0	0	0	0
A0A024R028;F5H029;B7Z6D6;A0A2R8Y7B3;B7Z6U4;A0A2R8YF77;F5GX51;B7Z5J9;A0A2R8YEE0;A0A024QZY9;Q9Y4F9	A0A024R028;F5H029;B7Z6D6;A0A2R8Y7B3;B7Z6U4;A0A2R8YF77;F5GX51;B7Z5J9;A0A2R8YEE0;A0A024QZY9;Q9Y4F9	Protein FAM65B	C6orf32;FAM65B	tr|A0A024R028|A0A024R028_HUMAN Chromosome 6 open reading frame 32, isoform CRA_a OS=Homo sapiens OX=9606 GN=C6orf32 PE=4 SV=1;tr|F5H029|F5H029_HUMAN Rho family-interacting cell polarization regulator 2 OS=Homo sapiens OX=9606 GN=RIPOR2 PE=1 SV=1;tr|B7Z6D6|	11	1	1	1	2.5	65.691	591	1.8873	0	2.5	0	0	0	0	11502000	0	13601000	0	0	0	0
A0A024QZZ6;Q96NT0;B8ZZ99;F8WCZ3	A0A024QZZ6;Q96NT0;B8ZZ99;F8WCZ3	Coiled-coil domain-containing protein 115	MGC12981;CCDC115	tr|A0A024QZZ6|A0A024QZZ6_HUMAN Uncharacterized protein OS=Homo sapiens OX=9606 GN=MGC12981 PE=4 SV=1;sp|Q96NT0|CC115_HUMAN Coiled-coil domain-containing protein 115 OS=Homo sapiens OX=9606 GN=CCDC115 PE=1 SV=1;tr|B8ZZ99|B8ZZ99_HUMAN Coiled-coil domain-cont	4	2	2	2	13.9	19.76	180	2.6065	0	8.3	0	13.9	0	0	94529000	0	12658000	0	0	0	0
B2R4S9;A0A024RCL8;A0A024RCJ9;A0A024QZZ7;I6L9F7;U3KQK0;B4DR52;Q99879;Q99877;Q93079;Q5QNW6;P62807;P58876;O60814;A8K9J7;Q0D2M2;Q99880;P57053;L0R4T3;A0A2R8Y619	B2R4S9;A0A024RCL8;A0A024RCJ9;A0A024QZZ7;I6L9F7;U3KQK0;B4DR52;Q99879;Q99877;Q93079;Q5QNW6;P62807;P58876;O60814;A8K9J7;Q0D2M2;Q99880;P57053	Histone H2B;Histone H2B type 1-M;Histone H2B type 1-N;Histone H2B type 1-H;Histone H2B type 2-F;Histone H2B type 1-C/E/F/G/I;Histone H2B type 1-D;Histone H2B type 1-K;Histone H2B type 1-L;Histone H2B type F-S	HIST1H2BI;HIST1H2BK;HIST1H2BN;HIST1H2BD;HIST1H2BM;HIST1H2BH;HIST2H2BF;HIST1H2BC;HIST1H2BL;H2BFS	tr|B2R4S9|B2R4S9_HUMAN Histone H2B OS=Homo sapiens OX=9606 GN=HIST1H2BC PE=2 SV=1;tr|A0A024RCL8|A0A024RCL8_HUMAN Histone H2B OS=Homo sapiens OX=9606 GN=HIST1H2BK PE=3 SV=1;tr|A0A024RCJ9|A0A024RCJ9_HUMAN Histone H2B OS=Homo sapiens OX=9606 GN=HIST1H2BN PE=3	20	13	13	2	62.7	13.906	126	89.541	57.9	57.9	57.9	47.6	52.4	53.2	498420000000	54436000000	58029000000	59157000000	25838000000	44958000000	46915000000
A0A024R029;Q9ULW3	A0A024R029;Q9ULW3	Activator of basal transcription 1	ABT1	tr|A0A024R029|A0A024R029_HUMAN Activator of basal transcription 1, isoform CRA_a OS=Homo sapiens OX=9606 GN=ABT1 PE=4 SV=1;sp|Q9ULW3|ABT1_HUMAN Activator of basal transcription 1 OS=Homo sapiens OX=9606 GN=ABT1 PE=1 SV=1	2	4	4	4	14.3	31.079	272	5.1084	4	6.2	10.3	6.6	2.6	6.6	290710000	30606000	33259000	36350000	21549000	32594000	21341000
Q6IAV5;A0A024R040;P55809;E9PDW2;B7Z609;A1E286;Q9H7N8;B3KS89;Q9BYC2	Q6IAV5;A0A024R040;P55809;E9PDW2;B7Z609	Succinyl-CoA:3-ketoacid-coenzyme A transferase;Succinyl-CoA:3-ketoacid coenzyme A transferase 1, mitochondrial	OXCT;OXCT1	tr|Q6IAV5|Q6IAV5_HUMAN Succinyl-CoA:3-ketoacid-coenzyme A transferase OS=Homo sapiens OX=9606 GN=OXCT PE=2 SV=1;tr|A0A024R040|A0A024R040_HUMAN Succinyl-CoA:3-ketoacid-coenzyme A transferase OS=Homo sapiens OX=9606 GN=OXCT1 PE=2 SV=1;sp|P55809|SCOT1_HUMAN S	9	13	13	13	30.4	56.191	520	28.695	11.5	15	12.9	24.6	16.9	22.1	2408400000	148320000	178450000	177550000	178820000	182870000	235950000
A0A024R046;O00479	A0A024R046;O00479	High mobility group nucleosome-binding domain-containing protein 4	HMGN4	tr|A0A024R046|A0A024R046_HUMAN High mobility group nucleosomal binding domain 4, isoform CRA_a OS=Homo sapiens OX=9606 GN=HMGN4 PE=4 SV=1;sp|O00479|HMGN4_HUMAN High mobility group nucleosome-binding domain-containing protein 4 OS=Homo sapiens OX=9606 GN=HM	2	1	1	1	10	9.5388	90	5.792	0	0	0	0	10	0	0	0	0	0	0	0	0
B4DHC6;A0A087X0U3;B4DF14;A0A087WT87;Q8N169;A0A024R050;P43003	B4DHC6;A0A087X0U3;B4DF14;A0A087WT87;Q8N169;A0A024R050;P43003	Amino acid transporter;Excitatory amino acid transporter 1	SLC1A3	tr|B4DHC6|B4DHC6_HUMAN Amino acid transporter OS=Homo sapiens OX=9606 PE=2 SV=1;tr|A0A087X0U3|A0A087X0U3_HUMAN Amino acid transporter OS=Homo sapiens OX=9606 GN=SLC1A3 PE=1 SV=1;tr|B4DF14|B4DF14_HUMAN Amino acid transporter OS=Homo sapiens OX=9606 PE=2 SV=	7	1	1	1	2.8	46.954	428	2.7649	0	2.8	2.8	0	0	0	51226000	0	11775000	8996800	0	0	0
B2R6K4;A0A024R056;P62873;A0A2L0WW42;F6UT28;B1AKQ8;F6X3N5;Q71UM6;B3KVK2;Q71UM7;F5H8J8;F5H100;F5H0S8;Q59G26;E9PCP0;F1T0G5;F1T0G4;P16520	B2R6K4;A0A024R056;P62873;A0A2L0WW42;F6UT28;B1AKQ8;F6X3N5	Guanine nucleotide-binding protein G(I)/G(S)/G(T) subunit beta-1	GNB1	tr|B2R6K4|B2R6K4_HUMAN cDNA, FLJ92996, highly similar to Homo sapiens guanine nucleotide binding protein (G protein), beta polypeptide 1 (GNB1), mRNA OS=Homo sapiens OX=9606 PE=2 SV=1;tr|A0A024R056|A0A024R056_HUMAN Guanine nucleotide binding protein (G pro	18	14	14	9	57.4	37.301	340	251.88	28.8	57.4	57.4	57.4	44.7	42.6	16734000000	695450000	2079500000	1784600000	1387500000	1310800000	1410900000
Q8N995;A0A024R059;Q01581;D6RIW1;A0A140VJL2;P54868	Q8N995;A0A024R059;Q01581	Hydroxymethylglutaryl-CoA synthase, cytoplasmic	HMGCS1	tr|Q8N995|Q8N995_HUMAN 3-hydroxy-3-methylglutaryl coenzyme A synthase OS=Homo sapiens OX=9606 PE=2 SV=1;tr|A0A024R059|A0A024R059_HUMAN 3-hydroxy-3-methylglutaryl coenzyme A synthase OS=Homo sapiens OX=9606 GN=HMGCS1 PE=3 SV=1;sp|Q01581|HMCS1_HUMAN Hydroxym	6	20	20	20	50.9	56.238	509	75.554	19.8	25	27.5	30.6	27.3	31	5569700000	1429900000	485150000	678100000	417920000	324460000	355360000
A0A024R071;O75694;E9PF10;B4DLT2;B3KMK3;D6RA13	A0A024R071;O75694;E9PF10;B4DLT2	Nuclear pore complex protein Nup155	NUP155	tr|A0A024R071|A0A024R071_HUMAN Nucleoporin 155kDa, isoform CRA_a OS=Homo sapiens OX=9606 GN=NUP155 PE=4 SV=1;sp|O75694|NU155_HUMAN Nuclear pore complex protein Nup155 OS=Homo sapiens OX=9606 GN=NUP155 PE=1 SV=1;tr|E9PF10|E9PF10_HUMAN Nuclear pore complex p	6	40	40	40	36.7	155.2	1391	318.97	12.1	33.9	32.1	28.4	23.4	23.4	15908000000	1505400000	1593200000	1601200000	1335200000	1040600000	1109600000
C9J979;Q96HV7;A0A024R073;A0A024R0F2;Q5TA45;E9PMA2;H0YE15;E9PJG0;E9PKA4;E9PNS4;A0A087WXT8;J3QRY6;C9IYS7;A0A087WYI0	C9J979;Q96HV7;A0A024R073;A0A024R0F2;Q5TA45;E9PMA2;H0YE15;E9PJG0;E9PKA4;E9PNS4;A0A087WXT8;J3QRY6;C9IYS7;A0A087WYI0	Integrator complex subunit 11	CPSF3L	tr|C9J979|C9J979_HUMAN Integrator complex subunit 11 (Fragment) OS=Homo sapiens OX=9606 GN=INTS11 PE=1 SV=2;tr|Q96HV7|Q96HV7_HUMAN CPSF3L protein OS=Homo sapiens OX=9606 GN=INTS11 PE=1 SV=1;tr|A0A024R073|A0A024R073_HUMAN Cleavage and polyadenylation specif	14	2	2	2	7	38.987	344	1.4139	0	7	3.5	3.5	0	3.5	53557000	0	0	10995000	0	0	0
D6RD90;B1AMF0;A6NGS0;A0A024R075;Q8N2K1	D6RD90;B1AMF0;A6NGS0;A0A024R075;Q8N2K1	Ubiquitin-conjugating enzyme E2 J2	UBE2J2	tr|D6RD90|D6RD90_HUMAN Ubiquitin-conjugating enzyme E2 J2 (Fragment) OS=Homo sapiens OX=9606 GN=UBE2J2 PE=1 SV=2;tr|B1AMF0|B1AMF0_HUMAN Ubiquitin-conjugating enzyme E2 J2 (Fragment) OS=Homo sapiens OX=9606 GN=UBE2J2 PE=1 SV=1;tr|A6NGS0|A6NGS0_HUMAN Ubiquit	5	1	1	1	23.3	6.8127	60	1.8656	0	0	0	23.3	0	0	107200000	0	0	0	9883000	0	0
A0A024R084;Q9BRK5;A0A024R0A9;G3V1E2;H0Y3T6	A0A024R084;Q9BRK5;A0A024R0A9;G3V1E2;H0Y3T6	45 kDa calcium-binding protein	SDF4	tr|A0A024R084|A0A024R084_HUMAN Stromal cell derived factor 4, isoform CRA_c OS=Homo sapiens OX=9606 GN=SDF4 PE=4 SV=1;sp|Q9BRK5|CAB45_HUMAN 45 kDa calcium-binding protein OS=Homo sapiens OX=9606 GN=SDF4 PE=1 SV=1;tr|A0A024R0A9|A0A024R0A9_HUMAN Stromal cell	5	7	7	7	24.3	41.806	362	26.379	3.3	16.6	19.1	18.2	13.3	7.2	1052200000	75197000	148550000	100080000	77702000	64157000	77655000
A0A024R094;D6REB4;Q9H074;D6RJF2	A0A024R094;D6REB4;Q9H074	Polyadenylate-binding protein-interacting protein 1	PAIP1	tr|A0A024R094|A0A024R094_HUMAN Poly(A) binding protein interacting protein 1, isoform CRA_a OS=Homo sapiens OX=9606 GN=PAIP1 PE=4 SV=1;tr|D6REB4|D6REB4_HUMAN Polyadenylate-binding protein-interacting protein 1 OS=Homo sapiens OX=9606 GN=PAIP1 PE=1 SV=1;sp|	4	5	5	5	19.9	35.014	306	14.628	3.9	13.1	10.5	19.9	10.5	17	559530000	36761000	33085000	48502000	94155000	53161000	66833000
A0A024R095;A0A024R0G0;Q96S66;Q5T1P5;B3KQX4	A0A024R095;A0A024R0G0;Q96S66;Q5T1P5;B3KQX4	Chloride channel CLIC-like protein 1	CLCC1	tr|A0A024R095|A0A024R095_HUMAN Chloride channel CLIC-like 1, isoform CRA_a OS=Homo sapiens OX=9606 GN=CLCC1 PE=4 SV=1;tr|A0A024R0G0|A0A024R0G0_HUMAN Chloride channel CLIC-like 1, isoform CRA_b OS=Homo sapiens OX=9606 GN=CLCC1 PE=4 SV=1;sp|Q96S66|CLCC1_HUMA	5	4	4	4	9.8	56.266	501	3.6507	3.8	0	1.4	6	0	2.4	112270000	17196000	0	15866000	16066000	0	15821000
A8K0M8;A0A024R099;Q6PGN9;Q5T2Z0;Q5T2Z1;S4R3S8	A8K0M8;A0A024R099;Q6PGN9;Q5T2Z0;Q5T2Z1	Proline/serine-rich coiled-coil protein 1	PSRC1	tr|A8K0M8|A8K0M8_HUMAN cDNA FLJ78057, highly similar to Homo sapiens differential display and activated by p53 (DDA3),mRNA OS=Homo sapiens OX=9606 PE=2 SV=1;tr|A0A024R099|A0A024R099_HUMAN Proline/serine-rich coiled-coil 1, isoform CRA_c OS=Homo sapiens OX=	6	4	4	4	13.5	35.56	333	14.274	0	0	0	6.9	3	7.8	347440000	0	0	0	31798000	0	36206000
Q2TB59;A0A024R0C3;Q13423;E9PCX7;D6RAI5;B4DS88;B4DMN9;D6RHU2;Q8N5H5	Q2TB59;A0A024R0C3;Q13423;E9PCX7	NAD(P) transhydrogenase, mitochondrial	NNT	tr|Q2TB59|Q2TB59_HUMAN Nicotinamide nucleotide transhydrogenase OS=Homo sapiens OX=9606 GN=NNT PE=2 SV=1;tr|A0A024R0C3|A0A024R0C3_HUMAN Nicotinamide nucleotide transhydrogenase, isoform CRA_a OS=Homo sapiens OX=9606 GN=NNT PE=4 SV=1;sp|Q13423|NNTM_HUMAN NA	9	9	9	9	10.6	113.88	1086	14.977	1.3	1.8	1.3	7.3	2.9	7.3	1691500000	312010000	102410000	122540000	194260000	150100000	307400000
A0A024R0E2;O75534;Q9GZV0;A0A024R0K2;Q96L66;E9PLT0;Q9UG93;Q8WU01;Q9UG12;E9PNG3;E9PLD4;E9PJK7;E9PKN4	A0A024R0E2;O75534;Q9GZV0;A0A024R0K2;Q96L66;E9PLT0	Cold shock domain-containing protein E1	CSDE1;UNR	tr|A0A024R0E2|A0A024R0E2_HUMAN Cold shock domain containing E1, RNA-binding, isoform CRA_a OS=Homo sapiens OX=9606 GN=CSDE1 PE=4 SV=1;sp|O75534|CSDE1_HUMAN Cold shock domain-containing protein E1 OS=Homo sapiens OX=9606 GN=CSDE1 PE=1 SV=2;tr|Q9GZV0|Q9GZV0_	13	33	33	33	45.5	88.884	798	81.03	11.3	19	24.8	33.5	34.7	29.9	5287100000	341810000	352570000	501310000	517440000	535740000	557720000
A0A024R0E5;P52907;A8K0T9	A0A024R0E5;P52907;A8K0T9	F-actin-capping protein subunit alpha-1	CAPZA1	tr|A0A024R0E5|A0A024R0E5_HUMAN F-actin-capping protein subunit alpha OS=Homo sapiens OX=9606 GN=CAPZA1 PE=3 SV=1;sp|P52907|CAZA1_HUMAN F-actin-capping protein subunit alpha-1 OS=Homo sapiens OX=9606 GN=CAPZA1 PE=1 SV=3;tr|A8K0T9|A8K0T9_HUMAN F-actin-cappin	3	12	12	9	64	32.922	286	64.337	25.5	46.2	55.6	54.9	57.7	42.7	5265000000	769490000	505820000	425450000	447580000	388780000	479050000
A0A024R0F6;Q9UPN9;H0Y612;B3KN30;B4DXI9	A0A024R0F6;Q9UPN9;H0Y612;B3KN30	E3 ubiquitin-protein ligase TRIM33	TRIM33	tr|A0A024R0F6|A0A024R0F6_HUMAN Tripartite motif-containing 33, isoform CRA_a OS=Homo sapiens OX=9606 GN=TRIM33 PE=4 SV=1;sp|Q9UPN9|TRI33_HUMAN E3 ubiquitin-protein ligase TRIM33 OS=Homo sapiens OX=9606 GN=TRIM33 PE=1 SV=3;tr|H0Y612|H0Y612_HUMAN E3 ubiquiti	5	7	7	7	7.5	122.52	1127	39.107	1.2	3.4	4.2	7.5	3	4.3	768510000	39972000	39999000	72532000	96167000	66829000	59675000
A0A024R0H6;Q8N7H5;B4DGJ5	A0A024R0H6;Q8N7H5	RNA polymerase II-associated factor 1 homolog	PAF1	tr|A0A024R0H6|A0A024R0H6_HUMAN Paf1, RNA polymerase II associated factor, homolog (S. cerevisiae), isoform CRA_a OS=Homo sapiens OX=9606 GN=PAF1 PE=4 SV=1;sp|Q8N7H5|PAF1_HUMAN RNA polymerase II-associated factor 1 homolog OS=Homo sapiens OX=9606 GN=PAF1 PE	3	9	9	9	20.7	59.975	531	25.499	6.4	4.3	4.5	7.3	4.9	10.7	727270000	51839000	63708000	57301000	52819000	53214000	58894000
A0A024R0H7;Q9BQA1;H0Y711;B4DJP0	A0A024R0H7;Q9BQA1;H0Y711	Methylosome protein 50	WDR77	tr|A0A024R0H7|A0A024R0H7_HUMAN Testis tissue sperm-binding protein Li 44a OS=Homo sapiens OX=9606 GN=WDR77 PE=2 SV=1;sp|Q9BQA1|MEP50_HUMAN Methylosome protein 50 OS=Homo sapiens OX=9606 GN=WDR77 PE=1 SV=1;tr|H0Y711|H0Y711_HUMAN Methylosome protein 50 (Frag	4	6	6	6	25.4	36.724	342	41.85	4.4	19	17.5	19.3	19	16.4	1054500000	42230000	74944000	86914000	124630000	235630000	68814000
Q5JR08;A0A024R0I3;P08134;E9PQH6;Q5JR07;Q5JR05;Q5JR06;E9PN11;U3KQA9;U3KQV3;E9PLA2	Q5JR08;A0A024R0I3;P08134;E9PQH6;Q5JR07;Q5JR05;Q5JR06;E9PN11;U3KQA9;U3KQV3	Rho-related GTP-binding protein RhoC	RHOC;hCG_2043376	tr|Q5JR08|Q5JR08_HUMAN Rho-related GTP-binding protein RhoC (Fragment) OS=Homo sapiens OX=9606 GN=RHOC PE=1 SV=8;tr|A0A024R0I3|A0A024R0I3_HUMAN Epididymis secretory sperm binding protein OS=Homo sapiens OX=9606 GN=hCG_2043376 PE=2 SV=1;sp|P08134|RHOC_HUMAN	11	7	2	2	46.3	21.523	188	9.2841	10.1	33.5	27.1	27.1	46.3	46.3	214560000	0	23430000	0	0	14092000	20181000
B4E3B5;B4DE88;A0A024R0L8;A8K724;A0A024R0J1;O96013	B4E3B5;B4DE88;A0A024R0L8;A8K724;A0A024R0J1;O96013	Non-specific serine/threonine protein kinase;Serine/threonine-protein kinase PAK 4	PAK4	tr|B4E3B5|B4E3B5_HUMAN cDNA FLJ54255, highly similar to Serine/threonine-protein kinase PAK 4 OS=Homo sapiens OX=9606 PE=2 SV=1;tr|B4DE88|B4DE88_HUMAN cDNA FLJ55049, highly similar to Serine/threonine-protein kinase PAK 4 OS=Homo sapiens OX=9606 PE=2 SV=1;	6	3	3	3	10.4	38.981	347	3.5224	0	3.7	0	3.7	3.7	3.7	116400000	0	16641000	0	14146000	12776000	10747000
A0A024R0J4;A4QPA1;Q1WWL2;Q4QQP8;Q9P2B2	A0A024R0J4;A4QPA1;Q1WWL2;Q4QQP8;Q9P2B2	Prostaglandin F2 receptor negative regulator	PTGFRN	tr|A0A024R0J4|A0A024R0J4_HUMAN Prostaglandin F2 receptor negative regulator, isoform CRA_a OS=Homo sapiens OX=9606 GN=PTGFRN PE=4 SV=1;tr|A4QPA1|A4QPA1_HUMAN PTGFRN protein (Fragment) OS=Homo sapiens OX=9606 GN=PTGFRN PE=2 SV=1;tr|Q1WWL2|Q1WWL2_HUMAN PTGFR	5	2	2	2	4.6	63.449	560	4.3656	0	0	0	4.6	2.1	4.6	100840000	0	0	0	28058000	12925000	21190000
A8K3W4;A0A024R0J9;A0A0A0MRA5;B7Z4B8;Q9BUJ2;A8K6U7;A8K5K0;M0R3F1;M0QYZ0;B3KM60;M0QYI8;M0R203;M0QYM5;M0QZV6;M0R0K8	A8K3W4;A0A024R0J9;A0A0A0MRA5;B7Z4B8;Q9BUJ2;A8K6U7;A8K5K0;M0R3F1;M0QYZ0	Heterogeneous nuclear ribonucleoprotein U-like protein 1	HNRPUL1;HNRNPUL1	tr|A8K3W4|A8K3W4_HUMAN cDNA FLJ75163, highly similar to Homo sapiens heterogeneous nuclear ribonucleoprotein U-like 1 (HNRPUL1), transcript variant 4, mRNA OS=Homo sapiens OX=9606 PE=2 SV=1;tr|A0A024R0J9|A0A024R0J9_HUMAN Heterogeneous nuclear ribonucleopro	15	23	22	22	35.3	84.821	756	81.6	9.7	27.2	29.8	27	30.6	27.4	7436700000	689790000	611750000	754230000	958930000	732850000	720310000
Q59EI3;B2R8A9;A0A024R0K3;Q6ZSA3;F5H5P2;P12694;H0YH31;F5GXU9;Q658P7;Q9UMB3	Q59EI3;B2R8A9;A0A024R0K3;Q6ZSA3;F5H5P2;P12694	2-oxoisovalerate dehydrogenase subunit alpha, mitochondrial	BCKDHA	tr|Q59EI3|Q59EI3_HUMAN 2-oxoisovalerate dehydrogenase subunit alpha (Fragment) OS=Homo sapiens OX=9606 PE=2 SV=1;tr|B2R8A9|B2R8A9_HUMAN 2-oxoisovalerate dehydrogenase subunit alpha OS=Homo sapiens OX=9606 PE=2 SV=1;tr|A0A024R0K3|A0A024R0K3_HUMAN 2-oxoisova	10	5	5	5	12.8	50.399	444	5.3781	2.3	0	3.2	7	4.7	4.7	182920000	0	0	23102000	26835000	19765000	19416000
M0QYV0;Q68D16;A8MT37;A0A024R0L5;P49840	M0QYV0;Q68D16;A8MT37;A0A024R0L5;P49840	Glycogen synthase kinase-3 alpha	DKFZp686D0638;GSK3A	tr|M0QYV0|M0QYV0_HUMAN Protein kinase domain-containing protein (Fragment) OS=Homo sapiens OX=9606 PE=3 SV=1;tr|Q68D16|Q68D16_HUMAN Uncharacterized protein DKFZp686D0638 (Fragment) OS=Homo sapiens OX=9606 GN=DKFZp686D0638 PE=2 SV=1;tr|A8MT37|A8MT37_HUMAN G	5	1	1	1	8.4	19.274	167	3.0272	0	0	0	8.4	0	0	23071000	0	0	0	8091700	0	0
A0A024R0L6;Q15102;M0R389;M0R1K3;M0QXS6;M0R323;M0QZT2	A0A024R0L6;Q15102;M0R389	Platelet-activating factor acetylhydrolase IB subunit gamma	PAFAH1B3	tr|A0A024R0L6|A0A024R0L6_HUMAN Epididymis secretory sperm binding protein OS=Homo sapiens OX=9606 GN=PAFAH1B3 PE=2 SV=1;sp|Q15102|PA1B3_HUMAN Platelet-activating factor acetylhydrolase IB subunit gamma OS=Homo sapiens OX=9606 GN=PAFAH1B3 PE=1 SV=1;tr|M0R38	7	5	5	5	23.8	25.734	231	10.349	9.1	13	16.9	20.3	13	13	2146200000	212760000	90064000	149180000	359430000	157010000	109180000
Q0VAB1;A0A024R0M6;Q3ZCQ8;M0R2F8;M0R0C3;M0R003;M0R1Y4;M0QXC3;M0R2Z3;M0R303;M0R2D2;M0R047;M0R2Q2	Q0VAB1;A0A024R0M6;Q3ZCQ8;M0R2F8;M0R0C3;M0R003	Mitochondrial import inner membrane translocase subunit TIM50	TIMM50	tr|Q0VAB1|Q0VAB1_HUMAN Mitochondrial import inner membrane translocase subunit TIM50 OS=Homo sapiens OX=9606 GN=TIMM50 PE=2 SV=1;tr|A0A024R0M6|A0A024R0M6_HUMAN Mitochondrial import inner membrane translocase subunit TIM50 OS=Homo sapiens OX=9606 GN=TIMM50	13	8	8	8	22.1	50.478	456	42.191	2.6	18	11.8	11.8	15.6	14.3	3017900000	96046000	262500000	215450000	320480000	270450000	255630000
A0A024R0Q4;Q8IV08;B4DEL6;M0R1F7;M0R3G9;E2QRG1;M0R2E7;M0QY94;M0QX50;M0R2W7;M0QX99;A0A0A0MS28	A0A024R0Q4;Q8IV08;B4DEL6	Phospholipase D3	PLD3	tr|A0A024R0Q4|A0A024R0Q4_HUMAN Phospholipase D family, member 3, isoform CRA_b OS=Homo sapiens OX=9606 GN=PLD3 PE=4 SV=1;sp|Q8IV08|PLD3_HUMAN Phospholipase D3 OS=Homo sapiens OX=9606 GN=PLD3 PE=1 SV=1;tr|B4DEL6|B4DEL6_HUMAN cDNA FLJ59669, highly similar to	12	10	10	10	26.5	54.705	490	22.497	8.8	14.5	14.3	13.7	23.9	21.2	4546000000	436650000	405030000	334290000	365960000	311440000	406330000
Q9BPW0;H0YDU8;Q53FR0;A0A024R0Q7;P53041;B4DLP6;B2R6R6;B4DDZ8;A8MU39	Q9BPW0;H0YDU8;Q53FR0;A0A024R0Q7;P53041;B4DLP6;B2R6R6;B4DDZ8;A8MU39	Serine/threonine-protein phosphatase;Serine/threonine-protein phosphatase 5	PPP5C	tr|Q9BPW0|Q9BPW0_HUMAN Serine/threonine-protein phosphatase (Fragment) OS=Homo sapiens OX=9606 GN=PPP5C PE=2 SV=2;tr|H0YDU8|H0YDU8_HUMAN Serine/threonine-protein phosphatase (Fragment) OS=Homo sapiens OX=9606 GN=PPP5C PE=1 SV=1;tr|Q53FR0|Q53FR0_HUMAN Serin	9	6	6	6	15.1	55.096	484	13.484	5	4.1	8.9	15.1	11	11	469830000	65827000	32433000	61089000	62723000	69535000	47449000
A0A024R0R4;Q9UBE0;B4DY66;M0QZS6;M0QX65;B3KNJ4;M0R054;M0QYM8;M0R286	A0A024R0R4;Q9UBE0;B4DY66;M0QZS6;M0QX65;B3KNJ4	SUMO-activating enzyme subunit 1;SUMO-activating enzyme subunit 1, N-terminally processed	SAE1	tr|A0A024R0R4|A0A024R0R4_HUMAN SUMO-1 activating enzyme subunit 1, isoform CRA_b OS=Homo sapiens OX=9606 GN=SAE1 PE=4 SV=1;sp|Q9UBE0|SAE1_HUMAN SUMO-activating enzyme subunit 1 OS=Homo sapiens OX=9606 GN=SAE1 PE=1 SV=1;tr|B4DY66|B4DY66_HUMAN cDNA FLJ58436,	9	11	11	11	43.9	38.449	346	65.639	14.7	14.5	31.2	28.3	24.3	30.6	1532000000	67778000	100910000	141280000	240640000	189990000	172550000
B7Z6F7;A0A024R0R6;Q92797;A0A087WUE9;Q4LE61;M0R3C7;M0QXP5;M0R033;M0R1C2;O75402;M0R180	B7Z6F7;A0A024R0R6;Q92797;A0A087WUE9;Q4LE61	Symplekin	SYMPK;SYMPK variant protein	tr|B7Z6F7|B7Z6F7_HUMAN cDNA FLJ61705, highly similar to Symplekin OS=Homo sapiens OX=9606 PE=2 SV=1;tr|A0A024R0R6|A0A024R0R6_HUMAN Symplekin, isoform CRA_a OS=Homo sapiens OX=9606 GN=SYMPK PE=4 SV=1;sp|Q92797|SYMPK_HUMAN Symplekin OS=Homo sapiens OX=9606 G	11	18	18	18	20	141.13	1274	53.312	3.8	15	11.6	13.9	4.3	5.7	2174100000	128460000	260780000	259140000	183050000	154320000	163380000
A0A024R0R9;P54920;M0R2M1;M0R0Y2;M0R058;M0R0I4;M0R213;A0A024R0V6;M0R027;M0QZM9;M0QZN5;M0R031;B4DGP9;B4DIV0;A0A087WZQ7;Q9H115	A0A024R0R9;P54920;M0R2M1;M0R0Y2	Alpha-soluble NSF attachment protein	NAPA	tr|A0A024R0R9|A0A024R0R9_HUMAN N-ethylmaleimide-sensitive factor attachment protein, alpha, isoform CRA_c OS=Homo sapiens OX=9606 GN=NAPA PE=4 SV=1;sp|P54920|SNAA_HUMAN Alpha-soluble NSF attachment protein OS=Homo sapiens OX=9606 GN=NAPA PE=1 SV=3;tr|M0R2M	16	12	12	12	52.9	33.232	295	31.996	6.8	27.1	18	34.9	30.5	43.4	1498100000	159630000	103790000	116880000	164170000	132410000	146710000
F5H8D7;A0A024R0S8;Q59HH7;P18887;B4DTD3;B4DEB2;B2RCY5;V9VB20;M4WFF9;M0QZ96;M0R0D2;M0R1U8;M0QYS5	F5H8D7;A0A024R0S8;Q59HH7;P18887;B4DTD3;B4DEB2;B2RCY5	DNA repair protein XRCC1	XRCC1	tr|F5H8D7|F5H8D7_HUMAN DNA repair protein XRCC1 OS=Homo sapiens OX=9606 GN=XRCC1 PE=1 SV=2;tr|A0A024R0S8|A0A024R0S8_HUMAN X-ray repair complementing defective repair in Chinese hamster cells 1, isoform CRA_b OS=Homo sapiens OX=9606 GN=XRCC1 PE=4 SV=1;tr|Q5	13	5	5	5	9.5	66.013	602	9.0014	1.7	7.8	7.8	9.5	4	5.5	659460000	56811000	52789000	69066000	68449000	76955000	52928000
A0A0S2Z4N8;A0A024R0V4;P50552;A0A0S2Z4I9;A0A0S2Z4I7;K7EM16;K7ENL7;A0A0S2Z4H6;K7ENR7;K7EIG8;K7EQD0	A0A0S2Z4N8;A0A024R0V4;P50552;A0A0S2Z4I9;A0A0S2Z4I7	Vasodilator-stimulated phosphoprotein	VASP	tr|A0A0S2Z4N8|A0A0S2Z4N8_HUMAN Vasodilator-stimulated phosphoprotein isoform 2 (Fragment) OS=Homo sapiens OX=9606 GN=VASP PE=2 SV=1;tr|A0A024R0V4|A0A024R0V4_HUMAN Vasodilator-stimulated phosphoprotein isoform 1 OS=Homo sapiens OX=9606 GN=VASP PE=2 SV=1;sp|	11	13	13	13	51.5	35.427	328	120.64	21	19.5	11	38.1	20.1	26.5	1846000000	345490000	53021000	57437000	266120000	152760000	202290000
A8K6H9;A0A024R0W3;Q96QD8;F8VUY8;F8VQW8;B4DEZ2	A8K6H9;A0A024R0W3;Q96QD8	Sodium-coupled neutral amino acid transporter 2	SLC38A2	tr|A8K6H9|A8K6H9_HUMAN cDNA FLJ75876, highly similar to Homo sapiens solute carrier family 38, member 2 (SLC38A2), mRNA OS=Homo sapiens OX=9606 PE=2 SV=1;tr|A0A024R0W3|A0A024R0W3_HUMAN Solute carrier family 38, member 2, isoform CRA_b OS=Homo sapiens OX=96	6	6	6	6	18	56.053	506	53.779	1.4	9.9	14.8	5.5	3.2	3.2	2456000000	79180000	277250000	367900000	12305000	46365000	15865000
A0A024R0Y5;A0A2R8Y891;P08237;A0A0S2Z4A1;Q96I60;A0A0S2Z4I1;B4E162;F8VZI0;Q7KYX9;A0A0S2Z4A8;F8VX13;F8VNX2;F8VZQ1;Q7Z683;F8VSL1;P78457;F8W1J8;F8VSF7;F8VTQ3;F8VW30;F8VUB8;F8VYK8;F8VVE3;F8VP00	A0A024R0Y5;A0A2R8Y891;P08237;A0A0S2Z4A1;Q96I60;A0A0S2Z4I1;B4E162;F8VZI0	ATP-dependent 6-phosphofructokinase;ATP-dependent 6-phosphofructokinase, muscle type	PFKM	tr|A0A024R0Y5|A0A024R0Y5_HUMAN ATP-dependent 6-phosphofructokinase OS=Homo sapiens OX=9606 GN=PFKM PE=2 SV=1;tr|A0A2R8Y891|A0A2R8Y891_HUMAN ATP-dependent 6-phosphofructokinase OS=Homo sapiens OX=9606 GN=PFKM PE=1 SV=1;sp|P08237|PFKAM_HUMAN ATP-dependent 6-	24	12	9	9	18.1	85.182	780	20.154	3.2	7.9	8.7	13.5	7.2	5.6	608030000	66123000	41120000	70979000	73410000	69598000	0
A0A024R3Q3;A0A024R0Y6;P84077;P61204;F5H423;B4E190;B4DEB9;F5H0C7;B4DJC8;B4DN70;H0YGG7	A0A024R3Q3;A0A024R0Y6;P84077;P61204;F5H423;B4E190;B4DEB9;F5H0C7;B4DJC8;B4DN70	ADP-ribosylation factor 1;ADP-ribosylation factor 3	ARF1;ARF3	tr|A0A024R3Q3|A0A024R3Q3_HUMAN ADP-ribosylation factor 1, isoform CRA_a OS=Homo sapiens OX=9606 GN=ARF1 PE=3 SV=1;tr|A0A024R0Y6|A0A024R0Y6_HUMAN ADP-ribosylation factor 3, isoform CRA_b OS=Homo sapiens OX=9606 GN=ARF3 PE=3 SV=1;sp|P84077|ARF1_HUMAN ADP-rib	11	6	3	3	43.6	20.697	181	22.624	30.4	39.2	39.2	43.6	43.6	43.6	3702600000	150100000	273470000	315820000	469310000	460870000	492090000
B3KY11;A8KA56;A0A024R0Z3;Q9BUQ8;H0YI52;F8VVA2;H0YIL9	B3KY11;A8KA56;A0A024R0Z3;Q9BUQ8	Probable ATP-dependent RNA helicase DDX23	DDX23	tr|B3KY11|B3KY11_HUMAN cDNA FLJ46571 fis, clone THYMU3041428, highly similar to Probable ATP-dependent RNA helicase DDX23 OS=Homo sapiens OX=9606 PE=2 SV=1;tr|A8KA56|A8KA56_HUMAN cDNA FLJ77678, highly similar to Homo sapiens DEAD (Asp-Glu-Ala-Asp) box poly	7	23	23	23	31.9	93.233	800	73.432	9.2	23.5	18.9	23.8	13	21.2	3607700000	361440000	358600000	375930000	257560000	227200000	273480000
F8W1G3;F8VQW0;F8VX73;F8VPI1;F8W201;F8W086;F8VR05;B7Z984;F8VQQ5;F8VSI7;F8VVJ4;B7Z5Y9;B3KWE3;A0A024R0Z5;P55061	F8W1G3;F8VQW0;F8VX73;F8VPI1;F8W201;F8W086;F8VR05;B7Z984;F8VQQ5;F8VSI7;F8VVJ4;B7Z5Y9;B3KWE3;A0A024R0Z5;P55061	Bax inhibitor 1	TMBIM6;TEGT	tr|F8W1G3|F8W1G3_HUMAN Bax inhibitor 1 (Fragment) OS=Homo sapiens OX=9606 GN=TMBIM6 PE=1 SV=1;tr|F8VQW0|F8VQW0_HUMAN Bax inhibitor 1 (Fragment) OS=Homo sapiens OX=9606 GN=TMBIM6 PE=1 SV=1;tr|F8VX73|F8VX73_HUMAN Bax inhibitor 1 (Fragment) OS=Homo sapiens OX	15	2	2	2	56.2	1.9854	16	2.039	0	50	56.2	56.2	50	50	323260000	0	25393000	29940000	27004000	21781000	27401000
A0A024R102;Q96GM5;A0A024R137;F8VRQ4;A8K9I5;B4DF50;F8VUB0;H0YHV1;F8VZ70;F8VW95;B7ZA58;B7Z4U8;C9JYI7	A0A024R102;Q96GM5;A0A024R137;F8VRQ4;A8K9I5	SWI/SNF-related matrix-associated actin-dependent regulator of chromatin subfamily D member 1	SMARCD1	tr|A0A024R102|A0A024R102_HUMAN SWI/SNF related, matrix associated, actin dependent regulator of chromatin, subfamily d, member 1, isoform CRA_e OS=Homo sapiens OX=9606 GN=SMARCD1 PE=4 SV=1;sp|Q96GM5|SMRD1_HUMAN SWI/SNF-related matrix-associated actin-depen	13	18	18	15	29.6	70.961	639	86.777	11.4	22.4	22.7	22.4	12.7	15.2	2285100000	494830000	294380000	279630000	181880000	49258000	151620000
A0A024R104;Q12860	A0A024R104;Q12860	Contactin-1	CNTN1	tr|A0A024R104|A0A024R104_HUMAN Contactin 1, isoform CRA_a OS=Homo sapiens OX=9606 GN=CNTN1 PE=4 SV=1;sp|Q12860|CNTN1_HUMAN Contactin-1 OS=Homo sapiens OX=9606 GN=CNTN1 PE=1 SV=1	2	1	1	1	1	113.32	1018	2.5086	0	0	0	1	0	0	39337000	0	0	0	14825000	0	0
H0YI09;A0A024R118;Q9H8H3;F8VQX6;B4DDW1	H0YI09;A0A024R118;Q9H8H3;F8VQX6;B4DDW1	Methyltransferase-like protein 7A	METTL7A	tr|H0YI09|H0YI09_HUMAN Methyltransferase-like protein 7A (Fragment) OS=Homo sapiens OX=9606 GN=METTL7A PE=1 SV=1;tr|A0A024R118|A0A024R118_HUMAN Methyltransferase like 7A, isoform CRA_a OS=Homo sapiens OX=9606 GN=METTL7A PE=4 SV=1;sp|Q9H8H3|MET7A_HUMAN Meth	5	7	7	7	33.2	28.188	244	54.859	13.9	22.5	22.5	22.1	33.2	33.2	3867100000	455530000	251190000	208400000	516360000	476960000	529090000
F8VX55;A0A024R120;Q12800;F8VWL0;C9JWL3;Q5JV87;Q9NZI6	F8VX55;A0A024R120;Q12800;F8VWL0	Alpha-globin transcription factor CP2	TFCP2	tr|F8VX55|F8VX55_HUMAN Alpha-globin transcription factor CP2 OS=Homo sapiens OX=9606 GN=TFCP2 PE=1 SV=1;tr|A0A024R120|A0A024R120_HUMAN Transcription factor CP2, isoform CRA_a OS=Homo sapiens OX=9606 GN=TFCP2 PE=4 SV=1;sp|Q12800|TFCP2_HUMAN Alpha-globin tra	7	4	4	3	15.1	48.533	424	28.855	0	3.8	7.3	11.1	0	4	380560000	0	27980000	32990000	56900000	0	28135000
A0A024R124;F8VX04;Q9H2H9;Q8NCD8;F8VX12	A0A024R124;F8VX04;Q9H2H9;Q8NCD8	Sodium-coupled neutral amino acid transporter 1	SLC38A1	tr|A0A024R124|A0A024R124_HUMAN Solute carrier family 38, member 1, isoform CRA_a OS=Homo sapiens OX=9606 GN=SLC38A1 PE=4 SV=1;tr|F8VX04|F8VX04_HUMAN Sodium-coupled neutral amino acid transporter 1 OS=Homo sapiens OX=9606 GN=SLC38A1 PE=1 SV=1;sp|Q9H2H9|S38A	5	5	5	5	9.2	54.047	487	11.143	9.2	9.2	9.2	5.7	1.6	3.3	914530000	134350000	130030000	151340000	37990000	20301000	46864000
F8VYY9;A0A024R125;P54619;H0YHF8;F8VPF5;F8VVA3;H0YIC9;A0A494C068;E9PGP6;B7Z6X8;A0A494C123;A0A494C1K7;A0A384MDZ2;A0A090N8Q6;Q9UGJ0	F8VYY9;A0A024R125;P54619;H0YHF8	5-AMP-activated protein kinase subunit gamma-1	PRKAG1	tr|F8VYY9|F8VYY9_HUMAN 5-AMP-activated protein kinase subunit gamma-1 OS=Homo sapiens OX=9606 GN=PRKAG1 PE=1 SV=1;tr|A0A024R125|A0A024R125_HUMAN Protein kinase, AMP-activated, gamma 1 non-catalytic subunit, isoform CRA_a OS=Homo sapiens OX=9606 GN=PRKAG1	15	3	3	3	13.9	31.905	280	3.5021	0	0	0	3.9	6.4	0	62413000	0	0	0	0	13171000	0
A0A024R134;Q96EZ8;F8W126	A0A024R134;Q96EZ8;F8W126	Microspherule protein 1	MCRS1	tr|A0A024R134|A0A024R134_HUMAN Microspherule protein 1, isoform CRA_d OS=Homo sapiens OX=9606 GN=MCRS1 PE=4 SV=1;sp|Q96EZ8|MCRS1_HUMAN Microspherule protein 1 OS=Homo sapiens OX=9606 GN=MCRS1 PE=1 SV=1;tr|F8W126|F8W126_HUMAN Microspherule protein 1 (Fragme	3	2	2	2	11.4	31.133	271	5.6968	0	4.8	11.4	11.4	0	0	145140000	0	0	34041000	37030000	0	0
F8VRD2;B2RE34;A0A024R136;A0A2X0U4T9;Q9H0H5;F8VYH6;F8VUW9;F8VV39;F8VQZ5;F8VS54;F8VWX0;F8W0L1;F8VZ66;F8VV37;F8W1E5;F8VV47;F8VWY4;F8VVE5;H0YIK5	F8VRD2;B2RE34;A0A024R136;A0A2X0U4T9;Q9H0H5	Rac GTPase-activating protein 1	RACGAP1	tr|F8VRD2|F8VRD2_HUMAN Rac GTPase-activating protein 1 (Fragment) OS=Homo sapiens OX=9606 GN=RACGAP1 PE=1 SV=8;tr|B2RE34|B2RE34_HUMAN cDNA, FLJ96901, highly similar to Homo sapiens Rac GTPase activating protein 1 (RACGAP1), mRNA OS=Homo sapiens OX=9606 PE=	19	3	3	3	13.7	33.266	293	3.3141	5.5	0	0	5.5	0	5.5	195700000	84609000	0	0	59274000	0	0
B2R717;A0A024R141;O60911;H7CEH5;Q5T8F0;Q5QP40;Q6FHN2;Q5NE16;P43235	B2R717;A0A024R141;O60911	Cathepsin L2	CTSL2;CTSV	tr|B2R717|B2R717_HUMAN cDNA, FLJ93235, highly similar to Homo sapiens cathepsin L2 (CTSL2), mRNA OS=Homo sapiens OX=9606 PE=2 SV=1;tr|A0A024R141|A0A024R141_HUMAN Cathepsin L2, isoform CRA_a OS=Homo sapiens OX=9606 GN=CTSL2 PE=3 SV=1;sp|O60911|CATL2_HUMAN C	9	4	4	3	14.1	37.371	334	5.21	5.7	5.7	5.7	14.1	3.6	5.7	579180000	126190000	50235000	40501000	56285000	25396000	47103000
A8K9S3;A0A024R150;Q92828;Q59EK2	A8K9S3;A0A024R150;Q92828	Coronin;Coronin-2A	CORO2A	tr|A8K9S3|A8K9S3_HUMAN Coronin OS=Homo sapiens OX=9606 PE=2 SV=1;tr|A0A024R150|A0A024R150_HUMAN Coronin OS=Homo sapiens OX=9606 GN=CORO2A PE=3 SV=1;sp|Q92828|COR2A_HUMAN Coronin-2A OS=Homo sapiens OX=9606 GN=CORO2A PE=1 SV=2	4	3	3	2	5.5	59.833	525	1.8935	2.1	2.1	3.4	3.4	0	1.3	128590000	27011000	0	10961000	13699000	0	20437000
A0A024R151;Q8WWI5;B3KWF2;B3KMS7	A0A024R151;Q8WWI5;B3KWF2;B3KMS7	Choline transporter-like protein 1	SLC44A1	tr|A0A024R151|A0A024R151_HUMAN Solute carrier family 44, member 1, isoform CRA_a OS=Homo sapiens OX=9606 GN=SLC44A1 PE=3 SV=1;sp|Q8WWI5|CTL1_HUMAN Choline transporter-like protein 1 OS=Homo sapiens OX=9606 GN=SLC44A1 PE=1 SV=1;tr|B3KWF2|B3KWF2_HUMAN cDNA F	4	4	4	4	7.5	73.301	657	16.411	2.3	5.8	2	5.8	0	3.8	396300000	32114000	33608000	24594000	27351000	0	39133000
A0A024R167;B4E2K2;A0A024R152;Q9Y2D5;C9JVY5	A0A024R167;B4E2K2;A0A024R152;Q9Y2D5;C9JVY5	A-kinase anchor protein 2	hCG_28765;AKAP2	tr|A0A024R167|A0A024R167_HUMAN HCG28765, isoform CRA_a OS=Homo sapiens OX=9606 GN=hCG_28765 PE=4 SV=1;tr|B4E2K2|B4E2K2_HUMAN cDNA FLJ55665, highly similar to A-kinase anchor protein 2 OS=Homo sapiens OX=9606 PE=2 SV=1;tr|A0A024R152|A0A024R152_HUMAN HCG2876	5	6	6	6	9.9	101.87	923	9.9375	0	6.6	5.5	8.8	6.6	7.5	647220000	0	50572000	85190000	78410000	50980000	49390000
A0A024R156;P50151;D3DQV2;A0A024R161	A0A024R156;P50151;D3DQV2;A0A024R161	Guanine nucleotide-binding protein subunit gamma;Guanine nucleotide-binding protein G(I)/G(S)/G(O) subunit gamma-10	hCG_1994888;GNG10;hCG_1992840	tr|A0A024R156|A0A024R156_HUMAN Guanine nucleotide-binding protein subunit gamma OS=Homo sapiens OX=9606 GN=hCG_1994888 PE=3 SV=1;sp|P50151|GBG10_HUMAN Guanine nucleotide-binding protein G(I)/G(S)/G(O) subunit gamma-10 OS=Homo sapiens OX=9606 GN=GNG10 PE=1	4	2	2	2	38.2	7.2053	68	6.8544	16.2	38.2	22.1	22.1	38.2	38.2	501030000	81862000	30046000	29229000	42952000	34442000	41277000
B7ZLZ7;B3KMB1;A8K984;A0A024R158;O95347;Q2KQ72;Q05BV1;B3KM27;A0A0C4DGE5;Q6IPS5;Q7Z2X1;Q6P712;Q05D74;A0JLM9;Q32Q15;Q13497;Q5T821	B7ZLZ7;B3KMB1;A8K984;A0A024R158;O95347;Q2KQ72;Q05BV1	Structural maintenance of chromosomes protein;Structural maintenance of chromosomes protein 2	SMC2;SMC2L1	tr|B7ZLZ7|B7ZLZ7_HUMAN Structural maintenance of chromosomes protein OS=Homo sapiens OX=9606 GN=SMC2 PE=2 SV=1;tr|B3KMB1|B3KMB1_HUMAN Structural maintenance of chromosomes protein OS=Homo sapiens OX=9606 PE=2 SV=1;tr|A8K984|A8K984_HUMAN Structural maintena	17	17	17	17	15.2	135.7	1197	23.07	3.5	3.6	7.3	9.6	5.3	6.3	3093600000	375880000	177340000	291010000	354330000	194160000	365710000
B2R923;A0A024R159;Q6YN16;B4DWC7;B4E136	B2R923;A0A024R159;Q6YN16	Hydroxysteroid dehydrogenase-like protein 2	HSDL2	tr|B2R923|B2R923_HUMAN cDNA, FLJ94174 OS=Homo sapiens OX=9606 PE=2 SV=1;tr|A0A024R159|A0A024R159_HUMAN Hydroxysteroid dehydrogenase like 2, isoform CRA_c OS=Homo sapiens OX=9606 GN=HSDL2 PE=4 SV=1;sp|Q6YN16|HSDL2_HUMAN Hydroxysteroid dehydrogenase-like pro	5	6	6	6	19.1	37.306	345	8.1414	8.4	7.8	5.2	11	8.4	13	720590000	143790000	50080000	35900000	41215000	27267000	92016000
A0A024R163;O95758;X6R242;B1ALY4	A0A024R163;O95758	Polypyrimidine tract-binding protein 3	ROD1;PTBP3	tr|A0A024R163|A0A024R163_HUMAN ROD1 regulator of differentiation 1 (S. pombe), isoform CRA_b OS=Homo sapiens OX=9606 GN=ROD1 PE=4 SV=1;sp|O95758|PTBP3_HUMAN Polypyrimidine tract-binding protein 3 OS=Homo sapiens OX=9606 GN=PTBP3 PE=1 SV=2	4	11	6	6	21.7	59.689	552	11.92	8.3	12.7	10.9	13.8	9.2	11.2	439640000	85707000	42649000	60614000	35720000	0	43748000
A0A024R169;Q9NXF1;B4DQR0;B7Z9D5;A0A0A0MSR3;B4E149	A0A024R169;Q9NXF1;B4DQR0	Testis-expressed sequence 10 protein	TEX10	tr|A0A024R169|A0A024R169_HUMAN Testis expressed sequence 10, isoform CRA_a OS=Homo sapiens OX=9606 GN=TEX10 PE=4 SV=1;sp|Q9NXF1|TEX10_HUMAN Testis-expressed protein 10 OS=Homo sapiens OX=9606 GN=TEX10 PE=1 SV=2;tr|B4DQR0|B4DQR0_HUMAN cDNA FLJ54377 OS=Homo	6	24	24	24	34	105.67	929	74.255	2	24.5	21.7	17.4	19.7	15.8	4046400000	46502000	544500000	491290000	371720000	379100000	271400000
A0A024R179;Q09161;F2Z2T1;X6R941	A0A024R179;Q09161	Nuclear cap-binding protein subunit 1	NCBP1	tr|A0A024R179|A0A024R179_HUMAN Nuclear cap binding protein subunit 1, 80kDa, isoform CRA_a OS=Homo sapiens OX=9606 GN=NCBP1 PE=4 SV=1;sp|Q09161|NCBP1_HUMAN Nuclear cap-binding protein subunit 1 OS=Homo sapiens OX=9606 GN=NCBP1 PE=1 SV=1	4	19	19	19	34.8	91.838	790	59.173	2.9	20	18.7	23	22.9	20.8	3699300000	159240000	350230000	306340000	429600000	330710000	354190000
A0A024R184;Q9H553;B3KNL8;A0A0A0MTE0	A0A024R184;Q9H553;B3KNL8	Alpha-1,3/1,6-mannosyltransferase ALG2	ALG2	tr|A0A024R184|A0A024R184_HUMAN Asparagine-linked glycosylation 2 homolog (Yeast, alpha-1,3-mannosyltransferase), isoform CRA_a OS=Homo sapiens OX=9606 GN=ALG2 PE=4 SV=1;sp|Q9H553|ALG2_HUMAN Alpha-1,3/1,6-mannosyltransferase ALG2 OS=Homo sapiens OX=9606 GN=	4	5	5	5	17.8	47.091	416	12.334	0	9.1	2.9	5.8	0	0	250290000	0	31492000	25647000	51607000	0	0
A0A024R1A3;P22314;B4DDE4;B4DL67;Q5JRR6;B3KUJ2;Q5JRR9;Q5JRS0;Q5JRS2;Q5JRS1;Q5JRS3;Q712V1;Q8WY81	A0A024R1A3;P22314;B4DDE4;B4DL67	Ubiquitin-like modifier-activating enzyme 1	UBE1;UBA1	tr|A0A024R1A3|A0A024R1A3_HUMAN Testicular secretory protein Li 63 OS=Homo sapiens OX=9606 GN=UBE1 PE=2 SV=1;sp|P22314|UBA1_HUMAN Ubiquitin-like modifier-activating enzyme 1 OS=Homo sapiens OX=9606 GN=UBA1 PE=1 SV=3;tr|B4DDE4|B4DDE4_HUMAN cDNA FLJ54582, hig	13	33	33	33	45.1	117.85	1058	323.31	22.9	30.8	35.9	38.8	39.1	42.2	22802000000	971270000	1689200000	2398900000	3984300000	3224000000	3886000000
A8K4W8;A0A024R1A4;P68036;A0A1B0GUS4	A8K4W8;A0A024R1A4;P68036;A0A1B0GUS4	Ubiquitin-conjugating enzyme E2 L3	UBE2L3	tr|A8K4W8|A8K4W8_HUMAN cDNA FLJ77917, highly similar to Homo sapiens ubiquitin-conjugating enzyme E2L 3 (UBE2L3), transcript variant 1, mRNA OS=Homo sapiens OX=9606 PE=2 SV=1;tr|A0A024R1A4|A0A024R1A4_HUMAN Ubiquitin-conjugating enzyme E2L 3, isoform CRA_a	4	7	2	2	63.6	17.789	154	47.544	11.7	47.4	41.6	57.8	47.4	41.6	769870000	84936000	25865000	83857000	42658000	148020000	109650000
B4DRD4;A8K0I0;A0A024R1C1;Q13356	B4DRD4;A8K0I0;A0A024R1C1;Q13356	Peptidyl-prolyl cis-trans isomerase-like 2	PPIL2	tr|B4DRD4|B4DRD4_HUMAN cDNA FLJ57176, highly similar to Peptidyl-prolyl cis-trans isomerase-like 2 OS=Homo sapiens OX=9606 PE=2 SV=1;tr|A8K0I0|A8K0I0_HUMAN cDNA FLJ75445, highly similar to Homo sapiens peptidylprolyl isomerase (cyclophilin)-like 2 (PPIL2),	4	2	2	2	4.5	55.79	489	2.6276	0	0	2.9	0	0	0	40117000	0	0	0	0	0	0
A0A024R1D6;Q13769;F8WCP5;H7C072;C9JXG5;H7C441;C9JXU6;F5GZF3;C9JCL9	A0A024R1D6;Q13769;F8WCP5	THO complex subunit 5 homolog	hCG_2011153;THOC5	tr|A0A024R1D6|A0A024R1D6_HUMAN HCG2011153, isoform CRA_b OS=Homo sapiens OX=9606 GN=hCG_2011153 PE=4 SV=1;sp|Q13769|THOC5_HUMAN THO complex subunit 5 homolog OS=Homo sapiens OX=9606 GN=THOC5 PE=1 SV=2;tr|F8WCP5|F8WCP5_HUMAN THO complex subunit 5 homolog OS	9	11	11	11	24.7	78.507	683	41.181	7.8	11.3	5.6	1.2	1.2	1.2	1226900000	167620000	168960000	61635000	20109000	20593000	19991000
B5MC22;A0A024R1E4;Q9UDX5;H7C417;L0R6K6;F8WEN7	B5MC22;A0A024R1E4;Q9UDX5;H7C417	Mitochondrial fission process protein 1	MTFP1;MTP18	tr|B5MC22|B5MC22_HUMAN Mitochondrial fission process protein 1 OS=Homo sapiens OX=9606 GN=MTFP1 PE=1 SV=1;tr|A0A024R1E4|A0A024R1E4_HUMAN Mitochondrial protein 18 kDa, isoform CRA_a OS=Homo sapiens OX=9606 GN=MTP18 PE=4 SV=1;sp|Q9UDX5|MTFP1_HUMAN Mitochondr	6	3	3	3	26.6	15.556	143	6.4149	0	9.1	26.6	16.8	0	7.7	358640000	0	0	40350000	32673000	0	39526000
B5MCK8;A0A140VJJ9;A0A024R1F4;A6NGU5;P36268;P19440;E7ETR7;B5MC36;Q6ISU8;A0A0C4DG87;A2VCM7;Q6NZY2;B5MC34;A0A494C1J8;E7ET76;Q14390;B5MD39	B5MCK8;A0A140VJJ9;A0A024R1F4;A6NGU5;P36268;P19440;E7ETR7;B5MC36;Q6ISU8;A0A0C4DG87;A2VCM7;Q6NZY2;B5MC34;A0A494C1J8;E7ET76;Q14390;B5MD39	Putative gamma-glutamyltranspeptidase 3;Putative gamma-glutamyltranspeptidase 3 heavy chain;Putative gamma-glutamyltranspeptidase 3 light chain;Inactive gamma-glutamyltranspeptidase 2;Gamma-glutamyltranspeptidase 1;Gamma-glutamyltranspeptidase 1 heavy chain;Gamma-glutamyltranspeptidase 1 light chain;Gamma-glutamyltransferase light chain 2;Putative gamma-glutamyltransferase light chain 3	GGT2;hCG_2010666;GGT3P;GGT1;GGTLC2;GGTLC3	tr|B5MCK8|B5MCK8_HUMAN Inactive glutathione hydrolase 2 OS=Homo sapiens OX=9606 GN=GGT2 PE=4 SV=2;tr|A0A140VJJ9|A0A140VJJ9_HUMAN Testicular tissue protein Li 73 OS=Homo sapiens OX=9606 PE=2 SV=1;tr|A0A024R1F4|A0A024R1F4_HUMAN HCG2010666, isoform CRA_a OS=H	17	2	2	2	4.5	60.851	559	3.6493	0	2.1	0	4.5	0	0	28867000	0	0	0	9568800	0	0
Q9HD72;A8K6Y8;A0A024R1H7;A0A024R1F8;A0A024R1M5;Q9HBE1;Q59HH1	Q9HD72;A8K6Y8;A0A024R1H7;A0A024R1F8;A0A024R1M5;Q9HBE1;Q59HH1	POZ-, AT hook-, and zinc finger-containing protein 1	ZNF278;PATZ1	tr|Q9HD72|Q9HD72_HUMAN Krueppel-related zinc finger protein SBZF5 OS=Homo sapiens OX=9606 PE=2 SV=1;tr|A8K6Y8|A8K6Y8_HUMAN cDNA FLJ76669, highly similar to Homo sapiens zinc finger protein 278 (ZNF278), transcript variant 4, mRNA OS=Homo sapiens OX=9606 PE	7	3	2	2	7.3	45.257	424	2.0014	1.7	1.7	4.5	0	2.8	1.7	32074000	0	0	0	0	9292100	0
Q8N523;A0A024R1I7;Q9UBB9;B4DPE5;B4DSX8;F6UKU9;F6SQZ1;F6XM96;H0Y4U8;B1AHQ3	Q8N523;A0A024R1I7;Q9UBB9;B4DPE5;B4DSX8	Tuftelin-interacting protein 11	TFIP11	tr|Q8N523|Q8N523_HUMAN Tuftelin-interacting protein 11 OS=Homo sapiens OX=9606 GN=TFIP11 PE=2 SV=1;tr|A0A024R1I7|A0A024R1I7_HUMAN Tuftelin-interacting protein 11 OS=Homo sapiens OX=9606 GN=TFIP11 PE=3 SV=1;sp|Q9UBB9|TFP11_HUMAN Tuftelin-interacting protein	10	6	6	6	8.8	96.793	837	5.1975	0	5.7	4.4	6.8	1.7	5.4	203450000	0	24448000	33251000	14446000	22339000	23977000
H0Y7P7;A0A024R1K5;Q9UG56;B1AKM8;B1AKM6;B4DPS3	H0Y7P7;A0A024R1K5;Q9UG56;B1AKM8;B1AKM6;B4DPS3	Phosphatidylserine decarboxylase proenzyme;Phosphatidylserine decarboxylase alpha chain;Phosphatidylserine decarboxylase beta chain	PISD	tr|H0Y7P7|H0Y7P7_HUMAN Phosphatidylserine decarboxylase proenzyme, mitochondrial (Fragment) OS=Homo sapiens OX=9606 GN=PISD PE=1 SV=1;tr|A0A024R1K5|A0A024R1K5_HUMAN Phosphatidylserine decarboxylase proenzyme, mitochondrial OS=Homo sapiens OX=9606 GN=PISD P	6	6	6	6	17.7	41.268	362	18.014	3.6	9.7	7.7	15.5	13.5	9.7	893710000	31836000	115020000	142370000	69118000	73633000	79652000
A0A024R1K7;Q04917;B2R6N6;Q9H4N8;A2IDB2;F8WEB6;A2IDB1	A0A024R1K7;Q04917;B2R6N6;Q9H4N8;A2IDB2	14-3-3 protein eta	YWHAH	tr|A0A024R1K7|A0A024R1K7_HUMAN Tyrosine 3-monooxygenase/tryptophan 5-monooxygenase activation protein, eta polypeptide, isoform CRA_b OS=Homo sapiens OX=9606 GN=YWHAH PE=3 SV=1;sp|Q04917|1433F_HUMAN 14-3-3 protein eta OS=Homo sapiens OX=9606 GN=YWHAH PE=1	7	12	10	10	54.1	28.218	246	241	41.5	54.1	50	54.1	50	50	10867000000	1652000000	613120000	708490000	1206100000	1131500000	1273900000
A0A024R1K8;Q15459;B4E091;H7C1L2;F8WB66;F8WC79	A0A024R1K8;Q15459;B4E091	Splicing factor 3A subunit 1	SF3A1	tr|A0A024R1K8|A0A024R1K8_HUMAN Splicing factor 3a, subunit 1, 120kDa, isoform CRA_a OS=Homo sapiens OX=9606 GN=SF3A1 PE=4 SV=1;sp|Q15459|SF3A1_HUMAN Splicing factor 3A subunit 1 OS=Homo sapiens OX=9606 GN=SF3A1 PE=1 SV=1;tr|B4E091|B4E091_HUMAN cDNA FLJ5543	6	28	28	28	43.6	88.885	793	107.49	22.2	37.8	37.7	38.6	35.8	34.2	13605000000	2576900000	1291600000	1326900000	1160700000	912680000	983630000
B4DGP7;V9GYY5;B3KQ09;A0A024R1M6;Q9UGY1	B4DGP7;V9GYY5;B3KQ09;A0A024R1M6;Q9UGY1	Nucleolar protein 12	MGC3731;NOL12	tr|B4DGP7|B4DGP7_HUMAN cDNA FLJ57924 OS=Homo sapiens OX=9606 PE=2 SV=1;tr|V9GYY5|V9GYY5_HUMAN Uncharacterized protein (Fragment) OS=Homo sapiens OX=9606 PE=4 SV=1;tr|B3KQ09|B3KQ09_HUMAN cDNA FLJ32577 fis, clone SPLEN2000255 OS=Homo sapiens OX=9606 PE=2 SV=	5	1	1	1	7.5	18.633	160	1.9624	0	0	0	0	0	7.5	0	0	0	0	0	0	0
A0A024R1N1;P35579;Q86XU5;B4E3S1;Q6ZNL4;Q99529;Q5BKV1;B1AH99;Q2PS10;A0A2R8Y4C3;Q9UMJ0;A8CLL2;B4DRV3;B4E0I9;REV__Q08AF3;REV__B4E0B1;REV__B4DQZ7;REV__S4R3H4;REV__E7EQT4;REV__Q9UKV3;Q59EV3;V9HWC1;A0A087X0T3;P12883;P13535;Q9Y623;P13533;P12882;P11055;Q9UKX2;A7E2Y1	A0A024R1N1;P35579;Q86XU5	Myosin-9	MYH9	tr|A0A024R1N1|A0A024R1N1_HUMAN Myosin, heavy polypeptide 9, non-muscle, isoform CRA_a OS=Homo sapiens OX=9606 GN=MYH9 PE=3 SV=1;sp|P35579|MYH9_HUMAN Myosin-9 OS=Homo sapiens OX=9606 GN=MYH9 PE=1 SV=4;tr|Q86XU5|Q86XU5_HUMAN MYH9 protein (Fragment) OS=Homo s	31	90	90	5	47.4	226.53	1960	323.31	18.8	32.9	32.2	40.7	37.6	38.2	31229000000	3183000000	2103200000	2220800000	3774300000	3344000000	3325400000
A0A024R1N2;Q9UGR2	A0A024R1N2;Q9UGR2	Zinc finger CCCH domain-containing protein 7B	ZC3H7B	tr|A0A024R1N2|A0A024R1N2_HUMAN Zinc finger CCCH-type containing 7B, isoform CRA_b OS=Homo sapiens OX=9606 GN=ZC3H7B PE=4 SV=1;sp|Q9UGR2|Z3H7B_HUMAN Zinc finger CCCH domain-containing protein 7B OS=Homo sapiens OX=9606 GN=ZC3H7B PE=1 SV=2	2	1	1	1	1.8	70.292	621	1.6406	0	0	0	1.8	0	0	26216000	0	0	0	9738400	0	0
A0A024R1N4;P12956;B2RDN9;B1AHC9;B4DE32;B4E356;Q6IC76;A0A494C174;A0A494C0S6;F1D8P6;B3KUU9;B6ZGS6;Q6I9R9;Q53FZ4;B2RDT1;B4DPR1;D3DV25;P51449	A0A024R1N4;P12956;B2RDN9;B1AHC9;B4DE32;B4E356	X-ray repair cross-complementing protein 6	XRCC6	tr|A0A024R1N4|A0A024R1N4_HUMAN X-ray repair complementing defective repair in Chinese hamster cells 6 (Ku autoantigen, 70kDa), isoform CRA_a OS=Homo sapiens OX=9606 GN=XRCC6 PE=4 SV=1;sp|P12956|XRCC6_HUMAN X-ray repair cross-complementing protein 6 OS=Homo	18	34	34	34	56.3	69.842	609	194.71	33.3	43.7	40.7	47.5	51.9	48.3	46621000000	1728500000	4022300000	4269000000	5247900000	4727000000	5114700000
A0A024R1Q5;P17050	A0A024R1Q5;P17050	Alpha-N-acetylgalactosaminidase	NAGA	tr|A0A024R1Q5|A0A024R1Q5_HUMAN Alpha-galactosidase OS=Homo sapiens OX=9606 GN=NAGA PE=3 SV=1;sp|P17050|NAGAB_HUMAN Alpha-N-acetylgalactosaminidase OS=Homo sapiens OX=9606 GN=NAGA PE=1 SV=2	2	3	3	3	7.8	46.564	411	3.3248	5.4	5.4	0	5.4	2.7	0	97331000	26651000	19060000	0	17778000	0	0
Q9BTQ7;A0A024R1Q8;P62829;J3KTJ3;C9JD32;J3KT29;J3QQT9;B9ZVP7	Q9BTQ7;A0A024R1Q8;P62829;J3KTJ3;C9JD32;J3KT29	60S ribosomal protein L23	RPL23	tr|Q9BTQ7|Q9BTQ7_HUMAN Similar to ribosomal protein L23 (Fragment) OS=Homo sapiens OX=9606 PE=2 SV=1;tr|A0A024R1Q8|A0A024R1Q8_HUMAN Ribosomal protein L23, isoform CRA_b OS=Homo sapiens OX=9606 GN=RPL23 PE=3 SV=1;sp|P62829|RL23_HUMAN 60S ribosomal protein L	8	6	6	6	46.3	14.149	134	41.565	39.6	46.3	46.3	46.3	46.3	46.3	14129000000	1282400000	899340000	1162200000	1438900000	1235300000	1222600000
B2R935;A0A024R1S2;Q99741;J3QLN7	B2R935;A0A024R1S2;Q99741;J3QLN7	Cell division control protein 6 homolog	CDC6	tr|B2R935|B2R935_HUMAN Cell division control protein OS=Homo sapiens OX=9606 PE=2 SV=1;tr|A0A024R1S2|A0A024R1S2_HUMAN Cell division control protein OS=Homo sapiens OX=9606 GN=CDC6 PE=3 SV=1;sp|Q99741|CDC6_HUMAN Cell division control protein 6 homolog OS=Ho	4	2	2	2	3.6	62.768	560	2.9775	1.8	0	0	1.8	0	1.8	58800000	0	0	0	8330300	0	10363000
A0A024R1S5;O00178;B2RDW9;F5H257;F5H716;B0QY59	A0A024R1S5;O00178;B2RDW9	GTP-binding protein 1	GTPBP1	tr|A0A024R1S5|A0A024R1S5_HUMAN GTP binding protein 1, isoform CRA_c OS=Homo sapiens OX=9606 GN=GTPBP1 PE=4 SV=1;sp|O00178|GTPB1_HUMAN GTP-binding protein 1 OS=Homo sapiens OX=9606 GN=GTPBP1 PE=1 SV=3;tr|B2RDW9|B2RDW9_HUMAN cDNA, FLJ96803, highly similar to	6	5	5	5	11.1	71.463	660	19.034	1.5	2.4	5.8	7.9	9.5	11.1	482030000	18264000	33566000	57231000	46504000	73649000	71858000
A0A2R8Y765;A0A2R8Y7U4;A0A2U3TZQ7;A0A2R8Y7I9;A0A2R8Y4T4;A0A2R8YES3;A0A2R8Y855;B4DGM3;A0A024R1S7;Q969G3;J3QKS7;K7EMQ8;J3QR61;H7C048;J3KT85;A0A2R8YD78;C0IMW8;A0A2R8YFC8;A0A2R8YEB8;J3QKX6	A0A2R8Y765;A0A2R8Y7U4;A0A2U3TZQ7;A0A2R8Y7I9;A0A2R8Y4T4;A0A2R8YES3;A0A2R8Y855;B4DGM3;A0A024R1S7;Q969G3;J3QKS7;K7EMQ8;J3QR61;H7C048	SWI/SNF-related matrix-associated actin-dependent regulator of chromatin subfamily E member 1	SMARCE1	tr|A0A2R8Y765|A0A2R8Y765_HUMAN SWI/SNF-related matrix-associated actin-dependent regulator of chromatin subfamily E member 1 OS=Homo sapiens OX=9606 GN=SMARCE1 PE=1 SV=1;tr|A0A2R8Y7U4|A0A2R8Y7U4_HUMAN SWI/SNF-related matrix-associated actin-dependent regul	20	9	8	8	40.8	32.319	277	67.678	13.7	29.2	33.6	25.6	33.6	28.2	2999000000	718420000	262080000	206810000	195330000	131590000	176820000
A0A024R1S8;Q14847;A8K1D2;C9J9W2;B4DIC4;B4DJI4;F6S2S5;K7ESD6;Q9NPR7;J3KSN1;B7ZB56;Q59FZ8	A0A024R1S8;Q14847;A8K1D2;C9J9W2;B4DIC4;B4DJI4	LIM and SH3 domain protein 1	LASP1	tr|A0A024R1S8|A0A024R1S8_HUMAN LIM and SH3 protein 1, isoform CRA_b OS=Homo sapiens OX=9606 GN=LASP1 PE=4 SV=1;sp|Q14847|LASP1_HUMAN LIM and SH3 domain protein 1 OS=Homo sapiens OX=9606 GN=LASP1 PE=1 SV=2;tr|A8K1D2|A8K1D2_HUMAN cDNA FLJ76601, highly simila	12	10	10	10	48.7	29.717	261	29.726	19.2	20.3	13.4	24.5	29.1	24.5	1974000000	184990000	130710000	83772000	248300000	252430000	257290000
A0A024R1T1;Q86WX3	A0A024R1T1;Q86WX3	Active regulator of SIRT1	RPS19BP1	tr|A0A024R1T1|A0A024R1T1_HUMAN Ribosomal protein S19 binding protein 1, isoform CRA_a OS=Homo sapiens OX=9606 GN=RPS19BP1 PE=4 SV=1;sp|Q86WX3|AROS_HUMAN Active regulator of SIRT1 OS=Homo sapiens OX=9606 GN=RPS19BP1 PE=1 SV=1	2	1	1	1	9.6	15.434	136	2.0055	0	0	9.6	0	0	0	0	0	0	0	0	0	0
A0A024R1T5;P09543;B4DFN6;B4DI06;K7EN66;C9K0L8;K7ERZ0;K7ERC4	A0A024R1T5;P09543;B4DFN6;B4DI06	2,3-cyclic-nucleotide 3-phosphodiesterase	CNP	tr|A0A024R1T5|A0A024R1T5_HUMAN 2,3-cyclic-nucleotide 3-phosphodiesterase OS=Homo sapiens OX=9606 GN=CNP PE=3 SV=1;sp|P09543|CN37_HUMAN 2,3-cyclic-nucleotide 3-phosphodiesterase OS=Homo sapiens OX=9606 GN=CNP PE=1 SV=2;tr|B4DFN6|B4DFN6_HUMAN cDNA FLJ5	8	12	12	12	35.9	45.098	401	130.08	8.2	34.2	20.7	23.2	18.2	15.7	2766700000	225180000	385520000	333360000	168380000	164100000	173890000
A0A024R1Y2;A0A024R1T9;Q4LE36;P53396;Q8N9C4;K7ESG8;K7EIE7	A0A024R1Y2;A0A024R1T9;Q4LE36;P53396;Q8N9C4	ATP-citrate synthase	ACLY;ACLY variant protein	tr|A0A024R1Y2|A0A024R1Y2_HUMAN ATP-citrate synthase OS=Homo sapiens OX=9606 GN=ACLY PE=3 SV=1;tr|A0A024R1T9|A0A024R1T9_HUMAN ATP-citrate synthase OS=Homo sapiens OX=9606 GN=ACLY PE=3 SV=1;tr|Q4LE36|Q4LE36_HUMAN ACLY variant protein (Fragment) OS=Homo sapie	7	42	42	42	45	119.77	1091	240.89	8.8	29.9	29.1	32.3	34.4	33.6	15852000000	2205300000	1102800000	1312300000	1493400000	1672200000	1591700000
A0A024R1U0;P46060;B4DY16;B4E0U0;H0Y4Q3;Q9BSK3;B0QYT5;B0QYT4;B0QYT6;Q8WUS7	A0A024R1U0;P46060;B4DY16;B4E0U0	Ran GTPase-activating protein 1	RANGAP1	tr|A0A024R1U0|A0A024R1U0_HUMAN Ran GTPase activating protein 1, isoform CRA_d OS=Homo sapiens OX=9606 GN=RANGAP1 PE=4 SV=1;sp|P46060|RAGP1_HUMAN Ran GTPase-activating protein 1 OS=Homo sapiens OX=9606 GN=RANGAP1 PE=1 SV=1;tr|B4DY16|B4DY16_HUMAN cDNA FLJ513	10	26	26	26	51.8	63.541	587	156.59	22.1	38.2	40.5	33.6	31.5	30.3	10571000000	1868800000	1040600000	1139800000	771970000	570890000	683200000
A0A024R1U2;Q7RTV0	A0A024R1U2;Q7RTV0	PHD finger-like domain-containing protein 5A	PHF5A	tr|A0A024R1U2|A0A024R1U2_HUMAN PHD finger protein 5A, isoform CRA_a OS=Homo sapiens OX=9606 GN=PHF5A PE=4 SV=1;sp|Q7RTV0|PHF5A_HUMAN PHD finger-like domain-containing protein 5A OS=Homo sapiens OX=9606 GN=PHF5A PE=1 SV=1	2	6	6	6	55.5	12.405	110	25.176	40	49.1	40.9	47.3	41.8	33.6	2160300000	383190000	183520000	167340000	195300000	149080000	170460000
A0A024R1U4;P51148;K7ERI8;K7ERQ8;F8VVK3;K7ENY4;K7EIP6	A0A024R1U4;P51148;K7ERI8;K7ERQ8;F8VVK3	Ras-related protein Rab-5C	RAB5C	tr|A0A024R1U4|A0A024R1U4_HUMAN RAB5C, member RAS oncogene family, isoform CRA_a OS=Homo sapiens OX=9606 GN=RAB5C PE=4 SV=1;sp|P51148|RAB5C_HUMAN Ras-related protein Rab-5C OS=Homo sapiens OX=9606 GN=RAB5C PE=1 SV=2;tr|K7ERI8|K7ERI8_HUMAN Uncharacterized pr	7	9	5	5	50.5	23.482	216	47.539	25.5	38.9	41.7	41.7	44	45.8	1943400000	131780000	150090000	161250000	155340000	218110000	236820000
E4W6B6;B2R4D8;A0A024R1V4;P61353;K7ELC7;K7EQQ9;K7ERY7;Q6LCU2	E4W6B6;B2R4D8;A0A024R1V4;P61353;K7ELC7	60S ribosomal protein L27	RPL27	tr|E4W6B6|E4W6B6_HUMAN RPL27/NME2 fusion protein (Fragment) OS=Homo sapiens OX=9606 GN=RPL27 PE=2 SV=1;tr|B2R4D8|B2R4D8_HUMAN 60S ribosomal protein L27 OS=Homo sapiens OX=9606 PE=2 SV=1;tr|A0A024R1V4|A0A024R1V4_HUMAN 60S ribosomal protein L27 OS=Homo sapie	8	5	5	5	46	14.257	126	36.287	23	46	46	46	46	46	16163000000	816960000	1444800000	1390200000	1698700000	1401000000	1270200000
A0A024R1W3;Q96AY3;Q658U4;B4DJJ5;Q6ZME7;H0Y827;Q8NAG5;K7ESG6;K7EM43;K7ELI6	A0A024R1W3;Q96AY3;Q658U4;B4DJJ5;Q6ZME7;H0Y827;Q8NAG5	Peptidyl-prolyl cis-trans isomerase FKBP10	FKBP10;DKFZp666D193	tr|A0A024R1W3|A0A024R1W3_HUMAN Peptidylprolyl isomerase OS=Homo sapiens OX=9606 GN=FKBP10 PE=4 SV=1;sp|Q96AY3|FKB10_HUMAN Peptidyl-prolyl cis-trans isomerase FKBP10 OS=Homo sapiens OX=9606 GN=FKBP10 PE=1 SV=1;tr|Q658U4|Q658U4_HUMAN Peptidylprolyl isomerase	10	14	14	14	30.4	64.244	582	40.519	6	13.9	17.7	18.7	14.3	8.9	3309500000	461460000	275920000	169560000	198730000	212360000	218590000
J3QRM9;A0A024R1W6;Q8N138;J3KTF9	J3QRM9;A0A024R1W6;Q8N138;J3KTF9	ORM1-like protein 3	ORMDL3	tr|J3QRM9|J3QRM9_HUMAN ORM1-like protein 3 (Fragment) OS=Homo sapiens OX=9606 GN=ORMDL3 PE=1 SV=1;tr|A0A024R1W6|A0A024R1W6_HUMAN ORM1-like protein OS=Homo sapiens OX=9606 GN=ORMDL3 PE=3 SV=1;sp|Q8N138|ORML3_HUMAN ORM1-like protein 3 OS=Homo sapiens OX=9606	4	2	1	1	20.2	14.788	129	3.066	20.2	20.2	20.2	20.2	8.5	20.2	37884000	12382000	12164000	9287800	9251700	0	0
J3KSY7;B4DKR6;A0A024R1X0;O15234	J3KSY7;B4DKR6;A0A024R1X0;O15234	Protein CASC3	CASC3	tr|J3KSY7|J3KSY7_HUMAN Protein CASC3 (Fragment) OS=Homo sapiens OX=9606 GN=CASC3 PE=1 SV=1;tr|B4DKR6|B4DKR6_HUMAN cDNA FLJ60283, highly similar to Protein CASC3 OS=Homo sapiens OX=9606 PE=2 SV=1;tr|A0A024R1X0|A0A024R1X0_HUMAN Cancer susceptibility candidat	4	3	3	3	15.2	25.651	223	3.725	4.9	0	0	0	15.2	9.9	153030000	18042000	0	0	0	38779000	39139000
A0A024R1X3;Q9BRG1;K7EP45;K7EKV4	A0A024R1X3;Q9BRG1;K7EP45;K7EKV4	Vacuolar protein-sorting-associated protein 25	VPS25	tr|A0A024R1X3|A0A024R1X3_HUMAN Vacuolar protein sorting 25 (Yeast), isoform CRA_a OS=Homo sapiens OX=9606 GN=VPS25 PE=4 SV=1;sp|Q9BRG1|VPS25_HUMAN Vacuolar protein-sorting-associated protein 25 OS=Homo sapiens OX=9606 GN=VPS25 PE=1 SV=1;tr|K7EP45|K7EP45_HU	4	2	2	2	11.9	20.747	176	2.1384	0	0	0	0	5.7	0	38690000	0	0	0	0	13308000	0
A0A024R1X4;Q9Y2R0;K7EPV0	A0A024R1X4;Q9Y2R0;K7EPV0	Cytochrome c oxidase assembly factor 3 homolog, mitochondrial	hCG_16955;COA3	tr|A0A024R1X4|A0A024R1X4_HUMAN HCG16955, isoform CRA_b OS=Homo sapiens OX=9606 GN=hCG_16955 PE=4 SV=1;sp|Q9Y2R0|COA3_HUMAN Cytochrome c oxidase assembly factor 3 homolog, mitochondrial OS=Homo sapiens OX=9606 GN=COA3 PE=1 SV=1;tr|K7EPV0|K7EPV0_HUMAN Cytoch	3	5	5	5	47.2	11.731	106	6.1888	9.4	26.4	17.9	35.8	26.4	18.9	858130000	24329000	71045000	62969000	101320000	39518000	81487000
A0A0S2Z487;A0A024R1X8;P14923;C9JK18;C9JKY1;C9JTX4;C9J826;A0A0S2Z495;Q7KZ86;C9JPI2;K7ERP3	A0A0S2Z487;A0A024R1X8;P14923	Junction plakoglobin	JUP	tr|A0A0S2Z487|A0A0S2Z487_HUMAN Junction plakoglobin isoform 1 (Fragment) OS=Homo sapiens OX=9606 GN=JUP PE=2 SV=1;tr|A0A024R1X8|A0A024R1X8_HUMAN Junction plakoglobin, isoform CRA_a OS=Homo sapiens OX=9606 GN=JUP PE=4 SV=1;sp|P14923|PLAK_HUMAN Junction plak	11	28	12	12	49.3	81.744	745	58.577	14.9	36	30.9	36.2	16.9	29.4	2562100000	106550000	193480000	212390000	168480000	113610000	151290000
A0A024R1Z6;Q99536;B3KUF8;K7ERT7;K7ESA3;K7ENX2;K7EM19;K7EJM4;K7ER81;Q16464;Q9NQW1	A0A024R1Z6;Q99536;B3KUF8	Synaptic vesicle membrane protein VAT-1 homolog	VAT1	tr|A0A024R1Z6|A0A024R1Z6_HUMAN Vesicle amine transport protein 1 homolog (T californica), isoform CRA_a OS=Homo sapiens OX=9606 GN=VAT1 PE=4 SV=1;sp|Q99536|VAT1_HUMAN Synaptic vesicle membrane protein VAT-1 homolog OS=Homo sapiens OX=9606 GN=VAT1 PE=1 SV=2	11	15	15	15	53.2	41.92	393	85.04	17.8	39.4	45.5	49.4	43.3	46.1	8257600000	702250000	520020000	502350000	1100100000	826400000	1001000000
A0A024R201;Q9UNM6;Q53GN6;B2RBM7;Q9Y6E3;B4DJ66;J3KNQ3;A0A087WUL9;E9PL38;H0YD73;Q9UNM7;E9PQG3;E9PPD2;Q5HYL3;F8W8J6	A0A024R201;Q9UNM6;Q53GN6;B2RBM7;Q9Y6E3;B4DJ66;J3KNQ3;A0A087WUL9;E9PL38;H0YD73	26S proteasome non-ATPase regulatory subunit 13	PSMD13	tr|A0A024R201|A0A024R201_HUMAN Proteasome (Prosome, macropain) 26S subunit, non-ATPase, 13, isoform CRA_a OS=Homo sapiens OX=9606 GN=PSMD13 PE=4 SV=1;sp|Q9UNM6|PSD13_HUMAN 26S proteasome non-ATPase regulatory subunit 13 OS=Homo sapiens OX=9606 GN=PSMD13 PE	15	21	21	21	63.6	42.918	376	51.434	18.1	41	50.5	55.9	60.1	56.1	6050600000	950180000	456810000	522160000	563780000	693000000	692510000
K9J957;V9HWJ8;A0A024R203;P61289;K7ENH2;Q6FHK7;B3KQ25;K7ESG5;J7FRP4;A0A087WTV2;K7EMD0;K7EPX6;K7EKR3;B7Z8D3	K9J957;V9HWJ8;A0A024R203;P61289;K7ENH2;Q6FHK7;B3KQ25;K7ESG5;J7FRP4;A0A087WTV2	Proteasome activator complex subunit 3	PSME3;HEL-S-283	tr|K9J957|K9J957_HUMAN Proteasome activator complex subunit 3 OS=Homo sapiens OX=9606 GN=PSME3 PE=1 SV=1;tr|V9HWJ8|V9HWJ8_HUMAN Epididymis secretory protein Li 283 OS=Homo sapiens OX=9606 GN=HEL-S-283 PE=2 SV=1;tr|A0A024R203|A0A024R203_HUMAN Proteasome (Pr	14	9	9	9	37.2	26.867	231	81.033	18.6	32.5	32.5	32.5	27.7	27.3	3346800000	276980000	200520000	236410000	352470000	281810000	372270000
O60372;Q9NPN4;K7EIY6;A8K0Q1;A0A024R206;Q9BV68	O60372;Q9NPN4;K7EIY6;A8K0Q1;A0A024R206;Q9BV68	E3 ubiquitin-protein ligase RNF126	RNF126	tr|O60372|O60372_HUMAN R33683_3 (Fragment) OS=Homo sapiens OX=9606 PE=4 SV=1;tr|Q9NPN4|Q9NPN4_HUMAN RING-type domain-containing protein (Fragment) OS=Homo sapiens OX=9606 PE=2 SV=1;tr|K7EIY6|K7EIY6_HUMAN E3 ubiquitin-protein ligase RNF126 (Fragment) OS=Hom	6	1	1	1	23.3	10.872	103	3.0726	0	0	0	23.3	0	0	28063000	0	0	0	21257000	0	0
A0A024R210;H7BYV1;E9PQN9;Q6IBB0;H9NL12;P13164;Q01629	A0A024R210		IFITM1	tr|A0A024R210|A0A024R210_HUMAN Interferon induced transmembrane protein 1 (9-27), isoform CRA_a OS=Homo sapiens OX=9606 GN=IFITM1 PE=4 SV=1	7	3	3	2	29.6	13.938	125	50.568	12.8	29.6	29.6	29.6	29.6	29.6	2469300000	165250000	127640000	146150000	322250000	311460000	362880000
A0A024R216;Q9Y3E1;H3BPM9	A0A024R216;Q9Y3E1;H3BPM9	Hepatoma-derived growth factor-related protein 3	HDGFRP3	tr|A0A024R216|A0A024R216_HUMAN Hepatoma-derived growth factor, related protein 3, isoform CRA_a OS=Homo sapiens OX=9606 GN=HDGFRP3 PE=1 SV=1;sp|Q9Y3E1|HDGR3_HUMAN Hepatoma-derived growth factor-related protein 3 OS=Homo sapiens OX=9606 GN=HDGFL3 PE=1 SV=1;	3	4	3	3	19.7	22.619	203	6.5139	7.4	19.2	19.2	19.2	19.2	19.2	416070000	52528000	38287000	39035000	28097000	27015000	16987000
A0A024R222;B4DHQ3;Q9Y617;A0A024R280;B4DHX7;A9LS35	A0A024R222;B4DHQ3;Q9Y617;A0A024R280	Phosphoserine aminotransferase	PSAT1	tr|A0A024R222|A0A024R222_HUMAN Phosphoserine aminotransferase OS=Homo sapiens OX=9606 GN=PSAT1 PE=3 SV=1;tr|B4DHQ3|B4DHQ3_HUMAN Phosphoserine aminotransferase OS=Homo sapiens OX=9606 PE=2 SV=1;sp|Q9Y617|SERC_HUMAN Phosphoserine aminotransferase OS=Homo sap	6	18	18	18	54.1	40.422	370	66.07	20.5	50.5	50.5	48.9	44.3	47.8	11190000000	2547300000	1050900000	1381600000	1214900000	1149600000	1055000000
A0A024R228;P61978;B3KU16;S4R457;S4R359	A0A024R228;P61978	Heterogeneous nuclear ribonucleoprotein K	HNRPK;HNRNPK	tr|A0A024R228|A0A024R228_HUMAN Heterogeneous nuclear ribonucleoprotein K, isoform CRA_d OS=Homo sapiens OX=9606 GN=HNRPK PE=4 SV=1;sp|P61978|HNRPK_HUMAN Heterogeneous nuclear ribonucleoprotein K OS=Homo sapiens OX=9606 GN=HNRNPK PE=1 SV=1	5	24	1	0	63.9	51.218	463	25.152	35.2	58.5	54	52.3	57.2	59.2	14816000000	0	1217400000	1025500000	2014100000	1324000000	379630000
A0A024R229;Q9UHN6;B4E1B9;F5H6B2;B4DTX3;H3BLY0;B3KNL9	A0A024R229;Q9UHN6;B4E1B9;F5H6B2;B4DTX3	Transmembrane protein 2	TMEM2	tr|A0A024R229|A0A024R229_HUMAN Transmembrane protein 2, isoform CRA_b OS=Homo sapiens OX=9606 GN=TMEM2 PE=4 SV=1;sp|Q9UHN6|CEIP2_HUMAN Cell surface hyaluronidase OS=Homo sapiens OX=9606 GN=CEMIP2 PE=1 SV=1;tr|B4E1B9|B4E1B9_HUMAN Cell surface hyaluronidase	7	4	4	4	3.7	154.37	1383	5.0383	0	0.9	0.9	0	0.9	0.9	110060000	0	8708200	0	0	20885000	10716000
A0A024R233;B7Z2R3;A0A024R225;U3KQJ2;A0A3B3IU26;B1AN86	A0A024R233;B7Z2R3;A0A024R225		TJP2	tr|A0A024R233|A0A024R233_HUMAN Tight junction protein 2 (Zona occludens 2), isoform CRA_a OS=Homo sapiens OX=9606 GN=TJP2 PE=3 SV=1;tr|B7Z2R3|B7Z2R3_HUMAN cDNA FLJ59510, highly similar to Homo sapiens tight junction protein 2 (TJP2), transcript variant 2,	6	30	30	1	29.2	133.97	1190	46.918	13.6	20.8	21.6	20.5	19.6	18.6	4890600000	896350000	504500000	411040000	340750000	378410000	319160000
G9FP35;A0A024R240;P50148;B1AM21;G3V1P7;B7Z581	G9FP35;A0A024R240;P50148	Guanine nucleotide-binding protein G(q) subunit alpha	GNAQ	tr|G9FP35|G9FP35_HUMAN Guanine nucleotide binding protein OS=Homo sapiens OX=9606 GN=GNAQ PE=2 SV=1;tr|A0A024R240|A0A024R240_HUMAN Epididymis secretory sperm binding protein OS=Homo sapiens OX=9606 GN=GNAQ PE=2 SV=1;sp|P50148|GNAQ_HUMAN Guanine nucleotide-	6	11	11	5	38.4	42.111	359	24.754	3.1	30.6	29	22.3	13.4	21.2	1446100000	26397000	177330000	194720000	135010000	47412000	115820000
A0A024R254;Q9Y5V3;Q8TEN0	A0A024R254;Q9Y5V3;Q8TEN0	Melanoma-associated antigen D1	MAGED1;FLJ00163	tr|A0A024R254|A0A024R254_HUMAN Melanoma antigen family D, 1, isoform CRA_a OS=Homo sapiens OX=9606 GN=MAGED1 PE=4 SV=1;sp|Q9Y5V3|MAGD1_HUMAN Melanoma-associated antigen D1 OS=Homo sapiens OX=9606 GN=MAGED1 PE=1 SV=3;tr|Q8TEN0|Q8TEN0_HUMAN FLJ00163 protein	3	2	1	1	3.5	86.178	778	3.4828	0	0	0	0	0	1.9	0	0	0	0	0	0	0
A0A087WXM6;J3QQT2;J3KRX5;A0A024R261;A0A0A6YYL6;P18621;J3QLC8;A0A0A0MRF8;J3KRB3;A0A087WWH0;J3QS96;A0A087WY81;J3KSJ0;A4D1R6;A4D1R5	A0A087WXM6;J3QQT2;J3KRX5;A0A024R261;A0A0A6YYL6;P18621;J3QLC8;A0A0A0MRF8;J3KRB3;A0A087WWH0;J3QS96;A0A087WY81	60S ribosomal protein L17	RPL17;hCG_24487;RPL17-C18orf32	tr|A0A087WXM6|A0A087WXM6_HUMAN 60S ribosomal protein L17 (Fragment) OS=Homo sapiens OX=9606 GN=RPL17 PE=1 SV=1;tr|J3QQT2|J3QQT2_HUMAN 60S ribosomal protein L17 (Fragment) OS=Homo sapiens OX=9606 GN=RPL17 PE=1 SV=1;tr|J3KRX5|J3KRX5_HUMAN 60S ribosomal prote	15	6	6	6	45	19.586	169	24.247	8.3	28.4	28.4	34.3	39.1	28.4	5886600000	185320000	402530000	399990000	333200000	1014200000	690920000
K7EIU8;A0A024R274;Q13485;Q9BYG6;A0A0S2Z4B2;U6BKH8;K7ENG1;K7EL15;K7EL18;K7EIJ2;K7ENG8;B4DZP1;A0A087WUF3;K7ES96	K7EIU8;A0A024R274;Q13485;Q9BYG6;A0A0S2Z4B2	Mothers against decapentaplegic homolog;Mothers against decapentaplegic homolog 4	SMAD4	tr|K7EIU8|K7EIU8_HUMAN Mothers against decapentaplegic homolog OS=Homo sapiens OX=9606 GN=SMAD4 PE=1 SV=1;tr|A0A024R274|A0A024R274_HUMAN Mothers against decapentaplegic homolog OS=Homo sapiens OX=9606 GN=SMAD4 PE=2 SV=1;sp|Q13485|SMAD4_HUMAN Mothers agains	14	3	3	3	11.4	50.052	456	2.1944	0	0	0	0	0	2.2	75827000	0	0	0	0	0	0
B3KQK4;A5PLM9;A0A024R276;P07711;Q9HBQ7	B3KQK4;A5PLM9;A0A024R276;P07711;Q9HBQ7	Cathepsin L1;Cathepsin L1 heavy chain;Cathepsin L1 light chain	CTSL1;CTSL	tr|B3KQK4|B3KQK4_HUMAN cDNA FLJ90619 fis, clone PLACE1002374, highly similar to Cathepsin L OS=Homo sapiens OX=9606 PE=2 SV=1;tr|A5PLM9|A5PLM9_HUMAN Cathepsin L1 OS=Homo sapiens OX=9606 GN=CTSL1 PE=2 SV=1;tr|A0A024R276|A0A024R276_HUMAN Cathepsin L, isoform	5	3	2	2	10.5	37.53	333	4.6939	2.1	10.5	10.5	6.3	0	6.3	273080000	0	38338000	26910000	25244000	0	24506000
A0A024R277;O15269;Q6NUL7;Q59EQ4;A0A2R8Y4S0;A0A2R8Y6A2;B4DR90;A0A2R8Y763	A0A024R277;O15269;Q6NUL7;Q59EQ4	Serine palmitoyltransferase 1	SPTLC1	tr|A0A024R277|A0A024R277_HUMAN Serine palmitoyltransferase, long chain base subunit 1, isoform CRA_a OS=Homo sapiens OX=9606 GN=SPTLC1 PE=4 SV=1;sp|O15269|SPTC1_HUMAN Serine palmitoyltransferase 1 OS=Homo sapiens OX=9606 GN=SPTLC1 PE=1 SV=1;tr|Q6NUL7|Q6NUL	8	12	12	12	36.4	52.743	473	43.234	7.8	21.8	19.5	23.7	27.9	22.8	2973900000	363040000	291200000	270050000	283010000	183070000	230130000
B3KXW2;A0A024R283;Q9HCE3;K7EMF9;K7ER18;K7EKV7;K7EJM2;K7EP49;K7EL14;K7EPI7;K7EQW7;K7ES47;K7ELB7	B3KXW2;A0A024R283;Q9HCE3	Zinc finger protein 532	ZNF532	tr|B3KXW2|B3KXW2_HUMAN cDNA FLJ46178 fis, clone TESTI4003944, highly similar to Homo sapiens zinc finger protein 532 (ZNF532), mRNA OS=Homo sapiens OX=9606 PE=2 SV=1;tr|A0A024R283|A0A024R283_HUMAN Zinc finger protein 532, isoform CRA_a OS=Homo sapiens OX=9	13	12	12	12	13.9	141.7	1301	37.517	4.8	7.6	8.8	5.8	1.5	5.1	1032300000	198090000	116630000	191870000	63283000	23515000	90055000
B4DHX2;A0A024R288;J3KNS1;Q9UPW5	B4DHX2;A0A024R288;J3KNS1;Q9UPW5	Cytosolic carboxypeptidase 1	AGTPBP1	tr|B4DHX2|B4DHX2_HUMAN cDNA FLJ58181, highly similar to Homo sapiens ATP/GTP binding protein 1 (AGTPBP1), mRNA OS=Homo sapiens OX=9606 PE=2 SV=1;tr|A0A024R288|A0A024R288_HUMAN ATP/GTP binding protein 1, isoform CRA_a OS=Homo sapiens OX=9606 GN=AGTPBP1 PE=4	4	1	1	1	1.7	72.605	643	2.8244	0	0	0	1.7	1.7	0	44441000	0	0	0	8643400	0	0
K7ERC8;A0A024R292;Q06136;K7EQS7	K7ERC8;A0A024R292;Q06136;K7EQS7	3-ketodihydrosphingosine reductase	KDSR;FVT1	tr|K7ERC8|K7ERC8_HUMAN 3-ketodihydrosphingosine reductase OS=Homo sapiens OX=9606 GN=KDSR PE=1 SV=2;tr|A0A024R292|A0A024R292_HUMAN Follicular lymphoma variant translocation 1, isoform CRA_a OS=Homo sapiens OX=9606 GN=FVT1 PE=3 SV=1;sp|Q06136|KDSR_HUMAN 3-k	4	3	3	3	9.7	32.726	298	5.1277	2.7	3.7	3.7	9.7	3.7	9.7	295400000	37779000	27520000	36566000	39499000	16738000	36717000
A0A024R294;Q96BD8	A0A024R294;Q96BD8	Spindle and kinetochore-associated protein 1	C18orf24;SKA1	tr|A0A024R294|A0A024R294_HUMAN Chromosome 18 open reading frame 24, isoform CRA_a OS=Homo sapiens OX=9606 GN=C18orf24 PE=4 SV=1;sp|Q96BD8|SKA1_HUMAN Spindle and kinetochore-associated protein 1 OS=Homo sapiens OX=9606 GN=SKA1 PE=1 SV=1	2	1	1	1	5.9	29.484	255	1.5178	0	0	0	5.9	0	0	6767300	0	0	0	5126200	0	0
A0A024R297;Q9Y657;Q5JUX0	A0A024R297;Q9Y657	Spindlin-1	SPIN;SPIN1	tr|A0A024R297|A0A024R297_HUMAN Spindlin, isoform CRA_a OS=Homo sapiens OX=9606 GN=SPIN PE=4 SV=1;sp|Q9Y657|SPIN1_HUMAN Spindlin-1 OS=Homo sapiens OX=9606 GN=SPIN1 PE=1 SV=3	3	4	4	4	20.2	29.6	262	9.0093	8.8	10.3	6.5	15.3	11.5	11.5	639020000	101420000	42694000	55926000	42814000	51133000	58179000
Q53FS4;A0A024R2A7;P49257;B2R774;A0PJ85;B4DVV0	Q53FS4;A0A024R2A7;P49257;B2R774	Protein ERGIC-53	LMAN1	tr|Q53FS4|Q53FS4_HUMAN Lectin, mannose-binding, 1 variant (Fragment) OS=Homo sapiens OX=9606 PE=2 SV=1;tr|A0A024R2A7|A0A024R2A7_HUMAN Lectin, mannose-binding, 1, isoform CRA_b OS=Homo sapiens OX=9606 GN=LMAN1 PE=4 SV=1;sp|P49257|LMAN1_HUMAN Protein ERGIC-5	6	11	11	11	30.2	57.557	510	32.43	8.8	21.6	9.8	23.7	21	15.5	3782100000	413240000	360620000	264210000	380610000	309000000	306020000
A8K5D8;A8K4G7;A0A024R2C5;O75351;B3KNH6;Q6PIW4	A8K5D8;A8K4G7;A0A024R2C5;O75351	Vacuolar protein sorting-associated protein 4B	VPS4B	tr|A8K5D8|A8K5D8_HUMAN cDNA FLJ75934, highly similar to Homo sapiens vacuolar protein sorting 4B (yeast) (VPS4B), mRNA OS=Homo sapiens OX=9606 PE=2 SV=1;tr|A8K4G7|A8K4G7_HUMAN cDNA FLJ78528, highly similar to Homo sapiens vacuolar protein sorting 4B (yeast	6	5	5	3	12.8	49.23	444	9.3565	1.8	4.5	4.5	4.3	2.7	7.4	316650000	14807000	17606000	29555000	31036000	22862000	41027000
B4DQT8;A0A024R2D4;B4E1J8;Q9NVJ2	B4DQT8;A0A024R2D4;B4E1J8;Q9NVJ2	ADP-ribosylation factor-like protein 8B	ARL8B	tr|B4DQT8|B4DQT8_HUMAN cDNA FLJ61158, highly similar to ADP-ribosylation factor-like protein 8B OS=Homo sapiens OX=9606 PE=2 SV=1;tr|A0A024R2D4|A0A024R2D4_HUMAN ADP-ribosylation factor-like 8B, isoform CRA_b OS=Homo sapiens OX=9606 GN=ARL8B PE=3 SV=1;tr|B4	4	4	1	1	28.8	20.598	177	2.0786	10.2	10.2	28.8	15.8	23.7	10.7	265460000	53405000	38223000	29156000	0	26199000	23440000
A0A024R2F4;Q9BV44;C9J9V2;H7C0R6;H7C3J3	A0A024R2F4;Q9BV44;C9J9V2;H7C0R6;H7C3J3	THUMP domain-containing protein 3	THUMPD3	tr|A0A024R2F4|A0A024R2F4_HUMAN THUMP domain containing 3, isoform CRA_a OS=Homo sapiens OX=9606 GN=THUMPD3 PE=4 SV=1;sp|Q9BV44|THUM3_HUMAN THUMP domain-containing protein 3 OS=Homo sapiens OX=9606 GN=THUMPD3 PE=1 SV=1;tr|C9J9V2|C9J9V2_HUMAN THUMP domain-co	5	2	2	2	4.7	57.002	507	2.6796	0	0	2.6	2.6	2.6	2.6	60236000	0	0	7283300	7016300	9647700	10401000
A0A024R2I5;A0A024R2F8;Q8N4Q1	A0A024R2I5;A0A024R2F8;Q8N4Q1	Mitochondrial intermembrane space import and assembly protein 40	CHCHD4	tr|A0A024R2I5|A0A024R2I5_HUMAN Coiled-coil-helix-coiled-coil-helix domain containing 4, isoform CRA_a OS=Homo sapiens OX=9606 GN=CHCHD4 PE=4 SV=1;tr|A0A024R2F8|A0A024R2F8_HUMAN Coiled-coil-helix-coiled-coil-helix domain containing 4, isoform CRA_b OS=Homo	3	4	4	4	33.1	15.996	142	4.8308	6.3	20.4	9.9	20.4	10.6	20.4	386240000	52687000	34052000	35538000	27350000	25660000	31482000
A0A0S2Z5N2;A0A024R2F9;Q9BTV4	A0A0S2Z5N2;A0A024R2F9;Q9BTV4	Transmembrane protein 43	TMEM43	tr|A0A0S2Z5N2|A0A0S2Z5N2_HUMAN Transmembrane protein 43 isoform 2 OS=Homo sapiens OX=9606 GN=TMEM43 PE=2 SV=1;tr|A0A024R2F9|A0A024R2F9_HUMAN Transmembrane protein 43 isoform 1 OS=Homo sapiens OX=9606 GN=TMEM43 PE=2 SV=1;sp|Q9BTV4|TMM43_HUMAN Transmembrane	3	11	11	2	44.2	30.263	269	36.936	23.8	29.7	10.4	30.5	10	22.7	1493300000	92277000	146980000	133300000	126250000	125550000	108900000
D3YTB1;A0A024R2G7;F8W727;P62910;A0A090N8E7	D3YTB1;A0A024R2G7;F8W727;P62910	60S ribosomal protein L32	RPL32	tr|D3YTB1|D3YTB1_HUMAN 60S ribosomal protein L32 (Fragment) OS=Homo sapiens OX=9606 GN=RPL32 PE=1 SV=1;tr|A0A024R2G7|A0A024R2G7_HUMAN Ribosomal protein L32, isoform CRA_a OS=Homo sapiens OX=9606 GN=RPL32 PE=4 SV=1;tr|F8W727|F8W727_HUMAN 60S ribosomal prote	5	6	6	6	44.4	15.616	133	27.052	15	33.1	39.1	36.8	44.4	44.4	6583900000	615100000	461990000	519220000	648310000	486400000	497670000
B4DIW9;A0A024R2G8;O15084	B4DIW9;A0A024R2G8;O15084	Serine/threonine-protein phosphatase 6 regulatory ankyrin repeat subunit A	ANKRD28	tr|B4DIW9|B4DIW9_HUMAN Serine/threonine-protein phosphatase 6 regulatory ankyrin repeat subunit A OS=Homo sapiens OX=9606 GN=ANKRD28 PE=1 SV=1;tr|A0A024R2G8|A0A024R2G8_HUMAN Ankyrin repeat domain 28, isoform CRA_c OS=Homo sapiens OX=9606 GN=ANKRD28 PE=4 SV	3	1	1	1	2.2	77.746	722	2.125	0	0	0	2.2	0	0	30422000	0	0	0	7010100	0	0
U3KQU8;A0A024R2G9;C9JLB7;B4DQJ7;Q96HP4	U3KQU8;A0A024R2G9;C9JLB7;B4DQJ7;Q96HP4	Oxidoreductase NAD-binding domain-containing protein 1	OXNAD1	tr|U3KQU8|U3KQU8_HUMAN Oxidoreductase NAD-binding domain-containing protein 1 OS=Homo sapiens OX=9606 GN=OXNAD1 PE=1 SV=1;tr|A0A024R2G9|A0A024R2G9_HUMAN Oxidoreductase NAD-binding domain containing 1, isoform CRA_a OS=Homo sapiens OX=9606 GN=OXNAD1 PE=4 SV	5	2	2	2	7.4	34.725	311	4.8304	0	3.9	3.9	0	0	0	127040000	0	29685000	11491000	0	0	0
A0A024R2H7;Q96Q11;A0A494C181;A0A494C1D4;C9JRS7;A0A494C0A0;F8W8C3;A0A494C0Y2	A0A024R2H7;Q96Q11;A0A494C181;A0A494C1D4	CCA tRNA nucleotidyltransferase 1, mitochondrial	TRNT1	tr|A0A024R2H7|A0A024R2H7_HUMAN tRNA nucleotidyl transferase, CCA-adding, 1, isoform CRA_b OS=Homo sapiens OX=9606 GN=TRNT1 PE=3 SV=1;sp|Q96Q11|TRNT1_HUMAN CCA tRNA nucleotidyltransferase 1, mitochondrial OS=Homo sapiens OX=9606 GN=TRNT1 PE=1 SV=2;tr|A0A494	8	4	4	4	10.1	50.143	434	1.4799	1.6	4.1	4.1	4.1	4.1	4.1	104470000	0	11516000	23566000	10291000	10488000	11569000
Q53H10;A0A024R2I7;F8WE49;Q9NS91;F8WAZ7;C9J0Q4;F8WFA6	Q53H10;A0A024R2I7;F8WE49;Q9NS91	E3 ubiquitin-protein ligase RAD18	RAD18	tr|Q53H10|Q53H10_HUMAN Postreplication repair protein hRAD18p variant (Fragment) OS=Homo sapiens OX=9606 PE=2 SV=1;tr|A0A024R2I7|A0A024R2I7_HUMAN RAD18 homolog (S. cerevisiae), isoform CRA_a OS=Homo sapiens OX=9606 GN=RAD18 PE=4 SV=1;tr|F8WE49|F8WE49_HUMAN	7	4	4	4	10.3	56.275	495	33.264	2.6	2.8	2.8	8.9	0	2.6	163600000	24808000	0	20179000	27317000	0	22383000
A0A024R2J0;A8KAN5;A0A024R2L0;Q9NZI7;F8WEP8	A0A024R2J0;A8KAN5;A0A024R2L0;Q9NZI7;F8WEP8	Upstream-binding protein 1	UBP1	tr|A0A024R2J0|A0A024R2J0_HUMAN Upstream binding protein 1 (LBP-1a), isoform CRA_b OS=Homo sapiens OX=9606 GN=UBP1 PE=4 SV=1;tr|A8KAN5|A8KAN5_HUMAN cDNA FLJ75097, highly similar to Homo sapiens upstream binding protein 1 (LBP-1a) (UBP1), mRNA OS=Homo sapien	5	2	1	1	6.3	56.452	504	2.5886	0	0	3.6	3.6	0	0	0	0	0	0	0	0	0
A0A024R2K1;P20339;A0A0A1HAN9;F8VVZ0;F8VUA5;F8VWU4;F8WCY6;F8WD79;F8VPW9;F8VSF8;F8VWZ7;A0A1B0GWA9;A0A1B0GVC3;K7EN06;O95057;Q96HU8	A0A024R2K1;P20339;A0A0A1HAN9	Ras-related protein Rab-5A	RAB5A	tr|A0A024R2K1|A0A024R2K1_HUMAN RAB5A, member RAS oncogene family, isoform CRA_a OS=Homo sapiens OX=9606 GN=RAB5A PE=4 SV=1;sp|P20339|RAB5A_HUMAN Ras-related protein Rab-5A OS=Homo sapiens OX=9606 GN=RAB5A PE=1 SV=2;tr|A0A0A1HAN9|A0A0A1HAN9_HUMAN H.sapiens	16	10	10	6	61.9	23.658	215	43.002	13.5	20.5	29.8	35.3	38.6	30.7	5381300000	411430000	454430000	387110000	560730000	514100000	613720000
C9J2P0;H7C061;B7Z306;A0A024R2K3;P51965;A0A087X283	C9J2P0;H7C061;B7Z306;A0A024R2K3;P51965;A0A087X283	Ubiquitin-conjugating enzyme E2 E1	UBE2E1;UBE2E2	tr|C9J2P0|C9J2P0_HUMAN Ubiquitin-conjugating enzyme E2 E1 (Fragment) OS=Homo sapiens OX=9606 GN=UBE2E1 PE=1 SV=1;tr|H7C061|H7C061_HUMAN Ubiquitin-conjugating enzyme E2 E1 (Fragment) OS=Homo sapiens OX=9606 GN=UBE2E1 PE=1 SV=1;tr|B7Z306|B7Z306_HUMAN Ubiquit	6	3	1	1	25.2	16.21	147	1.5038	0	5.4	12.9	25.2	12.9	12.9	42437000	0	0	0	12230000	0	0
A0A024R2L1;Q8TAF3	A0A024R2L1;Q8TAF3	WD repeat-containing protein 48	WDR48	tr|A0A024R2L1|A0A024R2L1_HUMAN Testicular tissue protein Li 224 OS=Homo sapiens OX=9606 GN=WDR48 PE=2 SV=1;sp|Q8TAF3|WDR48_HUMAN WD repeat-containing protein 48 OS=Homo sapiens OX=9606 GN=WDR48 PE=1 SV=1	2	4	4	4	8.1	76.21	677	2.785	1.9	0	0	0	0	1.5	5115800	8336300	0	0	0	0	0
A0A024R2M6;P09110;B4DEN6;C9JDE9;H7C131;Q8NCW8;A0A140VJX0;H0Y4D4;O43203;B4DVF4;B4E072;F2Z2Q6;F2Z3P7	A0A024R2M6;P09110;B4DEN6;C9JDE9;H7C131;Q8NCW8;A0A140VJX0	3-ketoacyl-CoA thiolase, peroxisomal	ACAA1	tr|A0A024R2M6|A0A024R2M6_HUMAN Acetyl-Coenzyme A acyltransferase 1 (Peroxisomal 3-oxoacyl-Coenzyme A thiolase), isoform CRA_a OS=Homo sapiens OX=9606 GN=ACAA1 PE=2 SV=1;sp|P09110|THIK_HUMAN 3-ketoacyl-CoA thiolase, peroxisomal OS=Homo sapiens OX=9606 GN=AC	13	10	10	10	46	44.292	424	68.901	6.1	22.4	7.5	24.5	11.3	20.3	1804200000	36393000	110620000	78171000	175200000	208110000	250050000
A0A024R2M7;O95747;C9JIG9;X5D7P8;Q6E0B2;X5DP03;X5D2U3;Q9UEW8;X5D2Y0;F8WBK9	A0A024R2M7;O95747;C9JIG9	Serine/threonine-protein kinase OSR1	OXSR1	tr|A0A024R2M7|A0A024R2M7_HUMAN Oxidative-stress responsive 1, isoform CRA_a OS=Homo sapiens OX=9606 GN=OXSR1 PE=4 SV=1;sp|O95747|OXSR1_HUMAN Serine/threonine-protein kinase OSR1 OS=Homo sapiens OX=9606 GN=OXSR1 PE=1 SV=1;tr|C9JIG9|C9JIG9_HUMAN Serine/threo	10	7	7	7	14.6	58.022	527	19.075	7	8.5	4.2	11.2	7	11.2	623790000	57205000	31234000	56837000	50946000	79876000	67226000
X5DRB1;D9I4E1;A8K146;A0A024R2M8;Q01831;D2CPI9;D2CPJ0;D2CPJ4;D2CPK1;D2CPJ5;E7EUB5;D2CPJ3;D2CPJ1;D2CPI8	X5DRB1;D9I4E1;A8K146;A0A024R2M8;Q01831;D2CPI9;D2CPJ0	DNA repair protein complementing XP-C cells	XPC	tr|X5DRB1|X5DRB1_HUMAN Xeroderma pigmentosum, complementation group C isoform A (Fragment) OS=Homo sapiens OX=9606 GN=XPC PE=2 SV=1;tr|D9I4E1|D9I4E1_HUMAN Xeroderma pigmentosum complementation group C OS=Homo sapiens OX=9606 GN=XPC PE=2 SV=1;tr|A8K146|A8K1	14	3	3	3	4.4	105.95	940	4.5027	0	2.3	1.3	4.4	0	2	211930000	0	23849000	25421000	16175000	0	13400000
C9JAW5;B2R4G1;A0A024R2M9;C9JNU6;Q9Y241	C9JAW5;B2R4G1;A0A024R2M9;C9JNU6;Q9Y241	HIG1 domain family member 1A, mitochondrial	HIGD1A	tr|C9JAW5|C9JAW5_HUMAN HIG1 domain-containing protein OS=Homo sapiens OX=9606 PE=4 SV=1;tr|B2R4G1|B2R4G1_HUMAN cDNA, FLJ92076, Homo sapiens likely ortholog of mouse hypoxia induced gene 1(HIG1), mRNA OS=Homo sapiens OX=9606 PE=2 SV=1;tr|A0A024R2M9|A0A024R2	5	1	1	1	21.7	8.8131	83	15.236	21.7	21.7	21.7	21.7	21.7	21.7	656540000	131430000	59685000	56600000	32164000	48884000	35698000
A0A024R2N0;A0A087WY96;P31641;B4E140;Q59GD7;A0A087WYN0;C9JPV1;H7C1B9;Q6LC27;F5H6S9;F5H2T6;F5GZA5;H3BMY5;B4DJ33;H3BRS0;H3BM11;H3BRE9;B3KWG3;B4DJS3;H3BML6;A0A024R6T9;Q9NSD5;P48065;P23975;Q01959;P48066	A0A024R2N0;A0A087WY96;P31641;B4E140;Q59GD7;A0A087WYN0;C9JPV1	Transporter;Sodium- and chloride-dependent taurine transporter	SLC6A6	tr|A0A024R2N0|A0A024R2N0_HUMAN Transporter OS=Homo sapiens OX=9606 GN=SLC6A6 PE=3 SV=1;tr|A0A087WY96|A0A087WY96_HUMAN Transporter OS=Homo sapiens OX=9606 GN=SLC6A6 PE=1 SV=1;sp|P31641|SC6A6_HUMAN Sodium- and chloride-dependent taurine transporter OS=Homo s	26	6	6	5	9.8	70.057	622	8.2	4.2	6.8	8	4.2	0	4.2	1225100000	219500000	181240000	200570000	22969000	0	24761000
C9J9K3;A0A024R2P0;A0A0C4DG17;P08865;A0A024R7P5;F8WD59;A0A024RCF2;REV__H7C3T2;REV__Q2TAZ0	C9J9K3;A0A024R2P0;A0A0C4DG17;P08865;A0A024R7P5;F8WD59	40S ribosomal protein SA	RPSA;LOC388524	tr|C9J9K3|C9J9K3_HUMAN 40S ribosomal protein SA (Fragment) OS=Homo sapiens OX=9606 GN=RPSA PE=1 SV=8;tr|A0A024R2P0|A0A024R2P0_HUMAN 40S ribosomal protein SA OS=Homo sapiens OX=9606 GN=RPSA PE=3 SV=1;tr|A0A0C4DG17|A0A0C4DG17_HUMAN 40S ribosomal protein SA O	9	15	15	4	66.9	29.404	263	323.31	32.7	52.9	52.9	52.9	66.9	52.9	40050000000	2440500000	2753700000	3273800000	4570800000	3761800000	3589700000
B2RDZ9;A0A024R2P7;Q15024;B4DIU0	B2RDZ9;A0A024R2P7;Q15024;B4DIU0	Exosome complex component RRP42	EXOSC7	tr|B2RDZ9|B2RDZ9_HUMAN cDNA, FLJ96850 OS=Homo sapiens OX=9606 PE=2 SV=1;tr|A0A024R2P7|A0A024R2P7_HUMAN Exosome component 7, isoform CRA_a OS=Homo sapiens OX=9606 GN=EXOSC7 PE=4 SV=1;sp|Q15024|EXOS7_HUMAN Exosome complex component RRP42 OS=Homo sapiens OX=9	4	10	10	10	45.4	31.874	291	25.55	3.4	30.6	25.8	26.1	17.2	8.9	1413400000	98911000	145390000	158020000	91788000	86880000	66156000
A0A024R2Q2;Q96LR5;C9J180;R4GND1;A0A1B0GX65;Q969T4;F8WF15;F8W8F0;R4GN77	A0A024R2Q2;Q96LR5;C9J180;R4GND1;A0A1B0GX65;Q969T4	Ubiquitin-conjugating enzyme E2 E2;Ubiquitin-conjugating enzyme E2 E3	UBE2E2;UBE2E3	tr|A0A024R2Q2|A0A024R2Q2_HUMAN Ubiquitin-conjugating enzyme E2E 2 (UBC4/5 homolog, yeast), isoform CRA_a OS=Homo sapiens OX=9606 GN=UBE2E2 PE=3 SV=1;sp|Q96LR5|UB2E2_HUMAN Ubiquitin-conjugating enzyme E2 E2 OS=Homo sapiens OX=9606 GN=UBE2E2 PE=1 SV=1;tr|C9J	9	5	5	3	31.3	22.255	201	10.394	0	4	9.5	26.9	9.5	18.4	614810000	0	51269000	37262000	84933000	74602000	81579000
A0A2R8Y804;A0A2R8Y543;A0A2R8YCH5;A0A024R2Q3;A0A2R8Y5A3;P35222;B4DL06;B4DGU4;A0A2R8Y7Z0;A0A2R8Y750;B5BU28;B4DSW9;A0A2R8Y5C3;A0A2R8Y5Z1;A0A2R8Y6G0;A0A2R8Y815;A0A2R8YG06;E7EMJ5;G9GAG7;E9PDF9;E7EV28;C9IZ65	A0A2R8Y804;A0A2R8Y543;A0A2R8YCH5;A0A024R2Q3;A0A2R8Y5A3;P35222;B4DL06;B4DGU4;A0A2R8Y7Z0;A0A2R8Y750;B5BU28;B4DSW9;A0A2R8Y5C3;A0A2R8Y5Z1;A0A2R8Y6G0	Catenin beta-1	CTNNB1	tr|A0A2R8Y804|A0A2R8Y804_HUMAN Catenin beta-1 OS=Homo sapiens OX=9606 GN=CTNNB1 PE=1 SV=1;tr|A0A2R8Y543|A0A2R8Y543_HUMAN Catenin beta-1 OS=Homo sapiens OX=9606 GN=CTNNB1 PE=1 SV=1;tr|A0A2R8YCH5|A0A2R8YCH5_HUMAN Catenin beta-1 (Fragment) OS=Homo sapiens OX=	22	30	29	25	54.3	77.206	702	165.4	17	44.6	44.7	41.6	35.3	35.5	12143000000	1515800000	1111900000	1064300000	992270000	920190000	877960000
A0A024R2Q4;P61313;A0A2R8YEM3;E7EQV9;E7ENU7;B4DLP4;E7EX53;A0A2R8Y738;B4DEN1;E7ERA2;Q76N55;Q96S84;A4D1Q5	A0A024R2Q4;P61313;A0A2R8YEM3;E7EQV9;E7ENU7;B4DLP4;E7EX53;A0A2R8Y738	Ribosomal protein L15;60S ribosomal protein L15	RPL15	tr|A0A024R2Q4|A0A024R2Q4_HUMAN Ribosomal protein L15 OS=Homo sapiens OX=9606 GN=RPL15 PE=3 SV=1;sp|P61313|RL15_HUMAN 60S ribosomal protein L15 OS=Homo sapiens OX=9606 GN=RPL15 PE=1 SV=2;tr|A0A2R8YEM3|A0A2R8YEM3_HUMAN Ribosomal protein L15 (Fragment) OS=Hom	13	12	12	12	46.1	24.146	204	23.703	20.1	39.7	39.7	36.8	46.1	31.4	14422000000	450370000	1056000000	1134700000	1477200000	1597300000	1487300000
A0A024R2Q8;Q9UHA2	A0A024R2Q8;Q9UHA2	SS18-like protein 2	SS18L2	tr|A0A024R2Q8|A0A024R2Q8_HUMAN Synovial sarcoma translocation gene on chromosome 18-like 2, isoform CRA_a OS=Homo sapiens OX=9606 GN=SS18L2 PE=4 SV=1;sp|Q9UHA2|S18L2_HUMAN SS18-like protein 2 OS=Homo sapiens OX=9606 GN=SS18L2 PE=3 SV=1	2	1	1	1	13	8.8349	77	2.5832	13	13	13	13	0	0	33931000	2193300	3618200	0	3496100	0	0
A0A024R2S0;Q9NW15;C9IYD3;C9JQC9;C9JPY2;C9J670;C9IZD0;C9JA49;H7C3N6	A0A024R2S0;Q9NW15;C9IYD3;C9JQC9;C9JPY2;C9J670	Anoctamin;Anoctamin-10	TMEM16K;ANO10	tr|A0A024R2S0|A0A024R2S0_HUMAN Anoctamin OS=Homo sapiens OX=9606 GN=TMEM16K PE=3 SV=1;sp|Q9NW15|ANO10_HUMAN Anoctamin-10 OS=Homo sapiens OX=9606 GN=ANO10 PE=1 SV=2;tr|C9IYD3|C9IYD3_HUMAN Anoctamin-10 (Fragment) OS=Homo sapiens OX=9606 GN=ANO10 PE=1 SV=1;tr	9	7	7	7	12.1	76.328	660	10.101	2.7	5.3	8	5.6	2.9	2.9	626690000	25755000	70211000	61224000	37845000	39265000	56499000
A0A172Q398;A0A0Y0BS51;A0A024R2T5;Q9H5V8	A0A172Q398;A0A0Y0BS51;A0A024R2T5;Q9H5V8	CUB domain-containing protein 1	CDCP1	tr|A0A172Q398|A0A172Q398_HUMAN CUB domain-containing protein 1 (Fragment) OS=Homo sapiens OX=9606 GN=CDCP1 PE=2 SV=1;tr|A0A0Y0BS51|A0A0Y0BS51_HUMAN CUB domain containing protein 1 (Fragment) OS=Homo sapiens OX=9606 PE=2 SV=1;tr|A0A024R2T5|A0A024R2T5_HUMAN	4	3	3	3	5.2	71.678	637	1.7169	0	2.5	0	0	0	0	94437000	0	14438000	0	0	0	0
A0A024R2T6;Q7L2E3;H7BXY3;Q6W6M7;F6R0H4	A0A024R2T6;Q7L2E3;H7BXY3	Putative ATP-dependent RNA helicase DHX30	DHX30	tr|A0A024R2T6|A0A024R2T6_HUMAN DEAH (Asp-Glu-Ala-His) box polypeptide 30, isoform CRA_b OS=Homo sapiens OX=9606 GN=DHX30 PE=4 SV=1;sp|Q7L2E3|DHX30_HUMAN ATP-dependent RNA helicase DHX30 OS=Homo sapiens OX=9606 GN=DHX30 PE=1 SV=1;tr|H7BXY3|H7BXY3_HUMAN ATP-	5	17	17	17	17.8	133.94	1194	45.653	3.8	10.4	8.8	6.7	3.9	8.5	1831100000	59502000	199850000	195660000	117780000	79697000	136130000
A0A024R307;A0A024R2U4;Q8WXE1;A0A0U1RQR9;A0A0U1RRM7;A0A0U1RQW3;A0A0U1RQJ8	A0A024R307;A0A024R2U4;Q8WXE1;A0A0U1RQR9;A0A0U1RRM7;A0A0U1RQW3;A0A0U1RQJ8	ATR-interacting protein	TREX1;ATRIP	tr|A0A024R307|A0A024R307_HUMAN Three prime repair exonuclease 1, isoform CRA_d OS=Homo sapiens OX=9606 GN=TREX1 PE=4 SV=1;tr|A0A024R2U4|A0A024R2U4_HUMAN Three prime repair exonuclease 1, isoform CRA_b OS=Homo sapiens OX=9606 GN=TREX1 PE=4 SV=1;sp|Q8WXE1|AT	7	2	2	2	2.9	83.003	764	1.5352	1.4	1.4	2.9	2.9	1.4	2.9	1290000000	135670000	62815000	111630000	147950000	142700000	146170000
A0A024R2U6;P52756;Q59HE6;A0A0S2Z549;C9J9P7;C9JFQ5;E1CJT4;A0A0S2Z5U0	A0A024R2U6;P52756;Q59HE6	RNA-binding protein 5	RBM5	tr|A0A024R2U6|A0A024R2U6_HUMAN RNA binding motif protein 5, isoform CRA_a OS=Homo sapiens OX=9606 GN=RBM5 PE=4 SV=1;sp|P52756|RBM5_HUMAN RNA-binding protein 5 OS=Homo sapiens OX=9606 GN=RBM5 PE=1 SV=2;tr|Q59HE6|Q59HE6_HUMAN RNA binding motif protein 5 vari	8	6	5	5	8.1	92.153	815	6.1136	4.5	0	1.5	4.4	0	1.1	209650000	35412000	0	0	23517000	0	0
A0A1B0GV07;A0A1B0GWC4;Q49A62;B4DGG9;A0A1B0GTB6;B3KRJ7;H0Y695;A0A1B0GVP5;B3KTU4;A0A1B0GTA8;A0A1B0GTM2;A0A024R2U7;A0A1B0GUH1;P48728;A0A1B0GUU7;A0A1B0GTV8	A0A1B0GV07;A0A1B0GWC4;Q49A62;B4DGG9;A0A1B0GTB6;B3KRJ7;H0Y695;A0A1B0GVP5;B3KTU4;A0A1B0GTA8;A0A1B0GTM2;A0A024R2U7;A0A1B0GUH1;P48728;A0A1B0GUU7;A0A1B0GTV8	Aminomethyltransferase;Aminomethyltransferase, mitochondrial	AMT;hCG_2001997	tr|A0A1B0GV07|A0A1B0GV07_HUMAN Aminomethyltransferase, mitochondrial (Fragment) OS=Homo sapiens OX=9606 GN=AMT PE=4 SV=1;tr|A0A1B0GWC4|A0A1B0GWC4_HUMAN Aminomethyltransferase, mitochondrial OS=Homo sapiens OX=9606 GN=AMT PE=1 SV=1;tr|Q49A62|Q49A62_HUMAN AM	16	2	2	2	18.5	16.114	146	3.7982	9.6	0	0	0	9.6	0	31441000	23393000	0	0	0	0	0
A0A024R2U9;C9JIF9;P13798;H7C393;H7C1U0;C9JLK2;F8WEH5	A0A024R2U9;C9JIF9;P13798;H7C393	Acylamino-acid-releasing enzyme	APEH	tr|A0A024R2U9|A0A024R2U9_HUMAN N-acylaminoacyl-peptide hydrolase, isoform CRA_b OS=Homo sapiens OX=9606 GN=APEH PE=4 SV=1;tr|C9JIF9|C9JIF9_HUMAN Acylamino-acid-releasing enzyme OS=Homo sapiens OX=9606 GN=APEH PE=1 SV=1;sp|P13798|ACPH_HUMAN Acylamino-acid-r	7	13	13	13	23.9	81.224	732	36.371	5.3	8.1	17.6	17.9	16.3	9.8	2044300000	164340000	149820000	184240000	200270000	184590000	190000000
A0A024R2V4;Q96ER9;C9JSW8	A0A024R2V4;Q96ER9	Coiled-coil domain-containing protein 51	CCDC51	tr|A0A024R2V4|A0A024R2V4_HUMAN Coiled-coil domain containing 51, isoform CRA_a OS=Homo sapiens OX=9606 GN=CCDC51 PE=4 SV=1;sp|Q96ER9|CCD51_HUMAN Coiled-coil domain-containing protein 51 OS=Homo sapiens OX=9606 GN=CCDC51 PE=1 SV=2	3	3	3	3	15.2	33.657	302	3.5848	7.3	4.6	4.6	15.2	0	15.2	221560000	34797000	19703000	19157000	22870000	0	24122000
A0A0S2Z472;A8KAH7;A0A024R2W3;P13861;H7C1L0;H7C330;H7C4A9;C9J830;A0A0K0K1I3;O60380	A0A0S2Z472;A8KAH7;A0A024R2W3;P13861	cAMP-dependent protein kinase type II-alpha regulatory subunit	PRKAR2A	tr|A0A0S2Z472|A0A0S2Z472_HUMAN Protein kinase cAMP-dependent regulatory type II alpha isoform 1 (Fragment) OS=Homo sapiens OX=9606 GN=PRKAR2A PE=2 SV=1;tr|A8KAH7|A8KAH7_HUMAN cDNA FLJ75444, highly similar to Homo sapiens protein kinase, cAMP-dependent, reg	10	12	12	10	44.8	43.066	382	41.939	8.1	13.4	15.4	22.3	34.6	19.9	1348700000	191640000	127690000	102060000	116170000	150900000	162020000
A0A024R2W4;Q14118	A0A024R2W4;Q14118	Dystroglycan;Alpha-dystroglycan;Beta-dystroglycan	DAG1	tr|A0A024R2W4|A0A024R2W4_HUMAN Dystroglycan 1 (Dystrophin-associated glycoprotein 1), isoform CRA_a OS=Homo sapiens OX=9606 GN=DAG1 PE=4 SV=1;sp|Q14118|DAG1_HUMAN Dystroglycan OS=Homo sapiens OX=9606 GN=DAG1 PE=1 SV=2	2	10	10	10	15	97.539	895	25.607	3	10.2	9.7	10.1	7.3	6.8	1962100000	81782000	144410000	146040000	141780000	127590000	144630000
F5H1T8;B2R8C7;A0A024R2Z5;P13385;P51864	F5H1T8;B2R8C7;A0A024R2Z5;P13385;P51864	Teratocarcinoma-derived growth factor 1;Putative teratocarcinoma-derived growth factor 3	TDGF1;TDGF1P3	tr|F5H1T8|F5H1T8_HUMAN Growth factor OS=Homo sapiens OX=9606 GN=TDGF1 PE=1 SV=1;tr|B2R8C7|B2R8C7_HUMAN Growth factor OS=Homo sapiens OX=9606 PE=2 SV=1;tr|A0A024R2Z5|A0A024R2Z5_HUMAN Growth factor OS=Homo sapiens OX=9606 GN=TDGF1 PE=3 SV=1;sp|P13385|TDGF1_H	5	4	4	4	24.4	19.18	172	3.0613	0	8.1	0	20.9	0	4.1	259980000	0	17585000	0	33678000	0	35127000
A0A024R319;P55268;Q15483;F5H520	A0A024R319;P55268	Laminin subunit beta-2	LAMB2	tr|A0A024R319|A0A024R319_HUMAN Laminin, beta 2 (Laminin S), isoform CRA_a OS=Homo sapiens OX=9606 GN=LAMB2 PE=4 SV=1;sp|P55268|LAMB2_HUMAN Laminin subunit beta-2 OS=Homo sapiens OX=9606 GN=LAMB2 PE=1 SV=2	4	8	8	8	5.5	195.98	1798	9.4831	0.7	1.5	0	1.8	0.4	0.4	847220000	101990000	84254000	0	122200000	56216000	115660000
A0A024R324;P61586;B4DKN9;C9JNR4;C9JX21;Q9BVT0;C9JRM1;A0A0B6XK12;P62745	A0A024R324;P61586;B4DKN9;C9JNR4;C9JX21;Q9BVT0	Transforming protein RhoA	RHOA;ARHA	tr|A0A024R324|A0A024R324_HUMAN Epididymis secretory sperm binding protein OS=Homo sapiens OX=9606 GN=RHOA PE=2 SV=1;sp|P61586|RHOA_HUMAN Transforming protein RhoA OS=Homo sapiens OX=9606 GN=RHOA PE=1 SV=1;tr|B4DKN9|B4DKN9_HUMAN cDNA FLJ57740, highly simila	9	8	8	3	51.3	21.768	193	85.873	34.7	51.3	38.9	38.9	51.3	51.3	13328000000	1367500000	1565300000	1520500000	1002600000	1361100000	1139000000
A0A024R325;Q96I99;Q3ZCW5;E9PDQ8;B7Z2D5;Q9Y436;H0Y852	A0A024R325;Q96I99;Q3ZCW5;E9PDQ8;B7Z2D5	Succinyl-CoA ligase subunit beta;Succinyl-CoA ligase [GDP-forming] subunit beta, mitochondrial	SUCLG2	tr|A0A024R325|A0A024R325_HUMAN Succinate--CoA ligase [GDP-forming] subunit beta, mitochondrial OS=Homo sapiens OX=9606 GN=SUCLG2 PE=3 SV=1;sp|Q96I99|SUCB2_HUMAN Succinate--CoA ligase [GDP-forming] subunit beta, mitochondrial OS=Homo sapiens OX=9606 GN=SUCL	7	13	13	13	35.6	46.51	432	24.172	6.7	16.2	7.6	28.5	14.1	21.8	1377600000	73253000	94436000	57545000	164440000	124920000	142210000
A0A024R326;Q6IPI1;A0A3B3ITT5;P47914	A0A024R326;Q6IPI1;A0A3B3ITT5;P47914	60S ribosomal protein L29	RPL29	tr|A0A024R326|A0A024R326_HUMAN 60S ribosomal protein L29 OS=Homo sapiens OX=9606 GN=RPL29 PE=1 SV=1;tr|Q6IPI1|Q6IPI1_HUMAN 60S ribosomal protein L29 OS=Homo sapiens OX=9606 GN=RPL29 PE=2 SV=1;tr|A0A3B3ITT5|A0A3B3ITT5_HUMAN 60S ribosomal protein L29 OS=Homo	4	2	2	2	14.6	17.553	157	9.1668	14.6	14.6	14.6	14.6	14.6	14.6	3883300000	293250000	349090000	270570000	394760000	513260000	444890000
B4DFV1;A0A024R328;Q05655;C9K0E3;A0A494C1T7;A0A087X0I9;Q04759	B4DFV1;A0A024R328;Q05655;C9K0E3;A0A494C1T7;A0A087X0I9;Q04759	Protein kinase C;Protein kinase C delta type;Protein kinase C delta type;Protein kinase C delta type regulatory subunit;Protein kinase C delta type catalytic subunit;Protein kinase C theta type	PRKCD;PRKCQ	tr|B4DFV1|B4DFV1_HUMAN Protein kinase C OS=Homo sapiens OX=9606 PE=2 SV=1;tr|A0A024R328|A0A024R328_HUMAN Protein kinase C delta type OS=Homo sapiens OX=9606 GN=PRKCD PE=3 SV=1;sp|Q05655|KPCD_HUMAN Protein kinase C delta type OS=Homo sapiens OX=9606 GN=PRKC	7	2	2	2	3	69.156	603	2.0928	3	0	0	0	0	0	39298000	34897000	0	0	0	0	0
E7ETR1;B4DIG8;C9J9E2;A0A024R331;B2RDF9;A0A140VKD5;Q8NCB2;B4DM24;B4DMF2;B4DSW8;A0A024R2U2;F8WDJ4;C9JSB2	E7ETR1;B4DIG8;C9J9E2;A0A024R331;B2RDF9;A0A140VKD5;Q8NCB2;B4DM24;B4DMF2	CaM kinase-like vesicle-associated protein	CAMKV	tr|E7ETR1|E7ETR1_HUMAN CaM kinase-like vesicle-associated protein OS=Homo sapiens OX=9606 GN=CAMKV PE=1 SV=1;tr|B4DIG8|B4DIG8_HUMAN cDNA FLJ59535, highly similar to Homo sapiens CaM kinase-like vesicle-associated (CAMKV), mRNA OS=Homo sapiens OX=9606 PE=2	13	5	5	5	15.7	46.669	427	9.4031	0	14.1	9.1	9.4	2.3	2.3	400010000	0	33445000	33600000	34922000	24758000	22858000
A0A024R332;Q6I9Y2;H7C5E3;F8WF22;A0A024R341	A0A024R332;Q6I9Y2	THO complex subunit 7 homolog	NIF3L1BP1;THOC7	tr|A0A024R332|A0A024R332_HUMAN Ngg1 interacting factor 3 like 1 binding protein 1, isoform CRA_a OS=Homo sapiens OX=9606 GN=NIF3L1BP1 PE=4 SV=1;sp|Q6I9Y2|THOC7_HUMAN THO complex subunit 7 homolog OS=Homo sapiens OX=9606 GN=THOC7 PE=1 SV=3	5	5	5	5	27.9	23.743	204	4.3669	12.7	19.1	11.3	6.4	0	0	218300000	21721000	30156000	25000000	17512000	0	0
A0A024R333;Q6UXN9;C9JBU3	A0A024R333;Q6UXN9	WD repeat-containing protein 82	TMEM113;WDR82	tr|A0A024R333|A0A024R333_HUMAN Transmembrane protein 113, isoform CRA_a OS=Homo sapiens OX=9606 GN=TMEM113 PE=4 SV=1;sp|Q6UXN9|WDR82_HUMAN WD repeat-containing protein 82 OS=Homo sapiens OX=9606 GN=WDR82 PE=1 SV=1	3	6	6	6	26.5	35.079	313	14.241	6.4	20.1	22	24.3	10.5	22	1463500000	51765000	144040000	149390000	152870000	117810000	138480000
E5RIV7;A0A024R355;Q8IV48	E5RIV7;A0A024R355;Q8IV48	3-5 exoribonuclease 1	ERI1;THEX1	tr|E5RIV7|E5RIV7_HUMAN 3-5 exoribonuclease 1 OS=Homo sapiens OX=9606 GN=ERI1 PE=1 SV=1;tr|A0A024R355|A0A024R355_HUMAN Three prime histone mRNA exonuclease 1, isoform CRA_b OS=Homo sapiens OX=9606 GN=THEX1 PE=4 SV=1;sp|Q8IV48|ERI1_HUMAN 3-5 exoribonucle	3	1	1	1	15.2	10.993	99	1.966	0	0	15.2	0	0	0	0	0	0	0	0	0	0
A0A087X0F1;A0A024R363;Q9UK61	A0A087X0F1;A0A024R363;Q9UK61	Protein FAM208A	FAM208A;C3orf63	tr|A0A087X0F1|A0A087X0F1_HUMAN Protein TASOR OS=Homo sapiens OX=9606 GN=TASOR PE=1 SV=1;tr|A0A024R363|A0A024R363_HUMAN Chromosome 3 open reading frame 63, isoform CRA_b OS=Homo sapiens OX=9606 GN=C3orf63 PE=4 SV=1;sp|Q9UK61|TASOR_HUMAN Protein TASOR OS=Hom	3	2	2	2	2	117.31	1035	2.1202	0	0	0.7	1.4	0	0	8131500	0	0	0	6159500	0	0
B4DZZ0;B3KQB4;A0A024R371;O75915;F8WF90;C9JQU6;F8WF33;B4DWQ6	B4DZZ0;B3KQB4;A0A024R371;O75915;F8WF90;C9JQU6;F8WF33;B4DWQ6	PRA1 family protein 3	ARL6IP5	tr|B4DZZ0|B4DZZ0_HUMAN PRA1 family protein OS=Homo sapiens OX=9606 PE=2 SV=1;tr|B3KQB4|B3KQB4_HUMAN PRA1 family protein OS=Homo sapiens OX=9606 PE=2 SV=1;tr|A0A024R371|A0A024R371_HUMAN PRA1 family protein OS=Homo sapiens OX=9606 GN=ARL6IP5 PE=3 SV=1;sp|O75	8	4	4	4	27.9	19.206	165	10.841	0	18.2	18.2	18.2	22.4	22.4	805870000	0	87392000	87940000	51760000	85674000	102760000
B4DL49;A8K2H4;A0A024R374;P07858;B4DMY4;B3KUJ8;E9PR54;E9PJ67;Q5HYG5;E9PCB3;E9PKQ7;E9PNL5;E9PHZ5;E9PLY3;E9PSG5;E9PQM1;Q6LAF9;R4GMQ5;E9PS78	B4DL49;A8K2H4;A0A024R374;P07858;B4DMY4;B3KUJ8	Cathepsin B;Cathepsin B light chain;Cathepsin B heavy chain	CTSB	tr|B4DL49|B4DL49_HUMAN cDNA FLJ58073, moderately similar to Cathepsin B OS=Homo sapiens OX=9606 PE=2 SV=1;tr|A8K2H4|A8K2H4_HUMAN cDNA FLJ78235 OS=Homo sapiens OX=9606 PE=2 SV=1;tr|A0A024R374|A0A024R374_HUMAN Cathepsin B, isoform CRA_a OS=Homo sapiens OX=96	19	5	5	5	19.8	30.767	273	7.8855	7.7	13.2	10.3	16.8	12.8	13.2	604790000	130900000	42520000	41573000	66761000	45381000	55222000
A0A024R377;Q6IQ32;H0YLN6	A0A024R377;Q6IQ32	ADNP homeobox protein 2	KIAA0863;ADNP2	tr|A0A024R377|A0A024R377_HUMAN KIAA0863 protein, isoform CRA_a OS=Homo sapiens OX=9606 GN=KIAA0863 PE=4 SV=1;sp|Q6IQ32|ADNP2_HUMAN Activity-dependent neuroprotector homeobox protein 2 OS=Homo sapiens OX=9606 GN=ADNP2 PE=1 SV=1	3	4	4	4	3.8	122.83	1131	5.3025	0.7	3.8	0	2.7	0.8	1.2	246950000	31443000	19094000	0	10949000	11970000	16255000
A0A024R388;Q9NXG2;O60362;Q6MZT3;H3BNW0;B4DFY9	A0A024R388;Q9NXG2;O60362;Q6MZT3;H3BNW0;B4DFY9	THUMP domain-containing protein 1	THUMPD1;44M2.1;DKFZp686C1054	tr|A0A024R388|A0A024R388_HUMAN THUMP domain containing 1, isoform CRA_a OS=Homo sapiens OX=9606 GN=THUMPD1 PE=4 SV=1;sp|Q9NXG2|THUM1_HUMAN THUMP domain-containing protein 1 OS=Homo sapiens OX=9606 GN=THUMPD1 PE=1 SV=2;tr|O60362|O60362_HUMAN Uncharacterized	6	4	4	4	15.3	39.315	353	16.939	4	4.2	7.4	15.3	7.1	15.3	486580000	55979000	49271000	37099000	43578000	59450000	48470000
A0A024R394;Q9UHD1;A0A024R3C3;E9PPQ5;E9PIZ4;E9PSD5;E9PHZ2;E9PL00;Q9NZ93;E9PIF7	A0A024R394;Q9UHD1;A0A024R3C3;E9PPQ5	Cysteine and histidine-rich domain-containing protein 1	CHORDC1	tr|A0A024R394|A0A024R394_HUMAN Cysteine and histidine-rich domain (CHORD)-containing 1, isoform CRA_c OS=Homo sapiens OX=9606 GN=CHORDC1 PE=4 SV=1;sp|Q9UHD1|CHRD1_HUMAN Cysteine and histidine-rich domain-containing protein 1 OS=Homo sapiens OX=9606 GN=CHOR	10	9	9	9	40.1	37.533	332	37.64	21.1	22.9	22	37.7	29.2	25.9	1526400000	53747000	161210000	71892000	196330000	184280000	136170000
A0A024R395;P49959;Q05D78;F8W7U8;Q9BS79;F5GXT0;F5H742;A0A0S2Z438;F5H256	A0A024R395;P49959;Q05D78;F8W7U8	Double-strand break repair protein MRE11A	MRE11A	tr|A0A024R395|A0A024R395_HUMAN Double-strand break repair protein OS=Homo sapiens OX=9606 GN=MRE11A PE=3 SV=1;sp|P49959|MRE11_HUMAN Double-strand break repair protein MRE11 OS=Homo sapiens OX=9606 GN=MRE11 PE=1 SV=3;tr|Q05D78|Q05D78_HUMAN MRE11A protein (F	9	9	9	9	14.4	80.592	708	15.038	2	3.2	6.6	8.3	7.1	11.3	612130000	25855000	21347000	75705000	57501000	30294000	110720000
A0A024R3A2;Q9BTE7;B4DP84;H0YCN4;E9PM04;E9PLH8;J3QQL8;E9PM78;H0YD80;E9PLS2;E9PQV9	A0A024R3A2;Q9BTE7;B4DP84;H0YCN4;E9PM04	DCN1-like protein;DCN1-like protein 5	DCUN1D5	tr|A0A024R3A2|A0A024R3A2_HUMAN DCN1-like protein OS=Homo sapiens OX=9606 GN=DCUN1D5 PE=4 SV=1;sp|Q9BTE7|DCNL5_HUMAN DCN1-like protein 5 OS=Homo sapiens OX=9606 GN=DCUN1D5 PE=1 SV=1;tr|B4DP84|B4DP84_HUMAN DCN1-like protein OS=Homo sapiens OX=9606 PE=2 SV=1;	11	4	4	4	19.4	27.508	237	3.3467	0	0	0	6.3	0	8.4	92639000	0	0	0	0	0	18621000
B2R8W4;A0A024R3C4;Q7Z4H8	B2R8W4;A0A024R3C4;Q7Z4H8	KDEL motif-containing protein 2	KDELC2	tr|B2R8W4|B2R8W4_HUMAN cDNA, FLJ94092 OS=Homo sapiens OX=9606 PE=2 SV=1;tr|A0A024R3C4|A0A024R3C4_HUMAN KDEL (Lys-Asp-Glu-Leu) containing 2, isoform CRA_a OS=Homo sapiens OX=9606 GN=KDELC2 PE=4 SV=1;sp|Q7Z4H8|PLGT3_HUMAN Protein O-glucosyltransferase 3 OS=H	3	1	1	1	4.5	46.934	402	3.2008	0	0	0	4.5	0	0	65847000	0	0	0	5607400	0	0
A0A024R3C7;Q13315;E9PRG7;Q6P7P1;M0QXY8;E9PIQ5;A0A087X0E9;B4DSP3;E9PIN0	A0A024R3C7;Q13315;E9PRG7;Q6P7P1;M0QXY8;E9PIQ5;A0A087X0E9;B4DSP3;E9PIN0	Serine-protein kinase ATM	ATM	tr|A0A024R3C7|A0A024R3C7_HUMAN Serine-protein kinase ATM OS=Homo sapiens OX=9606 GN=ATM PE=3 SV=1;sp|Q13315|ATM_HUMAN Serine-protein kinase ATM OS=Homo sapiens OX=9606 GN=ATM PE=1 SV=4;tr|E9PRG7|E9PRG7_HUMAN Serine-protein kinase ATM (Fragment) OS=Homo sap	9	2	2	2	0.9	350.68	3056	6.3424	0	0.5	0.5	0.5	0.9	0.5	159740000	0	39237000	40351000	36283000	23268000	35347000
B4DJX1;Q86YI5;A0A024R3D8;P10515;B4DS43;H0YDD4;E9PEJ4;Q01991;B4DLQ2;Q16791	B4DJX1;Q86YI5;A0A024R3D8;P10515;B4DS43;H0YDD4;E9PEJ4;Q01991;B4DLQ2	Acetyltransferase component of pyruvate dehydrogenase complex;Dihydrolipoyllysine-residue acetyltransferase component of pyruvate dehydrogenase complex, mitochondrial	DLAT	tr|B4DJX1|B4DJX1_HUMAN Acetyltransferase component of pyruvate dehydrogenase complex OS=Homo sapiens OX=9606 PE=2 SV=1;tr|Q86YI5|Q86YI5_HUMAN Acetyltransferase component of pyruvate dehydrogenase complex OS=Homo sapiens OX=9606 GN=DLAT PE=2 SV=1;tr|A0A024R	10	13	13	13	29.3	62.696	591	119.56	17.4	25.5	25.5	29.3	22.3	22	12006000000	2101000000	971890000	834810000	1037700000	802380000	979740000
F8W696;A0A024R3E3;P02647	F8W696;A0A024R3E3;P02647	Apolipoprotein A-I;Proapolipoprotein A-I;Truncated apolipoprotein A-I	APOA1	tr|F8W696|F8W696_HUMAN Apolipoprotein A-I OS=Homo sapiens OX=9606 GN=APOA1 PE=1 SV=1;tr|A0A024R3E3|A0A024R3E3_HUMAN Apolipoprotein A-I, isoform CRA_a OS=Homo sapiens OX=9606 GN=APOA1 PE=2 SV=1;sp|P02647|APOA1_HUMAN Apolipoprotein A-I OS=Homo sapiens OX=960	3	1	1	1	6.5	27.908	245	2.1608	0	6.5	6.5	0	0	0	110130000	0	14302000	14402000	0	0	0
A0A024R3E4;P46937;Q86T74;H0YCI3;B4E2Y3	A0A024R3E4;P46937;Q86T74	Transcriptional coactivator YAP1	YAP1;DKFZp451O0517	tr|A0A024R3E4|A0A024R3E4_HUMAN Yes-associated protein 1, 65kDa, isoform CRA_b OS=Homo sapiens OX=9606 GN=YAP1 PE=4 SV=1;sp|P46937|YAP1_HUMAN Transcriptional coactivator YAP1 OS=Homo sapiens OX=9606 GN=YAP1 PE=1 SV=2;tr|Q86T74|Q86T74_HUMAN Uncharacterized p	5	5	5	5	19.4	48.755	454	7.3997	2.4	0	0	0	4	7.7	90508000	0	0	0	0	0	0
A0A024R3H2;Q92673;E9PS32;B4DHG9;E9PP43;B4DYT0;E9PPB3;B4DJ13;E9PKB0;B4DG45	A0A024R3H2;Q92673;E9PS32;B4DHG9;E9PP43;B4DYT0;E9PPB3;B4DJ13	Sortilin-related receptor	SORL1	tr|A0A024R3H2|A0A024R3H2_HUMAN Sortilin-related receptor, L(DLR class) A repeats-containing, isoform CRA_b OS=Homo sapiens OX=9606 GN=SORL1 PE=4 SV=1;sp|Q92673|SORL_HUMAN Sortilin-related receptor OS=Homo sapiens OX=9606 GN=SORL1 PE=1 SV=2;tr|E9PS32|E9PS32	10	10	10	10	5.7	248.44	2214	15.141	0.5	2.5	3.2	2.3	0	1.6	487040000	0	48110000	84798000	37077000	0	36678000
B3KXZ9;B2R642;A0A024R3I5;P43121;A8K6A6	B3KXZ9;B2R642;A0A024R3I5;P43121;A8K6A6	Cell surface glycoprotein MUC18	MCAM	tr|B3KXZ9|B3KXZ9_HUMAN cDNA FLJ46477 fis, clone THYMU3025118, highly similar to Cell surface glycoprotein MUC18 OS=Homo sapiens OX=9606 PE=2 SV=1;tr|B2R642|B2R642_HUMAN cDNA, FLJ92775, highly similar to Homo sapiens melanoma cell adhesion molecule (MCAM),	5	6	6	6	16.6	59.019	531	31.557	0	9.4	1.9	16.6	6.2	6.8	535660000	0	26829000	22703000	42388000	68797000	45012000
A0A024R3I8;O14681;E9PL33;Q59EJ1;E9PM05;E9PS58;E9PK61;E9PQN7;A0A087WV44;E9PLB8;B7ZB74;B4DWJ0	A0A024R3I8;O14681;E9PL33;Q59EJ1;E9PM05;E9PS58;E9PK61	Etoposide-induced protein 2.4 homolog	EI24	tr|A0A024R3I8|A0A024R3I8_HUMAN Etoposide induced 2.4 mRNA, isoform CRA_a OS=Homo sapiens OX=9606 GN=EI24 PE=4 SV=1;sp|O14681|EI24_HUMAN Etoposide-induced protein 2.4 homolog OS=Homo sapiens OX=9606 GN=EI24 PE=1 SV=4;tr|E9PL33|E9PL33_HUMAN Etoposide-induced	12	3	3	3	10.3	38.964	340	5.1467	0	5.6	5.6	10.3	5.6	10.3	253460000	0	27160000	25847000	26454000	20978000	27534000
A0A024R3J7;P46977;A0A0C4DH80;E9PN73;E9PI32;H0YET6	A0A024R3J7;P46977	Dolichyl-diphosphooligosaccharide--protein glycosyltransferase subunit STT3A	hCG_2032701;STT3A	tr|A0A024R3J7|A0A024R3J7_HUMAN HCG2032701, isoform CRA_a OS=Homo sapiens OX=9606 GN=hCG_2032701 PE=4 SV=1;sp|P46977|STT3A_HUMAN Dolichyl-diphosphooligosaccharide--protein glycosyltransferase subunit STT3A OS=Homo sapiens OX=9606 GN=STT3A PE=1 SV=2	6	14	14	13	18.5	80.428	703	38.671	6.1	13.1	13.1	15.5	16.9	14.2	6357100000	540100000	616250000	587320000	546040000	481200000	561590000
A0A024R3M1;Q9P016	A0A024R3M1;Q9P016	Thymocyte nuclear protein 1	THYN1	tr|A0A024R3M1|A0A024R3M1_HUMAN Thymocyte nuclear protein 1, isoform CRA_a OS=Homo sapiens OX=9606 GN=THYN1 PE=4 SV=1;sp|Q9P016|THYN1_HUMAN Thymocyte nuclear protein 1 OS=Homo sapiens OX=9606 GN=THYN1 PE=1 SV=1	2	5	5	5	22.2	25.697	225	4.9806	11.6	8.4	11.6	19.1	12.4	12.4	496460000	23068000	33295000	59698000	73872000	53801000	75441000
B4E3I5;A0A024R3N3;A0A140VJE9;Q06481;B4DTV1;B4DKY3;E9PQS3;E9PSC7	B4E3I5;A0A024R3N3;A0A140VJE9;Q06481;B4DTV1;B4DKY3	Amyloid-like protein 2	APLP2	tr|B4E3I5|B4E3I5_HUMAN cDNA FLJ56216, highly similar to Amyloid-like protein 2 (CDEIbox-binding protein) (CDEBP) OS=Homo sapiens OX=9606 PE=2 SV=1;tr|A0A024R3N3|A0A024R3N3_HUMAN Amyloid beta (A4)-like protein 2, isoform CRA_a OS=Homo sapiens OX=9606 GN=APL	8	6	5	5	12.6	78.764	689	6.4248	0	0	0	0.9	2.9	2.9	97730000	0	0	0	0	0	0
A0A024R3P1;O15121	A0A024R3P1;O15121	Sphingolipid delta(4)-desaturase DES1	DEGS1	tr|A0A024R3P1|A0A024R3P1_HUMAN Degenerative spermatocyte homolog 1, lipid desaturase (Drosophila), isoform CRA_a OS=Homo sapiens OX=9606 GN=DEGS1 PE=3 SV=1;sp|O15121|DEGS1_HUMAN Sphingolipid delta(4)-desaturase DES1 OS=Homo sapiens OX=9606 GN=DEGS1 PE=1 SV	2	2	2	2	9.9	37.866	323	4.7314	0	9.9	9.9	9.9	9.9	9.9	488170000	0	59452000	58201000	32646000	57358000	32932000
A0A024R3P5;O00292;A0A087WW09	A0A024R3P5;O00292	Left-right determination factor 2	LEFTY2	tr|A0A024R3P5|A0A024R3P5_HUMAN Left-right determination factor OS=Homo sapiens OX=9606 GN=LEFTY2 PE=3 SV=1;sp|O00292|LFTY2_HUMAN Left-right determination factor 2 OS=Homo sapiens OX=9606 GN=LEFTY2 PE=1 SV=2	3	19	19	7	62.8	40.92	366	136.22	0	3.3	0	55.7	59.6	48.4	13752000000	0	8774600	0	2564100000	2401400000	2667200000
A0A024R3P9;Q9H3P7	A0A024R3P9;Q9H3P7	Golgi resident protein GCP60	ACBD3	tr|A0A024R3P9|A0A024R3P9_HUMAN Acyl-Coenzyme A binding domain containing 3, isoform CRA_a OS=Homo sapiens OX=9606 GN=ACBD3 PE=4 SV=1;sp|Q9H3P7|GCP60_HUMAN Golgi resident protein GCP60 OS=Homo sapiens OX=9606 GN=ACBD3 PE=1 SV=4	2	10	10	10	28.4	60.593	528	23.455	11.6	9.8	10.4	19.1	13.4	15.9	868290000	131450000	41623000	65582000	78741000	40012000	63444000
A0A024R3R0;Q7Z7F7;X6R631;X6RIW1	A0A024R3R0;Q7Z7F7;X6R631	39S ribosomal protein L55, mitochondrial	MRPL55	tr|A0A024R3R0|A0A024R3R0_HUMAN Mitochondrial ribosomal protein L55, isoform CRA_a OS=Homo sapiens OX=9606 GN=MRPL55 PE=4 SV=1;sp|Q7Z7F7|RM55_HUMAN 39S ribosomal protein L55, mitochondrial OS=Homo sapiens OX=9606 GN=MRPL55 PE=1 SV=1;tr|X6R631|X6R631_HUMAN 3	4	3	3	3	30.5	15.128	128	7.1353	0	6.2	18.8	24.2	6.2	6.2	340660000	0	29774000	25026000	28350000	15623000	25039000
A0A024R3R5;Q14739;A0A494C1L1;C9JXK0;B4E0Z3;C9JES9	A0A024R3R5;Q14739;A0A494C1L1	Lamin-B receptor	LBR	tr|A0A024R3R5|A0A024R3R5_HUMAN Lamin B receptor, isoform CRA_a OS=Homo sapiens OX=9606 GN=LBR PE=4 SV=1;sp|Q14739|LBR_HUMAN Delta(14)-sterol reductase LBR OS=Homo sapiens OX=9606 GN=LBR PE=1 SV=2;tr|A0A494C1L1|A0A494C1L1_HUMAN Delta(14)-sterol reductase OS	6	9	9	9	16.3	70.729	615	43.819	8.3	11.5	10.9	10.7	7.2	13.2	4344800000	803520000	474720000	390610000	299960000	165100000	249570000
A0A024R3S3;Q8NI60;B4DED1;B4DU83;B4DN23;Q5T7A2;B4DVB7;A1L377	A0A024R3S3;Q8NI60;B4DED1;B4DU83;B4DN23;Q5T7A2;B4DVB7	Atypical kinase ADCK3, mitochondrial	CABC1;ADCK3	tr|A0A024R3S3|A0A024R3S3_HUMAN Chaperone, ABC1 activity of bc1 complex like (S. pombe), isoform CRA_b OS=Homo sapiens OX=9606 GN=CABC1 PE=4 SV=1;sp|Q8NI60|COQ8A_HUMAN Atypical kinase COQ8A, mitochondrial OS=Homo sapiens OX=9606 GN=COQ8A PE=1 SV=1;tr|B4DED1	8	3	3	3	5.4	71.949	647	4.5604	1.9	1.9	0	1.9	0	0	130260000	11006000	6256100	0	7102300	0	0
A0A024R3T8;P09874;B4E0E1;B2R5W3;Q05D33;Q6PJL0;Q96P95;Q5VX84;Q5VX85	A0A024R3T8;P09874;B4E0E1;B2R5W3	Poly [ADP-ribose] polymerase 1	PARP1	tr|A0A024R3T8|A0A024R3T8_HUMAN Poly [ADP-ribose] polymerase OS=Homo sapiens OX=9606 GN=PARP1 PE=4 SV=1;sp|P09874|PARP1_HUMAN Poly [ADP-ribose] polymerase 1 OS=Homo sapiens OX=9606 GN=PARP1 PE=1 SV=4;tr|B4E0E1|B4E0E1_HUMAN Poly [ADP-ribose] polymerase OS=Ho	9	57	57	57	59.1	113.08	1014	323.31	28.6	42.1	42	49	54.9	52.1	71157000000	4380700000	3727400000	3693400000	8025200000	7504500000	7326200000
A0A024R3U8;Q8WWC4;H7C0V0	A0A024R3U8;Q8WWC4	Uncharacterized protein C2orf47, mitochondrial	FLJ22555;C2orf47	tr|A0A024R3U8|A0A024R3U8_HUMAN Uncharacterized protein OS=Homo sapiens OX=9606 GN=FLJ22555 PE=4 SV=1;sp|Q8WWC4|MAIP1_HUMAN m-AAA protease-interacting protein 1, mitochondrial OS=Homo sapiens OX=9606 GN=MAIP1 PE=1 SV=1	3	4	4	4	14.8	32.544	291	7.5919	0	14.8	6.2	6.2	7.2	10	747430000	0	51494000	55752000	56186000	77378000	74671000
Q53GC2;A0A024R3U9;P20338;A0A0A1HAV9	Q53GC2;A0A024R3U9;P20338;A0A0A1HAV9	Ras-related protein Rab-4A	RAB4A	tr|Q53GC2|Q53GC2_HUMAN RAB4A, member RAS oncogene family variant (Fragment) OS=Homo sapiens OX=9606 PE=2 SV=1;tr|A0A024R3U9|A0A024R3U9_HUMAN RAB4A, member RAS oncogene family, isoform CRA_b OS=Homo sapiens OX=9606 GN=RAB4A PE=4 SV=1;sp|P20338|RAB4A_HUMAN R	4	3	1	1	17.9	24.331	218	2.9986	6.4	6.4	6.4	12.8	0	0	108070000	0	0	0	16098000	0	0
B8ZZZ7;A0A024R3V0;Q9NUQ6;F8W6C2;F2Z2S1;C9JKE4;F8VZ02;F8VT91;C9JGM8;C9JW67	B8ZZZ7;A0A024R3V0;Q9NUQ6;F8W6C2	SPATS2-like protein	SPATS2L;DNAPTP6	tr|B8ZZZ7|B8ZZZ7_HUMAN DNA polymerase-transactivated protein 6, isoform CRA_b OS=Homo sapiens OX=9606 GN=SPATS2L PE=1 SV=1;tr|A0A024R3V0|A0A024R3V0_HUMAN DNA polymerase-transactivated protein 6, isoform CRA_a OS=Homo sapiens OX=9606 GN=DNAPTP6 PE=4 SV=1;sp	10	3	3	3	9.2	54.945	498	11.573	5.8	5.8	9.2	0	0	2.4	352100000	59639000	66706000	30370000	0	0	7875500
B8ZZ77;A0A024R3V4;A0A0S2Z5A8;Q9H2H8;C9K058;H7BZ14;B4DN80;F8WC82;C9J4N2;Q86UR0;A0A0S2Z5X8	B8ZZ77;A0A024R3V4;A0A0S2Z5A8;Q9H2H8;C9K058;H7BZ14;B4DN80	Peptidyl-prolyl cis-trans isomerase;Peptidyl-prolyl cis-trans isomerase-like 3	PPIL3	tr|B8ZZ77|B8ZZ77_HUMAN Peptidyl-prolyl cis-trans isomerase OS=Homo sapiens OX=9606 GN=PPIL3 PE=1 SV=1;tr|A0A024R3V4|A0A024R3V4_HUMAN Peptidyl-prolyl cis-trans isomerase OS=Homo sapiens OX=9606 GN=PPIL3 PE=2 SV=1;tr|A0A0S2Z5A8|A0A0S2Z5A8_HUMAN Peptidyl-prol	11	3	3	3	21.7	17.696	157	17.131	0	14.6	14.6	21.7	14.6	14.6	413380000	0	32635000	54623000	40520000	36596000	40605000
Q658J0;A0A024R3V5;A0A024R3V7;Q9GZT8;E7EXA3;Q6X734;B8ZZI0	Q658J0;A0A024R3V5;A0A024R3V7;Q9GZT8;E7EXA3;Q6X734	NIF3-like protein 1	DKFZp762L015;NIF3L1	tr|Q658J0|Q658J0_HUMAN Uncharacterized protein DKFZp762L015 (Fragment) OS=Homo sapiens OX=9606 GN=DKFZp762L015 PE=2 SV=1;tr|A0A024R3V5|A0A024R3V5_HUMAN NIF3-like protein 1 OS=Homo sapiens OX=9606 GN=NIF3L1 PE=3 SV=1;tr|A0A024R3V7|A0A024R3V7_HUMAN NIF3-like	7	3	3	3	12	37.029	332	9.4583	0	8.7	8.7	4.8	7.2	3.3	221600000	0	14910000	20735000	14815000	24077000	20584000
A0A024R3V8;Q99598;C4P0D6;C4P0D8;C4P0D4;Q5VVQ1;Q9NRI2;Q7Z3N9	A0A024R3V8;Q99598;C4P0D6;C4P0D8;C4P0D4;Q5VVQ1	Translin-associated protein X	TSNAX;DISC1	tr|A0A024R3V8|A0A024R3V8_HUMAN Translin-associated factor X, isoform CRA_c OS=Homo sapiens OX=9606 GN=TSNAX PE=4 SV=1;sp|Q99598|TSNAX_HUMAN Translin-associated protein X OS=Homo sapiens OX=9606 GN=TSNAX PE=1 SV=1;tr|C4P0D6|C4P0D6_HUMAN Disrupted in schizop	8	6	6	6	30	33.112	290	10.148	0	5.9	5.9	19	3.4	19	288360000	0	26320000	31485000	45696000	0	19872000
A0A024R3W2;Q15388	A0A024R3W2;Q15388	Mitochondrial import receptor subunit TOM20 homolog	TOMM20	tr|A0A024R3W2|A0A024R3W2_HUMAN Translocase of outer mitochondrial membrane 20 homolog (Yeast), isoform CRA_a OS=Homo sapiens OX=9606 GN=TOMM20 PE=3 SV=1;sp|Q15388|TOM20_HUMAN Mitochondrial import receptor subunit TOM20 homolog OS=Homo sapiens OX=9606 GN=TO	2	1	1	1	9	16.298	145	2.0544	9	9	9	9	9	9	1425100000	282880000	103200000	104860000	90781000	77206000	84659000
A0A024R3W5;Q9ULF5;E7ENT5;E7EV45	A0A024R3W5;Q9ULF5	Zinc transporter ZIP10	SLC39A10	tr|A0A024R3W5|A0A024R3W5_HUMAN Solute carrier family 39 (Zinc transporter), member 10, isoform CRA_a OS=Homo sapiens OX=9606 GN=SLC39A10 PE=4 SV=1;sp|Q9ULF5|S39AA_HUMAN Zinc transporter ZIP10 OS=Homo sapiens OX=9606 GN=SLC39A10 PE=1 SV=2	4	11	11	11	14.7	94.131	831	20.686	2.4	8.7	8.7	11.8	4.3	3.2	1322900000	72544000	173830000	128420000	88498000	28155000	64024000
A0A024R3W7;P24534;A4D1M6;F2Z2G2;C9JZW3;F8WF65;F8WFC9	A0A024R3W7;P24534;A4D1M6	Elongation factor 1-beta	EEF1B2;LOC392793	tr|A0A024R3W7|A0A024R3W7_HUMAN Eukaryotic translation elongation factor 1 beta 2, isoform CRA_a OS=Homo sapiens OX=9606 GN=EEF1B2 PE=3 SV=1;sp|P24534|EF1B_HUMAN Elongation factor 1-beta OS=Homo sapiens OX=9606 GN=EEF1B2 PE=1 SV=3;tr|A4D1M6|A4D1M6_HUMAN HCG	7	8	7	7	48.9	24.763	225	84.881	19.1	44	41.3	43.6	35.6	46.2	12931000000	589930000	790340000	899790000	1615800000	1399600000	1514600000
A0A024R3X4;P10809;B3GQS7;B7Z597;B7Z4F6;B7Z5E7;Q53SE2;E7ESH4;E7EXB4;B9VPB4;B9VP19;A0A0S2Z415;Q53QD5;C9JL25;C9JL19;C9JCQ4;C9J0S9;B9VP24	A0A024R3X4;P10809;B3GQS7;B7Z597;B7Z4F6;B7Z5E7	60 kDa heat shock protein, mitochondrial	HSPD1	tr|A0A024R3X4|A0A024R3X4_HUMAN Epididymis secretory sperm binding protein OS=Homo sapiens OX=9606 GN=HSPD1 PE=2 SV=1;sp|P10809|CH60_HUMAN 60 kDa heat shock protein, mitochondrial OS=Homo sapiens OX=9606 GN=HSPD1 PE=1 SV=2;tr|B3GQS7|B3GQS7_HUMAN Mitochondri	18	41	41	26	77.8	61.054	573	323.31	60	77.1	74.5	66.1	77.7	77.8	320220000000	21913000000	29220000000	27875000000	24371000000	20254000000	24791000000
A0A024R3Z2;B8ZZN6;P63165;B8ZZJ0;B9A032;B8ZZ67;G2XKQ0	A0A024R3Z2;B8ZZN6;P63165;B8ZZJ0;B9A032	Small ubiquitin-related modifier 1	SUMO1	tr|A0A024R3Z2|A0A024R3Z2_HUMAN Small ubiquitin-related modifier OS=Homo sapiens OX=9606 GN=SUMO1 PE=3 SV=1;tr|B8ZZN6|B8ZZN6_HUMAN Small ubiquitin-related modifier 1 OS=Homo sapiens OX=9606 GN=SUMO1 PE=1 SV=1;sp|P63165|SUMO1_HUMAN Small ubiquitin-related mo	7	5	5	5	43.6	11.557	101	36.593	34.7	34.7	34.7	34.7	43.6	43.6	4910000000	577710000	579070000	536010000	508530000	366880000	354270000
A0A024R3Z6;Q7L1Q6;Q53FN7;C9IZ80;D3DN77;B3KU41;C9JFN4;C9J188;C9JWF5;H0Y503;Q3LIC9;C9JV57	A0A024R3Z6;Q7L1Q6;Q53FN7;C9IZ80;D3DN77;B3KU41	Basic leucine zipper and W2 domain-containing protein 1	BZW1;hCG_2022736	tr|A0A024R3Z6|A0A024R3Z6_HUMAN Basic leucine zipper and W2 domains 1, isoform CRA_a OS=Homo sapiens OX=9606 GN=BZW1 PE=4 SV=1;sp|Q7L1Q6|BZW1_HUMAN Basic leucine zipper and W2 domain-containing protein 1 OS=Homo sapiens OX=9606 GN=BZW1 PE=1 SV=1;tr|Q53FN7|Q	12	17	17	17	42.5	48.043	419	35.993	18.4	14.1	20.3	26.5	35.6	32.7	3761800000	446570000	258110000	298090000	345720000	486560000	503580000
C9JG97;A0A024R410;C9JEH3;Q13685;H7C0R2;C9JTS3;Q59EM1	C9JG97;A0A024R410;C9JEH3;Q13685;H7C0R2	Angio-associated migratory cell protein	AAMP	tr|C9JG97|C9JG97_HUMAN Angio-associated migratory cell protein OS=Homo sapiens OX=9606 GN=AAMP PE=1 SV=1;tr|A0A024R410|A0A024R410_HUMAN Angio-associated, migratory cell protein, isoform CRA_b OS=Homo sapiens OX=9606 GN=AAMP PE=4 SV=1;tr|C9JEH3|C9JEH3_HUMAN	7	3	3	3	8	44.693	415	3.5443	0	0	0	1.7	0	4.8	37262000	0	0	0	9331000	0	8084500
B4DYU9;A0A024R411;Q13416	B4DYU9;A0A024R411;Q13416	Origin recognition complex subunit 2	ORC2L;ORC2	tr|B4DYU9|B4DYU9_HUMAN cDNA FLJ60060, highly similar to Origin recognition complex subunit 2 OS=Homo sapiens OX=9606 PE=2 SV=1;tr|A0A024R411|A0A024R411_HUMAN Origin recognition complex, subunit 2-like (Yeast), isoform CRA_a OS=Homo sapiens OX=9606 GN=ORC2L	3	2	2	2	5.1	58.667	514	4.115	2.7	2.3	2.3	5.1	2.3	2.3	163950000	13398000	10320000	12902000	9250800	27689000	27772000
C9JKQ2;A0A024R413;O43676	C9JKQ2;A0A024R413;O43676	NADH dehydrogenase [ubiquinone] 1 beta subcomplex subunit 3	NDUFB3	tr|C9JKQ2|C9JKQ2_HUMAN NADH dehydrogenase [ubiquinone] 1 beta subcomplex subunit 3 (Fragment) OS=Homo sapiens OX=9606 GN=NDUFB3 PE=1 SV=1;tr|A0A024R413|A0A024R413_HUMAN NADH dehydrogenase (Ubiquinone) 1 beta subcomplex, 3, 12kDa, isoform CRA_a OS=Homo sapi	3	1	1	1	16.9	7.5855	65	2.3781	16.9	16.9	0	16.9	16.9	16.9	311930000	67944000	19240000	0	35604000	18587000	23692000
Q96P23;A0A024R415;Q8N490	Q96P23;A0A024R415;Q8N490	Probable hydrolase PNKD	PNKD	tr|Q96P23|Q96P23_HUMAN Myofibrillogenesis regulator MR-2 OS=Homo sapiens OX=9606 PE=2 SV=1;tr|A0A024R415|A0A024R415_HUMAN Paroxysmal nonkinesiogenic dyskinesia, isoform CRA_a OS=Homo sapiens OX=9606 GN=PNKD PE=3 SV=1;sp|Q8N490|PNKD_HUMAN Probable hydrolase	3	1	1	1	10.6	15.57	142	1.9357	0	0	0	0	0	10.6	0	0	0	0	0	0	0
B3KMB8;A0A024R419;Q9NYY8	B3KMB8;A0A024R419;Q9NYY8	FAST kinase domain-containing protein 2	KIAA0971;FASTKD2	tr|B3KMB8|B3KMB8_HUMAN cDNA FLJ10654 fis, clone NT2RP2005901, highly similar to FAST kinase domains-containing protein 2 OS=Homo sapiens OX=9606 PE=2 SV=1;tr|A0A024R419|A0A024R419_HUMAN KIAA0971, isoform CRA_b OS=Homo sapiens OX=9606 GN=KIAA0971 PE=4 SV=1;	3	17	17	17	28	81.434	710	81.718	7	23.1	17.9	12.4	4.5	15.9	2935800000	187430000	314440000	239510000	161960000	139510000	178230000
B4DMR3;A0A024R498;A0A024R451;P07093	B4DMR3;A0A024R498;A0A024R451;P07093	Glia-derived nexin	SERPINE2	tr|B4DMR3|B4DMR3_HUMAN cDNA FLJ51896, highly similar to Glia-derived nexin OS=Homo sapiens OX=9606 PE=2 SV=1;tr|A0A024R498|A0A024R498_HUMAN Serpin peptidase inhibitor, clade E (Nexin, plasminogen activator inhibitor type 1), member 2, isoform CRA_b OS=Homo	4	1	1	1	3.6	37.157	334	1.4265	0	0	0	0	0	3.6	18213000	0	0	0	0	0	6444900
B4DHC5;A0A024R458;A0A0S2Z444;A0A0S2Z3Y3;A0A0S2Z3Z1;A0A0S2Z462;P52594;C9J2I0;B8ZZY2	B4DHC5;A0A024R458;A0A0S2Z444;A0A0S2Z3Y3;A0A0S2Z3Z1;A0A0S2Z462;P52594;C9J2I0;B8ZZY2	Arf-GAP domain and FG repeat-containing protein 1	HRB;AGFG1	tr|B4DHC5|B4DHC5_HUMAN cDNA FLJ57927, highly similar to Nucleoporin-like protein RIP OS=Homo sapiens OX=9606 PE=2 SV=1;tr|A0A024R458|A0A024R458_HUMAN HIV-1 Rev binding protein, isoform CRA_a OS=Homo sapiens OX=9606 GN=HRB PE=4 SV=1;tr|A0A0S2Z444|A0A0S2Z444	9	4	4	4	18.5	46.506	453	16.656	4.2	4.2	10.4	12.4	7.3	12.4	825490000	193360000	91390000	65464000	95134000	58687000	71639000
A0A024R462;P02751;A0A384MR03;B7ZLE5;Q6MZM7;Q6MZF4;Q68CX6;A6YID5;A6YID3;A6YID2;A6YID6;Q5CZ99;B4DU16;Q59G22;B4DTK1;Q6N084;H0Y7Z1;A6YID4;H0Y4K8;A6YID7;Q9UQS6;O95617;O95608;Q6PJE5;B4DN21;B4DTH2	A0A024R462;P02751;A0A384MR03;B7ZLE5;Q6MZM7;Q6MZF4;Q68CX6	Fibronectin;Anastellin;Ugl-Y1;Ugl-Y2;Ugl-Y3	FN1;DKFZp686O12165;DKFZp686K139;DKFZp686O13149	tr|A0A024R462|A0A024R462_HUMAN Fibronectin 1, isoform CRA_n OS=Homo sapiens OX=9606 GN=FN1 PE=4 SV=1;sp|P02751|FINC_HUMAN Fibronectin OS=Homo sapiens OX=9606 GN=FN1 PE=1 SV=4;tr|A0A384MR03|A0A384MR03_HUMAN Epididymis secretory sperm binding protein OS=Homo	26	10	10	10	5.8	259.21	2355	18.383	0.4	0	0.5	5.1	0.4	2.5	366750000	6006300	0	19370000	57434000	0	74695000
B8ZZS4;A0A024R464;Q9H8Y5;B4E0V1;B4DZT1	B8ZZS4;A0A024R464;Q9H8Y5;B4E0V1;B4DZT1	Ankyrin repeat and zinc finger domain-containing protein 1	ANKZF1	tr|B8ZZS4|B8ZZS4_HUMAN Ankyrin repeat and zinc finger domain-containing protein 1 OS=Homo sapiens OX=9606 GN=ANKZF1 PE=1 SV=1;tr|A0A024R464|A0A024R464_HUMAN Ankyrin repeat and zinc finger domain containing 1, isoform CRA_b OS=Homo sapiens OX=9606 GN=ANKZF1	5	2	2	2	4.7	57.572	516	2.2819	0	0	0	2.9	0	0	18923000	0	0	0	7099600	0	0
C9JG41;A0A024R466;Q9NQX7;F5H4I5;E7EUS6;B4E028;B8ZZM6;B4DIB1	C9JG41;A0A024R466;Q9NQX7;F5H4I5;E7EUS6;B4E028;B8ZZM6;B4DIB1	Integral membrane protein 2C;CT-BRI3	ITM2C	tr|C9JG41|C9JG41_HUMAN Integral membrane protein 2C (Fragment) OS=Homo sapiens OX=9606 GN=ITM2C PE=1 SV=1;tr|A0A024R466|A0A024R466_HUMAN Integral membrane protein 2C, isoform CRA_a OS=Homo sapiens OX=9606 GN=ITM2C PE=4 SV=1;sp|Q9NQX7|ITM2C_HUMAN Integral m	8	5	5	5	43.9	20.056	180	22.299	0	29.4	23.3	17.8	30	18.9	919080000	0	82035000	59435000	48346000	85560000	110650000
J3KQ34;A0A024R471;Q9H9Q2;B3KW51;B3KV02;A0A024R478;J3QT73;A0A087X1P5;Q53GQ2;J3KQ41	J3KQ34;A0A024R471;Q9H9Q2;B3KW51;B3KV02;A0A024R478;J3QT73;A0A087X1P5;Q53GQ2	COP9 signalosome complex subunit 7b	COPS7B	tr|J3KQ34|J3KQ34_HUMAN COP9 signalosome complex subunit 7b OS=Homo sapiens OX=9606 GN=COPS7B PE=1 SV=1;tr|A0A024R471|A0A024R471_HUMAN COP9 constitutive photomorphogenic homolog subunit 7B (Arabidopsis), isoform CRA_b OS=Homo sapiens OX=9606 GN=COPS7B PE=4	10	3	3	3	18.7	26.424	230	9.6358	5.7	0	0	11.3	0	7.4	313850000	70742000	0	0	73839000	0	50064000
A0A024R473;Q9H9J2	A0A024R473;Q9H9J2	39S ribosomal protein L44, mitochondrial	MRPL44	tr|A0A024R473|A0A024R473_HUMAN Mitochondrial ribosomal protein L44, isoform CRA_a OS=Homo sapiens OX=9606 GN=MRPL44 PE=4 SV=1;sp|Q9H9J2|RM44_HUMAN 39S ribosomal protein L44, mitochondrial OS=Homo sapiens OX=9606 GN=MRPL44 PE=1 SV=1	2	13	13	13	48.5	37.535	332	32.726	2.4	28.6	17.8	39.5	20.2	15.1	2319000000	22617000	233930000	209610000	217420000	234620000	213110000
Q53S54;A0A024R475;Q13618;B7Z600;A0A087WTG3;H7C1L6;H7C399;A0A087X1R9	Q53S54;A0A024R475;Q13618;B7Z600	Cullin-3	CUL3	tr|Q53S54|Q53S54_HUMAN Uncharacterized protein CUL3 (Fragment) OS=Homo sapiens OX=9606 GN=CUL3 PE=3 SV=1;tr|A0A024R475|A0A024R475_HUMAN Cullin 3, isoform CRA_a OS=Homo sapiens OX=9606 GN=CUL3 PE=3 SV=1;sp|Q13618|CUL3_HUMAN Cullin-3 OS=Homo sapiens OX=9606	8	11	11	11	19.4	86.465	746	20.766	2.5	3.2	5.6	9.1	5.6	11.9	512350000	0	23385000	48505000	95851000	84350000	54310000
A0A024R488;Q8IWB7;Q9H8N9;C9JJ54;A0A494C0A6	A0A024R488;Q8IWB7;Q9H8N9	WD repeat and FYVE domain-containing protein 1	WDFY1	tr|A0A024R488|A0A024R488_HUMAN WD repeat and FYVE domain containing 1, isoform CRA_a OS=Homo sapiens OX=9606 GN=WDFY1 PE=4 SV=1;sp|Q8IWB7|WDFY1_HUMAN WD repeat and FYVE domain-containing protein 1 OS=Homo sapiens OX=9606 GN=WDFY1 PE=1 SV=1;tr|Q9H8N9|Q9H8N9	5	9	9	9	28.8	46.323	410	23.724	11.7	21.7	14.9	26.3	15.6	20.5	1587000000	163660000	131330000	102250000	154710000	117300000	129360000
A0A024R491;Q9GZY8;C9JHF5;A0A0A0MS29;C9JU19;E9PPW6;H7C433	A0A024R491;Q9GZY8;C9JHF5;A0A0A0MS29	Mitochondrial fission factor	C2orf33;MFF	tr|A0A024R491|A0A024R491_HUMAN Chromosome 2 open reading frame 33, isoform CRA_a OS=Homo sapiens OX=9606 GN=C2orf33 PE=4 SV=1;sp|Q9GZY8|MFF_HUMAN Mitochondrial fission factor OS=Homo sapiens OX=9606 GN=MFF PE=1 SV=1;tr|C9JHF5|C9JHF5_HUMAN Mitochondrial fis	7	4	4	4	20.8	38.464	342	18.985	8.2	7.3	7.3	15.5	8.5	12.6	472570000	48350000	33748000	37938000	57500000	46030000	54969000
A0A087X0K1;Q7Z4X0;A0A024R496;Q9Y376	A0A087X0K1;Q7Z4X0;A0A024R496;Q9Y376	Calcium-binding protein 39	CAB39	tr|A0A087X0K1|A0A087X0K1_HUMAN Calcium-binding protein 39 OS=Homo sapiens OX=9606 GN=CAB39 PE=1 SV=1;tr|Q7Z4X0|Q7Z4X0_HUMAN MO25-like protein OS=Homo sapiens OX=9606 PE=2 SV=1;tr|A0A024R496|A0A024R496_HUMAN Calcium binding protein 39, isoform CRA_a OS=Homo	4	2	2	2	5.9	39.452	339	9.6903	0	3.2	3.2	3.2	3.2	2.7	89931000	0	9432300	15074000	16508000	0	15451000
B3KN05;B2RBE0;A0A024R497;O95573;Q6PIM8;F5GWH2;F5H062;C9JC11	B3KN05;B2RBE0;A0A024R497;O95573	Long-chain-fatty-acid--CoA ligase 3	ACSL3	tr|B3KN05|B3KN05_HUMAN cDNA FLJ13129 fis, clone NT2RP3002969, highly similar to Long-chain-fatty-acid--CoA ligase 3 OS=Homo sapiens OX=9606 PE=2 SV=1;tr|B2RBE0|B2RBE0_HUMAN cDNA, FLJ95462, highly similar to Homo sapiens fatty-acid-Coenzyme A ligase, long-c	8	25	25	8	45.7	79.222	709	111.73	23.1	34.8	33.6	41.2	40.6	41	18275000000	1514100000	1451800000	1404800000	1851100000	1531000000	1819900000
A0A024R4A0;P19338;B3KTP9;B3KM80;Q6ZS99;H7BY16;Q9BQ02;C9JYW2;C9JLB1;C9J1H7;C9JWL1	A0A024R4A0;P19338;B3KTP9;B3KM80;Q6ZS99;H7BY16;Q9BQ02	Nucleolin	NCL	tr|A0A024R4A0|A0A024R4A0_HUMAN Nucleolin, isoform CRA_b OS=Homo sapiens OX=9606 GN=NCL PE=4 SV=1;sp|P19338|NUCL_HUMAN Nucleolin OS=Homo sapiens OX=9606 GN=NCL PE=1 SV=3;tr|B3KTP9|B3KTP9_HUMAN cDNA FLJ38578 fis, clone HCHON2007674, highly similar to NUCLEOL	11	29	29	29	33.9	76.613	710	323.31	26.3	30.7	30.7	31.7	32	31.4	109080000000	7980400000	9089600000	10499000000	9920300000	10758000000	11094000000
A0A024R4A5;Q6Y7W6;B4DRT8;E7ESB6;I1E4Y6;C9JHW1;C9JW88;F8WCD5;C9JPV7;C9JXQ0;C9J0V6;C9JHT0;C9JRZ2;B4DLU7;B4DZM1;C9JH18	A0A024R4A5;Q6Y7W6;B4DRT8;E7ESB6;I1E4Y6;C9JHW1	PERQ amino acid-rich with GYF domain-containing protein 2	TNRC15;GIGYF2	tr|A0A024R4A5|A0A024R4A5_HUMAN Trinucleotide repeat containing 15, isoform CRA_a OS=Homo sapiens OX=9606 GN=TNRC15 PE=4 SV=1;sp|Q6Y7W6|GGYF2_HUMAN GRB10-interacting GYF protein 2 OS=Homo sapiens OX=9606 GN=GIGYF2 PE=1 SV=1;tr|B4DRT8|B4DRT8_HUMAN cDNA FLJ61	16	6	6	6	7.4	149.94	1298	15.51	1.2	1.2	1.3	5.9	1.3	1.5	222320000	31888000	19195000	27349000	44579000	18837000	0
Q7Z518;A8K413;A0A087WXC5;A0A024R4B3;E7ESZ7;O95299;Q53SW4;Q59FM0;C9J6X0;H7C2W5;H7C1Y7;H7C2X4;Q8N1B9;Q53QE8	Q7Z518;A8K413;A0A087WXC5;A0A024R4B3;E7ESZ7;O95299;Q53SW4;Q59FM0	NADH dehydrogenase [ubiquinone] 1 alpha subcomplex subunit 10, mitochondrial	NDUFA10	tr|Q7Z518|Q7Z518_HUMAN NADH dehydrogenase [ubiquinone] 1 alpha subcomplex subunit 10, mitochondrial OS=Homo sapiens OX=9606 PE=2 SV=1;tr|A8K413|A8K413_HUMAN NADH dehydrogenase [ubiquinone] 1 alpha subcomplex subunit 10, mitochondrial OS=Homo sapiens OX=960	14	10	10	10	34.7	40.676	354	24.769	12.1	9.3	15.5	15	20.1	22.3	1300300000	127800000	79460000	59036000	109990000	101590000	112590000
E9PGT6;B2R8N1;A0A024R4D1;Q99627;H7C3S9;B4DFF9	E9PGT6;B2R8N1;A0A024R4D1;Q99627;H7C3S9	COP9 signalosome complex subunit 8	COPS8	tr|E9PGT6|E9PGT6_HUMAN COP9 signalosome complex subunit 8 OS=Homo sapiens OX=9606 GN=COPS8 PE=1 SV=1;tr|B2R8N1|B2R8N1_HUMAN cDNA, FLJ93976, highly similar to Homo sapiens COP9 homolog (COP9), mRNA OS=Homo sapiens OX=9606 PE=2 SV=1;tr|A0A024R4D1|A0A024R4D1_	6	4	4	4	36.4	19.344	173	14.962	0	36.4	16.8	28.9	24.3	28.9	357360000	0	28635000	35752000	47510000	44273000	48476000
A0A0A0N0L3;A0A024R4E2;Q13148;B1AKP7;G3V162;A0A087X260;A0A087WYY0;A0A0A0N0M3;A0A0A0N0N3;A0A087WX29;K7EN94;B4DRW3;K7EJM5;A0A087WXQ5;A0A087WV68;A0A087WXV3;A0A1W2PNU8;A0A087WW61;A0A087WX67;A0A087WZC9;A0A087WZM1;K7EJ99;A0A0A0MSV7;A0A087WYE7;A0A087WTZ4;K7EL26;Q5JQF3	A0A0A0N0L3;A0A024R4E2;Q13148;B1AKP7;G3V162;A0A087X260;A0A087WYY0;A0A0A0N0M3;A0A0A0N0N3;A0A087WX29;K7EN94;B4DRW3;K7EJM5;A0A087WXQ5;A0A087WV68	TAR DNA-binding protein 43	TDP43;TARDBP	tr|A0A0A0N0L3|A0A0A0N0L3_HUMAN TDP43 isoform H OS=Homo sapiens OX=9606 GN=TDP43 PE=2 SV=1;tr|A0A024R4E2|A0A024R4E2_HUMAN TAR DNA binding protein, isoform CRA_b OS=Homo sapiens OX=9606 GN=TARDBP PE=4 SV=1;sp|Q13148|TADBP_HUMAN TAR DNA-binding protein 43 OS=	27	13	13	12	50.5	41.632	372	100.55	24.7	34.7	37.6	33.3	43.3	39.8	8982500000	2070800000	834010000	769210000	671230000	668250000	735240000
A0A024R4E5;B2R5V9;Q00341;H0Y394;B4DKR8;Q6ZS03;Q96CF6;H7C0A4;Q6ZN49;Q2HJC8;C9JIZ1;C9J5E5;Q5HYC5;C9JZI8;C9JHS7;C9JHZ8;C9JES8;H7BZC3;H7C2D1;C9JT62;C9JK79;C9JBS3;C9JEJ8;C9JHN6;C9JMQ6;C9JQ82;C9JHS9;C9J739;H7C3D0	A0A024R4E5;B2R5V9;Q00341;H0Y394;B4DKR8;Q6ZS03;Q96CF6	Vigilin	HDLBP	tr|A0A024R4E5|A0A024R4E5_HUMAN High density lipoprotein binding protein (Vigilin), isoform CRA_a OS=Homo sapiens OX=9606 GN=HDLBP PE=1 SV=1;tr|B2R5V9|B2R5V9_HUMAN cDNA, FLJ92652, highly similar to Homo sapiens high density lipoprotein binding protein (vigi	29	34	34	34	35.7	141.44	1268	112.29	7.6	15.8	7.9	27.3	21.9	25.3	4487800000	277710000	265590000	136670000	608230000	430710000	418870000
A0A024R4F1;P06733;A0A2R8Y6G6;E2DRY6;K7EM90;A4UCS8;A0A2R8YEM5;A0A2R8Y879;A4QMW8;P13929;A0A2R8Y6I8;K7ERS8;E5RGZ4;D3DTL4;A0A2R8Y798;A0A2R8YEG5;E5RI09;E5RG95;K7EPM1;K7EKN2;B4DUJ6;Q9NPL4	A0A024R4F1;P06733;A0A2R8Y6G6;E2DRY6	Alpha-enolase;Enolase	ENO1	tr|A0A024R4F1|A0A024R4F1_HUMAN Enolase 1, (Alpha), isoform CRA_a OS=Homo sapiens OX=9606 GN=ENO1 PE=2 SV=1;sp|P06733|ENOA_HUMAN Alpha-enolase OS=Homo sapiens OX=9606 GN=ENO1 PE=1 SV=2;tr|A0A2R8Y6G6|A0A2R8Y6G6_HUMAN Alpha-enolase OS=Homo sapiens OX=9606 GN=	22	22	22	15	60.4	47.168	434	323.31	50	57.1	52.1	51.8	59	60.4	95804000000	7734800000	7408400000	8515000000	10598000000	11792000000	12280000000
A0A024R4F4;M0R2B7;P28340;Q308M6;M0QZR8;Q59FA0;M0QXE6;A0A2R8Y705;A0A2R8Y7K6;M0QXQ2;M0QZB4;M0R3H8;M0R2I8	A0A024R4F4;M0R2B7;P28340;Q308M6;M0QZR8;Q59FA0;M0QXE6	DNA polymerase;DNA polymerase delta catalytic subunit	POLD1	tr|A0A024R4F4|A0A024R4F4_HUMAN DNA polymerase OS=Homo sapiens OX=9606 GN=POLD1 PE=3 SV=1;tr|M0R2B7|M0R2B7_HUMAN DNA polymerase OS=Homo sapiens OX=9606 GN=POLD1 PE=1 SV=1;sp|P28340|DPOD1_HUMAN DNA polymerase delta catalytic subunit OS=Homo sapiens OX=9606 G	13	10	10	10	11.1	123.63	1107	26.535	0	1.3	0.9	5.5	2.8	7	486290000	0	28319000	22277000	54487000	32531000	69453000
B3KS61;A0A024R4F6;O60725	B3KS61;A0A024R4F6;O60725	Protein-S-isoprenylcysteine O-methyltransferase	ICMT	tr|B3KS61|B3KS61_HUMAN Protein-S-isoprenylcysteine O-methyltransferase OS=Homo sapiens OX=9606 PE=2 SV=1;tr|A0A024R4F6|A0A024R4F6_HUMAN Protein-S-isoprenylcysteine O-methyltransferase OS=Homo sapiens OX=9606 GN=ICMT PE=3 SV=1;sp|O60725|ICMT_HUMAN Protein-S	3	2	2	2	14.4	21.735	188	4.9593	0	4.8	14.4	14.4	9.6	14.4	412640000	0	54214000	43801000	35193000	26008000	24147000
A0A024R4G1;Q8N1G4	A0A024R4G1;Q8N1G4	Leucine-rich repeat-containing protein 47	LRRC47	tr|A0A024R4G1|A0A024R4G1_HUMAN Leucine rich repeat containing 47, isoform CRA_a OS=Homo sapiens OX=9606 GN=LRRC47 PE=4 SV=1;sp|Q8N1G4|LRC47_HUMAN Leucine-rich repeat-containing protein 47 OS=Homo sapiens OX=9606 GN=LRRC47 PE=1 SV=1	2	17	17	17	38.9	63.472	583	91.444	15.4	15.8	22.3	22.3	17.5	28.3	3299100000	289170000	189240000	254690000	410740000	368140000	380560000
B4DGN8;B2R5M9;A0A024R4H0;Q02809;B4DHT1;Q5JXB7;Q5JXB8	B4DGN8;B2R5M9;A0A024R4H0;Q02809	Procollagen-lysine,2-oxoglutarate 5-dioxygenase 1	PLOD1	tr|B4DGN8|B4DGN8_HUMAN cDNA FLJ53377, highly similar to Procollagen-lysine, 2-oxoglutarate 5-dioxygenase 1 OS=Homo sapiens OX=9606 PE=2 SV=1;tr|B2R5M9|B2R5M9_HUMAN cDNA, FLJ92537, highly similar to Homo sapiens procollagen-lysine, 2-oxoglutarate 5-dioxygen	7	11	11	11	18.8	79.398	690	25.79	1.6	11.3	8.7	12.2	6.4	5.9	1021200000	77400000	81807000	58151000	142410000	62394000	68097000
A0A024R4H5;Q53HN4;O00273;K7ERT1	A0A024R4H5;Q53HN4;O00273;K7ERT1	DNA fragmentation factor subunit alpha	DFFA	tr|A0A024R4H5|A0A024R4H5_HUMAN DNAation factor, 45kDa, alpha polypeptide, isoform CRA_b OS=Homo sapiens OX=9606 GN=DFFA PE=4 SV=1;tr|Q53HN4|Q53HN4_HUMAN DNAation factor, 45kDa, alpha polypeptide isoform 1 variant (Fragment) OS=Homo sapiens OX=9606 PE=2 SV=	4	6	6	6	28.7	29.41	268	20.684	3.4	0	5.2	22.8	25.4	18.3	752260000	39193000	0	42219000	127000000	100390000	111790000
B1AK45;B1AK43;A0A024R4I4;B1AK44;Q9UI95	B1AK45;B1AK43;A0A024R4I4;B1AK44;Q9UI95	Mitotic spindle assembly checkpoint protein MAD2B	MAD2L2	tr|B1AK45|B1AK45_HUMAN Mitotic spindle assembly checkpoint protein MAD2B (Fragment) OS=Homo sapiens OX=9606 GN=MAD2L2 PE=1 SV=1;tr|B1AK43|B1AK43_HUMAN Mitotic spindle assembly checkpoint protein MAD2B (Fragment) OS=Homo sapiens OX=9606 GN=MAD2L2 PE=1 SV=8;	5	1	1	1	6	19.146	167	1.6322	0	6	6	6	0	0	150070000	0	44382000	32607000	23793000	0	0
A0A024R4I7;Q8WZA0;K7ES95	A0A024R4I7;Q8WZA0;K7ES95	Protein LZIC	LZIC	tr|A0A024R4I7|A0A024R4I7_HUMAN Leucine zipper and CTNNBIP1 domain containing, isoform CRA_a OS=Homo sapiens OX=9606 GN=LZIC PE=4 SV=1;sp|Q8WZA0|LZIC_HUMAN Protein LZIC OS=Homo sapiens OX=9606 GN=LZIC PE=1 SV=1;tr|K7ES95|K7ES95_HUMAN Protein LZIC (Fragment)	3	2	2	2	17.4	21.494	190	3.9137	0	0	0	17.4	0	0	21497000	0	0	0	11098000	0	0
Q0QF37;Q75MT9;Q6FHZ0;A0A024R4K3;P40926;G3XAL0;B3KTM1	Q0QF37;Q75MT9;Q6FHZ0;A0A024R4K3;P40926;G3XAL0;B3KTM1	Malate dehydrogenase;Malate dehydrogenase, mitochondrial	MDH2	tr|Q0QF37|Q0QF37_HUMAN Malate dehydrogenase (Fragment) OS=Homo sapiens OX=9606 GN=MDH2 PE=2 SV=1;tr|Q75MT9|Q75MT9_HUMAN Malate dehydrogenase (Fragment) OS=Homo sapiens OX=9606 GN=MDH2 PE=3 SV=1;tr|Q6FHZ0|Q6FHZ0_HUMAN Malate dehydrogenase OS=Homo sapiens OX	7	15	15	15	65.6	31.969	305	310.96	46.2	65.6	65.6	65.6	65.6	65.6	67316000000	3503800000	7253200000	6084300000	6247300000	5061700000	6075000000
E7ENB8;M0QZA4;A0A024R4L8;Q6NSH2;E7EUL5;M0QXU3;M0QYE7;E7EU70;Q7Z2U6;J3KR51;A8K8T4;Q5VIY5;Q7L2R6;Q6ZN06;P17035;P0CJ79	E7ENB8;M0QZA4;A0A024R4L8;Q6NSH2;E7EUL5;M0QXU3;M0QYE7;E7EU70;Q7Z2U6;J3KR51;A8K8T4;Q5VIY5;Q7L2R6;Q6ZN06;P17035;P0CJ79	Zinc finger protein 468;Zinc finger protein 765;Zinc finger protein 813;Zinc finger protein 28;Zinc finger protein 888	ZNF525;LOC91661;ZNF28;ZNF468;ZNF813;ZNF701;ZNF765;ZNF888	tr|E7ENB8|E7ENB8_HUMAN Zinc finger protein 525 OS=Homo sapiens OX=9606 GN=ZNF525 PE=4 SV=1;tr|M0QZA4|M0QZA4_HUMAN Zinc finger protein 525 OS=Homo sapiens OX=9606 GN=ZNF525 PE=4 SV=1;tr|A0A024R4L8|A0A024R4L8_HUMAN KRAB domain-containing protein OS=Homo sapi	16	2	1	1	44	5.8918	50	1.3419	20	20	0	44	0	20	58249000	5551600	7307300	0	6229800	0	12847000
A0A024R4M0;P46781;B5MCT8;C9JM19;B7Z732;A5D904;F2Z3C0;A8MXK4	A0A024R4M0;P46781;B5MCT8;C9JM19;B7Z732;A5D904	40S ribosomal protein S9	RPS9	tr|A0A024R4M0|A0A024R4M0_HUMAN 40S ribosomal protein S9 OS=Homo sapiens OX=9606 GN=RPS9 PE=1 SV=1;sp|P46781|RS9_HUMAN 40S ribosomal protein S9 OS=Homo sapiens OX=9606 GN=RPS9 PE=1 SV=3;tr|B5MCT8|B5MCT8_HUMAN 40S ribosomal protein S9 OS=Homo sapiens OX=9606	8	12	12	12	48.5	22.591	194	27.054	44.8	48.5	43.3	43.3	44.8	44.8	28760000000	1750100000	2031500000	2176000000	3382800000	2522300000	2805800000
A0A024R4M8;Q8NBN7;B2RDH1;G8JLA1;B3KVA3;A8K6B4	A0A024R4M8;Q8NBN7;B2RDH1	Retinol dehydrogenase 13	RDH13	tr|A0A024R4M8|A0A024R4M8_HUMAN Retinol dehydrogenase 13 (All-trans and 9-cis), isoform CRA_a OS=Homo sapiens OX=9606 GN=RDH13 PE=3 SV=1;sp|Q8NBN7|RDH13_HUMAN Retinol dehydrogenase 13 OS=Homo sapiens OX=9606 GN=RDH13 PE=1 SV=2;tr|B2RDH1|B2RDH1_HUMAN cDNA, F	6	4	4	4	18.1	35.932	331	11.201	7.9	10.3	0	7.3	0	0	202530000	25178000	29357000	0	16378000	0	0
B4DG42;A0A024R4N0;Q96S97;A0A494C017;C9JJV6;C9JZL8;A0A499FIY8;C9J5M0;C9JC07	B4DG42;A0A024R4N0;Q96S97;A0A494C017;C9JJV6;C9JZL8;A0A499FIY8;C9J5M0;C9JC07	Myeloid-associated differentiation marker	hCG_1640809;MYADM	tr|B4DG42|B4DG42_HUMAN cDNA FLJ53753, highly similar to Myeloid-associated differentiation marker OS=Homo sapiens OX=9606 PE=2 SV=1;tr|A0A024R4N0|A0A024R4N0_HUMAN HCG1640809, isoform CRA_b OS=Homo sapiens OX=9606 GN=hCG_1640809 PE=4 SV=1;sp|Q96S97|MYADM_HU	9	3	3	3	15.4	31.225	285	10.105	0	15.4	7.4	7.4	15.4	15.4	706990000	0	49901000	73460000	71905000	65253000	68867000
M0R0F0;A0A024R4Q8;P46782;Q53G25;M0R0R2;M0QZN2;Q59EK8	M0R0F0;A0A024R4Q8;P46782;Q53G25;M0R0R2;M0QZN2	40S ribosomal protein S5;40S ribosomal protein S5, N-terminally processed	RPS5	tr|M0R0F0|M0R0F0_HUMAN 40S ribosomal protein S5 (Fragment) OS=Homo sapiens OX=9606 GN=RPS5 PE=1 SV=1;tr|A0A024R4Q8|A0A024R4Q8_HUMAN Ribosomal protein S5, isoform CRA_a OS=Homo sapiens OX=9606 GN=RPS5 PE=3 SV=1;sp|P46782|RS5_HUMAN 40S ribosomal protein S5 O	7	10	10	10	55	22.391	200	108.96	29	55	46.5	46.5	50.5	55	29691000000	3182300000	1961500000	2378000000	2580800000	3361400000	3390800000
A0A024R4S1;Q9Y6I3;B4DU91;D6R907;D6RBI9;D6RBR6;D6RFG3;D6REL6;I6L9I8;Q9H201	A0A024R4S1;Q9Y6I3;B4DU91	Epsin-1	EPN1	tr|A0A024R4S1|A0A024R4S1_HUMAN Epsin 1, isoform CRA_a OS=Homo sapiens OX=9606 GN=EPN1 PE=4 SV=1;sp|Q9Y6I3|EPN1_HUMAN Epsin-1 OS=Homo sapiens OX=9606 GN=EPN1 PE=1 SV=2;tr|B4DU91|B4DU91_HUMAN cDNA FLJ55368, highly similar to Epsin-1 OS=Homo sapiens OX=9606 P	10	3	3	3	7.3	60.293	576	27.079	4	0	4	6.1	6.1	6.1	245250000	25824000	0	28906000	39488000	23071000	25762000
A0A024R4T4;P61081;M0QYI6;M0QX69	A0A024R4T4;P61081	NEDD8-conjugating enzyme Ubc12	UBE2M	tr|A0A024R4T4|A0A024R4T4_HUMAN Epididymis secretory sperm binding protein OS=Homo sapiens OX=9606 GN=UBE2M PE=2 SV=1;sp|P61081|UBC12_HUMAN NEDD8-conjugating enzyme Ubc12 OS=Homo sapiens OX=9606 GN=UBE2M PE=1 SV=1	4	8	8	8	44.8	20.9	183	23.11	29.5	36.1	35	37.2	39.9	44.8	1572100000	171360000	129430000	170370000	213130000	186550000	177590000
A0A024R4U3;Q14166;Q9BR23	A0A024R4U3;Q14166	Tubulin--tyrosine ligase-like protein 12	TTLL12	tr|A0A024R4U3|A0A024R4U3_HUMAN Tubulin tyrosine ligase-like family, member 12, isoform CRA_a OS=Homo sapiens OX=9606 GN=TTLL12 PE=4 SV=1;sp|Q14166|TTL12_HUMAN Tubulin--tyrosine ligase-like protein 12 OS=Homo sapiens OX=9606 GN=TTLL12 PE=1 SV=2	3	13	13	13	26.4	74.403	644	35.863	5.1	14.1	21.1	21.1	16.3	16.3	1637200000	102480000	177420000	213140000	204790000	125460000	168530000
A0A024R4X0;P00387;Q6ZVI6;B1AHF3	A0A024R4X0;P00387;Q6ZVI6	NADH-cytochrome b5 reductase;NADH-cytochrome b5 reductase 3;NADH-cytochrome b5 reductase 3 membrane-bound form;NADH-cytochrome b5 reductase 3 soluble form	CYB5R3	tr|A0A024R4X0|A0A024R4X0_HUMAN NADH-cytochrome b5 reductase OS=Homo sapiens OX=9606 GN=CYB5R3 PE=3 SV=1;sp|P00387|NB5R3_HUMAN NADH-cytochrome b5 reductase 3 OS=Homo sapiens OX=9606 GN=CYB5R3 PE=1 SV=3;tr|Q6ZVI6|Q6ZVI6_HUMAN NADH-cytochrome b5 reductase OS=	4	13	13	13	57.4	33.238	291	83.198	8.2	34	36.8	36.8	24.1	27.5	5935000000	303220000	563470000	554690000	459220000	623290000	483120000
A0A024R4X7;Q9UKX7;B4E2D3;B0QY21	A0A024R4X7;Q9UKX7;B4E2D3	Nuclear pore complex protein Nup50	hCG_1989366;NUP50	tr|A0A024R4X7|A0A024R4X7_HUMAN HCG1989366, isoform CRA_a OS=Homo sapiens OX=9606 GN=hCG_1989366 PE=4 SV=1;sp|Q9UKX7|NUP50_HUMAN Nuclear pore complex protein Nup50 OS=Homo sapiens OX=9606 GN=NUP50 PE=1 SV=2;tr|B4E2D3|B4E2D3_HUMAN cDNA FLJ54237, highly simil	4	17	17	17	51.7	50.144	468	78.775	13.2	22.6	23.5	16	25.4	29.7	2892700000	415120000	243150000	281400000	247560000	150530000	213050000
A0A024R4Z6;Q08945;E9PMD4;Q59GH7;E9PPZ7;A0A0U1RRK2	A0A024R4Z6;Q08945	FACT complex subunit SSRP1	SSRP1	tr|A0A024R4Z6|A0A024R4Z6_HUMAN FACT complex subunit SSRP1 OS=Homo sapiens OX=9606 GN=SSRP1 PE=3 SV=1;sp|Q08945|SSRP1_HUMAN FACT complex subunit SSRP1 OS=Homo sapiens OX=9606 GN=SSRP1 PE=1 SV=1	6	21	21	21	36.1	81.074	709	120.74	13.3	29.2	30.9	32.2	28.3	33.7	12906000000	1001600000	962010000	1101800000	1409100000	961190000	1148100000
A0A024R534;O94776	A0A024R534;O94776	Metastasis-associated protein MTA2	MTA2	tr|A0A024R534|A0A024R534_HUMAN Metastasis associated 1 family, member 2, isoform CRA_a OS=Homo sapiens OX=9606 GN=MTA2 PE=4 SV=1;sp|O94776|MTA2_HUMAN Metastasis-associated protein MTA2 OS=Homo sapiens OX=9606 GN=MTA2 PE=1 SV=1	2	13	10	10	21.4	75.022	668	16.273	6.6	17.2	16	6.6	2.5	4	666370000	45877000	146050000	151650000	8687500	0	37570000
E9PJ81;E9PRQ7;A0A024R598;A0A024R539;Q04323;B4E0P8;A0A087WTZ5;B4DNC6;B4DU88;Q05BV2	E9PJ81;E9PRQ7;A0A024R598;A0A024R539;Q04323;B4E0P8;A0A087WTZ5;B4DNC6	UBX domain-containing protein 1	UBXN1;LOC51035	tr|E9PJ81|E9PJ81_HUMAN UBX domain-containing protein 1 (Fragment) OS=Homo sapiens OX=9606 GN=UBXN1 PE=1 SV=1;tr|E9PRQ7|E9PRQ7_HUMAN UBX domain-containing protein 1 OS=Homo sapiens OX=9606 GN=UBXN1 PE=1 SV=1;tr|A0A024R598|A0A024R598_HUMAN Uncharacterized pr	10	6	6	6	31.4	32.611	290	65.571	0	0	6.6	16.9	7.9	9.7	552780000	0	0	34327000	88520000	82219000	51562000
A0A024R542;Q9C0C2;B3KXS7;E9PKK0;A0A2R8Y5C4;Q86TK2	A0A024R542;Q9C0C2;B3KXS7	182 kDa tankyrase-1-binding protein	TNKS1BP1	tr|A0A024R542|A0A024R542_HUMAN Tankyrase 1 binding protein 1, 182kDa, isoform CRA_a OS=Homo sapiens OX=9606 GN=TNKS1BP1 PE=2 SV=1;sp|Q9C0C2|TB182_HUMAN 182 kDa tankyrase-1-binding protein OS=Homo sapiens OX=9606 GN=TNKS1BP1 PE=1 SV=4;tr|B3KXS7|B3KXS7_HUMAN	6	16	16	16	14.2	181.79	1729	40.215	5.4	5.3	3.2	9.5	4.4	4.7	805900000	100800000	55545000	79846000	141930000	62594000	72866000
A0A1W2PRW4;A0A024R561;Q3MI98;P53816;F5H7E5	A0A1W2PRW4;A0A024R561;Q3MI98;P53816	HRAS-like suppressor 3	HRASLS3;PLA2G16	tr|A0A1W2PRW4|A0A1W2PRW4_HUMAN Phospholipase A and acyltransferase 3 OS=Homo sapiens OX=9606 GN=PLAAT3 PE=1 SV=1;tr|A0A024R561|A0A024R561_HUMAN HRAS-like suppressor 3, isoform CRA_a OS=Homo sapiens OX=9606 GN=HRASLS3 PE=4 SV=1;tr|Q3MI98|Q3MI98_HUMAN PLA2G1	5	3	3	3	23	17.787	161	5.7673	0	0	6.8	23	7.5	14.3	218280000	0	0	20550000	41431000	28317000	32872000
A0A024R563;Q96C90	A0A024R563;Q96C90	Protein phosphatase 1 regulatory subunit 14B	PPP1R14B	tr|A0A024R563|A0A024R563_HUMAN Protein phosphatase 1, regulatory (Inhibitor) subunit 14B, isoform CRA_a OS=Homo sapiens OX=9606 GN=PPP1R14B PE=4 SV=1;sp|Q96C90|PP14B_HUMAN Protein phosphatase 1 regulatory subunit 14B OS=Homo sapiens OX=9606 GN=PPP1R14B PE=	2	1	1	1	12.6	20.964	199	2.3225	0	0	0	12.6	12.6	0	51741000	0	0	0	18077000	17563000	0
F5GX77;A0A024R565;Q9UI30;F5GYQ2	F5GX77;A0A024R565;Q9UI30;F5GYQ2	Multifunctional methyltransferase subunit TRM112-like protein	TRMT112;HSPC152	tr|F5GX77|F5GX77_HUMAN Multifunctional methyltransferase subunit TRM112-like protein OS=Homo sapiens OX=9606 GN=TRMT112 PE=1 SV=1;tr|A0A024R565|A0A024R565_HUMAN Uncharacterized protein OS=Homo sapiens OX=9606 GN=HSPC152 PE=4 SV=1;sp|Q9UI30|TR112_HUMAN Mult	4	4	4	4	45.3	11.972	106	40.591	19.8	13.2	38.7	45.3	38.7	25.5	11668000000	9028300000	889990000	1076700000	576370000	1161600000	1104800000
A0A024R566;A0A024R5D9;A0A024R588;B4DJU4;A0A024R572;Q15637;B4DSE4;B4DX42;C9J792;Q14820;F8WEV5	A0A024R566;A0A024R5D9;A0A024R588;B4DJU4;A0A024R572;Q15637;B4DSE4;B4DX42	Splicing factor 1	SF1	tr|A0A024R566|A0A024R566_HUMAN Splicing factor 1, isoform CRA_a OS=Homo sapiens OX=9606 GN=SF1 PE=4 SV=1;tr|A0A024R5D9|A0A024R5D9_HUMAN Splicing factor 1, isoform CRA_c OS=Homo sapiens OX=9606 GN=SF1 PE=4 SV=1;tr|A0A024R588|A0A024R588_HUMAN Splicing factor	11	13	13	11	38	61.888	571	31.52	9.3	13.3	11.7	15.4	25.2	19.3	2400900000	472300000	176530000	208000000	214700000	155650000	168320000
A0A024R570;A0A024R5E3;A0A024R5D2;O00255;Q9UE24;E7EN32;G9G6R5;Q9GZQ5;C9DZM4;E7ENS2;E7EPR4;E7ET29	A0A024R570;A0A024R5E3;A0A024R5D2;O00255;Q9UE24;E7EN32	Menin	MEN1	tr|A0A024R570|A0A024R570_HUMAN Multiple endocrine neoplasia I, isoform CRA_c OS=Homo sapiens OX=9606 GN=MEN1 PE=4 SV=1;tr|A0A024R5E3|A0A024R5E3_HUMAN Multiple endocrine neoplasia I, isoform CRA_b OS=Homo sapiens OX=9606 GN=MEN1 PE=4 SV=1;tr|A0A024R5D2|A0A0	12	5	5	5	15.3	63.717	575	4.6508	5.2	2.1	4.5	2.4	5.9	3.5	232580000	81115000	0	0	19025000	26353000	44683000
C9JC03;B4DZH9;B4DMV9;B4DR44;B2R5U3;A0A024R571;Q9H4M9;C9J2Z4;B4DTR4;C9JDQ8	C9JC03;B4DZH9;B4DMV9;B4DR44;B2R5U3;A0A024R571;Q9H4M9;C9J2Z4;B4DTR4;C9JDQ8	EH domain-containing protein 1	EHD1	tr|C9JC03|C9JC03_HUMAN EH domain-containing protein 1 (Fragment) OS=Homo sapiens OX=9606 GN=EHD1 PE=1 SV=1;tr|B4DZH9|B4DZH9_HUMAN cDNA FLJ55166, highly similar to EH-domain-containing protein 1 OS=Homo sapiens OX=9606 PE=2 SV=1;tr|B4DMV9|B4DMV9_HUMAN cDNA	10	6	5	2	20.9	42.737	374	8.6969	2.9	0	0	0	0	9.4	60241000	0	0	0	0	0	0
B4DHV1;E9PMQ3;E9PQA5;E9PQ47;E9PNY1;A0A024R576;O95159;H0YCU8;E9PJX1;E9PJ47	B4DHV1;E9PMQ3;E9PQA5;E9PQ47;E9PNY1;A0A024R576;O95159;H0YCU8;E9PJX1;E9PJ47	Zinc finger protein-like 1	ZFPL1	tr|B4DHV1|B4DHV1_HUMAN cDNA FLJ52460, moderately similar to Zinc finger protein-like 1 OS=Homo sapiens OX=9606 PE=2 SV=1;tr|E9PMQ3|E9PMQ3_HUMAN Zinc finger protein-like 1 OS=Homo sapiens OX=9606 GN=ZFPL1 PE=1 SV=1;tr|E9PQA5|E9PQA5_HUMAN Zinc finger protein	10	2	2	2	18.8	11.322	101	1.8205	8.9	8.9	0	8.9	8.9	8.9	181740000	49350000	0	0	21050000	12213000	13309000
B4DK82;A0A024R577;O76062;H0YEN6;E9PS18;E9PLS9	B4DK82;A0A024R577;O76062;H0YEN6;E9PS18;E9PLS9	Delta(14)-sterol reductase	TM7SF2	tr|B4DK82|B4DK82_HUMAN cDNA FLJ60622, highly similar to Delta(14)-sterol reductase OS=Homo sapiens OX=9606 PE=2 SV=1;tr|A0A024R577|A0A024R577_HUMAN Transmembrane 7 superfamily member 2, isoform CRA_a OS=Homo sapiens OX=9606 GN=TM7SF2 PE=4 SV=1;sp|O76062|ER	6	2	2	2	7.6	34.185	302	3.5112	0	3.3	3.3	3.3	0	4.3	112210000	0	14006000	16708000	13965000	0	0
A0A024R578;Q13405;H0YDP7;Q59GE9;E9PNF1;E9PI78	A0A024R578;Q13405;H0YDP7;Q59GE9	39S ribosomal protein L49, mitochondrial	MRPL49	tr|A0A024R578|A0A024R578_HUMAN Mitochondrial ribosomal protein L49, isoform CRA_b OS=Homo sapiens OX=9606 GN=MRPL49 PE=4 SV=1;sp|Q13405|RM49_HUMAN 39S ribosomal protein L49, mitochondrial OS=Homo sapiens OX=9606 GN=MRPL49 PE=1 SV=1;tr|H0YDP7|H0YDP7_HUMAN 3	6	7	7	7	45.2	19.198	166	36.262	15.7	28.3	38.6	28.3	31.9	31.9	2587000000	81739000	250590000	188660000	247600000	188760000	200590000
A0A024R582;J3KMZ8;Q92785;E9PN04	A0A024R582;J3KMZ8;Q92785	Zinc finger protein ubi-d4	DPF2	tr|A0A024R582|A0A024R582_HUMAN D4, zinc and double PHD fingers family 2, isoform CRA_a OS=Homo sapiens OX=9606 GN=DPF2 PE=4 SV=1;tr|J3KMZ8|J3KMZ8_HUMAN Zinc finger protein ubi-d4 OS=Homo sapiens OX=9606 GN=DPF2 PE=1 SV=1;sp|Q92785|REQU_HUMAN Zinc finger pr	4	10	10	9	33.2	44.155	391	44.1	13.8	22	23.5	23.5	16.4	21.7	2233300000	386620000	265400000	257270000	152740000	121470000	135530000
A0A024R5B2;E7ETY4;A9CP04;A0A140VJP1;A8K2S4;E9PC69;Q7KZI7;A0A024R555	A0A024R5B2;E7ETY4;A9CP04;A0A140VJP1;A8K2S4;E9PC69;Q7KZI7;A0A024R555	Serine/threonine-protein kinase MARK2	MARK2;Par1b	tr|A0A024R5B2|A0A024R5B2_HUMAN Non-specific serine/threonine protein kinase OS=Homo sapiens OX=9606 GN=MARK2 PE=4 SV=1;tr|E7ETY4|E7ETY4_HUMAN Non-specific serine/threonine protein kinase OS=Homo sapiens OX=9606 GN=MARK2 PE=1 SV=1;tr|A9CP04|A9CP04_HUMAN Non	8	4	4	3	6.9	77.63	691	7.0657	4.5	4.5	5.6	5.8	0	1.3	287090000	62570000	36809000	30857000	25462000	0	0
H0YEF3;A0A024R5B3;E9PN81;Q8TDP1	H0YEF3;A0A024R5B3;E9PN81;Q8TDP1	Ribonuclease H2 subunit C	RNASEH2C;AYP1	tr|H0YEF3|H0YEF3_HUMAN Ribonuclease H2 subunit C (Fragment) OS=Homo sapiens OX=9606 GN=RNASEH2C PE=1 SV=1;tr|A0A024R5B3|A0A024R5B3_HUMAN AYP1 protein, isoform CRA_b OS=Homo sapiens OX=9606 GN=AYP1 PE=4 SV=1;tr|E9PN81|E9PN81_HUMAN Ribonuclease H2 subunit C	4	1	1	1	15.2	17.12	158	2.3635	0	0	0	0	15.2	0	10838000	0	0	0	0	0	0
A0A024R5C4;B7Z4M1;B7Z3E3;B7Z8W8;O95197;Q7RTN4;F5H891;F5GWG7;F5H617;B7Z361	A0A024R5C4;B7Z4M1;B7Z3E3;B7Z8W8;O95197	Reticulon;Reticulon-3	RTN3	tr|A0A024R5C4|A0A024R5C4_HUMAN Reticulon OS=Homo sapiens OX=9606 GN=RTN3 PE=4 SV=1;tr|B7Z4M1|B7Z4M1_HUMAN Reticulon OS=Homo sapiens OX=9606 GN=RTN3 PE=1 SV=1;tr|B7Z3E3|B7Z3E3_HUMAN Reticulon OS=Homo sapiens OX=9606 PE=2 SV=1;tr|B7Z8W8|B7Z8W8_HUMAN Reticulo	10	3	3	3	27.5	25.609	236	12.332	0	11	4.7	4.7	11	27.5	1715400000	0	138950000	133860000	287910000	240480000	170310000
A0A024R5C5;P11498;A0A494C101;E9PRE7;A0A494C0T2;A0A494C016;E9PS68	A0A024R5C5;P11498;A0A494C101;E9PRE7;A0A494C0T2;A0A494C016	Pyruvate carboxylase;Pyruvate carboxylase, mitochondrial	PC	tr|A0A024R5C5|A0A024R5C5_HUMAN Pyruvate carboxylase OS=Homo sapiens OX=9606 GN=PC PE=4 SV=1;sp|P11498|PYC_HUMAN Pyruvate carboxylase, mitochondrial OS=Homo sapiens OX=9606 GN=PC PE=1 SV=2;tr|A0A494C101|A0A494C101_HUMAN Pyruvate carboxylase, mitochondrial (	7	4	4	4	4.3	129.63	1178	3.6613	0.8	0.6	0.6	1.4	0	0	138350000	50066000	23695000	21570000	12485000	0	0
A0A024R5D6;B5MBX0;Q96FF9;B3KSI5	A0A024R5D6;B5MBX0;Q96FF9	Sororin	CDCA5	tr|A0A024R5D6|A0A024R5D6_HUMAN Cell division cycle associated 5, isoform CRA_a OS=Homo sapiens OX=9606 GN=CDCA5 PE=4 SV=1;tr|B5MBX0|B5MBX0_HUMAN Sororin OS=Homo sapiens OX=9606 GN=CDCA5 PE=1 SV=1;sp|Q96FF9|CDCA5_HUMAN Sororin OS=Homo sapiens OX=9606 GN=CDC	4	3	3	3	17.5	27.6	252	10.761	14.7	17.5	8.3	8.3	8.3	8.3	308020000	52403000	37812000	30051000	26910000	16519000	17399000
A0A024R5F3;H7BXH2;E9PKF6;Q5H9R7;E9PK08;B4DP39;E9PQP7;B4E0C2;B4DTT7;B4DYU6;H0YEN2;H0YDW1;E9PNN8;Q7L294	A0A024R5F3;H7BXH2;E9PKF6;Q5H9R7;E9PK08;B4DP39;E9PQP7;B4E0C2	Serine/threonine-protein phosphatase 6 regulatory subunit 3	SAPS3;PPP6R3	tr|A0A024R5F3|A0A024R5F3_HUMAN SAPS domain family, member 3, isoform CRA_c OS=Homo sapiens OX=9606 GN=SAPS3 PE=4 SV=1;tr|H7BXH2|H7BXH2_HUMAN Serine/threonine-protein phosphatase 6 regulatory subunit 3 OS=Homo sapiens OX=9606 GN=PPP6R3 PE=1 SV=1;tr|E9PKF6|E	14	6	6	6	9.3	88.951	793	17.716	0	1.5	1.5	4.7	1.8	4.9	359650000	0	26688000	41093000	40712000	57066000	20238000
B2RAQ8;A0A024R5F4;P50416;H3BMD2;H3BUJ0;H3BP22;H3BUV7	B2RAQ8;A0A024R5F4;P50416	Carnitine O-palmitoyltransferase 1, liver isoform	CPT1A	tr|B2RAQ8|B2RAQ8_HUMAN cDNA, FLJ95058, highly similar to Homo sapiens carnitine palmitoyltransferase 1A (liver) (CPT1A),nuclear gene encoding mitochondrial protein, mRNA OS=Homo sapiens OX=9606 PE=2 SV=1;tr|A0A024R5F4|A0A024R5F4_HUMAN Carnitine palmitoyltr	7	5	5	5	7	88.339	773	6.6171	0	0	0	4.5	0	2.7	57207000	0	0	0	19871000	0	0
A8K0D2;A0A1Y1B909;A0A024R5F7;Q9UBM7;X5DNI9;E9PM00;X5DRD7;E9PJ54;X5D9E1;A0A0S2Z3S3;B4E1K5;E9PRL8;E9PQ71;E9PIP9;A0A0S2Z3N8;A0A1Y1BG54;A0A1Y1BBN3;A0A0S2Z3U5;E9PLZ2	A8K0D2;A0A1Y1B909;A0A024R5F7;Q9UBM7;X5DNI9;E9PM00;X5DRD7;E9PJ54;X5D9E1;A0A0S2Z3S3;B4E1K5	7-dehydrocholesterol reductase	DHCR7	tr|A8K0D2|A8K0D2_HUMAN cDNA FLJ77740, highly similar to Homo sapiens 7-dehydrocholesterol reductase, mRNA OS=Homo sapiens OX=9606 PE=2 SV=1;tr|A0A1Y1B909|A0A1Y1B909_HUMAN 7-dehydrocholesterol reductase OS=Homo sapiens OX=9606 GN=DHCR7 PE=4 SV=1;tr|A0A024R5	19	8	8	6	17.5	54.469	475	25.384	12.4	16	12.2	13.7	12.2	12.2	3238100000	877540000	320570000	287200000	239850000	173220000	162730000
A0A024R5H0;O75531;B2R4V4;A0A0C4DFW4;B2RC94;A0A024RDZ1;Q5JUR7	A0A024R5H0;O75531;B2R4V4	Barrier-to-autointegration factor;Barrier-to-autointegration factor, N-terminally processed	BANF1	tr|A0A024R5H0|A0A024R5H0_HUMAN Barrier to autointegration factor 1, isoform CRA_a OS=Homo sapiens OX=9606 GN=BANF1 PE=4 SV=1;sp|O75531|BAF_HUMAN Barrier-to-autointegration factor OS=Homo sapiens OX=9606 GN=BANF1 PE=1 SV=1;tr|B2R4V4|B2R4V4_HUMAN cDNA, FLJ92	7	6	6	6	50.6	10.058	89	49.866	42.7	50.6	50.6	42.7	50.6	50.6	15586000000	717000000	1568300000	1314100000	974390000	1063200000	1308000000
Q6FGX3;A0A024R5H8;Q53ET8;A0A024R5J5;P20340;B7Z5Z9;F5H3K7;C9JU14;F5GX61;Q9UL30;Q9UL29;C9JB90	Q6FGX3;A0A024R5H8;Q53ET8;A0A024R5J5;P20340;B7Z5Z9	Ras-related protein Rab-6A	RAB6A	tr|Q6FGX3|Q6FGX3_HUMAN RAB6A protein OS=Homo sapiens OX=9606 GN=RAB6A PE=2 SV=1;tr|A0A024R5H8|A0A024R5H8_HUMAN RAB6A, member RAS oncogene family, isoform CRA_b OS=Homo sapiens OX=9606 GN=RAB6A PE=4 SV=1;tr|Q53ET8|Q53ET8_HUMAN RAB6A, member RAS oncogene fam	12	13	13	4	62.5	23.549	208	31.737	26	28.8	36.5	42.3	37	62.5	9246000000	589340000	731310000	571880000	837710000	500140000	770020000
A0A024R5J6;Q9NYJ1	A0A024R5J6;Q9NYJ1	Cytochrome c oxidase assembly factor 4 homolog, mitochondrial	CHCHD8;COA4	tr|A0A024R5J6|A0A024R5J6_HUMAN Coiled-coil-helix-coiled-coil-helix domain containing 8, isoform CRA_a OS=Homo sapiens OX=9606 GN=CHCHD8 PE=4 SV=1;sp|Q9NYJ1|COA4_HUMAN Cytochrome c oxidase assembly factor 4 homolog, mitochondrial OS=Homo sapiens OX=9606 GN=	2	3	3	3	42.5	10.134	87	5.4099	14.9	14.9	0	14.9	0	14.9	187440000	30670000	14744000	0	13553000	0	15168000
A0A024R5K1;Q9BR76;Q9NSK3;A0A087WW53;F5H390;Q59F81;B4DIU2;F5H0D2;Q2NNQ8;A9Z1Z3	A0A024R5K1;Q9BR76;Q9NSK3	Coronin;Coronin-1B	CORO1B;DKFZp762I166	tr|A0A024R5K1|A0A024R5K1_HUMAN Coronin OS=Homo sapiens OX=9606 GN=CORO1B PE=3 SV=1;sp|Q9BR76|COR1B_HUMAN Coronin-1B OS=Homo sapiens OX=9606 GN=CORO1B PE=1 SV=1;tr|Q9NSK3|Q9NSK3_HUMAN Uncharacterized protein DKFZp762I166 (Fragment) OS=Homo sapiens OX=9606 G	10	12	12	12	28.8	54.234	489	32.559	3.1	16.2	6.7	19	18	18.2	1622200000	55255000	121270000	93357000	173050000	195130000	246230000
A0A024R5K3;E9PPW7;O00217;E9PN51;F8W9K7;E9PKH6;B4DYI3;Q53G17	A0A024R5K3;E9PPW7;O00217;E9PN51;F8W9K7;E9PKH6;B4DYI3;Q53G17	NADH dehydrogenase [ubiquinone] iron-sulfur protein 8, mitochondrial	NDUFS8	tr|A0A024R5K3|A0A024R5K3_HUMAN NADH dehydrogenase (Ubiquinone) Fe-S protein 8, 23kDa (NADH-coenzyme Q reductase), isoform CRA_b OS=Homo sapiens OX=9606 GN=NDUFS8 PE=3 SV=1;tr|E9PPW7|E9PPW7_HUMAN NADH dehydrogenase [ubiquinone] iron-sulfur protein 8, mitoch	8	4	4	4	29.1	19.213	172	9.9137	13.4	22.1	16.9	23.8	22.1	22.7	657620000	34715000	48330000	81599000	59213000	83492000	66842000
H0YDD3;B3KQL8;A0A024R5K5;Q9BVK2;H0YDQ1;H0YD42;E9PKA5;E9PK79;H0YEE0;E9PP96	H0YDD3;B3KQL8;A0A024R5K5;Q9BVK2;H0YDQ1;H0YD42;E9PKA5;E9PK79;H0YEE0;E9PP96	Probable dolichyl pyrophosphate Glc1Man9GlcNAc2 alpha-1,3-glucosyltransferase	ALG8	tr|H0YDD3|H0YDD3_HUMAN Alpha-1,3-glucosyltransferase (Fragment) OS=Homo sapiens OX=9606 GN=ALG8 PE=1 SV=1;tr|B3KQL8|B3KQL8_HUMAN Alpha-1,3-glucosyltransferase OS=Homo sapiens OX=9606 PE=2 SV=1;tr|A0A024R5K5|A0A024R5K5_HUMAN Alpha-1,3-glucosyltransferase OS	10	2	2	2	10.2	25.483	226	3.8432	10.2	4	6.2	4	4	0	269690000	39819000	28693000	24704000	0	13135000	0
A0A024R5K6;O95298;E9PM14;A0A087WUM3;E9PQ53;E9PRJ5;Q8NI46	A0A024R5K6;O95298;E9PM14;A0A087WUM3;E9PQ53	NADH dehydrogenase [ubiquinone] 1 subunit C2;NADH dehydrogenase [ubiquinone] 1 subunit C2, isoform 2	NDUFC2;KCTD14;NDUFC2-KCTD14	tr|A0A024R5K6|A0A024R5K6_HUMAN NADH dehydrogenase [ubiquinone] 1 subunit C2 OS=Homo sapiens OX=9606 GN=NDUFC2 PE=3 SV=1;sp|O95298|NDUC2_HUMAN NADH dehydrogenase [ubiquinone] 1 subunit C2 OS=Homo sapiens OX=9606 GN=NDUFC2 PE=1 SV=1;tr|E9PM14|E9PM14_HUMAN NA	7	4	4	4	31.9	14.187	119	3.7521	13.4	6.7	0	23.5	10.1	16.8	321550000	46014000	0	0	35389000	55744000	26914000
A0A024R5K8;P50454;B4DN87;A8K259;E9PPV6;E9PR70;E9PK86;E9PMI5;Q9NPA9;E9PKH2;E9PNX1;E9PJH8;E9PIG2;E9PRS3;E9PQ34;E9PLA6;H0YEP8	A0A024R5K8;P50454;B4DN87;A8K259;E9PPV6;E9PR70;E9PK86;E9PMI5	Serpin H1	SERPINH1	tr|A0A024R5K8|A0A024R5K8_HUMAN Serpin peptidase inhibitor, clade H (Heat shock protein 47), member 1, (Collagen binding protein 1), isoform CRA_a OS=Homo sapiens OX=9606 GN=SERPINH1 PE=3 SV=1;sp|P50454|SERPH_HUMAN Serpin H1 OS=Homo sapiens OX=9606 GN=SERPI	17	21	21	21	50.5	46.44	418	323.31	28.9	44.7	44.7	38.5	50.2	44.7	81284000000	3903100000	6412900000	6054700000	7528900000	6364700000	7268200000
B7Z7Q6;A0A024R5L0;P42785;B3KR26;E9PQB5;E9PL85;E9PQN3;E9PKN6;E9PIG4;E9PLY4;E9PNF7;E9PNJ1;E9PL49	B7Z7Q6;A0A024R5L0;P42785;B3KR26;E9PQB5;E9PL85;E9PQN3;E9PKN6;E9PIG4	Lysosomal Pro-X carboxypeptidase	PRCP	tr|B7Z7Q6|B7Z7Q6_HUMAN cDNA FLJ57232, highly similar to Lysosomal Pro-X carboxypeptidase (EC3.4.16.2) OS=Homo sapiens OX=9606 PE=2 SV=1;tr|A0A024R5L0|A0A024R5L0_HUMAN Prolylcarboxypeptidase (Angiotensinase C), isoform CRA_a OS=Homo sapiens OX=9606 GN=PRCP	13	8	8	8	21.7	43.933	391	37.923	4.9	13.8	12.3	13.3	14.1	12.3	1457400000	49532000	213350000	167950000	114080000	93290000	87645000
A0A024R5P3;Q9H2Q3;A0A024R5L4;B4DP48;Q8IUX1	A0A024R5P3;Q9H2Q3;A0A024R5L4;B4DP48;Q8IUX1	Complex I assembly factor TMEM126B, mitochondrial	TMEM126B	tr|A0A024R5P3|A0A024R5P3_HUMAN Transmembrane protein 126B, isoform CRA_b OS=Homo sapiens OX=9606 GN=TMEM126B PE=4 SV=1;tr|Q9H2Q3|Q9H2Q3_HUMAN HT026 OS=Homo sapiens OX=9606 PE=2 SV=1;tr|A0A024R5L4|A0A024R5L4_HUMAN Transmembrane protein 126B, isoform CRA_c O	5	1	1	1	16.4	12.516	110	2.6429	16.4	0	0	16.4	0	0	22428000	7342600	0	0	13576000	0	0
B5BU72;A0A024R5L7;A8K5U9;A0A024R5P1;Q13492;Q8N6B4;E9PI56;E9PKP6;E9PLJ8;H0YCY1;E9PK13;E9PJT1;E5RFU0;E5RHK9;E5RFC6;E5RK51;E5RIJ5;E5RGY9;E9PDG8;H0UI15;O60641;A0MWC9	B5BU72;A0A024R5L7;A8K5U9;A0A024R5P1;Q13492	Phosphatidylinositol-binding clathrin assembly protein	PICALM	tr|B5BU72|B5BU72_HUMAN Phosphatidylinositol-binding clathrin assembly protein isoform 2 OS=Homo sapiens OX=9606 GN=PICALM PE=2 SV=1;tr|A0A024R5L7|A0A024R5L7_HUMAN Phosphatidylinositol binding clathrin assembly protein, isoform CRA_c OS=Homo sapiens OX=9606	22	14	14	11	31.1	66.393	610	55.705	14.4	20.5	13	17.4	10.2	19.8	2391700000	286310000	188680000	161370000	213830000	245140000	239590000
B4DYZ7;A0A024R5M8;Q15054;Q05BV7;B7ZAQ5;Q569I8;E9PM91;E9PNC0;B4DMA6;Q8WUF6;E9PRK3	B4DYZ7;A0A024R5M8;Q15054;Q05BV7;B7ZAQ5;Q569I8	DNA polymerase delta subunit 3	POLD3	tr|B4DYZ7|B4DYZ7_HUMAN cDNA FLJ54316, highly similar to DNA polymerase subunit delta 3 OS=Homo sapiens OX=9606 PE=2 SV=1;tr|A0A024R5M8|A0A024R5M8_HUMAN Polymerase (DNA-directed), delta 3, accessory subunit, isoform CRA_a OS=Homo sapiens OX=9606 GN=POLD3 PE	11	4	4	4	12.4	51.342	466	9.7441	2.8	3.9	0	12.4	0	2.8	201680000	39977000	16298000	0	26830000	0	11578000
A0A024R5M9;A0A087WY61;Q4LE64;Q14980;A0A024R5G4;Q59HB8;Q7Z757;F5H4J1;Q96HN5;H0YFY6;Q3SYK8;F5H6Y5;K4DIE0;Q9UPG3;F5H763;Q86XH4;F5H0Z7;Q9UNL7;F5GZW1;G1UI36;F5H2F3;F5H3L6;F5H1L0;F8W6T3;F5GWK2;F5H073;F5H068;F5H7R5;F5H4Y4;F5GWA2;REV__B4E086;REV__K7EJH0;REV__K7EMX1;REV__K7EJV2;REV__Q8NBT2;REV__K7ESQ2;Q6ZN12;P61129	A0A024R5M9;A0A087WY61;Q4LE64;Q14980;A0A024R5G4;Q59HB8;Q7Z757	Nuclear mitotic apparatus protein 1	NUMA1;NUMA1 variant protein	tr|A0A024R5M9|A0A024R5M9_HUMAN Nuclear mitotic apparatus protein 1, isoform CRA_a OS=Homo sapiens OX=9606 GN=NUMA1 PE=4 SV=1;tr|A0A087WY61|A0A087WY61_HUMAN Nuclear mitotic apparatus protein 1 OS=Homo sapiens OX=9606 GN=NUMA1 PE=1 SV=1;tr|Q4LE64|Q4LE64_HUMA	38	66	66	39	43.4	236.51	2101	323.31	16.4	33.8	30.9	29.2	18.7	24.7	16879000000	3585200000	1721500000	1561000000	1122000000	941640000	1126700000
A0A024R5P0;Q13153;B3KNX7;E9PM17;B7Z3K0;A8KAN3;B7Z302;H0YCG5;H0YCM0;H7C1X3;E9PRP6;E9PMP2;E9PQW5;E9PKH9;Q59FN2	A0A024R5P0;Q13153;B3KNX7;E9PM17;B7Z3K0;A8KAN3;B7Z302	Non-specific serine/threonine protein kinase;Serine/threonine-protein kinase PAK 1	PAK1	tr|A0A024R5P0|A0A024R5P0_HUMAN Non-specific serine/threonine protein kinase OS=Homo sapiens OX=9606 GN=PAK1 PE=4 SV=1;sp|Q13153|PAK1_HUMAN Serine/threonine-protein kinase PAK 1 OS=Homo sapiens OX=9606 GN=PAK1 PE=1 SV=2;tr|B3KNX7|B3KNX7_HUMAN Non-specific s	15	11	11	5	27.9	60.646	545	26.698	6.4	0	3.9	17.4	25	21.8	764160000	111320000	0	36004000	111470000	90258000	105730000
A0A024R5P6;Q9BSY9;A0A024R5P9	A0A024R5P6;Q9BSY9;A0A024R5P9	Desumoylating isopeptidase 2	C1orf121;DESI2	tr|A0A024R5P6|A0A024R5P6_HUMAN Chromosome 1 open reading frame 121, isoform CRA_b OS=Homo sapiens OX=9606 GN=C1orf121 PE=4 SV=1;sp|Q9BSY9|DESI2_HUMAN Deubiquitinase DESI2 OS=Homo sapiens OX=9606 GN=DESI2 PE=1 SV=1;tr|A0A024R5P9|A0A024R5P9_HUMAN Chromosome	3	3	3	3	20.6	21.444	194	5.6087	11.9	17	8.8	17	17	8.8	279430000	34485000	28753000	27465000	25507000	20613000	16102000
A0A024R5Q1;Q9NX55	A0A024R5Q1;Q9NX55	Huntingtin-interacting protein K	hCG_2003792;HYPK	tr|A0A024R5Q1|A0A024R5Q1_HUMAN HCG2003792, isoform CRA_b OS=Homo sapiens OX=9606 GN=hCG_2003792 PE=4 SV=1;sp|Q9NX55|HYPK_HUMAN Huntingtin-interacting protein K OS=Homo sapiens OX=9606 GN=HYPK PE=1 SV=2	2	2	2	2	24.8	14.665	129	26.529	0	11.6	11.6	11.6	24.8	24.8	406770000	0	30275000	28429000	0	58986000	50300000
A0A140VK19;A0A024R5Q4;P50440;H0YKW9	A0A140VK19;A0A024R5Q4;P50440;H0YKW9	Glycine amidinotransferase, mitochondrial	GATM	tr|A0A140VK19|A0A140VK19_HUMAN Testicular secretory protein Li 19 OS=Homo sapiens OX=9606 PE=2 SV=1;tr|A0A024R5Q4|A0A024R5Q4_HUMAN Glycine amidinotransferase (L-arginine:glycine amidinotransferase), isoform CRA_a OS=Homo sapiens OX=9606 GN=GATM PE=4 SV=1;s	4	2	2	2	8.7	48.455	423	4.6192	4.7	4.7	0	8.7	0	0	154070000	6083100	21920000	0	23711000	0	0
B4E1L0;A0A024R5Q7;P30520;G3V5D8;G3V232;B3KTV4;Q8N142	B4E1L0;A0A024R5Q7;P30520	Adenylosuccinate synthetase isozyme 2	ADSS	tr|B4E1L0|B4E1L0_HUMAN Adenylosuccinate synthetase isozyme 2 OS=Homo sapiens OX=9606 GN=ADSS PE=2 SV=1;tr|A0A024R5Q7|A0A024R5Q7_HUMAN Adenylosuccinate synthetase isozyme 2 OS=Homo sapiens OX=9606 GN=ADSS PE=2 SV=1;sp|P30520|PURA2_HUMAN Adenylosuccinate syn	7	12	12	12	32.2	47.938	435	37.521	7.1	16.3	15.4	19.3	14.3	14.5	1612000000	136140000	94081000	195280000	155840000	150890000	84943000
A0A024R5Q8;Q05D32;H0YMH7;H0YNU2;H0YNW9	A0A024R5Q8;Q05D32;H0YMH7	CTD small phosphatase-like protein 2	CTDSPL2	tr|A0A024R5Q8|A0A024R5Q8_HUMAN CTD (Carboxy-terminal domain, RNA polymerase II, polypeptide A) small phosphatase like 2, isoform CRA_a OS=Homo sapiens OX=9606 GN=CTDSPL2 PE=4 SV=1;sp|Q05D32|CTSL2_HUMAN CTD small phosphatase-like protein 2 OS=Homo sapiens O	5	5	5	5	10.7	52.998	466	14.299	5.2	1.5	0	6.7	0	4.1	172700000	0	27096000	0	11647000	0	10475000
A0A024R5S5;O75822;H0YGJ7;H0YLP3	A0A024R5S5;O75822	Eukaryotic translation initiation factor 3 subunit J	EIF3S1;EIF3J	tr|A0A024R5S5|A0A024R5S5_HUMAN Eukaryotic translation initiation factor 3 subunit J OS=Homo sapiens OX=9606 GN=EIF3S1 PE=3 SV=1;sp|O75822|EIF3J_HUMAN Eukaryotic translation initiation factor 3 subunit J OS=Homo sapiens OX=9606 GN=EIF3J PE=1 SV=2	4	7	7	7	37.6	29.062	258	17.652	7.4	12	12	23.3	3.1	15.1	708990000	95933000	48743000	41697000	44420000	48078000	48906000
A0A024R5U3;H3BMD8;P56211;H3BQ52;H3BTD3	A0A024R5U3;H3BMD8;P56211;H3BQ52;H3BTD3	cAMP-regulated phosphoprotein 19	ARPP-19;ARPP19	tr|A0A024R5U3|A0A024R5U3_HUMAN Cyclic AMP phosphoprotein, 19 kD, isoform CRA_a OS=Homo sapiens OX=9606 GN=ARPP-19 PE=3 SV=1;tr|H3BMD8|H3BMD8_HUMAN cAMP-regulated phosphoprotein 19 OS=Homo sapiens OX=9606 GN=ARPP19 PE=1 SV=1;sp|P56211|ARP19_HUMAN cAMP-regul	5	4	4	3	41.1	12.323	112	4.7844	9.8	23.2	0	41.1	17	17	308200000	20126000	21160000	0	65587000	32763000	40993000
A0A024R5U5;O14672;A0AV88;H3BS53;H0YK87;C9J9B4;H0YNC5	A0A024R5U5;O14672;A0AV88	Disintegrin and metalloproteinase domain-containing protein 10	ADAM10	tr|A0A024R5U5|A0A024R5U5_HUMAN ADAM metallopeptidase domain 10, isoform CRA_b OS=Homo sapiens OX=9606 GN=ADAM10 PE=4 SV=1;sp|O14672|ADA10_HUMAN Disintegrin and metalloproteinase domain-containing protein 10 OS=Homo sapiens OX=9606 GN=ADAM10 PE=1 SV=1;tr|A0	7	10	10	10	15.5	84.141	748	20.594	4.4	7.6	7	9.2	2.3	10	1058700000	132010000	100710000	107150000	107570000	35939000	87102000
H3BMQ2;B3KP47;A0A024R5U8;Q9UHA3	H3BMQ2;B3KP47;A0A024R5U8;Q9UHA3	Probable ribosome biogenesis protein RLP24	RSL24D1;C15orf15	tr|H3BMQ2|H3BMQ2_HUMAN Probable ribosome biogenesis protein RLP24 (Fragment) OS=Homo sapiens OX=9606 GN=RSL24D1 PE=1 SV=1;tr|B3KP47|B3KP47_HUMAN cDNA FLJ31151 fis, clone IMR322001541, highly similar to Probable ribosome biogenesis protein RLP24 OS=Homo sap	4	1	1	1	18.2	8.1336	66	6.199	0	18.2	18.2	18.2	18.2	18.2	505360000	0	46795000	71794000	43492000	44794000	34987000
A0A024R5X7;O76031;Q9H072;H0YM48;H0YK07	A0A024R5X7;O76031;Q9H072	ATP-dependent Clp protease ATP-binding subunit clpX-like, mitochondrial	CLPX;DKFZp586J151	tr|A0A024R5X7|A0A024R5X7_HUMAN ClpX caseinolytic peptidase X homolog (E. coli), isoform CRA_a OS=Homo sapiens OX=9606 GN=CLPX PE=4 SV=1;sp|O76031|CLPX_HUMAN ATP-dependent Clp protease ATP-binding subunit clpX-like, mitochondrial OS=Homo sapiens OX=9606 GN=	5	19	19	19	32.5	69.223	633	59.856	13.3	15	16	23.5	18.2	26.7	3070300000	450380000	263760000	229780000	253930000	205330000	293570000
H0YMP2;H0YL71;H3BP09;H3BVD1;K7EJX0;Q59F45;A0A024R5Z3;A0A024RDR3;B7Z5N5;Q53XR6;P84022;Q15796;O15198	H0YMP2;H0YL71;H3BP09;H3BVD1;K7EJX0;Q59F45;A0A024R5Z3;A0A024RDR3;B7Z5N5;Q53XR6;P84022;Q15796;O15198	Mothers against decapentaplegic homolog;Mothers against decapentaplegic homolog 3;Mothers against decapentaplegic homolog 2;Mothers against decapentaplegic homolog 9	SMAD3;SMAD2;SMAD9	tr|H0YMP2|H0YMP2_HUMAN Mothers against decapentaplegic homolog 3 (Fragment) OS=Homo sapiens OX=9606 GN=SMAD3 PE=1 SV=1;tr|H0YL71|H0YL71_HUMAN Mothers against decapentaplegic homolog 3 (Fragment) OS=Homo sapiens OX=9606 GN=SMAD3 PE=1 SV=1;tr|H3BP09|H3BP09_H	13	1	1	1	20.6	7.3142	63	3.1996	0	0	20.6	20.6	0	20.6	91046000	0	0	14204000	10868000	0	11523000
V9HW65;A0A024R5Z7;P07355;H0YN42;H0YMD0;H0YMU9;A6NMY6;H0YM50;H0YKS4;H0YNP5;B4DNH8;B3KRQ1;H0YN28;H0YL33;H0YMM1;H0YKZ7;H0YLV6;H0YMT9;H0YKX9;H0YNA0;H0YKL9;H0YMW4;H0YN52;H0YKV8;H0YMD9;H0YNB8;H0YKN4;H0YLE2	V9HW65;A0A024R5Z7;P07355;H0YN42;H0YMD0;H0YMU9;A6NMY6;H0YM50;H0YKS4;H0YNP5;B4DNH8;B3KRQ1;H0YN28;H0YL33	Annexin;Annexin A2;Putative annexin A2-like protein	HEL-S-270;ANXA2;ANXA2P2	tr|V9HW65|V9HW65_HUMAN Annexin OS=Homo sapiens OX=9606 GN=HEL-S-270 PE=2 SV=1;tr|A0A024R5Z7|A0A024R5Z7_HUMAN Annexin OS=Homo sapiens OX=9606 GN=ANXA2 PE=2 SV=1;sp|P07355|ANXA2_HUMAN Annexin A2 OS=Homo sapiens OX=9606 GN=ANXA2 PE=1 SV=2;tr|H0YN42|H0YN42_HUM	28	24	24	24	69	38.576	339	173.5	23.6	41.6	43.1	54.3	63.7	62.2	13287000000	344210000	505970000	573610000	1662600000	1509200000	1417900000
A0A024R5Z9;H3BTN5;B4DRT3;Q504U3;H3BR70;A0A024R609;H3BQ34;H3BUW1;H3BTJ2;H3BT25;H3BU13;A0A4D6DDG8;H3BN34;H3BQZ3;B4DPM0;Q16716;Q16715;P30613	A0A024R5Z9;H3BTN5;B4DRT3;Q504U3;H3BR70;A0A024R609;H3BQ34	Pyruvate kinase	PKM2;PKM	tr|A0A024R5Z9|A0A024R5Z9_HUMAN Pyruvate kinase OS=Homo sapiens OX=9606 GN=PKM2 PE=3 SV=1;tr|H3BTN5|H3BTN5_HUMAN Pyruvate kinase (Fragment) OS=Homo sapiens OX=9606 GN=PKM PE=1 SV=1;tr|B4DRT3|B4DRT3_HUMAN Pyruvate kinase OS=Homo sapiens OX=9606 PE=2 SV=1;tr|	18	33	1	1	62.9	58.061	531	-2	33	41.8	46.5	49	61.6	52.7	0	0	0	0	0	0	0
A0A024R608;P05386;Q7Z612;Q6ICQ4	A0A024R608;P05386;Q7Z612;Q6ICQ4	60S acidic ribosomal protein P1	RPLP1	tr|A0A024R608|A0A024R608_HUMAN Ribosomal protein, large, P1, isoform CRA_a OS=Homo sapiens OX=9606 GN=RPLP1 PE=3 SV=1;sp|P05386|RLA1_HUMAN 60S acidic ribosomal protein P1 OS=Homo sapiens OX=9606 GN=RPLP1 PE=1 SV=1;tr|Q7Z612|Q7Z612_HUMAN Acidic ribosomal ph	4	4	3	2	89.5	11.514	114	103.4	66.7	66.7	66.7	66.7	74.6	89.5	19929000000	1341900000	1746900000	1887900000	1199400000	1347900000	1989300000
H3BTA2;A0A024R625;P60510;Q5U086;H3BV22	H3BTA2;A0A024R625;P60510;Q5U086;H3BV22	Serine/threonine-protein phosphatase;Serine/threonine-protein phosphatase 4 catalytic subunit	PPP4C	tr|H3BTA2|H3BTA2_HUMAN Serine/threonine-protein phosphatase (Fragment) OS=Homo sapiens OX=9606 GN=PPP4C PE=1 SV=1;tr|A0A024R625|A0A024R625_HUMAN Serine/threonine-protein phosphatase OS=Homo sapiens OX=9606 GN=PPP4C PE=2 SV=1;sp|P60510|PP4C_HUMAN Serine/thr	5	4	3	3	23.2	30.561	267	7.6076	4.9	5.2	5.2	5.2	10.1	10.1	141010000	23490000	0	0	0	32378000	18459000
B7Z9T5;A0A024R632;H3BRB3;Q14807;H3BTH5;Q14985;O60846;Q7LE35;I3L306;Q14984	B7Z9T5;A0A024R632;H3BRB3;Q14807;H3BTH5	Kinesin-like protein;Kinesin-like protein KIF22	KIF22	tr|B7Z9T5|B7Z9T5_HUMAN Kinesin-like protein OS=Homo sapiens OX=9606 PE=2 SV=1;tr|A0A024R632|A0A024R632_HUMAN Kinesin-like protein OS=Homo sapiens OX=9606 GN=KIF22 PE=3 SV=1;tr|H3BRB3|H3BRB3_HUMAN Kinesin-like protein OS=Homo sapiens OX=9606 GN=KIF22 PE=1 S	10	14	14	14	32.5	66.336	597	29.94	6.2	12.6	22.8	13.9	1.7	10.4	1189300000	149800000	151370000	116150000	65372000	91736000	56383000
Q6NUM7;A0A024R640;Q9NUQ2;E5RH21	Q6NUM7;A0A024R640;Q9NUQ2;E5RH21	1-acyl-sn-glycerol-3-phosphate acyltransferase epsilon	AGPAT5	tr|Q6NUM7|Q6NUM7_HUMAN AGPAT5 protein (Fragment) OS=Homo sapiens OX=9606 GN=AGPAT5 PE=2 SV=1;tr|A0A024R640|A0A024R640_HUMAN 1-acylglycerol-3-phosphate O-acyltransferase 5 (Lysophosphatidic acid acyltransferase, epsilon), isoform CRA_a OS=Homo sapiens OX=96	4	2	2	2	5.3	41.165	356	3.1636	0	5.3	5.3	5.3	0	3.1	218870000	0	21852000	34856000	21336000	0	10000000
A0A024R648;Q9Y5J7;G3V2F3;A0A1W2PRH9;A0A1W2PQS5;G3V502	A0A024R648;Q9Y5J7;G3V2F3;A0A1W2PRH9;A0A1W2PQS5;G3V502	Mitochondrial import inner membrane translocase subunit Tim9	TIMM9	tr|A0A024R648|A0A024R648_HUMAN Translocase of inner mitochondrial membrane 9 homolog (Yeast), isoform CRA_a OS=Homo sapiens OX=9606 GN=TIMM9 PE=4 SV=1;sp|Q9Y5J7|TIM9_HUMAN Mitochondrial import inner membrane translocase subunit Tim9 OS=Homo sapiens OX=9606	6	4	4	4	59.6	10.378	89	11.177	30.3	24.7	24.7	42.7	47.2	47.2	965730000	150500000	101710000	91118000	80002000	66178000	99432000
G3V5E4;A0A024R649;Q96EK6;G3V4W4	G3V5E4;A0A024R649;Q96EK6;G3V4W4	Glucosamine 6-phosphate N-acetyltransferase	GNPNAT1	tr|G3V5E4|G3V5E4_HUMAN Glucosamine 6-phosphate N-acetyltransferase OS=Homo sapiens OX=9606 GN=GNPNAT1 PE=1 SV=1;tr|A0A024R649|A0A024R649_HUMAN Glucosamine 6-phosphate N-acetyltransferase OS=Homo sapiens OX=9606 GN=GNPNAT1 PE=3 SV=1;sp|Q96EK6|GNA1_HUMAN Glu	4	2	2	2	22.1	12.976	113	3.8391	9.7	0	12.4	0	0	9.7	47461000	0	0	14676000	0	0	0
A0A024R652;P11586;V9GYY3;A0A384N5Y3;F5H2F4;B7Z809;V9GZ78;A0A494C1T2	A0A024R652;P11586;V9GYY3;A0A384N5Y3;F5H2F4;B7Z809;V9GZ78;A0A494C1T2	C-1-tetrahydrofolate synthase, cytoplasmic;Methylenetetrahydrofolate dehydrogenase;Methenyltetrahydrofolate cyclohydrolase;Formyltetrahydrofolate synthetase;C-1-tetrahydrofolate synthase, cytoplasmic, N-terminally processed	MTHFD1	tr|A0A024R652|A0A024R652_HUMAN Methylenetetrahydrofolate dehydrogenase (NADP+ dependent) 1, methenyltetrahydrofolate cyclohydrolase, formyltetrahydrofolate synthetase, isoform CRA_a OS=Homo sapiens OX=9606 GN=MTHFD1 PE=3 SV=1;sp|P11586|C1TC_HUMAN C-1-tetra	8	36	36	36	46.3	101.53	935	116.15	20.7	22.6	22	28.6	34.8	31.1	8723800000	821340000	662760000	857810000	1092800000	823300000	865190000
A0A024R663;Q86UP2;G3V4Y7;B7Z6P3;B3KWP6;H0YJZ8;G3V5G2;G3V5P0;H0YJP2;B3KP76;H0YJV5;Q6PDF7;Q3SWV9;G8JLP4;Q9Y4F3	A0A024R663;Q86UP2;G3V4Y7	Kinectin	KTN1	tr|A0A024R663|A0A024R663_HUMAN Kinectin 1 (Kinesin receptor), isoform CRA_a OS=Homo sapiens OX=9606 GN=KTN1 PE=4 SV=1;sp|Q86UP2|KTN1_HUMAN Kinectin OS=Homo sapiens OX=9606 GN=KTN1 PE=1 SV=1;tr|G3V4Y7|G3V4Y7_HUMAN Kinectin OS=Homo sapiens OX=9606 GN=KTN1 PE	15	36	36	36	31.5	156.27	1357	150.41	5.7	12.1	11.4	22.8	13.4	22	5915300000	559220000	386250000	378430000	624830000	543460000	523320000
Q9H3H0;A0A024R683;Q9Y5K8;Q9NW63;G3V2V6;G3V559;G3V2S6;Q8N5Z9;Q6PJ05;H0YJ55;G3V341;G3V3T8;H0YJS0;H0YJH8	Q9H3H0;A0A024R683;Q9Y5K8;Q9NW63;G3V2V6;G3V559;G3V2S6;Q8N5Z9;Q6PJ05	V-type proton ATPase subunit D	VATD;ATP6V1D	tr|Q9H3H0|Q9H3H0_HUMAN Vacuolar ATP synthase subunit D homolog OS=Homo sapiens OX=9606 GN=VATD PE=2 SV=1;tr|A0A024R683|A0A024R683_HUMAN ATPase, H+ transporting, lysosomal 34kDa, V1 subunit D, isoform CRA_a OS=Homo sapiens OX=9606 GN=ATP6V1D PE=4 SV=1;sp|Q9	14	3	3	3	13.8	28.161	247	7.6232	0	9.3	9.3	7.3	6.5	10.9	297500000	0	28306000	41785000	34075000	32518000	32490000
A0A024R687;Q96AC1;A8K6S3;H0YJ34;A0A0U1RRM8;G3V281;H0YJB6;G3V5R2;G3V3J0;G3V379;Q49AC8;G3V1L6;Q54A15;B2RAX1;Q9BQL6	A0A024R687;Q96AC1;A8K6S3;H0YJ34;A0A0U1RRM8	Fermitin family homolog 2	PLEKHC1;FERMT2	tr|A0A024R687|A0A024R687_HUMAN Pleckstrin homology domain containing, family C (With FERM domain) member 1, isoform CRA_b OS=Homo sapiens OX=9606 GN=PLEKHC1 PE=4 SV=1;sp|Q96AC1|FERM2_HUMAN Fermitin family homolog 2 OS=Homo sapiens OX=9606 GN=FERMT2 PE=1 SV	15	17	17	17	32.4	77.86	680	35.748	7.5	10.1	14.3	21.9	12.5	21.3	1903400000	190270000	166750000	105450000	158900000	150480000	204670000
A0A024R688;P51948;A0A024R669;H0YJ92;H0YJF2	A0A024R688;P51948;A0A024R669	CDK-activating kinase assembly factor MAT1	MNAT1	tr|A0A024R688|A0A024R688_HUMAN CDK-activating kinase assembly factor MAT1 OS=Homo sapiens OX=9606 GN=MNAT1 PE=2 SV=1;sp|P51948|MAT1_HUMAN CDK-activating kinase assembly factor MAT1 OS=Homo sapiens OX=9606 GN=MNAT1 PE=1 SV=1;tr|A0A024R669|A0A024R669_HUMAN C	5	3	3	3	14.9	35.823	309	3.6172	2.6	0	0	7.8	7.1	2.6	79057000	19195000	0	0	9030200	0	8895400
A0A024R694;P12814;H9KV75;B7Z565;Q86TX4;B4DFY0;B3KUX9;B7Z2W3;G3V2N5;H7C5W8;B4DRP5;A1L0V1;G3V2W4;H0YJW3;H0YJ11;G3V2X9;A0A494C033;A0A494C166;B7Z4V1;Q5ZEZ4;G3V5M4;A0A494C0Q3;A0A494C060;G3V380;G3V2E8;B7Z4P8;Q4JCP9;A0A494C031;D6RH00;B3W6H3	A0A024R694;P12814;H9KV75;B7Z565;Q86TX4;B4DFY0	Alpha-actinin-1	ACTN1	tr|A0A024R694|A0A024R694_HUMAN Actinin, alpha 1, isoform CRA_a OS=Homo sapiens OX=9606 GN=ACTN1 PE=2 SV=1;sp|P12814|ACTN1_HUMAN Alpha-actinin-1 OS=Homo sapiens OX=9606 GN=ACTN1 PE=1 SV=2;tr|H9KV75|H9KV75_HUMAN Alpha-actinin-1 OS=Homo sapiens OX=9606 GN=ACT	30	50	33	28	66.3	103.06	892	278.04	18.9	60.1	53.4	52.9	48.5	49.1	14176000000	384410000	1193100000	1072200000	1332000000	1272900000	1180700000
A0A024R6A0;P78540	A0A024R6A0;P78540	Arginase;Arginase-2, mitochondrial	ARG2	tr|A0A024R6A0|A0A024R6A0_HUMAN Arginase OS=Homo sapiens OX=9606 GN=ARG2 PE=3 SV=1;sp|P78540|ARGI2_HUMAN Arginase-2, mitochondrial OS=Homo sapiens OX=9606 GN=ARG2 PE=1 SV=1	2	6	6	6	24.6	38.577	354	36.823	0	11.6	15	0	0	0	550770000	0	70580000	80850000	0	0	0
E7ES96;A0A0S2Z4D2;A0A218KGQ6;A0A218KGQ3;A0A218KGP1;A0A218KGP0;A0A218KGN7;A0A218KGN4;A0A218KGN3;A0A024R6A3;P49768;G3V3Z0;G3V499;G3V2G7;Q53FV8;B7Z8T5;A0A218KGP3	E7ES96;A0A0S2Z4D2;A0A218KGQ6;A0A218KGQ3;A0A218KGP1;A0A218KGP0;A0A218KGN7;A0A218KGN4;A0A218KGN3;A0A024R6A3;P49768;G3V3Z0;G3V499;G3V2G7;Q53FV8	Presenilin;Presenilin-1;Presenilin-1 NTF subunit;Presenilin-1 CTF subunit;Presenilin-1 CTF12	PSEN1	tr|E7ES96|E7ES96_HUMAN Presenilin OS=Homo sapiens OX=9606 GN=PSEN1 PE=1 SV=1;tr|A0A0S2Z4D2|A0A0S2Z4D2_HUMAN Presenilin (Fragment) OS=Homo sapiens OX=9606 GN=PSEN1 PE=2 SV=1;tr|A0A218KGQ6|A0A218KGQ6_HUMAN Presenilin OS=Homo sapiens OX=9606 GN=PSEN1 PE=3 SV=	17	3	3	3	10.4	42.082	375	2.6986	0	5.3	0	5.1	5.1	5.1	42692000	0	0	0	8213500	4851600	6462100
A0A384MDT7;A0A024R6B5;P54652;B3KUS2	A0A384MDT7;A0A024R6B5;P54652	Heat shock-related 70 kDa protein 2	HSPA2	tr|A0A384MDT7|A0A384MDT7_HUMAN Epididymis secretory sperm binding protein OS=Homo sapiens OX=9606 PE=2 SV=1;tr|A0A024R6B5|A0A024R6B5_HUMAN Heat shock 70kDa protein 2, isoform CRA_a OS=Homo sapiens OX=9606 GN=HSPA2 PE=3 SV=1;sp|P54652|HSP72_HUMAN Heat shock	4	16	6	6	25.5	69.944	639	11.369	10.8	17.7	15.8	21.3	18.5	22.2	659190000	0	50649000	52853000	73538000	71837000	46680000
J3KMY5;Q53HV6;A0A024R6C0;G3V3E8;E7EMS2;B4DV10;G3V3D1;P61916;B2R4S5;H0YIZ1;G3V2V8	J3KMY5;Q53HV6;A0A024R6C0;G3V3E8;E7EMS2;B4DV10;G3V3D1;P61916;B2R4S5;H0YIZ1;G3V2V8	Epididymal secretory protein E1	NPC2	tr|J3KMY5|J3KMY5_HUMAN NPC intracellular cholesterol transporter 2 OS=Homo sapiens OX=9606 GN=NPC2 PE=1 SV=1;tr|Q53HV6|Q53HV6_HUMAN Niemann-Pick disease, type C2 variant (Fragment) OS=Homo sapiens OX=9606 PE=2 SV=1;tr|A0A024R6C0|A0A024R6C0_HUMAN Epididymis	11	6	6	6	51.4	16.23	148	21.643	15.5	37.2	43.9	37.2	44.6	44.6	4415000000	975880000	445210000	241860000	406700000	391560000	464550000
B2RCI6;A0A024R6C4;A0A024R6F4;P49757;G3V3Z8;A0A024R684;A0A024R681;G3V4S6;G3V433;Q5D0E5;G3V3M5;Q86SW6;Q86SW5;G3V3R1;B4DUD7	B2RCI6;A0A024R6C4;A0A024R6F4;P49757;G3V3Z8;A0A024R684;A0A024R681	Protein numb homolog	NUMB	tr|B2RCI6|B2RCI6_HUMAN cDNA, FLJ96094, highly similar to Homo sapiens numb homolog (Drosophila) (NUMB), mRNA OS=Homo sapiens OX=9606 PE=2 SV=1;tr|A0A024R6C4|A0A024R6C4_HUMAN Numb homolog (Drosophila), isoform CRA_a OS=Homo sapiens OX=9606 GN=NUMB PE=4 SV=1	15	3	3	3	9.2	69.358	640	8.0009	0	3.8	0	3.8	3.3	0	307690000	0	26387000	0	42589000	33471000	0
A0A024R6C9;P36957;Q6IBS5;Q86TQ8;Q86TW7;Q86SW4;B7Z6J1;H0YJF9;G3V3F0;Q6LEQ7;G3V5M3	A0A024R6C9;P36957;Q6IBS5;Q86TQ8;Q86TW7;Q86SW4	Dihydrolipoyllysine-residue succinyltransferase component of 2-oxoglutarate dehydrogenase complex, mitochondrial	DLST	tr|A0A024R6C9|A0A024R6C9_HUMAN Dihydrolipoamide S-succinyltransferase (E2 component of 2-oxo-glutarate complex), isoform CRA_a OS=Homo sapiens OX=9606 GN=DLST PE=4 SV=1;sp|P36957|ODO2_HUMAN Dihydrolipoyllysine-residue succinyltransferase component of 2-oxo	11	12	12	8	28.7	48.755	453	131.31	22.5	27.2	24.7	22.7	25.4	21	10636000000	670990000	830900000	646370000	1030500000	730450000	973090000
A0A024R6D4;P84090;G3V279	A0A024R6D4;P84090;G3V279	Enhancer of rudimentary homolog	ERH	tr|A0A024R6D4|A0A024R6D4_HUMAN Enhancer of rudimentary homolog OS=Homo sapiens OX=9606 GN=ERH PE=3 SV=1;sp|P84090|ERH_HUMAN Enhancer of rudimentary homolog OS=Homo sapiens OX=9606 GN=ERH PE=1 SV=1;tr|G3V279|G3V279_HUMAN Enhancer of rudimentary homolog OS=H	3	6	6	6	51	12.259	104	103.27	44.2	51	51	51	50	50	22899000000	2820400000	2524200000	2255600000	2068000000	2284300000	2502100000
A0A024R6D8;Q13243;Q59EK7;B4DJK0;B4DUA4;Q86U32;G3V5K8;B5BUD8	A0A024R6D8;Q13243;Q59EK7	Serine/arginine-rich splicing factor 5	SFRS5;SRSF5	tr|A0A024R6D8|A0A024R6D8_HUMAN Splicing factor, arginine/serine-rich 5, isoform CRA_a OS=Homo sapiens OX=9606 GN=SFRS5 PE=4 SV=1;sp|Q13243|SRSF5_HUMAN Serine/arginine-rich splicing factor 5 OS=Homo sapiens OX=9606 GN=SRSF5 PE=1 SV=1;tr|Q59EK7|Q59EK7_HUMAN	8	5	4	4	21	31.263	272	25.985	15.4	21	18.4	21	21	21	3315500000	343800000	232410000	231150000	234280000	218970000	218240000
A0A024R6G4;Q02252;Q53H94;Q53FN8;G3V4Z4;O43573	A0A024R6G4;Q02252;Q53H94;Q53FN8	Methylmalonate-semialdehyde dehydrogenase [acylating], mitochondrial	ALDH6A1	tr|A0A024R6G4|A0A024R6G4_HUMAN Aldehyde dehydrogenase 6 family, member A1, isoform CRA_b OS=Homo sapiens OX=9606 GN=ALDH6A1 PE=2 SV=1;sp|Q02252|MMSA_HUMAN Methylmalonate-semialdehyde dehydrogenase [acylating], mitochondrial OS=Homo sapiens OX=9606 GN=ALDH6	6	15	15	15	32	57.839	535	52.815	6.9	16.6	17.8	24.1	22.4	21.7	1808400000	210840000	167260000	113660000	162360000	153290000	183900000
A0A024R6G6;O75438;Q3MHU6	A0A024R6G6;O75438;Q3MHU6	NADH dehydrogenase [ubiquinone] 1 beta subcomplex subunit 1	NDUFB1	tr|A0A024R6G6|A0A024R6G6_HUMAN NADH dehydrogenase (Ubiquinone) 1 beta subcomplex, 1, 7kDa, isoform CRA_a OS=Homo sapiens OX=9606 GN=NDUFB1 PE=4 SV=1;sp|O75438|NDUB1_HUMAN NADH dehydrogenase [ubiquinone] 1 beta subcomplex subunit 1 OS=Homo sapiens OX=9606 G	3	2	2	2	32.8	6.9611	58	4.5394	19	19	32.8	19	32.8	32.8	481530000	34002000	38080000	32643000	32421000	42626000	41639000
A0A024R6H0;Q9P2I0;B3KN45;B3KMI0;H0YJF4	A0A024R6H0;Q9P2I0;B3KN45;B3KMI0	Cleavage and polyadenylation specificity factor subunit 2	CPSF2	tr|A0A024R6H0|A0A024R6H0_HUMAN Cleavage and polyadenylation specificity factor subunit 2 OS=Homo sapiens OX=9606 GN=CPSF2 PE=3 SV=1;sp|Q9P2I0|CPSF2_HUMAN Cleavage and polyadenylation specificity factor subunit 2 OS=Homo sapiens OX=9606 GN=CPSF2 PE=1 SV=2;t	5	18	18	18	29.8	88.486	782	69.051	5	21.7	15.3	17.6	13.8	15.3	3008600000	187680000	323340000	331820000	219660000	194300000	235900000
A0A024R6H1;O15270;H0YJV2	A0A024R6H1;O15270;H0YJV2	Serine palmitoyltransferase 2	SPTLC2	tr|A0A024R6H1|A0A024R6H1_HUMAN Serine palmitoyltransferase, long chain base subunit 2, isoform CRA_a OS=Homo sapiens OX=9606 GN=SPTLC2 PE=3 SV=1;sp|O15270|SPTC2_HUMAN Serine palmitoyltransferase 2 OS=Homo sapiens OX=9606 GN=SPTLC2 PE=1 SV=1;tr|H0YJV2|H0YJV	3	9	9	9	20.8	62.924	562	29.953	9.4	13.7	15.8	19.2	11.7	14.1	1457700000	105030000	142440000	110990000	126940000	112660000	117040000
A0A024R6I3;Q53GF9;P49755;B4DZH3;G3V2K7;B4DL12	A0A024R6I3;Q53GF9;P49755;B4DZH3;G3V2K7;B4DL12	Transmembrane emp24 domain-containing protein 10	TMED10	tr|A0A024R6I3|A0A024R6I3_HUMAN Testicular tissue protein Li 206 OS=Homo sapiens OX=9606 GN=TMED10 PE=2 SV=1;tr|Q53GF9|Q53GF9_HUMAN Full-length cDNA 5-PRIME end of clone CS0DF013YM24 of Fetal brain of Homo sapiens (Human) variant (Fragment) OS=Homo sapiens	6	8	8	8	38.8	24.976	219	63.691	5.5	35.2	32	38.8	35.2	35.2	7269800000	230940000	687630000	640700000	662580000	699800000	835700000
A0A024R6K1;O75909;G3V5E1;G3V2Q3;G3V235	A0A024R6K1;O75909;G3V5E1;G3V2Q3	Cyclin-K	CCNK	tr|A0A024R6K1|A0A024R6K1_HUMAN Cyclin K, isoform CRA_c OS=Homo sapiens OX=9606 GN=CCNK PE=3 SV=1;sp|O75909|CCNK_HUMAN Cyclin-K OS=Homo sapiens OX=9606 GN=CCNK PE=1 SV=2;tr|G3V5E1|G3V5E1_HUMAN Cyclin-K OS=Homo sapiens OX=9606 GN=CCNK PE=1 SV=1;tr|G3V2Q3|G3V	5	4	4	4	11.4	64.239	580	3.104	2.8	4.1	3.3	4.1	1.2	1.2	136270000	11682000	15907000	0	11909000	10675000	12780000
Q6NXR6;A0A024R6K3;Q86TU7;C9K0W5	Q6NXR6;A0A024R6K3;Q86TU7;C9K0W5	Histone-lysine N-methyltransferase setd3	SETD3	tr|Q6NXR6|Q6NXR6_HUMAN Actin-histidine N-methyltransferase OS=Homo sapiens OX=9606 GN=SETD3 PE=1 SV=1;tr|A0A024R6K3|A0A024R6K3_HUMAN SET domain containing 3, isoform CRA_a OS=Homo sapiens OX=9606 GN=SETD3 PE=4 SV=1;sp|Q86TU7|SETD3_HUMAN Actin-histidine N-m	4	2	2	2	9.6	33.329	292	4.3836	0	0	0	0	0	4.1	21460000	0	0	0	0	0	0
A0A024R6K8;P23381;G3V3H8;G3V3Y5;G3V277;B4DTK8;H0YJP3;G3V3X0;G3V423;G3V3P2;G3V227;G3V5U1;G3V456;G3V2Y7;G3V2F2;G3V3R3;G3V4S4;G3V313;G3V339;G3V2C0;G3V4C7;G3V4N8;G3V4N0;G3V5W1;G3V3S7;G3V5H5;P78534;G3V4A3;G3V4Q0	A0A024R6K8;P23381;G3V3H8;G3V3Y5	Tryptophan--tRNA ligase, cytoplasmic;T1-TrpRS;T2-TrpRS	WARS	tr|A0A024R6K8|A0A024R6K8_HUMAN Epididymis secretory sperm binding protein OS=Homo sapiens OX=9606 GN=WARS PE=2 SV=1;sp|P23381|SYWC_HUMAN Tryptophan--tRNA ligase, cytoplasmic OS=Homo sapiens OX=9606 GN=WARS PE=1 SV=2;tr|G3V3H8|G3V3H8_HUMAN Tryptophan--tRNA	29	14	14	14	40.3	53.165	471	57.227	7	20.6	33.3	23.6	27.2	29.3	2966500000	18765000	198170000	282810000	365800000	418440000	448770000
G3V5Z3;A0A024R6M2;Q6IN85;H0YIY8;G3V4R3;G3V231;G3V5A2	G3V5Z3;A0A024R6M2;Q6IN85;H0YIY8	Serine/threonine-protein phosphatase 4 regulatory subunit 3A	SMEK1;KIAA2010	tr|G3V5Z3|G3V5Z3_HUMAN Serine/threonine-protein phosphatase 4 regulatory subunit 3A OS=Homo sapiens OX=9606 GN=PPP4R3A PE=1 SV=1;tr|A0A024R6M2|A0A024R6M2_HUMAN KIAA2010, isoform CRA_a OS=Homo sapiens OX=9606 GN=KIAA2010 PE=4 SV=1;sp|Q6IN85|P4R3A_HUMAN Seri	7	4	4	4	7.1	82.03	706	14.506	0	5.4	3.7	4.1	3	3	212870000	0	14481000	22278000	28473000	19706000	19698000
G3XAH6;B4DHB8;A0A024R6M3;P51003;B4DYF4;G3V3I9;H0YJ00;A0A0C4DGK1;A4D1Z6;A0ZTA0;Q9NRJ5;H7C3W0;F8WAT4;Q53T17;G3V2A0;A0A024R6J7;Q05DB9;Q2TAI9;Q9BWT3	G3XAH6;B4DHB8;A0A024R6M3;P51003;B4DYF4;G3V3I9;H0YJ00;A0A0C4DGK1	Poly(A) polymerase alpha	PAPOLA	tr|G3XAH6|G3XAH6_HUMAN Poly(A) polymerase alpha OS=Homo sapiens OX=9606 GN=PAPOLA PE=1 SV=1;tr|B4DHB8|B4DHB8_HUMAN cDNA FLJ60112, highly similar to Poly(A) polymerase alpha OS=Homo sapiens OX=9606 PE=2 SV=1;tr|A0A024R6M3|A0A024R6M3_HUMAN Poly(A) polymerase	19	5	5	5	8.6	80.625	724	7.5996	0	2.2	5.1	6.9	3.6	2.9	202770000	0	24746000	26297000	27745000	37565000	31020000
A8K5J7;A0A024R6M6;Q9UL15;G3V274	A8K5J7;A0A024R6M6;Q9UL15	BAG family molecular chaperone regulator 5	BAG5	tr|A8K5J7|A8K5J7_HUMAN cDNA FLJ77290, highly similar to Homo sapiens BCL2-associated athanogene 5 (BAG5), mRNA OS=Homo sapiens OX=9606 PE=2 SV=1;tr|A0A024R6M6|A0A024R6M6_HUMAN BCL2-associated athanogene 5 OS=Homo sapiens OX=9606 GN=BAG5 PE=2 SV=1;sp|Q9UL15	4	3	3	3	10.5	51.24	447	5.4508	0	0	0	3.8	0	3.4	47439000	0	0	0	18445000	0	0
A0A024R6Q1;P55010;Q6IBU0;H0YLZ1;Q32Q19;Q05DF3;H0YN40;H0YMJ8;H0YM54;H0YK29;H0YK11;B4DEN3	A0A024R6Q1;P55010;Q6IBU0;H0YLZ1;Q32Q19;Q05DF3;H0YN40	Eukaryotic translation initiation factor 5	EIF5	tr|A0A024R6Q1|A0A024R6Q1_HUMAN Eukaryotic translation initiation factor 5, isoform CRA_b OS=Homo sapiens OX=9606 GN=EIF5 PE=4 SV=1;sp|P55010|IF5_HUMAN Eukaryotic translation initiation factor 5 OS=Homo sapiens OX=9606 GN=EIF5 PE=1 SV=2;tr|Q6IBU0|Q6IBU0_HUM	12	12	12	12	30.6	49.222	431	20.755	8.4	21.8	17.4	24.8	18.3	26	1814700000	73513000	126960000	152960000	258490000	214980000	202460000
A0A024R6Q2;Q96FX7	A0A024R6Q2;Q96FX7	tRNA (adenine(58)-N(1))-methyltransferase catalytic subunit TRMT61A	C14orf172;TRMT61A	tr|A0A024R6Q2|A0A024R6Q2_HUMAN tRNA (adenine(58)-N(1))-methyltransferase catalytic subunit TRMT61A OS=Homo sapiens OX=9606 GN=C14orf172 PE=3 SV=1;sp|Q96FX7|TRM61_HUMAN tRNA (adenine(58)-N(1))-methyltransferase catalytic subunit TRMT61A OS=Homo sapiens OX=9	2	1	1	1	3.5	31.381	289	2.4755	3.5	3.5	0	3.5	0	0	85793000	25357000	0	0	21659000	0	0
A0A024R6Q8;Q9NPI1;I3L4V5	A0A024R6Q8;Q9NPI1	Bromodomain-containing protein 7	BRD7	tr|A0A024R6Q8|A0A024R6Q8_HUMAN Bromodomain containing 7, isoform CRA_b OS=Homo sapiens OX=9606 GN=BRD7 PE=4 SV=1;sp|Q9NPI1|BRD7_HUMAN Bromodomain-containing protein 7 OS=Homo sapiens OX=9606 GN=BRD7 PE=1 SV=1	3	5	5	5	13	57.464	508	7.3795	1.8	1.8	8.5	0	0	2	112800000	37266000	28450000	19501000	0	0	0
A0A024R6R2;Q8TD30;H3BU54;B3KR40;P24298;B4E1C6;B4DPT5	A0A024R6R2;Q8TD30	Alanine aminotransferase 2	GPT2	tr|A0A024R6R2|A0A024R6R2_HUMAN Glutamic pyruvate transaminase (Alanine aminotransferase) 2, isoform CRA_b OS=Homo sapiens OX=9606 GN=GPT2 PE=4 SV=1;sp|Q8TD30|ALAT2_HUMAN Alanine aminotransferase 2 OS=Homo sapiens OX=9606 GN=GPT2 PE=1 SV=1	7	10	10	10	25.6	57.903	523	52.221	4	21.2	17	18.5	2.7	9	1150300000	14780000	129300000	155180000	68380000	0	58143000
A0A024R6S1;O60884;T2DN57;T2DPK5;A0A087WT48;I3L320	A0A024R6S1;O60884	DnaJ homolog subfamily A member 2	DNAJA2	tr|A0A024R6S1|A0A024R6S1_HUMAN DnaJ (Hsp40) homolog, subfamily A, member 2, isoform CRA_a OS=Homo sapiens OX=9606 GN=DNAJA2 PE=3 SV=1;sp|O60884|DNJA2_HUMAN DnaJ homolog subfamily A member 2 OS=Homo sapiens OX=9606 GN=DNAJA2 PE=1 SV=1	6	15	15	15	46.8	45.745	412	51.607	16.3	31.3	35.2	37.4	30.1	32.5	4344900000	869650000	271030000	287190000	400140000	509160000	530800000
H3BQQ6;H3BTI2;H3BTP8;H3BSY6;H3BP64;H3BUL4;H3BMX9;H3BU93;Q2VIL1;A0A024R6T8;Q9GZU8	H3BQQ6;H3BTI2;H3BTP8;H3BSY6;H3BP64;H3BUL4;H3BMX9;H3BU93;Q2VIL1;A0A024R6T8;Q9GZU8	Protein FAM192A	FAM192A;NIP30	tr|H3BQQ6|H3BQQ6_HUMAN PSME3-interacting protein (Fragment) OS=Homo sapiens OX=9606 GN=FAM192A PE=1 SV=1;tr|H3BTI2|H3BTI2_HUMAN PSME3-interacting protein (Fragment) OS=Homo sapiens OX=9606 GN=FAM192A PE=1 SV=1;tr|H3BTP8|H3BTP8_HUMAN PSME3-interacting prote	11	1	1	1	15.6	11.814	96	8.1791	0	0	0	15.6	0	15.6	49411000	0	0	0	10053000	0	9670400
A0A024R6U3;O75208;H3BRC0;B4DIV2;H3BSJ5;H3BNT2;H3BPY0;H3BPW3;H3BVA5;B4DEE3;H3BPC6;B4E0U3	A0A024R6U3;O75208;H3BRC0;B4DIV2;H3BSJ5;H3BNT2	Ubiquinone biosynthesis protein COQ9, mitochondrial	hCG_2025883;COQ9	tr|A0A024R6U3|A0A024R6U3_HUMAN HCG2025883, isoform CRA_c OS=Homo sapiens OX=9606 GN=hCG_2025883 PE=4 SV=1;sp|O75208|COQ9_HUMAN Ubiquinone biosynthesis protein COQ9, mitochondrial OS=Homo sapiens OX=9606 GN=COQ9 PE=1 SV=1;tr|H3BRC0|H3BRC0_HUMAN Ubiquinone b	12	3	3	3	15.1	35.509	318	2.8407	0	0	0	15.1	0	0	103180000	0	0	0	10015000	0	0
A0A024R6W0;P00505;B3KUZ8;A8K482;B4DY39	A0A024R6W0;P00505;B3KUZ8;A8K482	Aspartate aminotransferase;Aspartate aminotransferase, mitochondrial	GOT2	tr|A0A024R6W0|A0A024R6W0_HUMAN Aspartate aminotransferase OS=Homo sapiens OX=9606 GN=GOT2 PE=4 SV=1;sp|P00505|AATM_HUMAN Aspartate aminotransferase, mitochondrial OS=Homo sapiens OX=9606 GN=GOT2 PE=1 SV=3;tr|B3KUZ8|B3KUZ8_HUMAN Aspartate aminotransferase O	5	22	22	22	58.4	47.475	430	157.15	24.2	44	44	41.9	50.2	41.9	28729000000	3583100000	2335600000	2289900000	2119000000	1784800000	2108600000
B2R6U8;A0A024R6W2;O43809;H3BND3;Q5HYH5;H3BV41	B2R6U8;A0A024R6W2;O43809;H3BND3;Q5HYH5	Cleavage and polyadenylation specificity factor subunit 5	NUDT21;DKFZp313O211	tr|B2R6U8|B2R6U8_HUMAN cDNA, FLJ93125, highly similar to Homo sapiens cleavage and polyadenylation specific factor 5, 25 kDa(CPSF5), mRNA OS=Homo sapiens OX=9606 PE=2 SV=1;tr|A0A024R6W2|A0A024R6W2_HUMAN Nudix (Nucleoside diphosphate linked moiety X)-type m	6	12	12	12	50.2	26.215	227	36.589	18.1	31.7	34.4	38.3	33.9	31.3	4484600000	429560000	349710000	399980000	363090000	378310000	431360000
A0A024R6Y2;P61970;H3BRV9	A0A024R6Y2;P61970;H3BRV9	Nuclear transport factor 2	NUTF2	tr|A0A024R6Y2|A0A024R6Y2_HUMAN Nuclear transport factor 2, isoform CRA_a OS=Homo sapiens OX=9606 GN=NUTF2 PE=4 SV=1;sp|P61970|NTF2_HUMAN Nuclear transport factor 2 OS=Homo sapiens OX=9606 GN=NUTF2 PE=1 SV=1;tr|H3BRV9|H3BRV9_HUMAN Nuclear transport factor 2	3	5	5	5	56.7	14.478	127	27.495	5.5	35.4	44.1	44.9	56.7	44.9	2126500000	81490000	187930000	195300000	225030000	399160000	218500000
A0A024R6Z0;O43237;B4E2E0;B4DHD8;J3KRZ2;J3KRI4	A0A024R6Z0;O43237;B4E2E0;B4DHD8	Cytoplasmic dynein 1 light intermediate chain 2	DYNC1LI2	tr|A0A024R6Z0|A0A024R6Z0_HUMAN Dynein, cytoplasmic 1, light intermediate chain 2, isoform CRA_a OS=Homo sapiens OX=9606 GN=DYNC1LI2 PE=4 SV=1;sp|O43237|DC1L2_HUMAN Cytoplasmic dynein 1 light intermediate chain 2 OS=Homo sapiens OX=9606 GN=DYNC1LI2 PE=1 SV=	6	4	3	3	11.6	54.099	492	3.1856	0	0	3	8.9	2.6	0	34427000	0	0	15261000	8167300	11864000	0
H3BQV3;A0A024R6Z6;Q96MW5	H3BQV3;A0A024R6Z6;Q96MW5	Conserved oligomeric Golgi complex subunit 8	COG8;hCG_2027080	tr|H3BQV3|H3BQV3_HUMAN Conserved oligomeric Golgi complex subunit 8 OS=Homo sapiens OX=9606 GN=COG8 PE=1 SV=1;tr|A0A024R6Z6|A0A024R6Z6_HUMAN Conserved oligomeric Golgi complex subunit 8 OS=Homo sapiens OX=9606 GN=hCG_2027080 PE=3 SV=1;sp|Q96MW5|COG8_HUMAN	3	1	1	1	5.8	60.438	534	8.8853	0	0	0	0	0	5.8	14611000	0	0	0	0	0	15099000
H7C5L6;A0A024R704;P78362	H7C5L6;A0A024R704;P78362	SRSF protein kinase 2;SRSF protein kinase 2 N-terminal;SRSF protein kinase 2 C-terminal	SRPK2	tr|H7C5L6|H7C5L6_HUMAN SRSF protein kinase 2 (Fragment) OS=Homo sapiens OX=9606 GN=SRPK2 PE=1 SV=1;tr|A0A024R704|A0A024R704_HUMAN SFRS protein kinase 2, isoform CRA_b OS=Homo sapiens OX=9606 GN=SRPK2 PE=4 SV=1;sp|P78362|SRPK2_HUMAN SRSF protein kinase 2 OS	3	2	1	1	7.1	33.229	295	2.0129	0	0	0	3.1	3.1	3.1	4479000	0	0	0	0	0	0
I3L4J1;A0A024R705;Q9UN37;Q9NXK5;Q9UF30	I3L4J1;A0A024R705;Q9UN37	Vacuolar protein sorting-associated protein 4A	VPS4A	tr|I3L4J1|I3L4J1_HUMAN Uncharacterized protein (Fragment) OS=Homo sapiens OX=9606 PE=1 SV=3;tr|A0A024R705|A0A024R705_HUMAN Vacuolar protein sorting 4A (Yeast), isoform CRA_c OS=Homo sapiens OX=9606 GN=VPS4A PE=3 SV=1;sp|Q9UN37|VPS4A_HUMAN Vacuolar protein	5	3	1	1	7.2	48.07	428	1.9648	1.9	4.7	7.2	5.4	2.8	4.7	43490000	0	0	9635800	13871000	0	0
B3KY43;Q6DHZ2;A0A024R712;P31323;Q75MP1	B3KY43;Q6DHZ2;A0A024R712;P31323;Q75MP1	cAMP-dependent protein kinase type II-beta regulatory subunit	PRKAR2B	tr|B3KY43|B3KY43_HUMAN cDNA FLJ46798 fis, clone TRACH3031660, highly similar to cAMP-dependent protein kinase type II-beta regulatory subunit OS=Homo sapiens OX=9606 PE=2 SV=1;tr|Q6DHZ2|Q6DHZ2_HUMAN Protein kinase, cAMP-dependent, regulatory, type II, beta	5	7	5	5	27.7	44.866	405	18.035	0	16.5	13.3	11.6	7.7	4.2	492140000	0	33706000	43242000	19156000	51295000	93633000
B4DFL1;A0A024R713;P09622;E9PEX6;B4DMK9;F8WDM5;A0A1W2PR83;F2Z2E3	B4DFL1;A0A024R713;P09622;E9PEX6;B4DMK9	Dihydrolipoyl dehydrogenase;Dihydrolipoyl dehydrogenase, mitochondrial	DLD	tr|B4DFL1|B4DFL1_HUMAN Dihydrolipoyl dehydrogenase OS=Homo sapiens OX=9606 PE=2 SV=1;tr|A0A024R713|A0A024R713_HUMAN Dihydrolipoyl dehydrogenase OS=Homo sapiens OX=9606 GN=DLD PE=2 SV=1;sp|P09622|DLDH_HUMAN Dihydrolipoyl dehydrogenase, mitochondrial OS=Homo	8	13	13	13	38.8	48.899	459	73.465	17.6	26.4	30.1	27.9	34.9	27.2	9892000000	1158700000	724240000	594360000	1061300000	863310000	944360000
A0A024R718;P43490;A0A0C4DFS8;B7Z8W6;C9JF35;Q658Z1;C9JG65	A0A024R718;P43490;A0A0C4DFS8	Nicotinamide phosphoribosyltransferase	PBEF1;NAMPT	tr|A0A024R718|A0A024R718_HUMAN Nicotinamide phosphoribosyltransferase OS=Homo sapiens OX=9606 GN=PBEF1 PE=3 SV=1;sp|P43490|NAMPT_HUMAN Nicotinamide phosphoribosyltransferase OS=Homo sapiens OX=9606 GN=NAMPT PE=1 SV=1;tr|A0A0C4DFS8|A0A0C4DFS8_HUMAN Nicotina	7	16	16	16	46.8	55.52	491	52.252	10	25.5	21.2	31	46.8	44.4	3106900000	69911000	187970000	294720000	432740000	459610000	377310000
A0A024R745;Q16718;A0A087X1G1;H7BYD0;A0A024R772;F8WAS3;A0A087WXR5;A0A024R736;C9IZN5	A0A024R745;Q16718;A0A087X1G1;H7BYD0;A0A024R772;F8WAS3;A0A087WXR5	NADH dehydrogenase [ubiquinone] 1 alpha subcomplex subunit 5	NDUFA5	tr|A0A024R745|A0A024R745_HUMAN NADH dehydrogenase (Ubiquinone) 1 alpha subcomplex, 5, 13kDa, isoform CRA_b OS=Homo sapiens OX=9606 GN=NDUFA5 PE=4 SV=1;sp|Q16718|NDUA5_HUMAN NADH dehydrogenase [ubiquinone] 1 alpha subcomplex subunit 5 OS=Homo sapiens OX=960	9	4	4	4	57.8	13.459	116	19.65	8.6	35.3	35.3	35.3	57.8	35.3	1858000000	86255000	169930000	138240000	168250000	102670000	104170000
A0A024R753;Q9NW13;C9JAA9;B4DJ90;C9JE21;A0A0S2Z5E5;H7C5G8	A0A024R753;Q9NW13	RNA-binding protein 28	RBM28	tr|A0A024R753|A0A024R753_HUMAN RNA binding motif protein 28 isoform 1 OS=Homo sapiens OX=9606 GN=RBM28 PE=2 SV=1;sp|Q9NW13|RBM28_HUMAN RNA-binding protein 28 OS=Homo sapiens OX=9606 GN=RBM28 PE=1 SV=3	7	17	17	17	23.5	85.737	759	81.897	16.9	17.8	15.8	19.1	15	16.5	3604800000	619420000	418030000	391100000	222330000	202080000	243620000
B3KNG6;A0A024R755;H0Y875;B3KQK3	B3KNG6;A0A024R755;H0Y875		CALU	tr|B3KNG6|B3KNG6_HUMAN cDNA FLJ14554 fis, clone NT2RM2001839, highly similar to Calumenin OS=Homo sapiens OX=9606 PE=2 SV=1;tr|A0A024R755|A0A024R755_HUMAN Calumenin, isoform CRA_a OS=Homo sapiens OX=9606 GN=CALU PE=4 SV=1;tr|H0Y875|H0Y875_HUMAN Calumenin (	4	14	2	2	53.3	37.106	315	3.5259	15.6	38.7	51.1	46.3	39.4	39.4	364520000	30704000	0	11804000	0	0	0
R4GN52;C9JWU9;C9JSW2;B4DQW6;C9JW74;A4D1L9;A0A024R768;Q5EB52	R4GN52;C9JWU9;C9JSW2;B4DQW6;C9JW74;A4D1L9;A0A024R768;Q5EB52	Mesoderm-specific transcript homolog protein	MEST	tr|R4GN52|R4GN52_HUMAN Mesoderm-specific transcript homolog protein (Fragment) OS=Homo sapiens OX=9606 GN=MEST PE=1 SV=1;tr|C9JWU9|C9JWU9_HUMAN Mesoderm-specific transcript homolog protein (Fragment) OS=Homo sapiens OX=9606 GN=MEST PE=1 SV=2;tr|C9JSW2|C9JS	8	1	1	1	6.4	20.054	173	2.2609	0	6.4	6.4	0	0	0	114340000	0	18045000	21067000	0	0	0
A0A024R784;O15164;B4DYZ9;Q6ZSA6	A0A024R784;O15164;B4DYZ9	Transcription intermediary factor 1-alpha	TRIM24	tr|A0A024R784|A0A024R784_HUMAN Tripartite motif-containing 24, isoform CRA_a OS=Homo sapiens OX=9606 GN=TRIM24 PE=4 SV=1;sp|O15164|TIF1A_HUMAN Transcription intermediary factor 1-alpha OS=Homo sapiens OX=9606 GN=TRIM24 PE=1 SV=3;tr|B4DYZ9|B4DYZ9_HUMAN cDNA	4	21	21	20	31	113.02	1016	54.39	8.8	15.6	11.7	21.6	14.9	20	3915700000	433280000	328970000	320700000	359690000	329240000	344310000
B2R6H7;A0A024R794;Q9Y5L0;C9J7E5;E9PFH4;B3KMX1;B3KM69	B2R6H7;A0A024R794;Q9Y5L0;C9J7E5;E9PFH4;B3KMX1;B3KM69	Transportin-3	TNPO3	tr|B2R6H7|B2R6H7_HUMAN cDNA, FLJ92955, highly similar to Homo sapiens transportin-SR (TRN-SR), mRNA OS=Homo sapiens OX=9606 PE=2 SV=1;tr|A0A024R794|A0A024R794_HUMAN Transportin 3, isoform CRA_b OS=Homo sapiens OX=9606 GN=TNPO3 PE=4 SV=1;sp|Q9Y5L0|TNPO3_HUM	7	18	18	18	26.1	104.23	923	49.337	2.3	8	9.1	17.9	9.1	10.7	1840400000	99403000	182970000	164670000	222420000	142310000	235550000
A0A088QF11;A0A024R798;A0A024R7D2;K7ER17	A0A088QF11;A0A024R798;A0A024R7D2		SLC44A2	tr|A0A088QF11|A0A088QF11_HUMAN Choline transporter-like protein 2 isoform 2 OS=Homo sapiens OX=9606 GN=SLC44A2 PE=3 SV=1;tr|A0A024R798|A0A024R798_HUMAN Choline transporter-like protein 2 isoform 2 OS=Homo sapiens OX=9606 GN=SLC44A2 PE=3 SV=1;tr|A0A024R7D2|	4	4	1	1	7.4	79.907	704	2.7036	3.4	4.7	4.7	2.3	0	2.3	169280000	12421000	38911000	23446000	21668000	0	25154000
A0A024R7A8;P15121;Q59EL5;E9PCX2;E9PEF9;A4D1P0;C9JRZ8	A0A024R7A8;P15121;Q59EL5;E9PCX2	Aldose reductase	AKR1B1	tr|A0A024R7A8|A0A024R7A8_HUMAN Aldo-keto reductase family 1, member B1 (Aldose reductase), isoform CRA_a OS=Homo sapiens OX=9606 GN=AKR1B1 PE=4 SV=1;sp|P15121|ALDR_HUMAN Aldo-keto reductase family 1 member B1 OS=Homo sapiens OX=9606 GN=AKR1B1 PE=1 SV=3;tr|	7	9	9	9	36.4	35.853	316	16.75	8.2	11.7	11.7	21.8	24.1	14.6	1513800000	315640000	84682000	92534000	190740000	165920000	130600000
B2R4N3;A0A024R7B0;Q9BZL1;K7EQ43	B2R4N3;A0A024R7B0;Q9BZL1;K7EQ43	Ubiquitin-like protein 5	UBL5	tr|B2R4N3|B2R4N3_HUMAN cDNA, FLJ92155, highly similar to Homo sapiens ubiquitin-like 5 (UBL5), mRNA OS=Homo sapiens OX=9606 PE=2 SV=1;tr|A0A024R7B0|A0A024R7B0_HUMAN Testicular tissue protein Li 217 OS=Homo sapiens OX=9606 GN=UBL5 PE=2 SV=1;sp|Q9BZL1|UBL5_H	4	2	2	2	24.7	8.5478	73	3.4866	24.7	24.7	24.7	12.3	12.3	24.7	546160000	88008000	43526000	47438000	34471000	45385000	52743000
A0A024R7B7;Q16543;Q6FG59;K7EQA9;K7EKQ2;A1L0W4;K7EL68;K7EIU0	A0A024R7B7;Q16543;Q6FG59;K7EQA9;K7EKQ2;A1L0W4;K7EL68	Hsp90 co-chaperone Cdc37;Hsp90 co-chaperone Cdc37, N-terminally processed	CDC37;MBD5	tr|A0A024R7B7|A0A024R7B7_HUMAN CDC37 cell division cycle 37 homolog (S. cerevisiae), isoform CRA_a OS=Homo sapiens OX=9606 GN=CDC37 PE=4 SV=1;sp|Q16543|CDC37_HUMAN Hsp90 co-chaperone Cdc37 OS=Homo sapiens OX=9606 GN=CDC37 PE=1 SV=1;tr|Q6FG59|Q6FG59_HUMAN C	8	10	10	10	32.5	44.468	378	50.688	23	22.2	21.4	30.7	22	27.8	3516200000	326390000	285520000	327780000	284990000	286010000	330320000
A0A024R7C0;Q14145;K7EQX2;A0A2P1M8C0;K7EPZ3;K7EJ49;K7EJD8;K7ESE0	A0A024R7C0;Q14145;K7EQX2	Kelch-like ECH-associated protein 1	KEAP1	tr|A0A024R7C0|A0A024R7C0_HUMAN Kelch-like ECH-associated protein 1, isoform CRA_a OS=Homo sapiens OX=9606 GN=KEAP1 PE=4 SV=1;sp|Q14145|KEAP1_HUMAN Kelch-like ECH-associated protein 1 OS=Homo sapiens OX=9606 GN=KEAP1 PE=1 SV=2;tr|K7EQX2|K7EQX2_HUMAN Kelch-l	8	5	5	5	8.5	69.666	624	6.0068	1.8	5.4	5	3	4.6	5.6	269470000	0	28683000	23480000	29360000	33271000	21507000
K7ES61;A0A024R7C5;Q9BYD3;K7EKI4;K7ELF1;K7ELQ0;X6RAY8	K7ES61;A0A024R7C5;Q9BYD3;K7EKI4;K7ELF1;K7ELQ0;X6RAY8	39S ribosomal protein L4, mitochondrial	MRPL4	tr|K7ES61|K7ES61_HUMAN 39S ribosomal protein L4, mitochondrial (Fragment) OS=Homo sapiens OX=9606 GN=MRPL4 PE=1 SV=1;tr|A0A024R7C5|A0A024R7C5_HUMAN Mitochondrial ribosomal protein L4, isoform CRA_a OS=Homo sapiens OX=9606 GN=MRPL4 PE=3 SV=1;sp|Q9BYD3|RM04_	7	6	6	6	27	33.792	300	51.662	6.3	17.3	14.3	14	21.3	21.3	1281700000	0	145790000	75854000	142500000	124830000	87904000
A0A024R7C7;Q12906;F4ZW64;A8K590;Q59GP7;B4DFG4;K7EKJ9;B4DDF3;K7EQR9;K7ER69;K7EKY0;K7EJ09;K7ERM6;K7ENK6;K7EM82;K7ELV3;K7EQ75;K7EPG3	A0A024R7C7;Q12906;F4ZW64;A8K590;Q59GP7	Interleukin enhancer-binding factor 3	ILF3	tr|A0A024R7C7|A0A024R7C7_HUMAN Interleukin enhancer binding factor 3, 90kDa, isoform CRA_d OS=Homo sapiens OX=9606 GN=ILF3 PE=4 SV=1;sp|Q12906|ILF3_HUMAN Interleukin enhancer-binding factor 3 OS=Homo sapiens OX=9606 GN=ILF3 PE=1 SV=3;tr|F4ZW64|F4ZW64_HUMAN	18	39	1	0	61.5	95.337	894	4.3086	38	47.1	54.6	49.8	44.5	49.7	2411100000	159340000	303810000	196980000	264270000	166400000	210050000
K7ELQ9;A0A024R7D3;Q6UW68;K7EM09;K7EPR0;K7ER05;K7EJQ9	K7ELQ9;A0A024R7D3;Q6UW68;K7EM09;K7EPR0	Transmembrane protein 205	TMEM205;UNQ501	tr|K7ELQ9|K7ELQ9_HUMAN Transmembrane protein 205 (Fragment) OS=Homo sapiens OX=9606 GN=TMEM205 PE=1 SV=1;tr|A0A024R7D3|A0A024R7D3_HUMAN MBC3205, isoform CRA_a OS=Homo sapiens OX=9606 GN=UNQ501 PE=4 SV=1;sp|Q6UW68|TM205_HUMAN Transmembrane protein 205 OS=Ho	7	3	3	3	22.9	19.27	170	29.661	10	22.9	17.6	22.9	22.9	22.9	1469400000	0	169550000	158690000	123920000	114880000	137600000
A0A024R7E0;Q96RE7;K7ENW4;K7ELC5	A0A024R7E0;Q96RE7	Nucleus accumbens-associated protein 1	BTBD14B;NACC1	tr|A0A024R7E0|A0A024R7E0_HUMAN BTB (POZ) domain containing 14B, isoform CRA_a OS=Homo sapiens OX=9606 GN=BTBD14B PE=4 SV=1;sp|Q96RE7|NACC1_HUMAN Nucleus accumbens-associated protein 1 OS=Homo sapiens OX=9606 GN=NACC1 PE=1 SV=1	4	10	10	10	25.8	57.258	527	28.496	6.8	3.2	11.8	18.6	13.7	15.4	794680000	18542000	33215000	37948000	153380000	81966000	107290000
K7EIP7;K7ERW0;K7ENM8;A0A024R7E1;Q9BWQ6	K7EIP7;K7ERW0;K7ENM8;A0A024R7E1;Q9BWQ6	Protein YIPF;Protein YIPF2	YIPF2	tr|K7EIP7|K7EIP7_HUMAN Protein YIPF (Fragment) OS=Homo sapiens OX=9606 GN=YIPF2 PE=1 SV=1;tr|K7ERW0|K7ERW0_HUMAN Protein YIPF (Fragment) OS=Homo sapiens OX=9606 GN=YIPF2 PE=1 SV=1;tr|K7ENM8|K7ENM8_HUMAN Protein YIPF2 OS=Homo sapiens OX=9606 GN=YIPF2 PE=1 S	5	1	1	1	15.6	20.715	186	4.5552	15.6	0	0	0	0	0	64146000	13673000	0	0	0	0	0
A0A024R7E3;P26358;Q59FP7;I6L9H2;B3KVA0;K7ENQ6;K7EJL0;K7ENW7;K7ERQ1;K7EIZ6;K7EMU8;K7ELB1	A0A024R7E3;P26358;Q59FP7;I6L9H2	DNA (cytosine-5)-methyltransferase;DNA (cytosine-5)-methyltransferase 1	DNMT1	tr|A0A024R7E3|A0A024R7E3_HUMAN DNA (cytosine-5)-methyltransferase OS=Homo sapiens OX=9606 GN=DNMT1 PE=3 SV=1;sp|P26358|DNMT1_HUMAN DNA (cytosine-5)-methyltransferase 1 OS=Homo sapiens OX=9606 GN=DNMT1 PE=1 SV=2;tr|Q59FP7|Q59FP7_HUMAN DNA (Cytosine-5-)-meth	12	16	16	16	13.1	189.56	1678	36.586	4.6	3.5	2.2	5.7	1.3	2.3	1051800000	119080000	80202000	113380000	110510000	50276000	76831000	0.75998
A0A024R7F1;K7ELL7;B4DJQ5;P14314;A0A0S2Z4D8;A0A0S2Z4W7;A0A0S2Z4A0;A2VCQ4;A0A0C4DGP4;K7EPW7;K7EKX1;K7EJ70;K7EIP3	A0A024R7F1;K7ELL7;B4DJQ5;P14314;A0A0S2Z4D8;A0A0S2Z4W7	Glucosidase 2 subunit beta	PRKCSH	tr|A0A024R7F1|A0A024R7F1_HUMAN Protein kinase C substrate 80K-H, isoform CRA_a OS=Homo sapiens OX=9606 GN=PRKCSH PE=4 SV=1;tr|K7ELL7|K7ELL7_HUMAN Glucosidase 2 subunit beta OS=Homo sapiens OX=9606 GN=PRKCSH PE=1 SV=1;tr|B4DJQ5|B4DJQ5_HUMAN cDNA FLJ59211, h	13	19	19	19	47.2	59.296	527	169.17	31.7	39.3	33.6	36.2	41	34.3	22488000000	1883700000	1836100000	1564900000	2132400000	1945700000	1971900000
M0QX48;A0A024R7F3;Q9H6B9	M0QX48;A0A024R7F3;Q9H6B9	Epoxide hydrolase 3	EPHX3;ABHD9	tr|M0QX48|M0QX48_HUMAN Epoxide hydrolase 3 (Fragment) OS=Homo sapiens OX=9606 GN=EPHX3 PE=1 SV=8;tr|A0A024R7F3|A0A024R7F3_HUMAN Abhydrolase domain containing 9, isoform CRA_a OS=Homo sapiens OX=9606 GN=ABHD9 PE=4 SV=1;sp|Q9H6B9|EPHX3_HUMAN Epoxide hydrolas	3	1	1	1	16.8	14.004	125	1.2486	0	16.8	0	16.8	0	0	103070000	0	22838000	0	13005000	0	0
C0LQF2;B3KQS9;A0A024R7F4;O00115;K7ENE5	C0LQF2;B3KQS9;A0A024R7F4;O00115;K7ENE5	Deoxyribonuclease-2-alpha	DNASE2	tr|C0LQF2|C0LQF2_HUMAN Deoxyribonuclease II (Fragment) OS=Homo sapiens OX=9606 PE=2 SV=1;tr|B3KQS9|B3KQS9_HUMAN cDNA PSEC0141 fis, clone PLACE1005913, highly similar to Deoxyribonuclease-2-alpha OS=Homo sapiens OX=9606 PE=2 SV=1;tr|A0A024R7F4|A0A024R7F4_HU	5	3	3	3	9.6	38.181	344	5.6127	3.5	9.6	9.6	2.9	6.7	6.4	293310000	90653000	44918000	40087000	20252000	19166000	22602000
A0A2H4G235;A0A2H4G0V0;A0A2H4FX81;A0A2H4FX70;A0A2H4FX57;A0A1L3A5U7;A0A024R7F9;Q92947;A0A2H4FX52;A0A2L2DH25;A0A2L2DH19;A0A2L2DH39;A0A2L2DH10;A0A2H4G1S8;A0A2L2DH21;A0A2H4G245;A0A2H4FX55;A0A2H4FWZ7;A0A1L3A5T2;B4DK85;A0A1D6XXQ4;K7EKT3;B4DQF2;B4DUY0;K7EQ99;K7ESA6;A0A2L2DH18;K7ES74;K7EKH1	A0A2H4G235;A0A2H4G0V0;A0A2H4FX81;A0A2H4FX70;A0A2H4FX57;A0A1L3A5U7;A0A024R7F9;Q92947;A0A2H4FX52;A0A2L2DH25;A0A2L2DH19;A0A2L2DH39;A0A2L2DH10;A0A2H4G1S8;A0A2L2DH21;A0A2H4G245;A0A2H4FX55;A0A2H4FWZ7;A0A1L3A5T2;B4DK85;A0A1D6XXQ4;K7EKT3;B4DQF2	Glutaryl-CoA dehydrogenase, mitochondrial	GCDH	tr|A0A2H4G235|A0A2H4G235_HUMAN Glutaryl-CoA dehydrogenase OS=Homo sapiens OX=9606 GN=GCDH PE=2 SV=1;tr|A0A2H4G0V0|A0A2H4G0V0_HUMAN Glutaryl-CoA dehydrogenase OS=Homo sapiens OX=9606 GN=GCDH PE=2 SV=1;tr|A0A2H4FX81|A0A2H4FX81_HUMAN Glutaryl-CoA dehydrogenas	29	8	8	8	28.1	48.099	438	30.599	5.5	12.8	9.6	15.8	9.6	17.4	1725400000	101860000	92158000	131430000	180350000	88816000	107470000
A0A024R7G2;O95716;B2R8W8;M0R257	A0A024R7G2;O95716;B2R8W8;M0R257	Ras-related protein Rab-3D	RAB3D;RAB3A	tr|A0A024R7G2|A0A024R7G2_HUMAN Epididymis secretory sperm binding protein OS=Homo sapiens OX=9606 GN=RAB3D PE=2 SV=1;sp|O95716|RAB3D_HUMAN Ras-related protein Rab-3D OS=Homo sapiens OX=9606 GN=RAB3D PE=1 SV=1;tr|B2R8W8|B2R8W8_HUMAN cDNA, FLJ94098, highly s	4	6	3	2	28.8	24.267	219	4.972	3.2	28.8	20.1	28.8	19.6	25.1	722370000	0	68903000	45683000	61542000	81482000	56514000
A0A024R7G6;M0R165;A8K5P4;Q9UBC2;A5PKY0;B4DME4;B4DQX5;M0R2S2;K7EJR2;M0R330;M0QX30;M0R1V5;Q69YZ4;M0R3I1	A0A024R7G6;M0R165;A8K5P4;Q9UBC2;A5PKY0;B4DME4;B4DQX5;M0R2S2	Epidermal growth factor receptor substrate 15-like 1	EPS15L1	tr|A0A024R7G6|A0A024R7G6_HUMAN Epidermal growth factor receptor pathway substrate 15-like 1, isoform CRA_a OS=Homo sapiens OX=9606 GN=EPS15L1 PE=4 SV=1;tr|M0R165|M0R165_HUMAN Epidermal growth factor receptor substrate 15-like 1 OS=Homo sapiens OX=9606 GN=E	14	10	10	10	15.9	83.247	754	17.754	0	2.5	1.1	7.3	4.4	11.5	340100000	0	24767000	18346000	44134000	19372000	67162000
A0A024R7H5;B4E0Z6;Q10589	A0A024R7H5;B4E0Z6;Q10589	Bone marrow stromal antigen 2	BST2	tr|A0A024R7H5|A0A024R7H5_HUMAN Bone marrow stromal antigen 2 OS=Homo sapiens OX=9606 GN=BST2 PE=4 SV=1;tr|B4E0Z6|B4E0Z6_HUMAN cDNA FLJ59809, highly similar to Bone marrow stromal antigen 2 OS=Homo sapiens OX=9606 PE=2 SV=1;sp|Q10589|BST2_HUMAN Bone marrow	3	3	3	3	18.3	19.769	180	5.8147	5.6	8.3	13.9	13.9	18.3	10	459010000	49997000	23404000	22439000	80815000	56829000	51920000
A8K2I7;A0A024R7I0;O14908;K7EM11;A0A024R7I1;K7ELJ2;A0A2R8Y651;Q8TF64	A8K2I7;A0A024R7I0;O14908;K7EM11;A0A024R7I1	PDZ domain-containing protein GIPC1	GIPC1	tr|A8K2I7|A8K2I7_HUMAN cDNA FLJ76072, highly similar to Homo sapiens GIPC PDZ domain containing family, member 1 (GIPC1), transcript variant 1, mRNA OS=Homo sapiens OX=9606 PE=2 SV=1;tr|A0A024R7I0|A0A024R7I0_HUMAN GIPC PDZ domain containing family, member	8	4	4	4	16.2	36.039	333	10.497	4.2	4.2	7.5	7.8	8.7	8.1	382690000	64663000	0	38049000	33409000	21232000	0
A0A024R7I3;P61006;Q59EP4;Q9UL28;A0A2R8YDI9;G5ELZ6;G5ELZ5	A0A024R7I3;P61006	Ras-related protein Rab-8A	RAB8A	tr|A0A024R7I3|A0A024R7I3_HUMAN RAB8A, member RAS oncogene family, isoform CRA_a OS=Homo sapiens OX=9606 GN=RAB8A PE=4 SV=1;sp|P61006|RAB8A_HUMAN Ras-related protein Rab-8A OS=Homo sapiens OX=9606 GN=RAB8A PE=1 SV=1	7	11	8	6	43	23.668	207	65.444	22.2	36.7	33.8	42.5	35.3	38.6	2268300000	116320000	182220000	173170000	198170000	161180000	140620000
B4DHS5;A0A024R7I5;Q9NXH9;K7EQQ8;A0A024R7G3;A8K8L2;K7EQU7;K7EQY6;K7EMZ2;K7ENI9;K7ERR5;B4E3A3	B4DHS5;A0A024R7I5;Q9NXH9;K7EQQ8;A0A024R7G3;A8K8L2	tRNA (guanine(26)-N(2))-dimethyltransferase	TRMT1	tr|B4DHS5|B4DHS5_HUMAN tRNA (guanine(26)-N(2))-dimethyltransferase OS=Homo sapiens OX=9606 PE=2 SV=1;tr|A0A024R7I5|A0A024R7I5_HUMAN tRNA (guanine(26)-N(2))-dimethyltransferase OS=Homo sapiens OX=9606 GN=TRMT1 PE=3 SV=1;sp|Q9NXH9|TRM1_HUMAN tRNA (guanine(26	12	6	6	6	14.8	58.38	532	35.124	4.1	0	2.3	8.6	1.7	1.7	176060000	0	0	0	0	0	0
A0A024R7I7;B4DE50;P20336;S4R3Q3	A0A024R7I7;B4DE50;P20336	Ras-related protein Rab-3A	RAB3A	tr|A0A024R7I7|A0A024R7I7_HUMAN H.sapiens ras-related Hrab3A protein OS=Homo sapiens OX=9606 GN=RAB3A PE=2 SV=1;tr|B4DE50|B4DE50_HUMAN cDNA FLJ59582, highly similar to Ras-related protein Rab-3A OS=Homo sapiens OX=9606 PE=2 SV=1;sp|P20336|RAB3A_HUMAN Ras-re	4	4	1	1	21.8	24.984	220	8.5662	0	21.8	13.2	21.8	18.2	18.2	599640000	0	45022000	40051000	37719000	94396000	83008000
A8K8B9;A0A024R7J0;P17612;Q15136;B7ZA00;A0A087WVC4;B2RB89;A0A0A0MS54;B4E2L0;P22694;B7Z708;K7ERP6;B1APG2;B1APF8;B1APF9;REV__A0JLT3;REV__A0PJH4;B1APG3;REV__Q6P0N9;REV__Q06190;REV__B2RAL3;P22612	A8K8B9;A0A024R7J0;P17612;Q15136;B7ZA00;A0A087WVC4;B2RB89;A0A0A0MS54;B4E2L0;P22694	cAMP-dependent protein kinase catalytic subunit alpha;cAMP-dependent protein kinase catalytic subunit beta	PRKACA;KIN27;PRKACB	tr|A8K8B9|A8K8B9_HUMAN cDNA FLJ77368, highly similar to Homo sapiens protein kinase, cAMP-dependent, catalytic, alpha (PRKACA), transcript variant 2, mRNA OS=Homo sapiens OX=9606 PE=2 SV=1;tr|A0A024R7J0|A0A024R7J0_HUMAN Protein kinase, cAMP-dependent, cata	22	5	5	5	17.8	39.879	343	3.8897	0	5.5	10.2	12.2	4.7	5.5	383410000	0	36115000	32915000	38385000	19872000	49856000
A0A024R7J4;M0R226;Q9BQ48	A0A024R7J4;M0R226;Q9BQ48	Ribosomal protein L34;39S ribosomal protein L34, mitochondrial	MRPL34	tr|A0A024R7J4|A0A024R7J4_HUMAN Mitochondrial ribosomal protein L34, isoform CRA_a OS=Homo sapiens OX=9606 GN=MRPL34 PE=4 SV=1;tr|M0R226|M0R226_HUMAN 39S ribosomal protein L34, mitochondrial OS=Homo sapiens OX=9606 GN=MRPL34 PE=1 SV=1;sp|Q9BQ48|RM34_HUMAN 3	3	2	2	2	23.9	10.165	92	4.7956	0	13	13	10.9	0	13	256100000	0	33736000	12145000	20753000	0	27084000
A8K5G0;A0A024R7K0;M0R2Z9;Q8IX01;M0R3F6;B4DSQ4;M0R065;M0R216	A8K5G0;A0A024R7K0;M0R2Z9;Q8IX01;M0R3F6;B4DSQ4	SURP and G-patch domain-containing protein 2	SFRS14;SUGP2	tr|A8K5G0|A8K5G0_HUMAN cDNA FLJ76836, highly similar to Homo sapiens splicing factor, arginine/serine-rich 14 (SFRS14), transcript variant 2, mRNA OS=Homo sapiens OX=9606 PE=2 SV=1;tr|A0A024R7K0|A0A024R7K0_HUMAN Splicing factor, arginine/serine-rich 14, is	8	22	22	22	28.5	120.23	1082	64.878	5.3	17.8	12.9	23.5	14.9	19.7	3093700000	196030000	306290000	251620000	376690000	257830000	380190000
A0A024R7K6;Q567V2	A0A024R7K6;Q567V2	Mpv17-like protein 2	FKSG24;MPV17L2	tr|A0A024R7K6|A0A024R7K6_HUMAN Uncharacterized protein OS=Homo sapiens OX=9606 GN=FKSG24 PE=3 SV=1;sp|Q567V2|M17L2_HUMAN Mpv17-like protein 2 OS=Homo sapiens OX=9606 GN=MPV17L2 PE=1 SV=2	2	1	1	1	7.8	23.18	206	2.9718	0	7.8	0	7.8	0	7.8	192990000	0	12840000	0	23065000	0	21075000
A0A024R7K7;A0A024R7M6;Q86YP4;B4DKZ7;B4E0Q6;C9JVY3;V9GY85;H7C3H1;C9JMI3;C9JGN4;C9JHD7;C9JJK9;V9GYX5	A0A024R7K7;A0A024R7M6;Q86YP4;B4DKZ7	Transcriptional repressor p66-alpha	GATAD2A	tr|A0A024R7K7|A0A024R7K7_HUMAN GATA zinc finger domain containing 2A, isoform CRA_b OS=Homo sapiens OX=9606 GN=GATAD2A PE=4 SV=1;tr|A0A024R7M6|A0A024R7M6_HUMAN GATA zinc finger domain containing 2A, isoform CRA_a OS=Homo sapiens OX=9606 GN=GATAD2A PE=4 SV=	13	14	14	13	32.4	68.062	633	41.271	15	16.9	19.3	26.4	4.9	14.8	1520100000	341150000	156950000	140230000	159560000	73427000	84207000
B3KNH5;A0A024R7K8;Q9BXS5;B4DDG7;E7ENJ6;Q59EK3;K7EJL1;B4DN99;K7ENA7;K7ER75;K7EPJ8;A0A087WZX7;K7EQX3;K7EQ90	B3KNH5;A0A024R7K8;Q9BXS5;B4DDG7;E7ENJ6;Q59EK3;K7EJL1;B4DN99	AP-1 complex subunit mu-1	AP1M1	tr|B3KNH5|B3KNH5_HUMAN cDNA FLJ14622 fis, clone NT2RP2000147, highly similar to Adaptor-related protein complex 1 mu-1 subunit OS=Homo sapiens OX=9606 PE=2 SV=1;tr|A0A024R7K8|A0A024R7K8_HUMAN Adaptor-related protein complex 1, mu 1 subunit, isoform CRA_a O	14	9	9	5	23.2	48.56	423	10.452	1.9	7.1	4.7	8.7	4.3	6.6	477410000	71588000	36755000	46787000	40925000	30601000	46903000
A0A024R7L5;A0A024R7L8;Q92900;B3KY55;A0A059XBJ1;A0A059XAJ5;A0A059XAL2;A0A059XG67;A0A059X4U2;Q6ZUC8;A0A059XG73;A0A059XBJ6;A0A059XAM1	A0A024R7L5;A0A024R7L8;Q92900	Regulator of nonsense transcripts 1	UPF1	tr|A0A024R7L5|A0A024R7L5_HUMAN UPF1 OS=Homo sapiens OX=9606 GN=UPF1 PE=2 SV=1;tr|A0A024R7L8|A0A024R7L8_HUMAN UPF1 regulator of nonsense transcripts homolog (Yeast), isoform CRA_a OS=Homo sapiens OX=9606 GN=UPF1 PE=4 SV=1;sp|Q92900|RENT1_HUMAN Regulator of	13	22	22	22	26.4	123.03	1118	79.212	2.2	12.3	11.4	19.2	13	17.5	2389600000	85561000	191700000	181140000	260570000	191580000	211430000
B2R8A2;A0A024R7M0;Q9BVK6;B4DPP4	B2R8A2;A0A024R7M0;Q9BVK6;B4DPP4	Transmembrane emp24 domain-containing protein 9	TMED9	tr|B2R8A2|B2R8A2_HUMAN cDNA, FLJ93804, highly similar to Homo sapiens gp25L2 protein (HSGP25L2G), mRNA OS=Homo sapiens OX=9606 PE=2 SV=1;tr|A0A024R7M0|A0A024R7M0_HUMAN Transmembrane emp24 protein transport domain containing 9, isoform CRA_a OS=Homo sapiens	4	9	9	7	31.3	25.077	214	102.83	8.4	27.6	30.4	30.4	30.4	30.4	6205100000	481880000	530290000	416670000	660270000	501890000	657700000
A0A024R7M8;Q96CT7;M0R2F5	A0A024R7M8;Q96CT7;M0R2F5	Coiled-coil domain-containing protein 124	LOC115098;CCDC124	tr|A0A024R7M8|A0A024R7M8_HUMAN Uncharacterized protein OS=Homo sapiens OX=9606 GN=LOC115098 PE=4 SV=1;sp|Q96CT7|CC124_HUMAN Coiled-coil domain-containing protein 124 OS=Homo sapiens OX=9606 GN=CCDC124 PE=1 SV=1;tr|M0R2F5|M0R2F5_HUMAN Coiled-coil domain-con	3	6	6	6	27.4	25.835	223	15.398	8.1	0	5.8	13.9	15.7	17.5	386700000	64565000	0	15619000	39593000	32124000	37977000
A0A024R7N2;Q9HD20;A0A024R7P3;Q8NC73;Q6ZUA1;H7C3H2;Q8TEG5	A0A024R7N2;Q9HD20;A0A024R7P3	Manganese-transporting ATPase 13A1	ATP13A1	tr|A0A024R7N2|A0A024R7N2_HUMAN Cation-transporting ATPase OS=Homo sapiens OX=9606 GN=ATP13A1 PE=3 SV=1;sp|Q9HD20|AT131_HUMAN Manganese-transporting ATPase 13A1 OS=Homo sapiens OX=9606 GN=ATP13A1 PE=1 SV=2;tr|A0A024R7P3|A0A024R7P3_HUMAN Cation-transporting	7	20	20	20	20.8	132.95	1204	83.073	5.4	15	10.9	11.1	5.4	9.2	2227800000	382500000	244740000	229790000	124440000	152420000	129630000
A0A024R7N7;P13284;A6XNE3;A8K686	A0A024R7N7;P13284;A6XNE3;A8K686	Gamma-interferon-inducible lysosomal thiol reductase	IFI30	tr|A0A024R7N7|A0A024R7N7_HUMAN Interferon, gamma-inducible protein 30, isoform CRA_b OS=Homo sapiens OX=9606 GN=IFI30 PE=4 SV=1;sp|P13284|GILT_HUMAN Gamma-interferon-inducible lysosomal thiol reductase OS=Homo sapiens OX=9606 GN=IFI30 PE=1 SV=3;tr|A6XNE3|A	4	2	2	2	18	27.963	250	18.987	0	10.4	7.6	18	18	7.6	212360000	0	23796000	22705000	23601000	41374000	22963000
A0A024R7Q3;Q9BW72	A0A024R7Q3;Q9BW72	HIG1 domain family member 2A, mitochondrial	HIGD2A	tr|A0A024R7Q3|A0A024R7Q3_HUMAN HIG1 domain family, member 2A, isoform CRA_a OS=Homo sapiens OX=9606 GN=HIGD2A PE=4 SV=1;sp|Q9BW72|HIG2A_HUMAN HIG1 domain family member 2A, mitochondrial OS=Homo sapiens OX=9606 GN=HIGD2A PE=1 SV=1	2	1	1	1	27.4	11.528	106	9.971	0	27.4	0	0	0	27.4	1223300000	0	252040000	0	0	0	143080000
A0A024R7T3;P52597;B4DKS8;A0A1B0GW42	A0A024R7T3;P52597;B4DKS8	Heterogeneous nuclear ribonucleoprotein F;Heterogeneous nuclear ribonucleoprotein F, N-terminally processed	HNRPF;HNRNPF	tr|A0A024R7T3|A0A024R7T3_HUMAN Heterogeneous nuclear ribonucleoprotein F, isoform CRA_a OS=Homo sapiens OX=9606 GN=HNRPF PE=4 SV=1;sp|P52597|HNRPF_HUMAN Heterogeneous nuclear ribonucleoprotein F OS=Homo sapiens OX=9606 GN=HNRNPF PE=1 SV=3;tr|B4DKS8|B4DKS8_	4	17	15	15	54.7	45.671	415	178.68	32.8	41.4	43.4	45.1	51.8	47	28477000000	3390600000	2752700000	2495600000	2900100000	2116000000	2427800000
A0A024R7U6;P33991;A0A3B3IU45;B4DLA6;B3KMX0;A0A3B3IT92;A0A3B3IS57;A0A3B3ITP6;E5RG31;A0A3B3IRR8;A4FS09;E5RFR3;E5RG53;A0A3B3IS88;Q6ZMK4;A0A0S2Z618;A0A0S2Z5Q9;A0A494C100;Q9UJA3	A0A024R7U6;P33991;A0A3B3IU45;B4DLA6;B3KMX0;A0A3B3IT92;A0A3B3IS57;A0A3B3ITP6;E5RG31	DNA replication licensing factor MCM4	MCM4	tr|A0A024R7U6|A0A024R7U6_HUMAN DNA helicase OS=Homo sapiens OX=9606 GN=MCM4 PE=3 SV=1;sp|P33991|MCM4_HUMAN DNA replication licensing factor MCM4 OS=Homo sapiens OX=9606 GN=MCM4 PE=1 SV=5;tr|A0A3B3IU45|A0A3B3IU45_HUMAN DNA helicase OS=Homo sapiens OX=9606 G	19	36	36	35	49.1	96.575	863	171.67	16	38.8	34.4	37.9	36.2	39	11460000000	1425000000	1032100000	1001500000	1226900000	957490000	1138000000
G3V126;B4E054;A0A024R7X3;B3KUZ7;A0A024R7U9;Q9UI12;Q8TF11	G3V126;B4E054;A0A024R7X3;B3KUZ7;A0A024R7U9;Q9UI12;Q8TF11	V-type proton ATPase subunit H	ATP6V1H	tr|G3V126|G3V126_HUMAN V-type proton ATPase subunit H OS=Homo sapiens OX=9606 GN=ATP6V1H PE=1 SV=1;tr|B4E054|B4E054_HUMAN V-type proton ATPase subunit H OS=Homo sapiens OX=9606 PE=2 SV=1;tr|A0A024R7X3|A0A024R7X3_HUMAN V-type proton ATPase subunit H OS=Homo	7	4	4	4	11.7	51.57	443	16.476	0	6.1	4.3	6.3	9.9	9.7	252530000	0	27264000	37190000	33400000	23260000	27973000
A0A024R7V6;P61019;A0A0A1HAW1;E9PKL7;H7C125;O75546;H0YD31;E9PE37;A0A1D5RMT4;Q9UL31;H0YDL5	A0A024R7V6;P61019;A0A0A1HAW1;E9PKL7	Ras-related protein Rab-2A	RAB2;RAB2A	tr|A0A024R7V6|A0A024R7V6_HUMAN RAB2, member RAS oncogene family, isoform CRA_a OS=Homo sapiens OX=9606 GN=RAB2 PE=4 SV=1;sp|P61019|RAB2A_HUMAN Ras-related protein Rab-2A OS=Homo sapiens OX=9606 GN=RAB2A PE=1 SV=1;tr|A0A0A1HAW1|A0A0A1HAW1_HUMAN H.sapiens ra	11	11	11	6	59.4	23.545	212	99.59	22.6	48.6	51.9	49.1	59.4	53.3	5835200000	355340000	557260000	531430000	391440000	493330000	571760000
A0A024R7V7;Q9P2D1;B4DIS0	A0A024R7V7;Q9P2D1;B4DIS0	Chromodomain-helicase-DNA-binding protein 7	CHD7	tr|A0A024R7V7|A0A024R7V7_HUMAN Chromodomain helicase DNA binding protein 7, isoform CRA_a OS=Homo sapiens OX=9606 GN=CHD7 PE=4 SV=1;sp|Q9P2D1|CHD7_HUMAN Chromodomain-helicase-DNA-binding protein 7 OS=Homo sapiens OX=9606 GN=CHD7 PE=1 SV=3;tr|B4DIS0|B4DIS0_	3	6	6	5	2.8	337.57	3011	9.8934	1.3	0.4	0.9	0.4	0	0.4	162720000	0	0	32015000	0	0	0
A0A024R7W0;Q9NX62;H0YB38;H0YBS3	A0A024R7W0;Q9NX62	Inositol monophosphatase 3	IMPAD1	tr|A0A024R7W0|A0A024R7W0_HUMAN Inositol monophosphatase domain containing 1, isoform CRA_a OS=Homo sapiens OX=9606 GN=IMPAD1 PE=4 SV=1;sp|Q9NX62|IMPA3_HUMAN Inositol monophosphatase 3 OS=Homo sapiens OX=9606 GN=IMPAD1 PE=1 SV=1	4	5	5	5	23.1	38.681	359	5.0938	2.8	2.8	0	8.1	2.8	7.8	217990000	33909000	10070000	0	13213000	25311000	25692000
Q8NA80;A0A024R7W5;A0A087X0Q1;B4DPX9;A0A087WY31;Q7Z739;Q658Z6;Q8N3V9;Q96MZ5	Q8NA80;A0A024R7W5;A0A087X0Q1;B4DPX9;A0A087WY31;Q7Z739;Q658Z6;Q8N3V9;Q96MZ5	YTH domain-containing family protein 3	YTHDF3;DKFZp451J085;DKFZp451A052	tr|Q8NA80|Q8NA80_HUMAN cDNA FLJ35762 fis, clone TESTI2004793, moderately similar to Homo sapiens NY-REN-2 antigen mRNA OS=Homo sapiens OX=9606 PE=2 SV=1;tr|A0A024R7W5|A0A024R7W5_HUMAN YTH domain family, member 3, isoform CRA_a OS=Homo sapiens OX=9606 GN=YT	9	10	6	4	22.5	58.309	534	15.363	9.4	2.4	9.4	18	13.7	15.4	413020000	54306000	0	12805000	54399000	41971000	50557000
A0A024R7W9;Q92905;Q59GH5;E5RHH5;E5RHF2;H0UI27	A0A024R7W9;Q92905;Q59GH5	COP9 signalosome complex subunit 5	COPS5	tr|A0A024R7W9|A0A024R7W9_HUMAN COP9 constitutive photomorphogenic homolog subunit 5 (Arabidopsis), isoform CRA_a OS=Homo sapiens OX=9606 GN=COPS5 PE=2 SV=1;sp|Q92905|CSN5_HUMAN COP9 signalosome complex subunit 5 OS=Homo sapiens OX=9606 GN=COPS5 PE=1 SV=4;t	6	7	7	7	28.4	37.578	334	10.518	3	4.5	0	15.6	14.4	9.9	507240000	63595000	19891000	0	42653000	53087000	80518000
Q59FY5;E5RIF2;A0A024R7X0;Q9Y6D6;B3KMS9;E5RHL7;E5RHZ1;Q9Y6D5;B3KMT7;Q59FR3;Q86TH5;B4DYN7	Q59FY5;E5RIF2;A0A024R7X0;Q9Y6D6;B3KMS9;E5RHL7	Brefeldin A-inhibited guanine nucleotide-exchange protein 1	ARFGEF1	tr|Q59FY5|Q59FY5_HUMAN Brefeldin A-inhibited guanine nucleotide-exchange protein 1 variant (Fragment) OS=Homo sapiens OX=9606 PE=2 SV=1;tr|E5RIF2|E5RIF2_HUMAN Brefeldin A-inhibited guanine nucleotide-exchange protein 1 (Fragment) OS=Homo sapiens OX=9606 GN	12	10	10	10	10.2	145.49	1278	17.573	1.3	1.7	0.9	5.9	3.5	4.7	444950000	5748900	30363000	35010000	61178000	49469000	78736000
A8K914;A0A024R7X2;A0A024R7X1;P54274;Q5QGN5;E7EWM7	A8K914;A0A024R7X2;A0A024R7X1;P54274;Q5QGN5;E7EWM7	Telomeric repeat-binding factor 1	TERF1	tr|A8K914|A8K914_HUMAN Telomeric repeat-binding factor OS=Homo sapiens OX=9606 PE=2 SV=1;tr|A0A024R7X2|A0A024R7X2_HUMAN Telomeric repeat-binding factor OS=Homo sapiens OX=9606 GN=TERF1 PE=4 SV=1;tr|A0A024R7X1|A0A024R7X1_HUMAN Telomeric repeat-binding facto	6	2	2	2	5.2	50.219	439	5.8761	5.2	2.5	2.5	2.5	0	2.7	111370000	34436000	8285100	10531000	14760000	0	0
E5RJN7;E7EVI1;B7Z1P6;A0A0A0MTC4;A0A0A0MTD1;Q2TBD5;F8VPI7;A8K276;Q4LE57;E7EPX0;A0A0A0MTC6;E7EVJ4;E9PH62;A0A024R7X7;Q9NUL3;G5EA18;E5RFK1	E5RJN7;E7EVI1;B7Z1P6;A0A0A0MTC4;A0A0A0MTD1;Q2TBD5;F8VPI7;A8K276;Q4LE57;E7EPX0;A0A0A0MTC6;E7EVJ4;E9PH62;A0A024R7X7;Q9NUL3;G5EA18	Double-stranded RNA-binding protein Staufen homolog 2	STAU2;STAU2 variant protein	tr|E5RJN7|E5RJN7_HUMAN Double-stranded RNA-binding protein Staufen homolog 2 (Fragment) OS=Homo sapiens OX=9606 GN=STAU2 PE=1 SV=1;tr|E7EVI1|E7EVI1_HUMAN Double-stranded RNA-binding protein Staufen homolog 2 OS=Homo sapiens OX=9606 GN=STAU2 PE=1 SV=1;tr|B7	17	3	2	2	9.4	34.861	320	1.7994	4.1	2.2	2.2	5.3	2.2	5.3	63868000	0	0	0	18671000	0	22157000
E5RHG8;A0A024R7Y5;Q15369;R4GMY8	E5RHG8;A0A024R7Y5;Q15369;R4GMY8	Transcription elongation factor B polypeptide 1	TCEB1	tr|E5RHG8|E5RHG8_HUMAN Elongin-C (Fragment) OS=Homo sapiens OX=9606 GN=ELOC PE=1 SV=1;tr|A0A024R7Y5|A0A024R7Y5_HUMAN Transcription elongation factor B (SIII), polypeptide 1 (15kDa, elongin C), isoform CRA_a OS=Homo sapiens OX=9606 GN=TCEB1 PE=3 SV=1;sp|Q15	4	5	5	5	73	9.9601	89	19.626	50.6	73	73	73	73	73	1756200000	115050000	123910000	169820000	206550000	138580000	173030000
A0A024R7Z5;O00560;B4DQ93;B4DHN5;E9PBU7	A0A024R7Z5;O00560;B4DQ93;B4DHN5;E9PBU7	Syntenin-1	SDCBP	tr|A0A024R7Z5|A0A024R7Z5_HUMAN Syndecan binding protein (Syntenin), isoform CRA_c OS=Homo sapiens OX=9606 GN=SDCBP PE=4 SV=1;sp|O00560|SDCB1_HUMAN Syntenin-1 OS=Homo sapiens OX=9606 GN=SDCBP PE=1 SV=1;tr|B4DQ93|B4DQ93_HUMAN cDNA FLJ52996, highly similar to	5	8	8	2	44	32.444	298	28.118	3.4	21.5	22.8	40.6	24.8	22.8	1007300000	51886000	77327000	90964000	137990000	123400000	139020000
A0A024R806;Q9BT73	A0A024R806;Q9BT73	Proteasome assembly chaperone 3	MGC10911;PSMG3	tr|A0A024R806|A0A024R806_HUMAN Uncharacterized protein OS=Homo sapiens OX=9606 GN=MGC10911 PE=4 SV=1;sp|Q9BT73|PSMG3_HUMAN Proteasome assembly chaperone 3 OS=Homo sapiens OX=9606 GN=PSMG3 PE=1 SV=1	2	2	2	2	30.3	13.104	122	1.8215	0	0	10.7	19.7	0	10.7	37091000	0	0	12931000	0	0	10504000
A0A024R811;Q53H82	A0A024R811;Q53H82	Beta-lactamase-like protein 2	LACTB2	tr|A0A024R811|A0A024R811_HUMAN Lactamase, beta 2, isoform CRA_a OS=Homo sapiens OX=9606 GN=LACTB2 PE=2 SV=1;sp|Q53H82|LACB2_HUMAN Endoribonuclease LACTB2 OS=Homo sapiens OX=9606 GN=LACTB2 PE=1 SV=2	2	3	3	3	13.2	32.805	288	4.9536	3.8	0	6.9	13.2	3.1	3.1	136360000	0	0	12092000	19234000	13435000	14581000
A0A024R816;Q9C0H2	A0A024R816;Q9C0H2	Protein tweety homolog;Protein tweety homolog 3	TTYH3	tr|A0A024R816|A0A024R816_HUMAN Protein tweety homolog OS=Homo sapiens OX=9606 GN=TTYH3 PE=3 SV=1;sp|Q9C0H2|TTYH3_HUMAN Protein tweety homolog 3 OS=Homo sapiens OX=9606 GN=TTYH3 PE=1 SV=3	2	1	1	1	2.7	57.544	523	8.3343	0	2.7	0	0	2.7	2.7	44405000	0	23712000	0	0	8970200	7617400
A0A024R819;A0A024R858;P36639	A0A024R819;A0A024R858;P36639	7,8-dihydro-8-oxoguanine triphosphatase	NUDT1	tr|A0A024R819|A0A024R819_HUMAN Nudix (Nucleoside diphosphate linked moiety X)-type motif 1, isoform CRA_a OS=Homo sapiens OX=9606 GN=NUDT1 PE=3 SV=1;tr|A0A024R858|A0A024R858_HUMAN Nudix (Nucleoside diphosphate linked moiety X)-type motif 1, isoform CRA_b O	3	3	3	3	25.6	17.951	156	6.0718	7.7	0	8.3	16	16	7.7	148670000	33712000	0	22323000	18440000	22507000	26309000
B4DV79;A4D210;A0A024R821;P55884;B4DXN6;Q96G38;Q86UM1;C9JZG1;C9JQN7;Q59FS8	B4DV79;A4D210;A0A024R821;P55884;B4DXN6;Q96G38;Q86UM1	Eukaryotic translation initiation factor 3 subunit B	EIF3B;EIF3S9	tr|B4DV79|B4DV79_HUMAN Eukaryotic translation initiation factor 3 subunit B OS=Homo sapiens OX=9606 GN=EIF3B PE=2 SV=1;tr|A4D210|A4D210_HUMAN Eukaryotic translation initiation factor 3 subunit B OS=Homo sapiens OX=9606 GN=EIF3S9 PE=3 SV=1;tr|A0A024R821|A0A	10	25	25	25	40.1	85.134	738	162.15	8.9	22.8	26.6	32	32.7	29.7	7587900000	328460000	587730000	661670000	865450000	755910000	755990000
Q9BT69;A0A024R824;O15431	Q9BT69;A0A024R824;O15431	High affinity copper uptake protein 1	SLC31A1	tr|Q9BT69|Q9BT69_HUMAN Uncharacterized protein (Fragment) OS=Homo sapiens OX=9606 PE=2 SV=1;tr|A0A024R824|A0A024R824_HUMAN Solute carrier family 31 (Copper transporters), member 1, isoform CRA_a OS=Homo sapiens OX=9606 GN=SLC31A1 PE=4 SV=1;sp|O15431|COPT1_	3	1	1	1	13.6	9.0296	81	1.5852	0	0	13.6	13.6	13.6	13.6	113800000	0	0	13252000	13727000	15807000	18779000
A0A024R830;A0A140VJL8;P29218;H0YBL1;E5RG13;E5RIP7;E5RG94;E5RIF4;E5RHE9;E5RI82;E5RGY4	A0A024R830;A0A140VJL8;P29218;H0YBL1;E5RG13	Inositol monophosphatase 1	IMPA1	tr|A0A024R830|A0A024R830_HUMAN Inositol-1-monophosphatase OS=Homo sapiens OX=9606 GN=IMPA1 PE=3 SV=1;tr|A0A140VJL8|A0A140VJL8_HUMAN Inositol-1-monophosphatase OS=Homo sapiens OX=9606 PE=2 SV=1;sp|P29218|IMPA1_HUMAN Inositol monophosphatase 1 OS=Homo sapien	11	5	5	5	18.8	30.188	277	5.9567	4	0	0	7.9	4	15.2	280250000	0	0	0	54260000	0	33563000
Q5JVY0;A0A024R843;Q13049	Q5JVY0;A0A024R843;Q13049	E3 ubiquitin-protein ligase TRIM32	TRIM32	tr|Q5JVY0|Q5JVY0_HUMAN E3 ubiquitin-protein ligase TRIM32 (Fragment) OS=Homo sapiens OX=9606 GN=TRIM32 PE=1 SV=8;tr|A0A024R843|A0A024R843_HUMAN Tripartite motif-containing 32, isoform CRA_a OS=Homo sapiens OX=9606 GN=TRIM32 PE=4 SV=1;sp|Q13049|TRI32_HUMAN	3	1	1	1	8.1	19.188	172	2.9635	0	0	0	0	0	8.1	26256000	0	0	0	0	0	8698200
A0A024R845;P61106;X6RFL8	A0A024R845;P61106;X6RFL8	Ras-related protein Rab-14	RAB14	tr|A0A024R845|A0A024R845_HUMAN RAB14, member RAS oncogene family, isoform CRA_a OS=Homo sapiens OX=9606 GN=RAB14 PE=4 SV=1;sp|P61106|RAB14_HUMAN Ras-related protein Rab-14 OS=Homo sapiens OX=9606 GN=RAB14 PE=1 SV=4;tr|X6RFL8|X6RFL8_HUMAN Ras-related protei	3	11	11	11	68.4	23.897	215	51.392	31.2	61.4	61.9	51.6	28.8	36.7	2814800000	509310000	301770000	251940000	210480000	213260000	185310000
A0A024R850;Q96E11;X6RDS5;A0A024R855	A0A024R850;Q96E11;X6RDS5;A0A024R855	Ribosome-recycling factor, mitochondrial	MRRF	tr|A0A024R850|A0A024R850_HUMAN Mitochondrial ribosome recycling factor, isoform CRA_a OS=Homo sapiens OX=9606 GN=MRRF PE=4 SV=1;sp|Q96E11|RRFM_HUMAN Ribosome-recycling factor, mitochondrial OS=Homo sapiens OX=9606 GN=MRRF PE=1 SV=1;tr|X6RDS5|X6RDS5_HUMAN R	4	4	4	4	15.5	36.962	336	7.866	2.7	15.5	8.3	6.2	0	8.3	456300000	64116000	41553000	44163000	40575000	0	41260000
A0A024R861;O00743;B7Z3E2;A0A0S2Z482;Q5T1S7	A0A024R861;O00743;B7Z3E2	Serine/threonine-protein phosphatase;Serine/threonine-protein phosphatase 6 catalytic subunit;Serine/threonine-protein phosphatase 6 catalytic subunit, N-terminally processed	PPP6C	tr|A0A024R861|A0A024R861_HUMAN Serine/threonine-protein phosphatase OS=Homo sapiens OX=9606 GN=PPP6C PE=2 SV=1;sp|O00743|PPP6_HUMAN Serine/threonine-protein phosphatase 6 catalytic subunit OS=Homo sapiens OX=9606 GN=PPP6C PE=1 SV=1;tr|B7Z3E2|B7Z3E2_HUMAN c	5	4	4	4	16.4	35.144	305	5.3984	3.9	0	3.9	16.4	3.9	8.2	180640000	10961000	0	27819000	40450000	30175000	34355000
F8W9S7;A0A024R875;A0A024R862;A0A024R8A2;Q14C86;B3KTX2;B3KN67;C9IZX9;B3KMM3;B0QZ65;B4DGD8;C9IZ08;B4DK42	F8W9S7;A0A024R875;A0A024R862;A0A024R8A2;Q14C86;B3KTX2;B3KN67	GTPase-activating protein and VPS9 domain-containing protein 1	GAPVD1	tr|F8W9S7|F8W9S7_HUMAN GTPase-activating protein and VPS9 domain-containing protein 1 OS=Homo sapiens OX=9606 GN=GAPVD1 PE=1 SV=1;tr|A0A024R875|A0A024R875_HUMAN GTPase activating protein and VPS9 domains 1, isoform CRA_a OS=Homo sapiens OX=9606 GN=GAPVD1 P	13	3	3	3	3.1	157.46	1412	3.8606	0	0	0.9	1.8	0	0	34260000	0	0	0	18869000	0	0
F2Z388;A0A024R866;P42766;A4D2M5	F2Z388;A0A024R866;P42766;A4D2M5	60S ribosomal protein L35	RPL35;LOC154880	tr|F2Z388|F2Z388_HUMAN 60S ribosomal protein L35 OS=Homo sapiens OX=9606 GN=RPL35 PE=1 SV=1;tr|A0A024R866|A0A024R866_HUMAN Ribosomal protein L35, isoform CRA_a OS=Homo sapiens OX=9606 GN=RPL35 PE=3 SV=1;sp|P42766|RL35_HUMAN 60S ribosomal protein L35 OS=Hom	4	4	4	3	24	10.645	96	25.64	16.7	24	24	24	24	24	8056700000	1347100000	599040000	640780000	738980000	732370000	718530000
B5BU53;B2R9L6;A0A024R880;P50750;X6RE90	B5BU53;B2R9L6;A0A024R880;P50750	Cyclin-dependent kinase 9	CDK9	tr|B5BU53|B5BU53_HUMAN Cyclin-dependent kinase 9 OS=Homo sapiens OX=9606 GN=CDK9 PE=2 SV=1;tr|B2R9L6|B2R9L6_HUMAN cDNA, FLJ94450, highly similar to Homo sapiens cyclin-dependent kinase 9 (CDC2-related kinase) (CDK9), mRNA OS=Homo sapiens OX=9606 PE=2 SV=1;	5	5	4	4	13.2	42.778	372	13.344	8.1	7.3	7.3	10.8	4.8	8.3	237230000	23977000	34627000	25769000	14735000	22583000	21877000
B4E2V5;B4DZK8;A0A024R882;P27105;F8VSL7;B4E310	B4E2V5;B4DZK8;A0A024R882;P27105	Erythrocyte band 7 integral membrane protein	STOM	tr|B4E2V5|B4E2V5_HUMAN cDNA FLJ52062, highly similar to Erythrocyte band 7 integral membrane protein OS=Homo sapiens OX=9606 PE=2 SV=1;tr|B4DZK8|B4DZK8_HUMAN cDNA FLJ61192, highly similar to Erythrocyte band 7 integral membrane protein OS=Homo sapiens OX=9	6	8	8	8	42.6	25.964	237	22.451	3.4	0	0	27.4	27.8	31.2	1132600000	44291000	0	0	137470000	84361000	123180000
A0A024R883;O75348;F2Z307;O95670	A0A024R883;O75348	V-type proton ATPase subunit G 1	ATP6V1G1	tr|A0A024R883|A0A024R883_HUMAN V-type proton ATPase subunit G OS=Homo sapiens OX=9606 GN=ATP6V1G1 PE=3 SV=1;sp|O75348|VATG1_HUMAN V-type proton ATPase subunit G 1 OS=Homo sapiens OX=9606 GN=ATP6V1G1 PE=1 SV=3	4	3	3	3	29.7	13.757	118	22.756	22	22	22	22	22	22	1146300000	118740000	107920000	95775000	130020000	118420000	109390000
A0A024R886;O95900	A0A024R886;O95900	Probable tRNA pseudouridine synthase 2	TRUB2	tr|A0A024R886|A0A024R886_HUMAN TruB pseudouridine (Psi) synthase homolog 2 (E. coli), isoform CRA_a OS=Homo sapiens OX=9606 GN=TRUB2 PE=4 SV=1;sp|O95900|TRUB2_HUMAN Mitochondrial mRNA pseudouridine synthase TRUB2 OS=Homo sapiens OX=9606 GN=TRUB2 PE=1 SV=1	2	2	2	2	6.6	36.694	331	3.2934	0	0	3.9	0	0	0	0	0	0	0	0	0	0
A8K1C7;A0A024R892;Q8IWT6;Q96SW8;Q9NW37	A8K1C7;A0A024R892;Q8IWT6;Q96SW8	Volume-regulated anion channel subunit LRRC8A	LRRC8A	tr|A8K1C7|A8K1C7_HUMAN cDNA FLJ75179, highly similar to Homo sapiens leucine rich repeat containing 8 family, member A, mRNA OS=Homo sapiens OX=9606 PE=2 SV=1;tr|A0A024R892|A0A024R892_HUMAN Leucine rich repeat containing 8 family, member A, isoform CRA_a O	5	7	7	7	11.9	94.172	810	13.043	2.7	6.5	4.7	5.9	1.4	0	448200000	42615000	62215000	53194000	12034000	64848000	0
B2RCX0;A0A024R895;A0A0C4DFV9;A0A087X027;P0DME0	B2RCX0;A0A024R895;A0A0C4DFV9;A0A087X027;P0DME0	Protein SETSIP	SET;SETSIP	tr|B2RCX0|B2RCX0_HUMAN cDNA, FLJ96345, Homo sapiens SET translocation (myeloid leukemia-associated) (SET),mRNA OS=Homo sapiens OX=9606 PE=2 SV=1;tr|A0A024R895|A0A024R895_HUMAN SET translocation (Myeloid leukemia-associated), isoform CRA_b OS=Homo sapiens O	5	10	10	2	32.9	32.134	277	134.4	20.9	26	32.9	32.9	31.4	32.9	31966000000	2986300000	2304900000	2488300000	4228700000	3608000000	3081000000
B3KPC7;A0A024R897;Q9BPX5	B3KPC7;A0A024R897;Q9BPX5	Actin-related protein 2/3 complex subunit 5;Actin-related protein 2/3 complex subunit 5-like protein	ARPC5L	tr|B3KPC7|B3KPC7_HUMAN Actin-related protein 2/3 complex subunit 5 OS=Homo sapiens OX=9606 PE=2 SV=1;tr|A0A024R897|A0A024R897_HUMAN Actin-related protein 2/3 complex subunit 5 OS=Homo sapiens OX=9606 GN=ARPC5L PE=2 SV=1;sp|Q9BPX5|ARP5L_HUMAN Actin-related	3	3	3	3	28.8	16.971	153	16.311	0	28.8	16.3	28.8	28.8	16.3	967080000	0	123370000	115730000	79634000	92774000	90756000
A0A024R8A7;Q96I24;A0A494C1K6	A0A024R8A7;Q96I24	Far upstream element-binding protein 3	hCG_31253;FUBP3	tr|A0A024R8A7|A0A024R8A7_HUMAN HCG31253, isoform CRA_a OS=Homo sapiens OX=9606 GN=hCG_31253 PE=4 SV=1;sp|Q96I24|FUBP3_HUMAN Far upstream element-binding protein 3 OS=Homo sapiens OX=9606 GN=FUBP3 PE=1 SV=2	3	18	18	18	43.9	61.64	572	62.695	17	40.2	38.5	37.2	37.8	26.6	5597300000	1057500000	546410000	524740000	401070000	350530000	321860000
B4DZG2;A0A024R8C1;Q15361;A0A087WY09	B4DZG2;A0A024R8C1;Q15361	Transcription termination factor 1	TTF1	tr|B4DZG2|B4DZG2_HUMAN cDNA FLJ56521, highly similar to Homo sapiens transcription termination factor, RNA polymerase I (TTF1), mRNA OS=Homo sapiens OX=9606 PE=2 SV=1;tr|A0A024R8C1|A0A024R8C1_HUMAN Transcription termination factor, RNA polymerase I, isofor	4	3	3	3	5.3	102.99	905	13.821	1.4	1.8	3.9	3.9	0	2.1	136730000	0	57333000	38012000	18344000	0	0
A0A024R8D2;Q6P1M0;B3KQE8;B3KNH1;Q9BTA1	A0A024R8D2;Q6P1M0;B3KQE8;B3KNH1	Long-chain fatty acid transport protein 4	SLC27A4	tr|A0A024R8D2|A0A024R8D2_HUMAN Solute carrier family 27 (Fatty acid transporter), member 4, isoform CRA_a OS=Homo sapiens OX=9606 GN=SLC27A4 PE=4 SV=1;sp|Q6P1M0|S27A4_HUMAN Long-chain fatty acid transport protein 4 OS=Homo sapiens OX=9606 GN=SLC27A4 PE=1 S	5	3	3	3	7.5	72.063	643	2.4888	0	0	0	4.8	0	2.6	16421000	0	0	0	12439000	0	0
A0A024R8D4;Q9Y399;Q5T8A0	A0A024R8D4;Q9Y399;Q5T8A0	28S ribosomal protein S2, mitochondrial	MRPS2	tr|A0A024R8D4|A0A024R8D4_HUMAN Mitochondrial ribosomal protein S2, isoform CRA_a OS=Homo sapiens OX=9606 GN=MRPS2 PE=3 SV=1;sp|Q9Y399|RT02_HUMAN 28S ribosomal protein S2, mitochondrial OS=Homo sapiens OX=9606 GN=MRPS2 PE=1 SV=1;tr|Q5T8A0|Q5T8A0_HUMAN 28S r	3	8	8	8	25.4	35.552	319	11.456	11.9	19.7	21	17.6	16.3	19.4	1262600000	145730000	119300000	126620000	92590000	73244000	83201000
A0A024R8E4;Q9BV86;S4R338	A0A024R8E4;Q9BV86;S4R338	N-terminal Xaa-Pro-Lys N-methyltransferase 1;N-terminal Xaa-Pro-Lys N-methyltransferase 1, N-terminally processed	C9orf32;NTMT1	tr|A0A024R8E4|A0A024R8E4_HUMAN Chromosome 9 open reading frame 32, isoform CRA_a OS=Homo sapiens OX=9606 GN=C9orf32 PE=4 SV=1;sp|Q9BV86|NTM1A_HUMAN N-terminal Xaa-Pro-Lys N-methyltransferase 1 OS=Homo sapiens OX=9606 GN=NTMT1 PE=1 SV=3;tr|S4R338|S4R338_HUM	3	2	2	2	15.2	25.387	223	12.547	6.7	0	0	15.2	6.7	6.7	84403000	30402000	0	0	16874000	0	11578000
A0A024R8H6;Q15059;B4DS09;A0A140F1N4;A9J571	A0A024R8H6;Q15059;B4DS09;A0A140F1N4	Bromodomain-containing protein 3	BRD3	tr|A0A024R8H6|A0A024R8H6_HUMAN Bromodomain containing 3, isoform CRA_a OS=Homo sapiens OX=9606 GN=BRD3 PE=4 SV=1;sp|Q15059|BRD3_HUMAN Bromodomain-containing protein 3 OS=Homo sapiens OX=9606 GN=BRD3 PE=1 SV=1;tr|B4DS09|B4DS09_HUMAN cDNA FLJ61365, highly si	5	15	11	11	24.7	79.541	726	19.043	9	13.4	16.9	10.5	7.6	11.2	972210000	112370000	111630000	134750000	84443000	74605000	65366000
B5BU78;A0A024R8J2;Q12974;Q93096;A0A3B3ISR8;E9PMY3;E9PML8;E9PJC0;E9PRR9;A0A0D9SGK2	B5BU78;A0A024R8J2;Q12974;Q93096;A0A3B3ISR8;E9PMY3;E9PML8;E9PJC0;E9PRR9;A0A0D9SGK2	Protein tyrosine phosphatase type IVA 2;Protein tyrosine phosphatase type IVA 1	PTP4A1;PTP4A2	tr|B5BU78|B5BU78_HUMAN Protein tyrosine phosphatase type IVA protein 1 OS=Homo sapiens OX=9606 GN=PTP4A1 PE=2 SV=1;tr|A0A024R8J2|A0A024R8J2_HUMAN Protein tyrosine phosphatase type IVA, member 1, isoform CRA_a OS=Homo sapiens OX=9606 GN=PTP4A1 PE=4 SV=1;sp|	10	2	2	2	13.3	19.787	173	3.3569	0	0	0	5.2	0	0	124940000	0	0	0	18578000	0	0
A0A024R8L0;J3QLS3;Q9Y2R9;J3QQS1;J3QKW2;J3KSI8	A0A024R8L0;J3QLS3;Q9Y2R9;J3QQS1;J3QKW2;J3KSI8	28S ribosomal protein S7, mitochondrial	MRPS7	tr|A0A024R8L0|A0A024R8L0_HUMAN Mitochondrial ribosomal protein S7, isoform CRA_a OS=Homo sapiens OX=9606 GN=MRPS7 PE=4 SV=1;tr|J3QLS3|J3QLS3_HUMAN 28S ribosomal protein S7, mitochondrial OS=Homo sapiens OX=9606 GN=MRPS7 PE=1 SV=1;sp|Q9Y2R9|RT07_HUMAN 28S r	6	8	8	8	38.8	28.134	242	22.147	14.9	24.4	24.4	29.8	19.4	29.3	1859100000	252670000	163170000	149070000	142120000	134370000	152640000
A0A024R8T3;A0A024R8L7;Q15067;B4DU07;I3L2U4;K7ENF1;K7ESC7;K7ELT1;I3L0T4	A0A024R8T3;A0A024R8L7;Q15067;B4DU07	Acyl-coenzyme A oxidase;Peroxisomal acyl-coenzyme A oxidase 1	ACOX1	tr|A0A024R8T3|A0A024R8T3_HUMAN Acyl-coenzyme A oxidase OS=Homo sapiens OX=9606 GN=ACOX1 PE=3 SV=1;tr|A0A024R8L7|A0A024R8L7_HUMAN Acyl-coenzyme A oxidase OS=Homo sapiens OX=9606 GN=ACOX1 PE=3 SV=1;sp|Q15067|ACOX1_HUMAN Peroxisomal acyl-coenzyme A oxidase 1	9	11	11	11	28.3	74.441	660	73.249	0	9.5	0	19.2	12.9	11.2	1103500000	0	73589000	0	165440000	132660000	103140000
B4DWV9;A0A024R8M0;Q14344	B4DWV9;A0A024R8M0;Q14344	Guanine nucleotide-binding protein subunit alpha-13	GNA13	tr|B4DWV9|B4DWV9_HUMAN cDNA FLJ53108, highly similar to Guanine nucleotide-binding protein alpha-13 subunit OS=Homo sapiens OX=9606 PE=2 SV=1;tr|A0A024R8M0|A0A024R8M0_HUMAN Guanine nucleotide binding protein (G protein), alpha 13, isoform CRA_a OS=Homo sap	3	8	8	8	24.7	40.975	352	20.445	0	22.2	16.5	18.5	17.6	14.5	982990000	0	114120000	95716000	94972000	70004000	76931000
A0A024R8M4;Q14558;C9JNQ3	A0A024R8M4;Q14558;C9JNQ3	Phosphoribosyl pyrophosphate synthase-associated protein 1	PRPSAP1	tr|A0A024R8M4|A0A024R8M4_HUMAN Phosphoribosyl pyrophosphate synthetase-associated protein 1, isoform CRA_a OS=Homo sapiens OX=9606 GN=PRPSAP1 PE=4 SV=1;sp|Q14558|KPRA_HUMAN Phosphoribosyl pyrophosphate synthase-associated protein 1 OS=Homo sapiens OX=9606	3	2	1	1	7.3	39.393	356	1.6504	3.9	3.9	0	3.9	3.9	3.9	0	0	0	0	0	0	0
A0A024R8P8;P63173;J3KT73;J3QL01;J3KSP2	A0A024R8P8;P63173;J3KT73;J3QL01;J3KSP2	60S ribosomal protein L38	RPL38	tr|A0A024R8P8|A0A024R8P8_HUMAN Ribosomal protein L38, isoform CRA_a OS=Homo sapiens OX=9606 GN=RPL38 PE=3 SV=1;sp|P63173|RL38_HUMAN 60S ribosomal protein L38 OS=Homo sapiens OX=9606 GN=RPL38 PE=1 SV=2;tr|J3KT73|J3KT73_HUMAN 60S ribosomal protein L38 OS=Hom	5	6	6	6	50	8.2178	70	24.621	10	31.4	31.4	32.9	35.7	48.6	1405800000	10364000	49707000	98294000	104280000	226630000	74030000
A0A024R8Q1;P10253;I3L0S5;I3L3L3;B7Z5V6	A0A024R8Q1;P10253;I3L0S5;I3L3L3;B7Z5V6	Lysosomal alpha-glucosidase;76 kDa lysosomal alpha-glucosidase;70 kDa lysosomal alpha-glucosidase	GAA	tr|A0A024R8Q1|A0A024R8Q1_HUMAN Glucosidase, alpha acid (Pompe disease, glycogen storage disease type II), isoform CRA_a OS=Homo sapiens OX=9606 GN=GAA PE=3 SV=1;sp|P10253|LYAG_HUMAN Lysosomal alpha-glucosidase OS=Homo sapiens OX=9606 GN=GAA PE=1 SV=4;tr|I3	5	2	2	2	1.7	105.34	952	1.5151	0.8	0.8	0	0	0.8	0	5372400	8754500	0	0	0	0	0
J3KS14;F5H478;B7Z4X9;J3KRU5;X6R3T8;J3QLH3;A0A024R8R0;J3QQJ0;Q9UHR5	J3KS14;F5H478;B7Z4X9;J3KRU5;X6R3T8;J3QLH3;A0A024R8R0;J3QQJ0;Q9UHR5	SAP30-binding protein	SAP30BP	tr|J3KS14|J3KS14_HUMAN SAP30-binding protein (Fragment) OS=Homo sapiens OX=9606 GN=SAP30BP PE=1 SV=1;tr|F5H478|F5H478_HUMAN SAP30-binding protein OS=Homo sapiens OX=9606 GN=SAP30BP PE=1 SV=1;tr|B7Z4X9|B7Z4X9_HUMAN cDNA FLJ53632, highly similar to SAP30-bin	9	2	2	2	26	11.594	104	6.569	0	14.4	26	26	14.4	14.4	209900000	0	14123000	24641000	28132000	14885000	15303000
A0A024R8R4;Q8TAT6;B4DG89;I3L283;I3L4U9;I3L3I1;A0A0D9SFI9;I3L281	A0A024R8R4;Q8TAT6;B4DG89	Nuclear protein localization protein 4 homolog	NPLOC4	tr|A0A024R8R4|A0A024R8R4_HUMAN Nuclear protein localization 4 homolog (S. cerevisiae), isoform CRA_a OS=Homo sapiens OX=9606 GN=NPLOC4 PE=4 SV=1;sp|Q8TAT6|NPL4_HUMAN Nuclear protein localization protein 4 homolog OS=Homo sapiens OX=9606 GN=NPLOC4 PE=1 SV=3	8	6	6	6	12.5	68.119	608	12.447	1.2	1.2	2.3	5.3	2.3	5.3	209050000	0	0	27968000	24151000	26840000	29675000
I3L2L5;A0A024R8R5;I3L4Q0;C9JLW8	I3L2L5;A0A024R8R5;I3L4Q0;C9JLW8	Protein FAM195B	FAM195B;hCG_1818442	tr|I3L2L5|I3L2L5_HUMAN Mapk-regulated corepressor-interacting protein 1 OS=Homo sapiens OX=9606 GN=MCRIP1 PE=1 SV=1;tr|A0A024R8R5|A0A024R8R5_HUMAN HCG1818442, isoform CRA_c OS=Homo sapiens OX=9606 GN=hCG_1818442 PE=4 SV=1;tr|I3L4Q0|I3L4Q0_HUMAN HCG1818442,	4	1	1	1	12	10.463	92	1.4713	0	0	0	12	12	0	20457000	0	0	0	9797600	11540000	0
A0A024R8S3;P61956;A8MUA9;A8MU27;Q6EEV6;P55854	A0A024R8S3;P61956;A8MUA9;A8MU27;Q6EEV6;P55854	Small ubiquitin-related modifier;Small ubiquitin-related modifier 2;Small ubiquitin-related modifier 4;Small ubiquitin-related modifier 3	SUMO2;SUMO3;SUMO4	tr|A0A024R8S3|A0A024R8S3_HUMAN Small ubiquitin-related modifier OS=Homo sapiens OX=9606 GN=SUMO2 PE=3 SV=1;sp|P61956|SUMO2_HUMAN Small ubiquitin-related modifier 2 OS=Homo sapiens OX=9606 GN=SUMO2 PE=1 SV=3;tr|A8MUA9|A8MUA9_HUMAN SMT3 suppressor of mif two	6	2	2	2	23.2	10.871	95	17.434	23.2	23.2	23.2	23.2	23.2	23.2	5094900000	1061100000	370250000	378880000	561300000	430510000	476610000
A0A024R8S5;P07237;B4DUA5;H7BZ94;B4DLN6;B4DNL5;H0Y3Z3;Q96C96;B3KTQ9;I3L398;I3L312;B4DJS0;I3L0S0;I3NI03;I3L3U6;I3L4M2;B4DNP9;I3L514;I3L3P5;I3L1Y5;REV__A0A2R8Y4P3;REV__H0YJG4;REV__A0A2R8Y840;REV__Q9HCK8	A0A024R8S5;P07237;B4DUA5;H7BZ94;B4DLN6;B4DNL5;H0Y3Z3	Protein disulfide-isomerase	P4HB	tr|A0A024R8S5|A0A024R8S5_HUMAN Protein disulfide-isomerase OS=Homo sapiens OX=9606 GN=P4HB PE=2 SV=1;sp|P07237|PDIA1_HUMAN Protein disulfide-isomerase OS=Homo sapiens OX=9606 GN=P4HB PE=1 SV=3;tr|B4DUA5|B4DUA5_HUMAN cDNA FLJ59430, highly similar to Protein	24	30	30	30	60.2	57.116	508	257.03	34.8	56.3	52	48.6	57.1	51.6	44677000000	2773400000	4270100000	3321800000	4148700000	3545600000	3808700000
K7EJ35;A0A024R8T9;O43760	K7EJ35;A0A024R8T9;O43760	Synaptogyrin;Synaptogyrin-2	SYNGR2	tr|K7EJ35|K7EJ35_HUMAN Synaptogyrin 2, isoform CRA_a OS=Homo sapiens OX=9606 GN=SYNGR2 PE=1 SV=1;tr|A0A024R8T9|A0A024R8T9_HUMAN Synaptogyrin OS=Homo sapiens OX=9606 GN=SYNGR2 PE=3 SV=1;sp|O43760|SNG2_HUMAN Synaptogyrin-2 OS=Homo sapiens OX=9606 GN=SYNGR2 P	3	1	1	1	6	18.812	168	1.307	6	0	0	0	6	0	51798000	55192000	0	0	0	8898500	0
Q53G91;A0A024R8U1;O15427;J3QQS9;J3QQV2;J3QSC3;J3KTI8	Q53G91;A0A024R8U1;O15427;J3QQS9;J3QQV2;J3QSC3;J3KTI8	Monocarboxylate transporter 4	SLC16A3	tr|Q53G91|Q53G91_HUMAN Solute carrier family 16, member 3 variant (Fragment) OS=Homo sapiens OX=9606 PE=2 SV=1;tr|A0A024R8U1|A0A024R8U1_HUMAN Solute carrier family 16 (Monocarboxylic acid transporters), member 3, isoform CRA_a OS=Homo sapiens OX=9606 GN=SL	7	2	2	2	4.5	49.483	465	1.5232	0	0	0	0	4.5	0	3974700	0	0	0	0	6097400	0
J3KP15;Q53FN0;A0A024R8U5;Q01130;J3QL05;Q8NAK9;B3KUY1;B3KX15;Q6NXQ0;Q8N220;B3KVY2;B3KUF7;A0A024R3A8;Q9BRL6;A4D2F7;A4D2F6	J3KP15;Q53FN0;A0A024R8U5;Q01130;J3QL05;Q8NAK9;B3KUY1;B3KX15;Q6NXQ0;Q8N220;B3KVY2;B3KUF7;A0A024R3A8;Q9BRL6	Serine/arginine-rich splicing factor 2;Serine/arginine-rich splicing factor 8	SRSF2;SFRS2;SRP46;SRSF8	tr|J3KP15|J3KP15_HUMAN Serine/arginine-rich-splicing factor 2 (Fragment) OS=Homo sapiens OX=9606 GN=SRSF2 PE=1 SV=8;tr|Q53FN0|Q53FN0_HUMAN Splicing factor, arginine/serine-rich 2 variant (Fragment) OS=Homo sapiens OX=9606 PE=2 SV=1;tr|A0A024R8U5|A0A024R8U5	16	6	6	6	46.6	15.371	133	93.366	42.1	41.4	41.4	41.4	41.4	46.6	8198400000	786700000	578630000	604370000	765560000	837450000	783580000
E7D7X9;A0A024R8U9;P32322;E2QRB3;E7D7Y0;A0A1B2JLU7;Q2TU78;Q8TBX0;B7Z8T1;J3KQ22;J3QL24;J3QKT4;J3QR88;J3QLK9;J3QL23;J3QL32;J3KTA8;J3QKT3;J3QRZ0	E7D7X9;A0A024R8U9;P32322;E2QRB3;E7D7Y0;A0A1B2JLU7;Q2TU78;Q8TBX0;B7Z8T1;J3KQ22;J3QL24;J3QKT4	Pyrroline-5-carboxylate reductase;Pyrroline-5-carboxylate reductase 1, mitochondrial	PYCR1;PIG45	tr|E7D7X9|E7D7X9_HUMAN Pyrroline-5-carboxylate reductase OS=Homo sapiens OX=9606 PE=2 SV=1;tr|A0A024R8U9|A0A024R8U9_HUMAN Pyrroline-5-carboxylate reductase OS=Homo sapiens OX=9606 GN=PYCR1 PE=3 SV=1;sp|P32322|P5CR1_HUMAN Pyrroline-5-carboxylate reductase 1	19	8	7	7	39.8	33.39	319	49.772	24.8	23.5	23.5	34.5	29.2	22.3	2811900000	547940000	367270000	332920000	169800000	145130000	178080000
A0A0S2Z5A5;A0A024R8V0;Q9UHD8;A0A024R8Q0;A0A0S2Z5W9;K7EL40;K7EK18;K7ER52;K7EIE4;K7EQD7;K7ELJ9;K7EJZ2;K7ER14;K7EJL9;Q1WWK5;K7EIR4;K7EKN4;K7EN52;K7ENQ5;K7EQ08;A2VCQ5;K7EJV0;K7EJ51;K7EPY1;K7ENL0;B4DTL7	A0A0S2Z5A5;A0A024R8V0;Q9UHD8;A0A024R8Q0;A0A0S2Z5W9;K7EL40;K7EK18	Septin-9	2019-09-09	tr|A0A0S2Z5A5|A0A0S2Z5A5_HUMAN Septin 9 isoform 1 (Fragment) OS=Homo sapiens OX=9606 GN=SEPT9 PE=2 SV=1;tr|A0A024R8V0|A0A024R8V0_HUMAN Septin 9, isoform CRA_a OS=Homo sapiens OX=9606 GN=SEPT9 PE=3 SV=1;sp|Q9UHD8|SEPT9_HUMAN Septin-9 OS=Homo sapiens OX=9606	26	12	12	12	28.7	63.665	568	27.876	8.1	16.2	16	16.9	11.3	15	2500900000	296850000	248650000	234410000	249100000	205320000	269380000
B4DLU3;B4DL81;A0A024R8V5;Q32NB8	B4DLU3;B4DL81;A0A024R8V5;Q32NB8	CDP-diacylglycerol--glycerol-3-phosphate 3-phosphatidyltransferase, mitochondrial	hCG_1642326;PGS1	tr|B4DLU3|B4DLU3_HUMAN CDP-diacylglycerol--glycerol-3-phosphate 3-phosphatidyltransferase OS=Homo sapiens OX=9606 PE=2 SV=1;tr|B4DL81|B4DL81_HUMAN CDP-diacylglycerol--glycerol-3-phosphate 3-phosphatidyltransferase OS=Homo sapiens OX=9606 PE=2 SV=1;tr|A0A02	4	1	1	1	3.3	47.905	421	1.8197	3.3	0	0	0	0	0	0	0	0	0	0	0	0
A0A024R8V6;Q9P275;B3KMW2;A0A075B784;Q9H9C5;E9PEW0;K7EIH0;K7ERC1;K7EKN3;K7EKL7;K7ELT3;K7EQS0;K7EPT1;K7ELR5;K7EMM6;Q8IXW9	A0A024R8V6;Q9P275;B3KMW2;A0A075B784	Ubiquitin carboxyl-terminal hydrolase;Ubiquitin carboxyl-terminal hydrolase 36	USP36	tr|A0A024R8V6|A0A024R8V6_HUMAN Ubiquitin specific peptidase 36, isoform CRA_b OS=Homo sapiens OX=9606 GN=USP36 PE=3 SV=1;sp|Q9P275|UBP36_HUMAN Ubiquitin carboxyl-terminal hydrolase 36 OS=Homo sapiens OX=9606 GN=USP36 PE=1 SV=4;tr|B3KMW2|B3KMW2_HUMAN cDNA F	16	7	7	7	6.4	122.91	1123	9.8202	2.8	1.8	2.8	1.8	0	2.1	156230000	30460000	25079000	19399000	15768000	0	14060000
A0A024R8W0;P38919;I3L3H2	A0A024R8W0;P38919;I3L3H2	Eukaryotic initiation factor 4A-III;Eukaryotic initiation factor 4A-III, N-terminally processed	DDX48;EIF4A3	tr|A0A024R8W0|A0A024R8W0_HUMAN DEAD (Asp-Glu-Ala-Asp) box polypeptide 48, isoform CRA_a OS=Homo sapiens OX=9606 GN=DDX48 PE=3 SV=1;sp|P38919|IF4A3_HUMAN Eukaryotic initiation factor 4A-III OS=Homo sapiens OX=9606 GN=EIF4A3 PE=1 SV=4;tr|I3L3H2|I3L3H2_HUMAN	3	28	28	24	72	46.871	411	163.58	29.4	48.7	44.5	45.5	54	59.9	25416000000	3278200000	2530600000	2486100000	1972700000	1854800000	1929900000
A0A0C4DG88;A0A345S7Y2;B3KRE9;A0A0P0GE07;A0A024R8Y2;P14859;H0YNW1;A0A024R0L3;H0YLL6;B5ME60;A0A0A0MT46;H0YKT2;Q9UKI9;P09086;H0YLC5;U3KQ96;U3KQN1	A0A0C4DG88;A0A345S7Y2;B3KRE9;A0A0P0GE07;A0A024R8Y2;P14859;H0YNW1;A0A024R0L3;H0YLL6;B5ME60;A0A0A0MT46;H0YKT2;Q9UKI9;P09086	POU domain protein;POU domain, class 2, transcription factor 1;POU domain, class 2, transcription factor 3;POU domain, class 2, transcription factor 2	POU2F1;POU2F2;POU2F3	tr|A0A0C4DG88|A0A0C4DG88_HUMAN POU domain protein (Fragment) OS=Homo sapiens OX=9606 GN=POU2F1 PE=1 SV=1;tr|A0A345S7Y2|A0A345S7Y2_HUMAN POU domain protein OS=Homo sapiens OX=9606 GN=POU2F1 PE=2 SV=1;tr|B3KRE9|B3KRE9_HUMAN POU domain protein OS=Homo sapiens	17	3	2	2	6.6	58.683	561	3.94	3.2	0	0	5.5	1.1	3.4	77209000	19444000	0	0	10393000	0	16907000
Q53GB9;A0A024R8Z1;Q5VV89;O14880;Q5VV87	Q53GB9;A0A024R8Z1;Q5VV89;O14880;Q5VV87	Microsomal glutathione S-transferase 3	MGST3	tr|Q53GB9|Q53GB9_HUMAN Microsomal glutathione S-transferase 3 variant (Fragment) OS=Homo sapiens OX=9606 PE=2 SV=1;tr|A0A024R8Z1|A0A024R8Z1_HUMAN Microsomal glutathione S-transferase 3, isoform CRA_a OS=Homo sapiens OX=9606 GN=MGST3 PE=4 SV=1;tr|Q5VV89|Q5V	5	2	2	2	23.7	16.53	152	8.1026	0	23.7	23.7	23.7	9.2	9.2	515150000	0	62596000	47455000	46243000	44550000	49652000
A8K4A8;A0A024R8Z9;Q6PI48;A0A3B3ISK7;Q9H9J7;A0A3B3IT01;Q9NVT8;A0A3B3ITS3;A0A3B3IS01;A0A3B3IS54;A0A3B3ITK9;Q9H9M6	A8K4A8;A0A024R8Z9;Q6PI48;A0A3B3ISK7;Q9H9J7;A0A3B3IT01;Q9NVT8;A0A3B3ITS3;A0A3B3IS01;A0A3B3IS54	Aspartate--tRNA ligase, mitochondrial	DARS2	tr|A8K4A8|A8K4A8_HUMAN cDNA FLJ76156, highly similar to Homo sapiens aspartyl-tRNA synthetase 2 (DARS2), mRNA OS=Homo sapiens OX=9606 PE=2 SV=1;tr|A0A024R8Z9|A0A024R8Z9_HUMAN Aspartyl-tRNA synthetase 2 (Mitochondrial), isoform CRA_b OS=Homo sapiens OX=9606	12	13	13	13	22.6	73.574	645	18.157	2.5	6	4.8	11	11.2	13.2	945040000	59975000	55927000	51331000	125840000	98975000	93814000
A0A024R904;Q9HB71;Q6NVY0;B4DFD3;B2ZWH1	A0A024R904;Q9HB71;Q6NVY0	Calcyclin-binding protein	CACYBP	tr|A0A024R904|A0A024R904_HUMAN Calcyclin binding protein, isoform CRA_a OS=Homo sapiens OX=9606 GN=CACYBP PE=4 SV=1;sp|Q9HB71|CYBP_HUMAN Calcyclin-binding protein OS=Homo sapiens OX=9606 GN=CACYBP PE=1 SV=2;tr|Q6NVY0|Q6NVY0_HUMAN Calcyclin binding protein	5	14	14	14	70.6	26.21	228	67.436	32.5	40.8	45.6	42.1	49.6	49.1	5111100000	389910000	444710000	419930000	506150000	603370000	583330000
A0A024R913;P56937;Q9NRW5;B4DF79;V9GYN3;Q5MGS6	A0A024R913;P56937;Q9NRW5;B4DF79	3-keto-steroid reductase	hCG_2024989;HSD17B7	tr|A0A024R913|A0A024R913_HUMAN HCG2024989, isoform CRA_a OS=Homo sapiens OX=9606 GN=hCG_2024989 PE=4 SV=1;sp|P56937|DHB7_HUMAN 3-keto-steroid reductase OS=Homo sapiens OX=9606 GN=HSD17B7 PE=1 SV=1;tr|Q9NRW5|Q9NRW5_HUMAN 17-beta-hydroxysteroid dehydrogenase	6	4	4	4	15.5	38.206	341	9.7002	0	9.7	12.6	6.2	9.7	6.5	559550000	0	68243000	60133000	64519000	53235000	50323000
A0A024R957;Q8NFQ8	A0A024R957;Q8NFQ8	Torsin-1A-interacting protein 2	TOR1AIP2	tr|A0A024R957|A0A024R957_HUMAN Torsin A interacting protein 2, isoform CRA_b OS=Homo sapiens OX=9606 GN=TOR1AIP2 PE=4 SV=1;sp|Q8NFQ8|TOIP2_HUMAN Torsin-1A-interacting protein 2 OS=Homo sapiens OX=9606 GN=TOR1AIP2 PE=1 SV=1	2	4	4	4	13	51.263	470	5.7396	8.5	9.8	0	9.8	3	5.3	474790000	95701000	60702000	0	24711000	34983000	36945000
Q6IAJ3;A0A024R967;Q6FIF9;B1ALM5;B4E1H4;Q9P0T7;B7Z6P5;Q543A1;Q9NQ34	Q6IAJ3;A0A024R967;Q6FIF9;B1ALM5;B4E1H4;Q9P0T7;B7Z6P5;Q543A1;Q9NQ34	Transmembrane protein 9;Transmembrane protein 9B	TMEM9;TMEM9B	tr|Q6IAJ3|Q6IAJ3_HUMAN TMEM9 protein OS=Homo sapiens OX=9606 GN=TMEM9 PE=2 SV=1;tr|A0A024R967|A0A024R967_HUMAN Transmembrane protein 9, isoform CRA_b OS=Homo sapiens OX=9606 GN=TMEM9 PE=4 SV=1;tr|Q6FIF9|Q6FIF9_HUMAN TMEM9 protein OS=Homo sapiens OX=9606 GN	9	2	2	2	10.9	20.502	183	1.3989	3.8	3.8	3.8	3.8	3.8	10.9	144540000	40126000	22398000	0	16839000	19619000	0
A8K8U3;A7E2D8;Q68DH9;A0A024R968;P23634	A8K8U3;A7E2D8;Q68DH9;A0A024R968;P23634	Calcium-transporting ATPase;Plasma membrane calcium-transporting ATPase 4	ATP2B4;DKFZp686M088	tr|A8K8U3|A8K8U3_HUMAN Calcium-transporting ATPase OS=Homo sapiens OX=9606 PE=2 SV=1;tr|A7E2D8|A7E2D8_HUMAN Calcium-transporting ATPase OS=Homo sapiens OX=9606 GN=ATP2B4 PE=2 SV=1;tr|Q68DH9|Q68DH9_HUMAN Calcium-transporting ATPase OS=Homo sapiens OX=9606 G	5	8	3	3	9.9	128.78	1164	12.832	3.8	4.5	3	5.6	3	2.8	182800000	17390000	0	0	15121000	0	0
A0A024R972;P11047;Q6NVY8;R4GNC7;Q8N2D6;Q9Y6N6	A0A024R972;P11047	Laminin subunit gamma-1	LAMC1	tr|A0A024R972|A0A024R972_HUMAN Laminin, gamma 1 (Formerly LAMB2), isoform CRA_a OS=Homo sapiens OX=9606 GN=LAMC1 PE=4 SV=1;sp|P11047|LAMC1_HUMAN Laminin subunit gamma-1 OS=Homo sapiens OX=9606 GN=LAMC1 PE=1 SV=3	6	52	52	52	40.6	174.01	1573	323.31	5.7	13.3	11.5	33.1	28.5	34.1	48609000000	473060000	489900000	536520000	8203700000	7397300000	8109600000
A0A024R973;Q5SWX8	A0A024R973;Q5SWX8	Protein odr-4 homolog	C1orf27;ODR4	tr|A0A024R973|A0A024R973_HUMAN Chromosome 1 open reading frame 27, isoform CRA_b OS=Homo sapiens OX=9606 GN=C1orf27 PE=4 SV=1;sp|Q5SWX8|ODR4_HUMAN Protein odr-4 homolog OS=Homo sapiens OX=9606 GN=ODR4 PE=1 SV=1	2	4	4	4	14.4	39.787	354	9.0448	2.5	3.4	6.8	5.1	0	3.4	141760000	28660000	0	0	20719000	0	0
A0A024R977;Q96BM9;B2R7U5;A0A087X2J2	A0A024R977;Q96BM9;B2R7U5	ADP-ribosylation factor-like protein 8A	ARL8A	tr|A0A024R977|A0A024R977_HUMAN ADP-ribosylation factor-like 8A, isoform CRA_a OS=Homo sapiens OX=9606 GN=ARL8A PE=3 SV=1;sp|Q96BM9|ARL8A_HUMAN ADP-ribosylation factor-like protein 8A OS=Homo sapiens OX=9606 GN=ARL8A PE=1 SV=1;tr|B2R7U5|B2R7U5_HUMAN cDNA, F	4	6	6	3	40.9	21.416	186	15.157	9.7	23.1	32.3	28.5	27.4	10.2	817770000	64969000	77140000	37621000	107580000	106650000	76921000
A0A024R983;P10155;H0Y9N5;D6RE09;B3KN94;D6RDN1	A0A024R983;P10155	60 kDa SS-A/Ro ribonucleoprotein	TROVE2	tr|A0A024R983|A0A024R983_HUMAN TROVE domain family, member 2, isoform CRA_b OS=Homo sapiens OX=9606 GN=TROVE2 PE=4 SV=1;sp|P10155|RO60_HUMAN 60 kDa SS-A/Ro ribonucleoprotein OS=Homo sapiens OX=9606 GN=RO60 PE=1 SV=2	6	8	8	8	18	60.67	538	26.693	1.7	5	4.5	4.5	7.1	6.1	524930000	90778000	26385000	23346000	36416000	70050000	45126000
A0A024R994;O75131;Q05DL8;A0A087WYQ3;A0A087WXR6;E5RHZ0;H0YB26;A0A087WUS8;E5RFT7;Q4G168;B3KWK1;B2RD40;A8K8A4;E7ENV7;B7Z370;Q96FN4;Q8IYJ1;Q96A23;O95741;Q86YQ8;Q9HCH3;Q9UBL6	A0A024R994;O75131;Q05DL8	Copine-3	CPNE3	tr|A0A024R994|A0A024R994_HUMAN Copine III, isoform CRA_a OS=Homo sapiens OX=9606 GN=CPNE3 PE=4 SV=1;sp|O75131|CPNE3_HUMAN Copine-3 OS=Homo sapiens OX=9606 GN=CPNE3 PE=1 SV=1;tr|Q05DL8|Q05DL8_HUMAN CPNE3 protein (Fragment) OS=Homo sapiens OX=9606 GN=CPNE3 P	22	9	9	9	22.2	60.13	537	11.349	5.6	3.4	9.7	13.4	17.7	16	850540000	81405000	61019000	89398000	81948000	103320000	75668000
A0A024R9A4;O15523;B4E132;B4E010;C9J8G5;C9J081;A0A2R8Y4D2;D6RCM4;Q9NQI0;H0Y960	A0A024R9A4;O15523;B4E132;B4E010	ATP-dependent RNA helicase DDX3Y	DDX3Y	tr|A0A024R9A4|A0A024R9A4_HUMAN DEAD (Asp-Glu-Ala-Asp) box polypeptide 3, Y-linked, isoform CRA_a OS=Homo sapiens OX=9606 GN=DDX3Y PE=3 SV=1;sp|O15523|DDX3Y_HUMAN ATP-dependent RNA helicase DDX3Y OS=Homo sapiens OX=9606 GN=DDX3Y PE=1 SV=2;tr|B4E132|B4E132_H	10	25	4	4	45.9	73.153	660	8.2316	14.2	23.8	22.1	22.9	30.8	25.5	481270000	0	0	0	0	0	0
A0A024R9A9;Q9NPD8	A0A024R9A9;Q9NPD8	Ubiquitin-conjugating enzyme E2 T	UBE2T	tr|A0A024R9A9|A0A024R9A9_HUMAN Ubiquitin-conjugating enzyme E2T (Putative), isoform CRA_a OS=Homo sapiens OX=9606 GN=UBE2T PE=3 SV=1;sp|Q9NPD8|UBE2T_HUMAN Ubiquitin-conjugating enzyme E2 T OS=Homo sapiens OX=9606 GN=UBE2T PE=1 SV=1	2	1	1	1	4.1	22.521	197	1.4449	0	0	0	4.1	0	0	43538000	0	0	0	5840800	0	0
A4FU00;A0A024R9B3;Q8N9I0	A4FU00;A0A024R9B3;Q8N9I0	Synaptotagmin-2	SYT2	tr|A4FU00|A4FU00_HUMAN SYT2 protein (Fragment) OS=Homo sapiens OX=9606 GN=SYT2 PE=2 SV=1;tr|A0A024R9B3|A0A024R9B3_HUMAN Synaptotagmin II, isoform CRA_a OS=Homo sapiens OX=9606 GN=SYT2 PE=4 SV=1;sp|Q8N9I0|SYT2_HUMAN Synaptotagmin-2 OS=Homo sapiens OX=9606 G	3	3	2	2	10.4	35.592	317	4.4055	2.2	4.1	6.3	4.1	0	0	54476000	0	0	12199000	8428500	0	0
A0A024R9B5;B4DMM7;Q15291;B4DLF8	A0A024R9B5;B4DMM7;Q15291;B4DLF8	Retinoblastoma-binding protein 5	RBBP5	tr|A0A024R9B5|A0A024R9B5_HUMAN Retinoblastoma binding protein 5, isoform CRA_b OS=Homo sapiens OX=9606 GN=RBBP5 PE=4 SV=1;tr|B4DMM7|B4DMM7_HUMAN cDNA FLJ59722, highly similar to Retinoblastoma-binding protein 5 OS=Homo sapiens OX=9606 PE=2 SV=1;sp|Q15291|R	4	5	5	5	14.3	59.152	538	8.8506	2	10.4	8.4	8	2.4	8.2	231580000	20103000	22668000	0	25832000	0	0
A0A024R9B7;P09669	A0A024R9B7;P09669	Cytochrome c oxidase subunit 6C	COX6C	tr|A0A024R9B7|A0A024R9B7_HUMAN Cytochrome c oxidase subunit VIc, isoform CRA_a OS=Homo sapiens OX=9606 GN=COX6C PE=2 SV=1;sp|P09669|COX6C_HUMAN Cytochrome c oxidase subunit 6C OS=Homo sapiens OX=9606 GN=COX6C PE=1 SV=2	2	7	7	7	49.3	8.7813	75	6.5031	40	49.3	48	46.7	37.3	48	3456800000	349740000	288350000	254570000	301880000	265090000	236560000
B3KPZ7;A0A024R9C0;B4DYX8;Q6P1N1;Q9P0J1	B3KPZ7;A0A024R9C0;B4DYX8;Q6P1N1;Q9P0J1	[Pyruvate dehydrogenase [acetyl-transferring]]-phosphatase 1, mitochondrial	PPM2C;PDP1	tr|B3KPZ7|B3KPZ7_HUMAN cDNA FLJ32517 fis, clone SMINT1000117, highly similar to Pyruvate dehydrogenase (lipoamide)-phosphatase 1 OS=Homo sapiens OX=9606 PE=2 SV=1;tr|A0A024R9C0|A0A024R9C0_HUMAN Protein phosphatase 2C, magnesium-dependent, catalytic subunit	5	3	3	3	7.3	60.796	535	2.1882	3	0	0	1.5	0	0	23906000	0	0	0	3996400	0	0
A0A024R9C1;P11940;E7EQV3;B4DZW4;E7ERJ7;B4DQX0;A0A087WTT1;B3KT93;A0A024R9E2;H0YAR2;Q5VX58;Q3ZCS4;Q9H361;Q2VIP3;H0YBN4;H0YAP2;H0YAS6;H0YB75;E5RJB9;H0YAS7;H0YB86;E5RGH3;E5RH24;Q4VXU2;H0YC10;E5RHG7;H0YAW6;Q59GZ7;E5RGC4;E5RFD8;L0R533;E5RJM8;H0YER0;H0Y6X6;A8K8J2	A0A024R9C1;P11940;E7EQV3;B4DZW4;E7ERJ7;B4DQX0;A0A087WTT1;B3KT93;A0A024R9E2;H0YAR2	Polyadenylate-binding protein;Polyadenylate-binding protein 1	PABPC1	tr|A0A024R9C1|A0A024R9C1_HUMAN Polyadenylate-binding protein OS=Homo sapiens OX=9606 GN=PABPC1 PE=3 SV=1;sp|P11940|PABP1_HUMAN Polyadenylate-binding protein 1 OS=Homo sapiens OX=9606 GN=PABPC1 PE=1 SV=2;tr|E7EQV3|E7EQV3_HUMAN Polyadenylate-binding protein	35	30	30	20	55.3	70.67	636	173.88	15.3	37.3	39.3	39.3	43.9	34.6	19954000000	1656200000	1463300000	1466200000	2212700000	1830600000	1895000000
E5RJB8;E5RHU3;E7ESK6;E9PBI9;B7Z5H2;B4DQ56;A0A024R9D1;P34741	E5RJB8;E5RHU3;E7ESK6;E9PBI9;B7Z5H2;B4DQ56;A0A024R9D1;P34741	Syndecan;Syndecan-2	SDC2	tr|E5RJB8|E5RJB8_HUMAN Syndecan-2 (Fragment) OS=Homo sapiens OX=9606 GN=SDC2 PE=1 SV=1;tr|E5RHU3|E5RHU3_HUMAN Syndecan-2 (Fragment) OS=Homo sapiens OX=9606 GN=SDC2 PE=1 SV=2;tr|E7ESK6|E7ESK6_HUMAN Syndecan OS=Homo sapiens OX=9606 GN=SDC2 PE=1 SV=1;tr|E9PBI	8	1	1	1	10.9	14.905	137	2.118	10.9	0	0	0	0	0	75548000	8281600	0	0	0	0	0
A0A024R9D2;Q86UE4;E5RJU9;H0YB56;H0YBJ8;H0YBE0	A0A024R9D2;Q86UE4;E5RJU9	Protein LYRIC	MTDH	tr|A0A024R9D2|A0A024R9D2_HUMAN Metadherin, isoform CRA_a OS=Homo sapiens OX=9606 GN=MTDH PE=4 SV=1;sp|Q86UE4|LYRIC_HUMAN Protein LYRIC OS=Homo sapiens OX=9606 GN=MTDH PE=1 SV=2;tr|E5RJU9|E5RJU9_HUMAN Protein LYRIC OS=Homo sapiens OX=9606 GN=MTDH PE=1 SV=1	6	12	12	12	28.9	63.836	582	25.846	13.1	11.3	10.1	22.3	13.6	14.1	1179200000	171660000	148020000	112210000	103090000	83040000	88177000
E5RI99;A0A024R9D3;P62888;E5RJH3;A0A0C4DH44;A0A0B4J213	E5RI99;A0A024R9D3;P62888;E5RJH3;A0A0C4DH44	60S ribosomal protein L30	RPL30	tr|E5RI99|E5RI99_HUMAN 60S ribosomal protein L30 (Fragment) OS=Homo sapiens OX=9606 GN=RPL30 PE=1 SV=1;tr|A0A024R9D3|A0A024R9D3_HUMAN Ribosomal protein L30, isoform CRA_b OS=Homo sapiens OX=9606 GN=RPL30 PE=3 SV=1;sp|P62888|RL30_HUMAN 60S ribosomal protein	6	9	9	9	70.2	12.656	114	65.11	49.1	64.9	64.9	64.9	70.2	56.1	17484000000	1244400000	1179300000	1451900000	1812900000	1613800000	1558400000
A0A024R9D7;Q16698;E5RJG7;Q7LDK6;E5RFV2;E5RJD2;E5RID6;H0YAW3	A0A024R9D7;Q16698;E5RJG7;Q7LDK6;E5RFV2	2,4-dienoyl-CoA reductase, mitochondrial	DECR1;DECR	tr|A0A024R9D7|A0A024R9D7_HUMAN 2,4-dienoyl CoA reductase 1, mitochondrial, isoform CRA_b OS=Homo sapiens OX=9606 GN=DECR1 PE=4 SV=1;sp|Q16698|DECR_HUMAN 2,4-dienoyl-CoA reductase, mitochondrial OS=Homo sapiens OX=9606 GN=DECR1 PE=1 SV=1;tr|E5RJG7|E5RJG7_HU	8	9	9	9	29.9	36.067	335	55.149	13.4	24.5	21.2	21.5	17.3	9.6	2472600000	339520000	260540000	261950000	199030000	141900000	123580000
A0A024R9D9;Q9NPA8;E5RHX8;J3KNT2;E5RI00;E5RHT9;E5RJ84	A0A024R9D9;Q9NPA8;E5RHX8	Transcription and mRNA export factor ENY2	ENY2	tr|A0A024R9D9|A0A024R9D9_HUMAN Transcription and mRNA export factor ENY2 OS=Homo sapiens OX=9606 GN=ENY2 PE=3 SV=1;sp|Q9NPA8|ENY2_HUMAN Transcription and mRNA export factor ENY2 OS=Homo sapiens OX=9606 GN=ENY2 PE=1 SV=1;tr|E5RHX8|E5RHX8_HUMAN Transcription	7	3	3	3	32.7	11.528	101	40.905	6.9	25.7	25.7	25.7	25.7	25.7	836040000	0	70706000	96051000	85325000	112450000	117900000
B4E1G1;A0A024R9G3;Q9BUN8;E5RGY0	B4E1G1;A0A024R9G3;Q9BUN8;E5RGY0	Derlin-1	DERL1	tr|B4E1G1|B4E1G1_HUMAN Derlin OS=Homo sapiens OX=9606 GN=DERL1 PE=1 SV=1;tr|A0A024R9G3|A0A024R9G3_HUMAN Derlin OS=Homo sapiens OX=9606 GN=DERL1 PE=3 SV=1;sp|Q9BUN8|DERL1_HUMAN Derlin-1 OS=Homo sapiens OX=9606 GN=DERL1 PE=1 SV=1;tr|E5RGY0|E5RGY0_HUMAN Derli	4	2	2	2	12.6	17.033	151	3.925	5.3	12.6	12.6	12.6	7.3	0	528160000	33631000	58907000	45106000	47865000	33412000	0
E5RK61;E5RFS4;E5RHU5;E5RGI7;E5RJE1;E5RIR8;E5RJL8;E5RI16;Q68D08;A0A024R9G4;Q9NUQ9	E5RK61;E5RFS4;E5RHU5;E5RGI7;E5RJE1;E5RIR8;E5RJL8;E5RI16;Q68D08;A0A024R9G4;Q9NUQ9	Protein FAM49B	FAM49B;DKFZp686B04128	tr|E5RK61|E5RK61_HUMAN Protein FAM49B (Fragment) OS=Homo sapiens OX=9606 GN=FAM49B PE=1 SV=1;tr|E5RFS4|E5RFS4_HUMAN Protein FAM49B (Fragment) OS=Homo sapiens OX=9606 GN=FAM49B PE=1 SV=1;tr|E5RHU5|E5RHU5_HUMAN Protein FAM49B (Fragment) OS=Homo sapiens OX=96	11	1	1	1	20.6	7.0858	63	10.58	0	20.6	0	20.6	20.6	0	149180000	0	21235000	0	7645400	22736000	0
A0A024R9G7;Q6PL18;A0A0B4J211	A0A024R9G7;Q6PL18;A0A0B4J211	ATPase family AAA domain-containing protein 2	ATAD2	tr|A0A024R9G7|A0A024R9G7_HUMAN ATPase family, AAA domain containing 2, isoform CRA_c OS=Homo sapiens OX=9606 GN=ATAD2 PE=4 SV=1;sp|Q6PL18|ATAD2_HUMAN ATPase family AAA domain-containing protein 2 OS=Homo sapiens OX=9606 GN=ATAD2 PE=1 SV=1;tr|A0A0B4J211|A0A	3	2	2	2	1.8	158.55	1390	2.0342	0	0.6	0	0	0	0	23597000	0	9172400	0	0	0	0
A0A024R9H2;P52758;H0YBX3;H0YB34	A0A024R9H2;P52758;H0YBX3;H0YB34	Ribonuclease UK114	HRSP12	tr|A0A024R9H2|A0A024R9H2_HUMAN Heat-responsive protein 12, isoform CRA_a OS=Homo sapiens OX=9606 GN=HRSP12 PE=4 SV=1;sp|P52758|RIDA_HUMAN 2-iminobutanoate/2-iminopropanoate deaminase OS=Homo sapiens OX=9606 GN=RIDA PE=1 SV=1;tr|H0YBX3|H0YBX3_HUMAN 2-iminob	4	3	3	3	27	14.494	137	5.6425	15.3	19	19	27	11.7	19	634400000	161150000	57115000	67473000	46191000	32571000	29409000
E5RHD8;E5RI03;B4DWJ1;A0A024R9H6;I6L996;E9PEI4;Q8N9D7;H0YB16;B4DH13;H0YBZ1;Q59GN8;Q59GM6;H0YBP1;A0A059VC25;Q658W2;E7ESA6;Q05397	E5RHD8;E5RI03;B4DWJ1;A0A024R9H6;I6L996;E9PEI4;Q8N9D7;H0YB16;B4DH13;H0YBZ1;Q59GN8;Q59GM6;H0YBP1;A0A059VC25;Q658W2;E7ESA6;Q05397	Focal adhesion kinase 1	PTK2;FAK;DKFZp666O0110	tr|E5RHD8|E5RHD8_HUMAN Focal adhesion kinase 1 OS=Homo sapiens OX=9606 GN=PTK2 PE=1 SV=1;tr|E5RI03|E5RI03_HUMAN Focal adhesion kinase 1 (Fragment) OS=Homo sapiens OX=9606 GN=PTK2 PE=1 SV=1;tr|B4DWJ1|B4DWJ1_HUMAN Focal adhesion kinase 1 OS=Homo sapiens OX=9	17	1	1	1	8.7	12.863	115	1.4106	8.7	0	8.7	8.7	0	8.7	37643000	0	0	8021500	7157800	0	8836600
A0A024R9I0;P21283;E7EV59;B7Z593	A0A024R9I0;P21283;E7EV59;B7Z593	V-type proton ATPase subunit C 1	ATP6V1C1	tr|A0A024R9I0|A0A024R9I0_HUMAN V-type proton ATPase subunit C OS=Homo sapiens OX=9606 GN=ATP6V1C1 PE=2 SV=1;sp|P21283|VATC1_HUMAN V-type proton ATPase subunit C 1 OS=Homo sapiens OX=9606 GN=ATP6V1C1 PE=1 SV=4;tr|E7EV59|E7EV59_HUMAN V-type proton ATPase sub	4	10	10	10	31.9	43.941	382	33.526	3.1	16.8	14.1	23.6	6.5	11	993280000	18544000	114390000	78344000	93891000	137390000	88887000
A0A024R9J0;O60216;B3KUT8;E5RFV8;E5RIN7;E5RJW1;E5RJK5;E5RG18;E5RI01;E5RFZ5;A0A140T8W2;F6KSS9;Q9H4I0	A0A024R9J0;O60216	Double-strand-break repair protein rad21 homolog	RAD21	tr|A0A024R9J0|A0A024R9J0_HUMAN RAD21 homolog (S. pombe), isoform CRA_a OS=Homo sapiens OX=9606 GN=RAD21 PE=4 SV=1;sp|O60216|RAD21_HUMAN Double-strand-break repair protein rad21 homolog OS=Homo sapiens OX=9606 GN=RAD21 PE=1 SV=2	13	15	15	15	31.5	71.689	631	45.03	11.1	15.4	13.5	15.4	14.9	15.7	2638200000	256910000	276620000	328360000	194980000	183080000	179370000
A0A024R9K4;Q96QD9;H9KVC6;H9KVC1	A0A024R9K4;Q96QD9;H9KVC6	UAP56-interacting factor	FYTTD1	tr|A0A024R9K4|A0A024R9K4_HUMAN Forty-two-three domain containing 1, isoform CRA_a OS=Homo sapiens OX=9606 GN=FYTTD1 PE=4 SV=1;sp|Q96QD9|UIF_HUMAN UAP56-interacting factor OS=Homo sapiens OX=9606 GN=FYTTD1 PE=1 SV=3;tr|H9KVC6|H9KVC6_HUMAN UAP56-interacting	4	3	3	3	12.6	35.818	318	3.247	0	0	0	12.6	0	4.1	132820000	0	0	0	28214000	0	0
A0A024R9K7;Q9NPA0;H0YDT8;H0YDX2	A0A024R9K7;Q9NPA0;H0YDT8;H0YDX2	ER membrane protein complex subunit 7	C15orf24;EMC7	tr|A0A024R9K7|A0A024R9K7_HUMAN Chromosome 15 open reading frame 24, isoform CRA_b OS=Homo sapiens OX=9606 GN=C15orf24 PE=4 SV=1;sp|Q9NPA0|EMC7_HUMAN ER membrane protein complex subunit 7 OS=Homo sapiens OX=9606 GN=EMC7 PE=1 SV=1;tr|H0YDT8|H0YDT8_HUMAN ER m	4	6	6	6	24.4	35.416	320	9.568	5	18.8	19.4	13.4	5.9	1.9	908240000	106580000	94822000	65675000	76523000	60284000	65370000
H0YNN4;H0YNB7;H0YL22;A0A024R9L0;Q9Y375	H0YNN4;H0YNB7;H0YL22;A0A024R9L0;Q9Y375	Complex I intermediate-associated protein 30, mitochondrial	NDUFAF1	tr|H0YNN4|H0YNN4_HUMAN Complex I intermediate-associated protein 30, mitochondrial (Fragment) OS=Homo sapiens OX=9606 GN=NDUFAF1 PE=1 SV=1;tr|H0YNB7|H0YNB7_HUMAN Complex I intermediate-associated protein 30, mitochondrial (Fragment) OS=Homo sapiens OX=9606	5	1	1	1	9.9	21.556	191	1.4823	0	9.9	9.9	9.9	9.9	9.9	203410000	0	23843000	26452000	18672000	11981000	22517000
B0AZM4;A8K6F0;A0A024R9L1;O60306;H0YH15;H0YLN9;REV__B4DWQ4;REV__Q8NCM1;REV__B4DYN0;REV__Q9BWW8;REV__B3KTP4;REV__Q6PJ79;REV__Q5JR59;REV__J3KQA9	B0AZM4;A8K6F0;A0A024R9L1;O60306;H0YH15	Intron-binding protein aquarius	AQR	tr|B0AZM4|B0AZM4_HUMAN cDNA, FLJ79464, highly similar to Homo sapiens aquarius (Fragment) OS=Homo sapiens OX=9606 PE=2 SV=1;tr|A8K6F0|A8K6F0_HUMAN RNA helicase aquarius OS=Homo sapiens OX=9606 PE=2 SV=1;tr|A0A024R9L1|A0A024R9L1_HUMAN RNA helicase aquarius	14	12	11	10	9.4	156.84	1353	9.9016	4.7	1.8	3.4	3.3	3.8	4.9	1300000000	109060000	166320000	95573000	64079000	111690000	115290000
A0A024R9M9;Q99653;H0YLY7;H0YKE7;F5GX29;B4DSB5;H0YNG9	A0A024R9M9;Q99653;H0YLY7;H0YKE7;F5GX29;B4DSB5;H0YNG9	Calcineurin B homologous protein 1	CHP;CHP1	tr|A0A024R9M9|A0A024R9M9_HUMAN Calcium binding protein P22, isoform CRA_a OS=Homo sapiens OX=9606 GN=CHP PE=4 SV=1;sp|Q99653|CHP1_HUMAN Calcineurin B homologous protein 1 OS=Homo sapiens OX=9606 GN=CHP1 PE=1 SV=3;tr|H0YLY7|H0YLY7_HUMAN Calcineurin B homolo	7	3	3	3	24.6	22.456	195	8.719	0	14.4	14.4	14.4	14.4	16.4	571330000	0	67550000	70194000	43826000	31123000	49808000
H0YNK8;A0A0S2Z598;A0A024R9N3;Q5J8M3;S4R329;H0YK61;H0YNK0;H0YLP8;H0YMH5	H0YNK8;A0A0S2Z598;A0A024R9N3;Q5J8M3;S4R329;H0YK61;H0YNK0;H0YLP8	ER membrane protein complex subunit 4	EMC4;TMEM85	tr|H0YNK8|H0YNK8_HUMAN ER membrane protein complex subunit 4 OS=Homo sapiens OX=9606 GN=EMC4 PE=1 SV=1;tr|A0A0S2Z598|A0A0S2Z598_HUMAN Transmembrane protein 85 isoform 1 (Fragment) OS=Homo sapiens OX=9606 GN=TMEM85 PE=2 SV=1;tr|A0A024R9N3|A0A024R9N3_HUMAN E	9	4	4	4	50	11.151	102	9.7445	11.8	38.2	28.4	28.4	28.4	28.4	445730000	0	57496000	39378000	41050000	55010000	40058000
A8K9B9;A0A024R9N6;Q9H223	A8K9B9;A0A024R9N6;Q9H223	EH domain-containing protein 4	EHD4	tr|A8K9B9|A8K9B9_HUMAN cDNA FLJ77391, highly similar to Homo sapiens EH-domain containing 4 (EHD4), mRNA OS=Homo sapiens OX=9606 PE=2 SV=1;tr|A0A024R9N6|A0A024R9N6_HUMAN EH-domain containing 4, isoform CRA_a OS=Homo sapiens OX=9606 GN=EHD4 PE=3 SV=1;sp|Q9H	3	8	8	6	17.9	61.155	541	14.622	4.8	4.3	4.3	8.7	9.8	4.8	254310000	15973000	28241000	39028000	29295000	29626000	27866000
A0A024R9P6;Q96TC7;B3KUI4;H0YNE5;H0YLG5;H0YMB1	A0A024R9P6;Q96TC7;B3KUI4;H0YNE5;H0YLG5;H0YMB1	Regulator of microtubule dynamics protein 3	FAM82C;RMDN3	tr|A0A024R9P6|A0A024R9P6_HUMAN Family with sequence similarity 82, member C, isoform CRA_a OS=Homo sapiens OX=9606 GN=FAM82C PE=4 SV=1;sp|Q96TC7|RMD3_HUMAN Regulator of microtubule dynamics protein 3 OS=Homo sapiens OX=9606 GN=RMDN3 PE=1 SV=2;tr|B3KUI4|B3K	6	4	4	4	14.5	52.118	470	51.237	2.1	5.7	4.9	5.7	7	12.3	420240000	77157000	29153000	6080400	30240000	79489000	46854000
A0A024R9R3;Q9P253	A0A024R9R3;Q9P253	Vacuolar protein sorting-associated protein 18 homolog	VPS18	tr|A0A024R9R3|A0A024R9R3_HUMAN Vacuolar protein sorting protein 18, isoform CRA_d OS=Homo sapiens OX=9606 GN=VPS18 PE=4 SV=1;sp|Q9P253|VPS18_HUMAN Vacuolar protein sorting-associated protein 18 homolog OS=Homo sapiens OX=9606 GN=VPS18 PE=1 SV=2	2	1	1	1	1.5	110.18	973	2.5457	0	0	0	1.5	0	0	12404000	0	0	0	0	0	0
A0A024R9R5;H3BSS6;Q9H2Y7;Q86T35;H3BS99;A0A0C4DGM5;U3KQH7;H3BNX5;B4DGC7;H3BRD4	A0A024R9R5;H3BSS6;Q9H2Y7;Q86T35;H3BS99;A0A0C4DGM5	Zinc finger protein 106	ZFP106;ZNF106;DKFZp451A177	tr|A0A024R9R5|A0A024R9R5_HUMAN Zinc finger protein 106 homolog (Mouse), isoform CRA_a OS=Homo sapiens OX=9606 GN=ZFP106 PE=4 SV=1;tr|H3BSS6|H3BSS6_HUMAN Zinc finger protein 106 OS=Homo sapiens OX=9606 GN=ZNF106 PE=1 SV=2;sp|Q9H2Y7|ZN106_HUMAN Zinc finger p	10	8	8	8	5.4	210.23	1894	15.149	1.2	0.7	0.6	0	0	0	242240000	32431000	51310000	38915000	0	0	0
A0A024R9T3;Q8N442	A0A024R9T3;Q8N442	Translation factor GUF1, mitochondrial	GUF1	tr|A0A024R9T3|A0A024R9T3_HUMAN Translation factor GUF1, mitochondrial OS=Homo sapiens OX=9606 GN=GUF1 PE=3 SV=1;sp|Q8N442|GUF1_HUMAN Translation factor GUF1, mitochondrial OS=Homo sapiens OX=9606 GN=GUF1 PE=1 SV=1	2	5	5	5	11.1	74.327	669	7.8497	3.7	5.1	2.2	2.2	0	0	187320000	17551000	52749000	20349000	7638300	0	0
A0A024R9U3;Q9NX40;D6RDK6;D6RBN5;D6RG39;D6RIT9;D6RI08;D6RDK1;B4DND1;D6RIV2;D6R9T5;D6R918;D6RBC5;D6RDI5;D6RA54;D6RC55;D6RF07	A0A024R9U3;Q9NX40;D6RDK6;D6RBN5;D6RG39;D6RIT9	OCIA domain-containing protein 1	OCIAD1	tr|A0A024R9U3|A0A024R9U3_HUMAN OCIA domain containing 1, isoform CRA_a OS=Homo sapiens OX=9606 GN=OCIAD1 PE=4 SV=1;sp|Q9NX40|OCAD1_HUMAN OCIA domain-containing protein 1 OS=Homo sapiens OX=9606 GN=OCIAD1 PE=1 SV=1;tr|D6RDK6|D6RDK6_HUMAN OCIA domain-contain	17	9	9	9	36.7	27.626	245	31.723	23.7	36.3	31.8	36.7	36.7	31.4	4977000000	641090000	425900000	421910000	360530000	336590000	414580000
A0A024R9Y3;A0A024R9U8;A0A024R9W5;Q7Z6Z7;Q5H924;Q5H962;B4DGF6;Q5H935;H0Y659;Q8IWJ0;A0A1B0GXC7;Q5H963;A0A087X146;Q5H964;A0A087X1S3	A0A024R9Y3;A0A024R9U8;A0A024R9W5;Q7Z6Z7;Q5H924	E3 ubiquitin-protein ligase HUWE1	HUWE1	tr|A0A024R9Y3|A0A024R9Y3_HUMAN HECT, UBA and WWE domain containing 1, isoform CRA_a OS=Homo sapiens OX=9606 GN=HUWE1 PE=4 SV=1;tr|A0A024R9U8|A0A024R9U8_HUMAN HECT, UBA and WWE domain containing 1, isoform CRA_c OS=Homo sapiens OX=9606 GN=HUWE1 PE=4 SV=1;tr	15	27	27	25	9.1	480.15	4359	75.214	1.1	1.7	0.7	5.1	2.8	4.3	1047800000	42636000	18273000	21176000	194750000	93715000	85038000
H0Y9Y5;Q642I3;Q6PD75;Q59HD9;A0A024R9V8;Q7Z6D5;Q96PQ7	H0Y9Y5;Q642I3;Q6PD75;Q59HD9;A0A024R9V8;Q7Z6D5;Q96PQ7	Kelch-like protein 5	KLHL5	tr|H0Y9Y5|H0Y9Y5_HUMAN Kelch-like protein 5 (Fragment) OS=Homo sapiens OX=9606 GN=KLHL5 PE=1 SV=1;tr|Q642I3|Q642I3_HUMAN KLHL5 protein (Fragment) OS=Homo sapiens OX=9606 GN=KLHL5 PE=2 SV=1;tr|Q6PD75|Q6PD75_HUMAN KLHL5 protein (Fragment) OS=Homo sapiens OX=	7	1	1	1	5	31.108	282	2.3273	5	0	0	0	5	0	202430000	263190000	0	0	0	0	0
D6RCP8;A0A1W2PNQ5;A0A1X7SBR7;A0A1W2PPM2;A0A024R9W0;O43766	D6RCP8;A0A1W2PNQ5;A0A1X7SBR7;A0A1W2PPM2;A0A024R9W0;O43766	Lipoyl synthase, mitochondrial	LIAS	tr|D6RCP8|D6RCP8_HUMAN Lipoyl synthase, mitochondrial OS=Homo sapiens OX=9606 GN=LIAS PE=1 SV=1;tr|A0A1W2PNQ5|A0A1W2PNQ5_HUMAN Lipoyl synthase, mitochondrial OS=Homo sapiens OX=9606 GN=LIAS PE=1 SV=1;tr|A0A1X7SBR7|A0A1X7SBR7_HUMAN Lipoyl synthase, mitochon	6	1	1	1	4.5	27.509	242	1.6415	0	0	0	0	4.5	0	23189000	0	0	0	0	9173500	0
D6R9D6;A0A024R9W3;B7ZLP7;A0AV96;D6REZ6;D6RBS9;B7Z8Z7;D6R9M7;D6RCT1;D6RBP6;D6RA49;D6RFL5	D6R9D6;A0A024R9W3;B7ZLP7;A0AV96;D6REZ6;D6RBS9;B7Z8Z7;D6R9M7	RNA-binding protein 47	RBM47;FLJ20273	tr|D6R9D6|D6R9D6_HUMAN RNA-binding protein 47 OS=Homo sapiens OX=9606 GN=RBM47 PE=1 SV=1;tr|A0A024R9W3|A0A024R9W3_HUMAN RNA-binding protein, isoform CRA_d OS=Homo sapiens OX=9606 GN=FLJ20273 PE=4 SV=1;tr|B7ZLP7|B7ZLP7_HUMAN RNA binding motif protein 47 OS=	12	4	4	4	13.5	43.987	393	6.591	0	5.1	2	13.5	3.1	3.1	163910000	0	0	19858000	10577000	16057000	18849000
A6QKW0;A0A024R9W7;P57088;D6RAA6;H0Y8N0;J3KN43;D6RBY2	A6QKW0;A0A024R9W7;P57088;D6RAA6	Transmembrane protein 33	SHINC3;TMEM33	tr|A6QKW0|A6QKW0_HUMAN SHINC3 OS=Homo sapiens OX=9606 GN=SHINC3 PE=2 SV=1;tr|A0A024R9W7|A0A024R9W7_HUMAN Transmembrane protein 33, isoform CRA_a OS=Homo sapiens OX=9606 GN=TMEM33 PE=4 SV=1;sp|P57088|TMM33_HUMAN Transmembrane protein 33 OS=Homo sapiens OX=9	7	8	8	8	29.1	27.951	247	22.495	7.7	25.5	22.7	22.3	18.6	15.8	2691300000	323030000	265670000	240470000	220700000	170790000	112320000
B2R745;A0A024R9W8;B4DSU2;A0A0S2Z514;Q6PML9	B2R745;A0A024R9W8;B4DSU2;A0A0S2Z514;Q6PML9	Zinc transporter 9	SLC30A9	tr|B2R745|B2R745_HUMAN cDNA, FLJ93277, highly similar to Homo sapiens solute carrier family 30 (zinc transporter), member 9(SLC30A9), mRNA OS=Homo sapiens OX=9606 PE=2 SV=1;tr|A0A024R9W8|A0A024R9W8_HUMAN Solute carrier family 30 (Zinc transporter), member	5	3	3	3	6.3	63.482	568	4.0989	0	0	0	6.3	2.1	4.8	76967000	0	0	0	18685000	17157000	16633000
Q05DU1;A0A024R9Y6;Q9NVN8	Q05DU1;A0A024R9Y6;Q9NVN8	Guanine nucleotide-binding protein-like 3-like protein	GNL3L	tr|Q05DU1|Q05DU1_HUMAN GNL3L protein (Fragment) OS=Homo sapiens OX=9606 GN=GNL3L PE=2 SV=1;tr|A0A024R9Y6|A0A024R9Y6_HUMAN Guanine nucleotide binding protein-like 3 (Nucleolar)-like, isoform CRA_a OS=Homo sapiens OX=9606 GN=GNL3L PE=4 SV=1;sp|Q9NVN8|GNL3L_H	3	6	6	6	14.6	65.352	575	6.0699	1.4	9.2	3.7	7.1	0	0	426480000	0	37655000	39401000	26416000	0	0
Q5H909;A0A024R9Y7;Q9UNF1;B4DX55;Q5H907;B4DWM5;B4DNG7;Q9BX88;Q9BX89;A0A087X070;Q9NVY3;Q9BX91;G5E9N2;Q9BX90;A0A024R9X0;B4DS47;B4DK08;A6MW40;Q16478;Q12816;Q9NTG1	Q5H909;A0A024R9Y7;Q9UNF1;B4DX55;Q5H907	Melanoma-associated antigen D2	MAGED2	tr|Q5H909|Q5H909_HUMAN Melanoma-associated antigen D2 OS=Homo sapiens OX=9606 GN=MAGED2 PE=1 SV=2;tr|A0A024R9Y7|A0A024R9Y7_HUMAN Melanoma antigen family D, 2, isoform CRA_a OS=Homo sapiens OX=9606 GN=MAGED2 PE=4 SV=1;sp|Q9UNF1|MAGD2_HUMAN Melanoma-associat	21	14	14	13	30.6	63.138	588	68.507	12.4	2.6	4.9	13.9	20.6	21.9	1329500000	87176000	86985000	61845000	136360000	120080000	194110000
A0A024R9Z0;O00483	A0A024R9Z0;O00483	Cytochrome c oxidase subunit NDUFA4	NDUFA4	tr|A0A024R9Z0|A0A024R9Z0_HUMAN NADH dehydrogenase (Ubiquinone) 1 alpha subcomplex, 4, 9kDa, isoform CRA_b OS=Homo sapiens OX=9606 GN=NDUFA4 PE=4 SV=1;sp|O00483|NDUA4_HUMAN Cytochrome c oxidase subunit NDUFA4 OS=Homo sapiens OX=9606 GN=NDUFA4 PE=1 SV=1	2	4	4	4	46.9	9.3697	81	13.444	32.1	46.9	46.9	37	37	37	5279700000	554310000	410810000	373810000	463970000	398410000	410110000
A0A024R9Z1;Q8N353;Q9NUM4;F2Z3N7;C9JZ87	A0A024R9Z1;Q8N353;Q9NUM4	Transmembrane protein 106B	TMEM106B	tr|A0A024R9Z1|A0A024R9Z1_HUMAN Transmembrane protein 106B, isoform CRA_a OS=Homo sapiens OX=9606 GN=TMEM106B PE=4 SV=1;tr|Q8N353|Q8N353_HUMAN TMEM106B protein (Fragment) OS=Homo sapiens OX=9606 GN=TMEM106B PE=2 SV=1;sp|Q9NUM4|T106B_HUMAN Transmembrane prot	5	3	3	3	11.3	31.127	274	4.8737	11.3	6.6	3.6	3.6	0	6.6	312020000	91860000	35508000	37074000	30209000	0	20933000
B7Z4N7;Q8IWW9;A0A024RA10;A8K364;Q8IXQ5;B7Z4H7;B7Z886;B7Z4J1;H7C259	B7Z4N7;Q8IWW9;A0A024RA10;A8K364;Q8IXQ5;B7Z4H7	Kelch-like protein 7	KLHL7	tr|B7Z4N7|B7Z4N7_HUMAN cDNA FLJ52332, highly similar to Kelch-like protein 7 OS=Homo sapiens OX=9606 PE=2 SV=1;tr|Q8IWW9|Q8IWW9_HUMAN Kelch/BTB protein OS=Homo sapiens OX=9606 PE=2 SV=1;tr|A0A024RA10|A0A024RA10_HUMAN Kelch-like 7 (Drosophila), isoform CRA_	9	7	7	5	19.4	57.513	510	25.989	4.3	12	11.4	2.5	0	3.5	497150000	105410000	46177000	51183000	0	0	14147000
B4DGE7;A0A024RA24;Q9NXC5	B4DGE7;A0A024RA24;Q9NXC5	WD repeat-containing protein mio	FLJ20323;MIOS	tr|B4DGE7|B4DGE7_HUMAN cDNA FLJ61235, weakly similar to WD repeat protein YBL104C OS=Homo sapiens OX=9606 PE=2 SV=1;tr|A0A024RA24|A0A024RA24_HUMAN zinc_ribbon_16 domain-containing protein OS=Homo sapiens OX=9606 GN=FLJ20323 PE=4 SV=1;sp|Q9NXC5|MIO_HUMAN GA	3	1	1	1	1.7	98.636	875	1.9166	0	0	0	1.7	0	0	44486000	0	0	0	18147000	0	0
B8ZZG1;A0A024RA25;Q9NZW5;C9J4Q3;C9JGI8	B8ZZG1;A0A024RA25;Q9NZW5;C9J4Q3	MAGUK p55 subfamily member 6	MPP6	tr|B8ZZG1|B8ZZG1_HUMAN Membrane protein, palmitoylated 6 (MAGUK p55 subfamily member 6), isoform CRA_a OS=Homo sapiens OX=9606 GN=MPP6 PE=1 SV=1;tr|A0A024RA25|A0A024RA25_HUMAN Membrane protein, palmitoylated 6 (MAGUK p55 subfamily member 6), isoform CRA_c	5	13	13	12	35	48.757	428	21.902	8.9	29	28.3	24.1	8.2	16.1	2403500000	182380000	236180000	295520000	136020000	19979000	133490000
A0A024RA32;Q9NS00	A0A024RA32;Q9NS00	Glycoprotein-N-acetylgalactosamine 3-beta-galactosyltransferase 1	C1GALT1	tr|A0A024RA32|A0A024RA32_HUMAN Core 1 synthase, glycoprotein-N-acetylgalactosamine 3-beta-galactosyltransferase, 1, isoform CRA_a OS=Homo sapiens OX=9606 GN=C1GALT1 PE=2 SV=1;sp|Q9NS00|C1GLT_HUMAN Glycoprotein-N-acetylgalactosamine 3-beta-galactosyltransfe	2	3	3	3	11.6	42.202	363	6.5033	0	6.6	3.6	3	3.6	6.6	174020000	0	30136000	0	16269000	14331000	18181000
B7Z4K8;E7ETZ4;B3KM68;A0A024RA42;Q9Y6E2;B5MCE7;B5MCH7;E9PFD4;Q75MG1;E9PFE3;B7Z6N5;C9JF98;F8WDX8;E7EMS9	B7Z4K8;E7ETZ4;B3KM68;A0A024RA42;Q9Y6E2;B5MCE7;B5MCH7;E9PFD4	Basic leucine zipper and W2 domain-containing protein 2	BZW2	tr|B7Z4K8|B7Z4K8_HUMAN cDNA FLJ52869, highly similar to Homo sapiens basic leucine zipper and W2 domains 2 (BZW2), mRNA OS=Homo sapiens OX=9606 PE=2 SV=1;tr|E7ETZ4|E7ETZ4_HUMAN Basic leucine zipper and W2 domain-containing protein 2 (Fragment) OS=Homo sapi	14	9	9	9	21.9	45.308	393	16.005	9.7	9.9	14.8	11.7	12	11.7	1161300000	161140000	64736000	93352000	97546000	86947000	93620000
B4DSL6;A8K5D9;A0A024RA49;Q9NQW6;H7C1K5	B4DSL6;A8K5D9;A0A024RA49;Q9NQW6	Actin-binding protein anillin	ANLN	tr|B4DSL6|B4DSL6_HUMAN cDNA FLJ57190, highly similar to Actin-binding protein anillin OS=Homo sapiens OX=9606 PE=2 SV=1;tr|A8K5D9|A8K5D9_HUMAN cDNA FLJ77424, highly similar to Homo sapiens anillin, actin binding protein (scraps homolog, Drosophila), mRNA O	5	3	3	3	3.8	110.85	1001	2.6946	0	1.9	0	2.8	0	0.9	62123000	0	14459000	0	11791000	0	12539000
A0A024RA51;Q96GN5;A8K8X5;C9IZR6;C9JFL7;C9J8L0;B4DM13;Q9BWT1	A0A024RA51;Q96GN5;A8K8X5	Cell division cycle-associated 7-like protein	CDCA7L	tr|A0A024RA51|A0A024RA51_HUMAN Cell division cycle associated 7-like, isoform CRA_d OS=Homo sapiens OX=9606 GN=CDCA7L PE=4 SV=1;sp|Q96GN5|CDA7L_HUMAN Cell division cycle-associated 7-like protein OS=Homo sapiens OX=9606 GN=CDCA7L PE=1 SV=2;tr|A8K8X5|A8K8X5	8	10	10	10	20.9	52.206	454	14.475	9	18.3	13.9	16.5	17	16.7	1900800000	374550000	171170000	186860000	123430000	98433000	118930000
Q53GF5;A0A024RA52;P25787;C9JCK5;H3BT36;H7C402;Q6MZI6	Q53GF5;A0A024RA52;P25787	Proteasome subunit alpha type;Proteasome subunit alpha type-2	PSMA2	tr|Q53GF5|Q53GF5_HUMAN Proteasome subunit alpha type (Fragment) OS=Homo sapiens OX=9606 PE=2 SV=1;tr|A0A024RA52|A0A024RA52_HUMAN Proteasome subunit alpha type OS=Homo sapiens OX=9606 GN=PSMA2 PE=1 SV=1;sp|P25787|PSA2_HUMAN Proteasome subunit alpha type-2 O	7	9	9	9	49.1	25.84	234	37.447	13.7	41	35	40.2	46.2	49.1	3602600000	313430000	260120000	372640000	339770000	551470000	485740000
A0A2R8Y7W5;A0A2R8Y4Z0;A0A024RA66;A0A024RA85;Q14004;A0A2R8YD28;A0A2R8YF61;A0A2R8Y7Y0;A0A2R8YCQ1	A0A2R8Y7W5;A0A2R8Y4Z0;A0A024RA66;A0A024RA85;Q14004;A0A2R8YD28;A0A2R8YF61	Cyclin-dependent kinase 13	CDC2L5;CDK13	tr|A0A2R8Y7W5|A0A2R8Y7W5_HUMAN Cyclin-dependent kinase 13 (Fragment) OS=Homo sapiens OX=9606 GN=CDK13 PE=1 SV=1;tr|A0A2R8Y4Z0|A0A2R8Y4Z0_HUMAN Cyclin-dependent kinase 13 (Fragment) OS=Homo sapiens OX=9606 GN=CDK13 PE=1 SV=1;tr|A0A024RA66|A0A024RA66_HUMAN C	9	3	2	2	3.5	121.14	1099	3.8538	3.5	0.7	0.7	2	0.7	3.5	44351000	16650000	0	0	9601300	0	11748000
A0A024RA75;P31937;H7BZL2	A0A024RA75;P31937	3-hydroxyisobutyrate dehydrogenase;3-hydroxyisobutyrate dehydrogenase, mitochondrial	HIBADH	tr|A0A024RA75|A0A024RA75_HUMAN 3-hydroxyisobutyrate dehydrogenase OS=Homo sapiens OX=9606 GN=HIBADH PE=2 SV=1;sp|P31937|3HIDH_HUMAN 3-hydroxyisobutyrate dehydrogenase, mitochondrial OS=Homo sapiens OX=9606 GN=HIBADH PE=1 SV=2	3	4	4	4	18.5	35.329	336	7.3866	3.9	5.7	0	14.3	0	9.5	296500000	61655000	0	0	33594000	0	26837000
A0A090N7U2;A0A024RA81;X6RM59;Q9H0P0;B9A035	A0A090N7U2;A0A024RA81;X6RM59;Q9H0P0;B9A035	5-nucleotidase;Cytosolic 5-nucleotidase 3A	NT5C3;NT5C3A	tr|A0A090N7U2|A0A090N7U2_HUMAN 5-nucleotidase OS=Homo sapiens OX=9606 GN=NT5C3 PE=3 SV=1;tr|A0A024RA81|A0A024RA81_HUMAN 5-nucleotidase OS=Homo sapiens OX=9606 GN=NT5C3 PE=3 SV=1;tr|X6RM59|X6RM59_HUMAN 5-nucleotidase OS=Homo sapiens OX=9606 GN=NT5C3A PE=	5	2	2	2	8.8	32.558	285	3.5293	0	0	0	8.8	0	0	69100000	0	0	0	7365700	0	0
A0A024RAB6;P98160;Q59EG0;A0A0U1RQT3;Q2VPA1	A0A024RAB6;P98160	Basement membrane-specific heparan sulfate proteoglycan core protein;Endorepellin;LG3 peptide	HSPG2	tr|A0A024RAB6|A0A024RAB6_HUMAN Heparan sulfate proteoglycan 2 (Perlecan), isoform CRA_b OS=Homo sapiens OX=9606 GN=HSPG2 PE=4 SV=1;sp|P98160|PGBM_HUMAN Basement membrane-specific heparan sulfate proteoglycan core protein OS=Homo sapiens OX=9606 GN=HSPG2 PE	5	12	12	12	3.5	464.01	4346	62.876	0	0.2	0	2.7	1.6	2.6	741770000	0	50141000	0	116000000	125280000	119770000
Q5QPP9;Q5QPP3;Q5QPP4;A0A024RAB7;A0A384NL38;Q14376	Q5QPP9;Q5QPP3;Q5QPP4;A0A024RAB7;A0A384NL38;Q14376	UDP-glucose 4-epimerase	GALE	tr|Q5QPP9|Q5QPP9_HUMAN UDP-glucose 4-epimerase (Fragment) OS=Homo sapiens OX=9606 GN=GALE PE=1 SV=1;tr|Q5QPP3|Q5QPP3_HUMAN UDP-glucose 4-epimerase (Fragment) OS=Homo sapiens OX=9606 GN=GALE PE=1 SV=1;tr|Q5QPP4|Q5QPP4_HUMAN UDP-glucose 4-epimerase (Fragment	6	1	1	1	17.6	11.995	108	3.0957	0	0	0	17.6	0	0	13873000	0	0	0	10508000	0	0
A0A024RAC0;Q86V48;E5RFK8;Q05DE3	A0A024RAC0;Q86V48	Leucine zipper protein 1	LUZP1	tr|A0A024RAC0|A0A024RAC0_HUMAN Leucine zipper protein 1, isoform CRA_a OS=Homo sapiens OX=9606 GN=LUZP1 PE=4 SV=1;sp|Q86V48|LUZP1_HUMAN Leucine zipper protein 1 OS=Homo sapiens OX=9606 GN=LUZP1 PE=1 SV=2	4	15	15	15	18.8	120.3	1076	26.638	3.6	4.2	10.8	7.2	1.9	3.3	845960000	111290000	24193000	155280000	43111000	21882000	40202000
A0A024RAC5;Q9P258;A5PLK7	A0A024RAC5;Q9P258;A5PLK7	Protein RCC2	RCC2	tr|A0A024RAC5|A0A024RAC5_HUMAN Epididymis secretory sperm binding protein OS=Homo sapiens OX=9606 GN=RCC2 PE=2 SV=1;sp|Q9P258|RCC2_HUMAN Protein RCC2 OS=Homo sapiens OX=9606 GN=RCC2 PE=1 SV=2;tr|A5PLK7|A5PLK7_HUMAN RCC2 protein (Fragment) OS=Homo sapiens O	3	19	19	19	51.7	56.084	522	103.87	13.6	34.1	32.4	33.5	40	40.4	13327000000	1057700000	881560000	1041700000	1663000000	1481300000	1483600000
A0A024RAC6;Q14241	A0A024RAC6;Q14241	Transcription elongation factor B polypeptide 3	TCEB3	tr|A0A024RAC6|A0A024RAC6_HUMAN Elongin-A OS=Homo sapiens OX=9606 GN=ELOA PE=1 SV=1;sp|Q14241|ELOA1_HUMAN Elongin-A OS=Homo sapiens OX=9606 GN=ELOA PE=1 SV=2	2	3	3	3	5.8	87.229	772	9.3081	1.4	4.4	4.4	5.8	4.4	5.8	394670000	40734000	34568000	32009000	29068000	55847000	44120000
A0A024RAC9;B3KMT2;B3KM62	A0A024RAC9		ZUBR1	tr|A0A024RAC9|A0A024RAC9_HUMAN Zinc finger, UBR1 type 1, isoform CRA_c OS=Homo sapiens OX=9606 GN=ZUBR1 PE=4 SV=1	3	22	1	1	11.8	289.7	2601	1.518	1.4	1.2	3.8	4.7	3.7	7	21949000	0	0	0	0	11840000	14706000
A0A0C4DGS1;A0A024RAD5;P39656;U3KQ84	A0A0C4DGS1;A0A024RAD5;P39656	Dolichyl-diphosphooligosaccharide--protein glycosyltransferase 48 kDa subunit	DDOST	tr|A0A0C4DGS1|A0A0C4DGS1_HUMAN Dolichyl-diphosphooligosaccharide--protein glycosyltransferase 48 kDa subunit OS=Homo sapiens OX=9606 GN=DDOST PE=1 SV=1;tr|A0A024RAD5|A0A024RAD5_HUMAN Dolichyl-diphosphooligosaccharide--protein glycosyltransferase 48 kDa sub	4	16	16	16	53.1	48.799	439	74.545	12.1	32.6	35.1	25.5	48.1	31	10171000000	411340000	997050000	904070000	853760000	766420000	888100000
A0A024RAD7;Q658P3;B8ZZX6	A0A024RAD7;Q658P3;B8ZZX6	Metalloreductase STEAP3	STEAP3	tr|A0A024RAD7|A0A024RAD7_HUMAN STEAP family member 3, isoform CRA_b OS=Homo sapiens OX=9606 GN=STEAP3 PE=4 SV=1;sp|Q658P3|STEA3_HUMAN Metalloreductase STEAP3 OS=Homo sapiens OX=9606 GN=STEAP3 PE=1 SV=2;tr|B8ZZX6|B8ZZX6_HUMAN Metalloreductase STEAP3 OS=Homo	3	2	2	2	5.9	54.6	488	2.1108	0	2.5	0	0	0	0	73102000	0	17238000	0	0	0	0
A0A024RAD8;P30038;Q5TF55	A0A024RAD8;P30038	Delta-1-pyrroline-5-carboxylate dehydrogenase, mitochondrial	ALDH4A1	tr|A0A024RAD8|A0A024RAD8_HUMAN Multifunctional fusion protein OS=Homo sapiens OX=9606 GN=ALDH4A1 PE=2 SV=1;sp|P30038|AL4A1_HUMAN Delta-1-pyrroline-5-carboxylate dehydrogenase, mitochondrial OS=Homo sapiens OX=9606 GN=ALDH4A1 PE=1 SV=3	3	8	8	8	23.1	61.719	563	39.268	5.5	6.2	11	11	8.3	16.3	1097800000	54014000	119460000	77660000	132710000	85943000	108890000
A0A024RAE1;Q9UKD2;B4DHZ2	A0A024RAE1;Q9UKD2	mRNA turnover protein 4 homolog	C1orf33;MRTO4	tr|A0A024RAE1|A0A024RAE1_HUMAN Ribosome assembly factor mrt4 OS=Homo sapiens OX=9606 GN=C1orf33 PE=3 SV=1;sp|Q9UKD2|MRT4_HUMAN mRNA turnover protein 4 homolog OS=Homo sapiens OX=9606 GN=MRTO4 PE=1 SV=2	3	12	12	12	54	27.56	239	30.354	28.9	46.4	40.2	40.6	34.7	49.8	4744100000	651570000	480680000	528450000	298390000	328620000	298330000
A0A024RAE4;B4E1U9;P60953;A0A024RAE6;A0A024R9T1;B7ZAY4;B4DMH5;Q5JYX0;Q9UJM1;A0A494C1M1;Q9UJM0;A0A494BZX6;A0A3B3IRV0;F8WET9;B1AH79;G3V4H1;G3V476;V9HWD0;Q7Z513;A0A024R692;Q59G91;P17081;Q9H4E5	A0A024RAE4;B4E1U9;P60953;A0A024RAE6;A0A024R9T1;B7ZAY4;B4DMH5;Q5JYX0;Q9UJM1	Cell division control protein 42 homolog	CDC42;hCG_39634	tr|A0A024RAE4|A0A024RAE4_HUMAN Cell division cycle 42 (GTP binding protein, 25kDa), isoform CRA_a OS=Homo sapiens OX=9606 GN=CDC42 PE=4 SV=1;tr|B4E1U9|B4E1U9_HUMAN cDNA FLJ54776, highly similar to Cell division control protein 42 homolog OS=Homo sapiens OX	23	7	7	6	44	21.258	191	55.956	25.7	44	37.2	44	26.2	25.7	6001100000	1402600000	457560000	433670000	414040000	477950000	496730000
B8ZWD1;A0A024RAF2;A0A0A0MTI5;B8ZWD9;P07108;B8ZWD8	B8ZWD1;A0A024RAF2;A0A0A0MTI5;B8ZWD9;P07108;B8ZWD8	Acyl-CoA-binding protein	DBI	tr|B8ZWD1|B8ZWD1_HUMAN Acyl-CoA-binding protein OS=Homo sapiens OX=9606 GN=DBI PE=1 SV=1;tr|A0A024RAF2|A0A024RAF2_HUMAN Diazepam binding inhibitor (GABA receptor modulator, acyl-Coenzyme A binding protein), isoform CRA_a OS=Homo sapiens OX=9606 GN=DBI PE=2	6	3	3	3	45.4	11.15	97	7.797	0	28.9	28.9	28.9	28.9	28.9	1719700000	0	144360000	139820000	217490000	166120000	202420000
A0A024RAG0;P05186;B2R6Q2;B7Z1D1;Q9UIL5;B1ANL0;G8I0M6	A0A024RAG0;P05186;B2R6Q2;B7Z1D1;Q9UIL5	Alkaline phosphatase;Alkaline phosphatase, tissue-nonspecific isozyme	ALPL	tr|A0A024RAG0|A0A024RAG0_HUMAN Alkaline phosphatase OS=Homo sapiens OX=9606 GN=ALPL PE=3 SV=1;sp|P05186|PPBT_HUMAN Alkaline phosphatase, tissue-nonspecific isozyme OS=Homo sapiens OX=9606 GN=ALPL PE=1 SV=4;tr|B2R6Q2|B2R6Q2_HUMAN Alkaline phosphatase OS=Hom	7	14	14	13	34.4	57.304	524	64.812	10.9	19.5	24.6	13	10.9	8.6	2808000000	528220000	287460000	294940000	123810000	96145000	117520000
A0A024RAG3;P11234;B4E364;C9J6B1;C9JQB3;F8WEQ6;C9JYR1	A0A024RAG3;P11234;B4E364;C9J6B1	Ras-related protein Ral-B	RALB	tr|A0A024RAG3|A0A024RAG3_HUMAN V-ral simian leukemia viral oncogene homolog B (Ras related GTP binding protein), isoform CRA_a OS=Homo sapiens OX=9606 GN=RALB PE=4 SV=1;sp|P11234|RALB_HUMAN Ras-related protein Ral-B OS=Homo sapiens OX=9606 GN=RALB PE=1 SV=	7	5	3	3	24.3	23.408	206	5.1134	5.3	8.7	16.5	18.9	8.7	16.5	94541000	0	0	17948000	22272000	0	7342800
A0A024RAH8;Q9NVP1;Q4ZG72;Q8N254;H7C452;Q59FR7;Q53TI6;O94822	A0A024RAH8;Q9NVP1;Q4ZG72;Q8N254	ATP-dependent RNA helicase DDX18	DDX18	tr|A0A024RAH8|A0A024RAH8_HUMAN RNA helicase OS=Homo sapiens OX=9606 GN=DDX18 PE=3 SV=1;sp|Q9NVP1|DDX18_HUMAN ATP-dependent RNA helicase DDX18 OS=Homo sapiens OX=9606 GN=DDX18 PE=1 SV=2;tr|Q4ZG72|Q4ZG72_HUMAN RNA helicase (Fragment) OS=Homo sapiens OX=9606	8	27	27	27	41.6	75.406	670	164.1	21.6	31.2	36.7	35.8	31.3	33.9	14320000000	1138800000	1587900000	1594000000	969990000	874020000	1050700000
A0A024RAI1;P61158;B4DXW1;Q59FV6;B4DT29;B4DTI0;B4E1U3;F8WDR7;Q59GD5;B7Z9W3;Q9P1U1;B3KM55;A0A0A0MTI9;H7C4J1;C9IZN3;Q9C0K3;F8WEW2;F8WE84	A0A024RAI1;P61158;B4DXW1;Q59FV6;B4DT29;B4DTI0	Actin-related protein 3	ACTR3	tr|A0A024RAI1|A0A024RAI1_HUMAN ARP3 actin-related protein 3 homolog (Yeast), isoform CRA_a OS=Homo sapiens OX=9606 GN=ACTR3 PE=3 SV=1;sp|P61158|ARP3_HUMAN Actin-related protein 3 OS=Homo sapiens OX=9606 GN=ACTR3 PE=1 SV=3;tr|B4DXW1|B4DXW1_HUMAN Actin-relat	18	19	19	19	57.7	47.371	418	91.859	15.6	43.3	37.3	44.5	37.6	46.9	10049000000	1269100000	1032000000	998650000	977750000	827360000	779860000
A0A024RAJ1;Q92552;G5EA06;D6RH20;B4DT94;D6RJC7;Q6PKB3;E5RJ73;Q8N6F2;B4DKI9	A0A024RAJ1;Q92552;G5EA06;D6RH20;B4DT94;D6RJC7;Q6PKB3	28S ribosomal protein S27, mitochondrial	MRPS27	tr|A0A024RAJ1|A0A024RAJ1_HUMAN Mitochondrial ribosomal protein S27, isoform CRA_a OS=Homo sapiens OX=9606 GN=MRPS27 PE=4 SV=1;sp|Q92552|RT27_HUMAN 28S ribosomal protein S27, mitochondrial OS=Homo sapiens OX=9606 GN=MRPS27 PE=1 SV=3;tr|G5EA06|G5EA06_HUMAN 2	10	12	12	12	30.4	47.611	414	67.533	8.2	15.9	19.6	23.9	22	22	4205500000	217320000	401340000	390000000	339230000	268520000	357810000
A0A024RAJ4;O15514;Q587J0;E9PB93;E9PHV4;Q53T47	A0A024RAJ4;O15514;Q587J0;E9PB93;E9PHV4	DNA-directed RNA polymerase II subunit RPB4	POLR2D	tr|A0A024RAJ4|A0A024RAJ4_HUMAN Polymerase (RNA) II (DNA directed) polypeptide D, isoform CRA_a OS=Homo sapiens OX=9606 GN=POLR2D PE=4 SV=1;sp|O15514|RPB4_HUMAN DNA-directed RNA polymerase II subunit RPB4 OS=Homo sapiens OX=9606 GN=POLR2D PE=1 SV=1;tr|Q587J	6	5	5	5	54.9	16.311	142	22.123	6.3	19	19	30.3	26.8	29.6	538380000	32121000	56880000	64217000	36967000	38423000	32034000
A0A2R8YCI0;A0A2R8YFI2;A0A2R8YEA4;A0A2R8Y5H3;A0A2U3TZL3;A0A2R8Y7Q9;A0A2R8YEK8;A0A2R8YE18;A0A2R8Y5S9;A0A024RAJ5;A0A2R8Y7C5;Q9Y5P4	A0A2R8YCI0;A0A2R8YFI2;A0A2R8YEA4;A0A2R8Y5H3;A0A2U3TZL3;A0A2R8Y7Q9;A0A2R8YEK8;A0A2R8YE18;A0A2R8Y5S9;A0A024RAJ5;A0A2R8Y7C5;Q9Y5P4	Collagen type IV alpha-3-binding protein	COL4A3BP	tr|A0A2R8YCI0|A0A2R8YCI0_HUMAN Collagen type IV alpha-3-binding protein OS=Homo sapiens OX=9606 GN=COL4A3BP PE=1 SV=1;tr|A0A2R8YFI2|A0A2R8YFI2_HUMAN Collagen type IV alpha-3-binding protein OS=Homo sapiens OX=9606 GN=COL4A3BP PE=1 SV=1;tr|A0A2R8YEA4|A0A2R8	12	2	2	2	12.1	22.596	199	1.6262	6	0	0	12.1	6	6	84978000	20330000	0	0	8561700	9894000	16139000
A0A024RAJ6;P07686;Q5URX0;H0Y9B6;H0YA83;D6REQ8	A0A024RAJ6;P07686;Q5URX0;H0Y9B6	Beta-hexosaminidase;Beta-hexosaminidase subunit beta;Beta-hexosaminidase subunit beta chain B;Beta-hexosaminidase subunit beta chain A	HEXB	tr|A0A024RAJ6|A0A024RAJ6_HUMAN Beta-hexosaminidase OS=Homo sapiens OX=9606 GN=HEXB PE=2 SV=1;sp|P07686|HEXB_HUMAN Beta-hexosaminidase subunit beta OS=Homo sapiens OX=9606 GN=HEXB PE=1 SV=3;tr|Q5URX0|Q5URX0_HUMAN Beta-hexosaminidase subunit beta OS=Homo sap	6	12	12	12	27.2	63.111	556	35.155	5.4	21.8	21.2	21.6	15.6	20.7	2519700000	152210000	312970000	257110000	235770000	221860000	252280000
A0A024RAJ8;Q13576;F5H7S7;E7EWC2;Q59HA3;B7Z7U6;D6R939;E9PDT6;B7Z7X2;D6RDK8	A0A024RAJ8;Q13576;F5H7S7;E7EWC2;Q59HA3;B7Z7U6	Ras GTPase-activating-like protein IQGAP2	IQGAP2	tr|A0A024RAJ8|A0A024RAJ8_HUMAN IQ motif containing GTPase activating protein 2, isoform CRA_b OS=Homo sapiens OX=9606 GN=IQGAP2 PE=4 SV=1;sp|Q13576|IQGA2_HUMAN Ras GTPase-activating-like protein IQGAP2 OS=Homo sapiens OX=9606 GN=IQGAP2 PE=1 SV=4;tr|F5H7S7|	10	21	19	7	17.5	180.59	1575	49.575	2.9	5.4	5.9	13.6	8	9.8	1449100000	133650000	140300000	85026000	237190000	161330000	132520000
A0A024RAK1;Q969S9;A0A024RAJ7;D6RAL1	A0A024RAK1;Q969S9;A0A024RAJ7	Ribosome-releasing factor 2, mitochondrial	GFM2	tr|A0A024RAK1|A0A024RAK1_HUMAN Ribosome-releasing factor 2, mitochondrial OS=Homo sapiens OX=9606 GN=GFM2 PE=3 SV=1;sp|Q969S9|RRF2M_HUMAN Ribosome-releasing factor 2, mitochondrial OS=Homo sapiens OX=9606 GN=GFM2 PE=1 SV=1;tr|A0A024RAJ7|A0A024RAJ7_HUMAN Ri	4	5	5	5	9.6	86.6	779	6.686	0	0	0	7.6	0	1.8	198210000	0	0	0	19575000	0	14451000
A0A024RAL1;A0A024RAQ9;Q59FG9;P13611;E9PF17;A0A024RAP3;D6RGZ6;Q86W61;Q6MZK8;B7Z3R6;A0A1B1PFX2;B7Z638	A0A024RAL1;A0A024RAQ9;Q59FG9;P13611;E9PF17;A0A024RAP3;D6RGZ6;Q86W61	Versican core protein	CSPG2;VCAN	tr|A0A024RAL1|A0A024RAL1_HUMAN Chondroitin sulfate proteoglycan 2 (Versican), isoform CRA_c OS=Homo sapiens OX=9606 GN=CSPG2 PE=4 SV=1;tr|A0A024RAQ9|A0A024RAQ9_HUMAN Chondroitin sulfate proteoglycan 2 (Versican), isoform CRA_b OS=Homo sapiens OX=9606 GN=CS	12	12	12	12	5.6	265.05	2409	26.108	1.2	0.7	0.8	4.9	3.7	4.4	1940700000	44202000	18906000	30747000	348800000	181860000	322020000
A0A024RAM0;Q92973;B4DSC0;E7EW37;S4R398;K7ENW1;K7ESC1	A0A024RAM0;Q92973	Transportin-1	TNPO1	tr|A0A024RAM0|A0A024RAM0_HUMAN Transportin 1, isoform CRA_a OS=Homo sapiens OX=9606 GN=TNPO1 PE=4 SV=1;sp|Q92973|TNPO1_HUMAN Transportin-1 OS=Homo sapiens OX=9606 GN=TNPO1 PE=1 SV=2	7	19	19	14	29.3	102.35	898	89.464	8.8	21.9	18.9	21.3	25.6	26.4	12305000000	490480000	1031300000	1123000000	1086500000	903670000	1018000000
D6RIT0;D6RJH6;D6R921;D6R9U7;A0A024RAM1;O15318	D6RIT0;D6RJH6;D6R921;D6R9U7;A0A024RAM1;O15318	DNA-directed RNA polymerase III subunit RPC7	POLR3G	tr|D6RIT0|D6RIT0_HUMAN DNA-directed RNA polymerase III subunit RPC7 (Fragment) OS=Homo sapiens OX=9606 GN=POLR3G PE=1 SV=1;tr|D6RJH6|D6RJH6_HUMAN DNA-directed RNA polymerase III subunit RPC7 OS=Homo sapiens OX=9606 GN=POLR3G PE=1 SV=1;tr|D6R921|D6R921_HUMA	6	1	1	1	13	10.69	92	1.7532	0	0	0	0	0	13	21158000	0	0	0	0	0	8166100
A0A024RAM4;P46821;A2BDK6;Q5H9P1;Q05BW8;D6RA32;Q86X89;Q32NB7;Q6PJD3;A5D6X1;Q4VBY4;D6RA40;A5D8X6;D6RCL2;D6RGJ3;B4E3M1;B4E2J8;C9JKF1;E9PGC8;Q8IVG5;Q5K651;P78559	A0A024RAM4;P46821;A2BDK6;Q5H9P1	Microtubule-associated protein 1B;MAP1B heavy chain;MAP1 light chain LC1	MAP1B;DKFZp686F1345	tr|A0A024RAM4|A0A024RAM4_HUMAN Microtubule-associated protein 1B, isoform CRA_b OS=Homo sapiens OX=9606 GN=MAP1B PE=4 SV=1;sp|P46821|MAP1B_HUMAN Microtubule-associated protein 1B OS=Homo sapiens OX=9606 GN=MAP1B PE=1 SV=2;tr|A2BDK6|A2BDK6_HUMAN Microtubule	22	43	43	43	26.7	270.62	2468	154.08	6.2	8.4	11.3	23.1	17	20.1	4726400000	128720000	338990000	420120000	829560000	662450000	676130000
B2R649;A8KA27;A0A024RAP2;P04035;H0Y8F6;H0Y8K6;B4DSB1	B2R649;A8KA27;A0A024RAP2;P04035;H0Y8F6;H0Y8K6;B4DSB1	3-hydroxy-3-methylglutaryl coenzyme A reductase;3-hydroxy-3-methylglutaryl-coenzyme A reductase	HMGCR	tr|B2R649|B2R649_HUMAN 3-hydroxy-3-methylglutaryl coenzyme A reductase OS=Homo sapiens OX=9606 PE=2 SV=1;tr|A8KA27|A8KA27_HUMAN 3-hydroxy-3-methylglutaryl coenzyme A reductase OS=Homo sapiens OX=9606 PE=2 SV=1;tr|A0A024RAP2|A0A024RAP2_HUMAN 3-hydroxy-3-met	7	4	4	4	5.4	97.461	888	8.2413	0	0	1.2	1.2	0	0	133610000	0	0	22652000	26364000	0	0
A0A024RAQ1;P16989;A0A024RAV4;Q59EB5;A0A0D9SEI8	A0A024RAQ1;P16989;A0A024RAV4	Y-box-binding protein 3	CSDA;YBX3	tr|A0A024RAQ1|A0A024RAQ1_HUMAN Cold shock domain protein A, isoform CRA_a OS=Homo sapiens OX=9606 GN=CSDA PE=4 SV=1;sp|P16989|YBOX3_HUMAN Y-box-binding protein 3 OS=Homo sapiens OX=9606 GN=YBX3 PE=1 SV=4;tr|A0A024RAV4|A0A024RAV4_HUMAN Cold shock domain pro	5	14	14	2	60.8	40.089	372	86.292	32	30.4	35.5	33.1	26.9	30.4	8844500000	709500000	661200000	610610000	1031000000	842790000	801110000
B0YJ76;A0A024RAQ3;P00374;B4DM58	B0YJ76;A0A024RAQ3;P00374;B4DM58	Dihydrofolate reductase	DYR;DHFR	tr|B0YJ76|B0YJ76_HUMAN Dihydrofolate reductase OS=Homo sapiens OX=9606 GN=DYR PE=2 SV=1;tr|A0A024RAQ3|A0A024RAQ3_HUMAN Dihydrofolate reductase, isoform CRA_a OS=Homo sapiens OX=9606 GN=DHFR PE=3 SV=1;sp|P00374|DYR_HUMAN Dihydrofolate reductase OS=Homo sapi	4	2	2	2	13.9	21.452	187	3.6387	0	0	8.6	8.6	0	8.6	157820000	0	0	30809000	21479000	0	21391000
Q53GJ1;A0A024RAS3;Q9H0S4;Q9H4E3;Q7Z4B1;A4UCU0;B4DYP6;F5H1N9	Q53GJ1;A0A024RAS3;Q9H0S4;Q9H4E3;Q7Z4B1	Probable ATP-dependent RNA helicase DDX47	hCG_27698;DDX47;E4-DBP;MST162	tr|Q53GJ1|Q53GJ1_HUMAN DEAD (Asp-Glu-Ala-Asp) box polypeptide 47 isoform 1 variant (Fragment) OS=Homo sapiens OX=9606 PE=2 SV=1;tr|A0A024RAS3|A0A024RAS3_HUMAN HCG27698, isoform CRA_a OS=Homo sapiens OX=9606 GN=hCG_27698 PE=3 SV=1;sp|Q9H0S4|DDX47_HUMAN Prob	8	14	14	14	43.3	49.881	448	43.907	9.8	25.7	29.2	23	12.9	19.4	3928100000	496920000	444350000	420550000	249940000	190490000	284500000
F5GWX2;A0A024RAS8;A0A3B3IRV5;Q9NRV9;H0YG71	F5GWX2;A0A024RAS8;A0A3B3IRV5;Q9NRV9;H0YG71	Heme-binding protein 1	HEBP1	tr|F5GWX2|F5GWX2_HUMAN Heme-binding protein 1 OS=Homo sapiens OX=9606 GN=HEBP1 PE=1 SV=1;tr|A0A024RAS8|A0A024RAS8_HUMAN Heme binding protein 1, isoform CRA_a OS=Homo sapiens OX=9606 GN=HEBP1 PE=4 SV=1;tr|A0A3B3IRV5|A0A3B3IRV5_HUMAN Heme-binding protein 1 (	5	2	2	2	23.3	14.72	133	8.3914	0	23.3	12	12	0	0	192560000	0	44378000	33915000	24761000	0	0
A0A024RAV0;P54687;F5H2F2;A0A087WYF2	A0A024RAV0;P54687	Branched-chain-amino-acid aminotransferase;Branched-chain-amino-acid aminotransferase, cytosolic	BCAT1	tr|A0A024RAV0|A0A024RAV0_HUMAN Branched-chain-amino-acid aminotransferase OS=Homo sapiens OX=9606 GN=BCAT1 PE=3 SV=1;sp|P54687|BCAT1_HUMAN Branched-chain-amino-acid aminotransferase, cytosolic OS=Homo sapiens OX=9606 GN=BCAT1 PE=1 SV=3	4	8	8	8	28.5	42.966	386	33.924	0	22	13.5	14.8	18.4	15.3	1307000000	0	158490000	181870000	111740000	184860000	133700000
A0A024RAV2;P46063;F5H2L2;F8WA66;F8WD97;F5H4P4;F5H3W0	A0A024RAV2;P46063	ATP-dependent DNA helicase Q1	RECQL	tr|A0A024RAV2|A0A024RAV2_HUMAN ATP-dependent DNA helicase OS=Homo sapiens OX=9606 GN=RECQL PE=3 SV=1;sp|P46063|RECQ1_HUMAN ATP-dependent DNA helicase Q1 OS=Homo sapiens OX=9606 GN=RECQL PE=1 SV=3	7	14	14	14	29.7	73.457	649	30.629	1.7	2.6	2.5	20.2	12	13.6	800480000	0	16763000	28477000	129930000	127140000	107030000
A0A024RAV5;A0A3G1LBH1;Q14015;Q14014;A0A221ZRZ5;A0A221ZRZ4;Q92468;P78460;Q96T27;Q7KZ06;Q71SP6;A0A221ZRZ1;G3V4K2;G3V5T7	A0A024RAV5;A0A3G1LBH1;Q14015;Q14014		KRAS	tr|A0A024RAV5|A0A024RAV5_HUMAN V-Ki-ras2 Kirsten rat sarcoma viral oncogene homolog, isoform CRA_b OS=Homo sapiens OX=9606 GN=KRAS PE=1 SV=1;tr|A0A3G1LBH1|A0A3G1LBH1_HUMAN Proto-oncogene GTPase OS=Homo sapiens OX=9606 GN=KRAS PE=4 SV=1;tr|Q14015|Q14015_HUM	14	8	1	1	53.2	21.424	188	2.1863	12.2	37.2	23.4	25	45.2	32.4	280940000	0	19229000	24369000	0	24616000	38559000
B4DMD3;B4DY34;A0A024RAW9;Q9Y2W2;F5H5G4	B4DMD3;B4DY34;A0A024RAW9;Q9Y2W2	WW domain-binding protein 11	WBP11	tr|B4DMD3|B4DMD3_HUMAN cDNA FLJ58174, highly similar to WW domain-binding protein 11 OS=Homo sapiens OX=9606 PE=2 SV=1;tr|B4DY34|B4DY34_HUMAN cDNA FLJ60194, highly similar to WW domain-binding protein 11 OS=Homo sapiens OX=9606 PE=2 SV=1;tr|A0A024RAW9|A0A0	5	8	8	8	14.3	64.907	589	17.249	4.9	4.9	4.9	7.3	9.5	11.2	642660000	102730000	56085000	53051000	73858000	41220000	54781000
Q6LET6;A0A024RAX2;P10620;F5H7F6;F5H6X2;F5H760;F5GX73;F5H613	Q6LET6;A0A024RAX2;P10620;F5H7F6;F5H6X2	Microsomal glutathione S-transferase 1	MGST1	tr|Q6LET6|Q6LET6_HUMAN MGST1 protein (Fragment) OS=Homo sapiens OX=9606 GN=MGST1 PE=2 SV=1;tr|A0A024RAX2|A0A024RAX2_HUMAN Microsomal glutathione S-transferase 1, isoform CRA_a OS=Homo sapiens OX=9606 GN=MGST1 PE=4 SV=1;sp|P10620|MGST1_HUMAN Microsomal glut	8	5	5	5	31	17.57	155	26.284	12.9	23.2	23.2	31	23.2	12.9	8403900000	239720000	1007300000	683310000	578970000	414940000	486880000
B3KQF8;A0A024RAY1;Q6VMQ6;A8MV73;B4DRL6;B3KNI7;B4E2A2	B3KQF8;A0A024RAY1;Q6VMQ6;A8MV73;B4DRL6;B3KNI7;B4E2A2	Activating transcription factor 7-interacting protein 1	ATF7IP	tr|B3KQF8|B3KQF8_HUMAN cDNA FLJ90387 fis, clone NT2RP2005391, highly similar to Homo sapiens activating transcription factor 7 interacting protein (ATF7IP), mRNA OS=Homo sapiens OX=9606 PE=2 SV=1;tr|A0A024RAY1|A0A024RAY1_HUMAN Activating transcription fact	7	2	2	2	3.9	95.486	881	3.1757	0	0	1.8	3.9	1.8	1.8	93967000	0	0	17252000	17463000	16833000	18618000
A0A024RAY7;B4DHK5;Q9HAU0;A0JP02;B4DMB9;B4DJX4;H0YGJ6;H0YG48	A0A024RAY7;B4DHK5;Q9HAU0;A0JP02;B4DMB9;B4DJX4	Pleckstrin homology domain-containing family A member 5	PLEKHA5	tr|A0A024RAY7|A0A024RAY7_HUMAN Pleckstrin homology domain containing, family A member 5, isoform CRA_a OS=Homo sapiens OX=9606 GN=PLEKHA5 PE=4 SV=1;tr|B4DHK5|B4DHK5_HUMAN cDNA FLJ61590, moderately similar to Pleckstrin homology domain-containing family A m	8	12	12	12	15.8	134.32	1174	22.198	5	4	4.3	5.8	5.6	2	700870000	33659000	83268000	61927000	55085000	66474000	53907000
A0A024RAZ7;P09651;F8W6I7;A0A024RB53;Q6IPF2;Q9BSM5;Q0VAC0;A0A024RC46;F8VZ49;F8VTQ5;B4E0B5;A0A024QZ98;Q32P51;B4DP35;A0A2R8Y4L2;H0YH80;F8W646;F8VYN5;Q3MI39	A0A024RAZ7;P09651;F8W6I7;A0A024RB53;Q6IPF2;Q9BSM5;Q0VAC0;A0A024RC46;F8VZ49;F8VTQ5;B4E0B5;A0A024QZ98;Q32P51;B4DP35;A0A2R8Y4L2	Heterogeneous nuclear ribonucleoprotein A1;Heterogeneous nuclear ribonucleoprotein A1, N-terminally processed;Heterogeneous nuclear ribonucleoprotein A1-like 2	HNRPA1;HNRNPA1;hCG_2020860;RP11-78J21.1;HNRNPA1L2	tr|A0A024RAZ7|A0A024RAZ7_HUMAN Heterogeneous nuclear ribonucleoprotein A1, isoform CRA_b OS=Homo sapiens OX=9606 GN=HNRPA1 PE=4 SV=1;sp|P09651|ROA1_HUMAN Heterogeneous nuclear ribonucleoprotein A1 OS=Homo sapiens OX=9606 GN=HNRNPA1 PE=1 SV=5;tr|F8W6I7|F8W6	19	18	17	17	56.7	38.746	372	235.78	25.3	47.6	47.6	47.6	47.8	47.6	129630000000	20684000000	11978000000	12618000000	8570600000	15849000000	10049000000
F8W022;F8VWK8;W6A4U0;A0A024RB05;P08962;F8VV56;F8VNT9;F8VX62	F8W022;F8VWK8;W6A4U0;A0A024RB05;P08962;F8VV56;F8VNT9	Tetraspanin;CD63 antigen	CD63	tr|F8W022|F8W022_HUMAN Tetraspanin (Fragment) OS=Homo sapiens OX=9606 GN=CD63 PE=1 SV=1;tr|F8VWK8|F8VWK8_HUMAN Tetraspanin (Fragment) OS=Homo sapiens OX=9606 GN=CD63 PE=1 SV=1;tr|W6A4U0|W6A4U0_HUMAN Tetraspanin (Fragment) OS=Homo sapiens OX=9606 GN=CD63 PE	8	5	5	5	18.6	23.138	215	7.1323	14	14	11.2	11.2	14	14	2144600000	418560000	166010000	125320000	238970000	213670000	243320000
A0A024RB09;P61020;Q6FI54	A0A024RB09;P61020;Q6FI54	Ras-related protein Rab-5B	RAB5B	tr|A0A024RB09|A0A024RB09_HUMAN RAB5B, member RAS oncogene family, isoform CRA_a OS=Homo sapiens OX=9606 GN=RAB5B PE=4 SV=1;sp|P61020|RAB5B_HUMAN Ras-related protein Rab-5B OS=Homo sapiens OX=9606 GN=RAB5B PE=1 SV=1;tr|Q6FI54|Q6FI54_HUMAN RAB5B protein OS=H	3	6	2	2	30.7	23.707	215	17.348	7.9	27.9	24.2	30.7	24.2	19.5	463160000	0	57889000	64944000	37441000	42862000	50913000
A0A024RB10;A0A024RB77;G3V5T9;P24941;E7ESI2;B4DDL9	A0A024RB10;A0A024RB77;G3V5T9;P24941;E7ESI2;B4DDL9	Cyclin-dependent kinase 2	CDK2	tr|A0A024RB10|A0A024RB10_HUMAN Cyclin-dependent kinase 2, isoform CRA_a OS=Homo sapiens OX=9606 GN=CDK2 PE=3 SV=1;tr|A0A024RB77|A0A024RB77_HUMAN Cyclin-dependent kinase 2, isoform CRA_b OS=Homo sapiens OX=9606 GN=CDK2 PE=3 SV=1;tr|G3V5T9|G3V5T9_HUMAN Cycli	6	4	2	2	18.6	30.035	264	4.3802	3	7.2	9.1	18.6	13.3	18.6	70727000	0	0	12281000	11318000	14586000	13454000
A0A024RB14;P62854;Q75MH1;Q5JNZ5;Q76N57;Q76N56	A0A024RB14;P62854;Q75MH1;Q5JNZ5	40S ribosomal protein S26;Putative 40S ribosomal protein S26-like 1	RPS26;RPS26P11	tr|A0A024RB14|A0A024RB14_HUMAN 40S ribosomal protein S26 OS=Homo sapiens OX=9606 GN=RPS26 PE=3 SV=1;sp|P62854|RS26_HUMAN 40S ribosomal protein S26 OS=Homo sapiens OX=9606 GN=RPS26 PE=1 SV=3;tr|Q75MH1|Q75MH1_HUMAN 40S ribosomal protein S26 OS=Homo sapiens O	6	3	3	3	31.3	13.015	115	21.712	20.9	31.3	31.3	31.3	31.3	20.9	10288000000	959410000	586340000	726100000	1208800000	731870000	1136600000
A0A024RB17;A0A024RB16;Q9BSJ8;B3KMV5;B3KY56;F8VZB1	A0A024RB17;A0A024RB16;Q9BSJ8;B3KMV5;B3KY56	Extended synaptotagmin-1	FAM62A;ESYT1	tr|A0A024RB17|A0A024RB17_HUMAN Family with sequence similarity 62 (C2 domain containing), member A, isoform CRA_b OS=Homo sapiens OX=9606 GN=FAM62A PE=4 SV=1;tr|A0A024RB16|A0A024RB16_HUMAN Family with sequence similarity 62 (C2 domain containing), member A	6	27	27	27	35	122.85	1104	199.33	4	25.5	26.4	29.9	29.6	30.1	11782000000	276600000	1183600000	1023900000	1042500000	1142800000	1027300000
Q59G16;A0A024RB22;F8VXC8;Q8TAQ2;B4DF22;Q658P9;F8VZW6	Q59G16;A0A024RB22;F8VXC8;Q8TAQ2;B4DF22	SWI/SNF complex subunit SMARCC2	SMARCC2	tr|Q59G16|Q59G16_HUMAN SWI/SNF-related matrix-associated actin-dependent regulator of chromatin c2 isoform b variant (Fragment) OS=Homo sapiens OX=9606 PE=2 SV=1;tr|A0A024RB22|A0A024RB22_HUMAN SWI/SNF related, matrix associated, actin dependent regulator o	7	13	5	5	12.3	127.38	1156	23.191	3.5	8.8	7.8	7.8	4.5	5	613720000	41776000	117850000	98992000	45442000	0	0
A0A024RB32;A0A087WYT3;B3KUY2;Q15185;B4DDC6	A0A024RB32;A0A087WYT3;B3KUY2;Q15185;B4DDC6	Prostaglandin E synthase 3	PTGES3	tr|A0A024RB32|A0A024RB32_HUMAN Prostaglandin E synthase 3 (Cytosolic), isoform CRA_a OS=Homo sapiens OX=9606 GN=PTGES3 PE=4 SV=1;tr|A0A087WYT3|A0A087WYT3_HUMAN Prostaglandin E synthase 3 OS=Homo sapiens OX=9606 GN=PTGES3 PE=1 SV=1;tr|B3KUY2|B3KUY2_HUMAN Pr	5	8	8	8	51.2	18.697	160	49.263	23.8	43.8	43.8	43.8	51.2	38.8	8200300000	218730000	591980000	597250000	960650000	1121500000	884070000
F8VZJ2;H0YHX9;A0A024RB41;Q13765;E9PAV3;F8W1N5;F8VNW4;B4DDI8;F8W0W4;F8VZ58;A8K6N6;Q9BZK3	F8VZJ2;H0YHX9;A0A024RB41;Q13765;E9PAV3;F8W1N5;F8VNW4;B4DDI8;F8W0W4	Nascent polypeptide-associated complex subunit alpha;Nascent polypeptide-associated complex subunit alpha, muscle-specific form	NACA;hCG_2016482	tr|F8VZJ2|F8VZJ2_HUMAN Nascent polypeptide-associated complex subunit alpha OS=Homo sapiens OX=9606 GN=NACA PE=1 SV=1;tr|H0YHX9|H0YHX9_HUMAN Nascent polypeptide-associated complex subunit alpha (Fragment) OS=Homo sapiens OX=9606 GN=NACA PE=1 SV=1;tr|A0A024	12	4	4	4	41.9	15.016	136	105.37	21.3	32.4	32.4	21.3	32.4	32.4	6400900000	142800000	375810000	546650000	665660000	548520000	612020000
Q53FU3;A0A024RB72;F8VVA7;P61923;F8VXB1;F8W156;F8VYZ4;F8VUC5;F8W651;F8VXR1;F8VYK5;F8VYE0	Q53FU3;A0A024RB72;F8VVA7;P61923;F8VXB1;F8W156;F8VYZ4;F8VUC5;F8W651;F8VXR1	Coatomer subunit zeta-1	COPZ1	tr|Q53FU3|Q53FU3_HUMAN Coatomer protein complex, subunit zeta 1 variant (Fragment) OS=Homo sapiens OX=9606 PE=2 SV=1;tr|A0A024RB72|A0A024RB72_HUMAN Coatomer protein complex, subunit zeta 1, isoform CRA_a OS=Homo sapiens OX=9606 GN=COPZ1 PE=4 SV=1;tr|F8VVA7	12	5	5	5	39.5	20.267	177	51.182	13.6	11.9	30.5	31.6	22.6	14.7	1213600000	215170000	79979000	82125000	116960000	93630000	85681000
B4DJV2;A0A024RB75;O75390;B3KTN4;A0A0C4DGI3;H0YIC4;Q0QEL2;B7Z1E1;F8VTT8;F8W4S1;H0YH82;F8VRI6;F8VPF9;F8VPA1;F8W1S4;F8W642;F8VZK9;F8VX07;F8VRP1;F8VX68;F8VWQ5;F8VU34;F8VR34;F8W0J2	B4DJV2;A0A024RB75;O75390;B3KTN4;A0A0C4DGI3	Citrate synthase;Citrate synthase, mitochondrial	CS	tr|B4DJV2|B4DJV2_HUMAN Citrate synthase OS=Homo sapiens OX=9606 GN=CS PE=1 SV=1;tr|A0A024RB75|A0A024RB75_HUMAN Citrate synthase OS=Homo sapiens OX=9606 GN=CS PE=3 SV=1;sp|O75390|CISY_HUMAN Citrate synthase, mitochondrial OS=Homo sapiens OX=9606 GN=CS PE=1	24	15	15	14	36.9	50.431	453	81.929	17.9	21.9	21.9	17.9	29.6	22.7	16011000000	590560000	1362300000	1220700000	2405000000	1442500000	1691900000
A0A024RB76;Q9BRT6	A0A024RB76;Q9BRT6	Protein LLP homolog	C12orf31;LLPH	tr|A0A024RB76|A0A024RB76_HUMAN Chromosome 12 open reading frame 31, isoform CRA_a OS=Homo sapiens OX=9606 GN=C12orf31 PE=4 SV=1;sp|Q9BRT6|LLPH_HUMAN Protein LLP homolog OS=Homo sapiens OX=9606 GN=LLPH PE=1 SV=1	2	2	2	2	21.7	15.225	129	7.7296	9.3	9.3	9.3	21.7	9.3	0	403340000	13919000	44478000	50347000	31488000	20950000	0
D6QX84;B2R6Y2;A0A024RB79;P51687	D6QX84;B2R6Y2;A0A024RB79;P51687	Sulfite oxidase, mitochondrial	SUOX	tr|D6QX84|D6QX84_HUMAN Truncated mitochondrial sulfite oxidase OS=Homo sapiens OX=9606 GN=SUOX PE=2 SV=1;tr|B2R6Y2|B2R6Y2_HUMAN cDNA, FLJ93173, Homo sapiens sulfite oxidase (SUOX), nuclear gene encodingmitochondrial protein, mRNA OS=Homo sapiens OX=9606 PE	4	2	2	2	6.8	44.13	399	3.3297	2.5	4.3	0	4.3	0	6.8	135780000	18864000	14467000	0	15895000	0	13513000
A8K6Y1;Q6PIN5;A0A024RB85;Q9UQ80;Q05D08;F8VR77;F8W0A3;H0YIN7;F8VZ69	A8K6Y1;Q6PIN5;A0A024RB85;Q9UQ80;Q05D08;F8VR77	Proliferation-associated protein 2G4	PA2G4	tr|A8K6Y1|A8K6Y1_HUMAN cDNA FLJ75526, highly similar to Homo sapiens proliferation-associated 2G4, 38kDa (PA2G4), mRNA (Fragment) OS=Homo sapiens OX=9606 PE=2 SV=1;tr|Q6PIN5|Q6PIN5_HUMAN PA2G4 protein (Fragment) OS=Homo sapiens OX=9606 GN=PA2G4 PE=2 SV=1;t	9	21	21	21	72.2	40.911	367	64.147	36	51.2	38.1	57.5	63.8	60.5	9373600000	1517200000	613660000	652060000	1017600000	856570000	902010000
A0A024RB87;P61224;E7ESV4;F5H7Y6;F5H004;F5GX62;Q9BXV4;F5H6R7;A6NIZ1;F5H823;B7ZB78;F5GZG1;Q5U0C3;F5H077;F5GWU8;F5H491;F5H0B7;F5H500;A0A075B6Q0;F5GYB5;B7ZAY2;F5H4H0;F5GYH7;F8WBC0	A0A024RB87;P61224;E7ESV4;F5H7Y6;F5H004;F5GX62;Q9BXV4;F5H6R7;A6NIZ1;F5H823;B7ZB78;F5GZG1;Q5U0C3	Ras-related protein Rap-1b;Ras-related protein Rap-1b-like protein	RAP1B	tr|A0A024RB87|A0A024RB87_HUMAN RAP1B, member of RAS oncogene family, isoform CRA_a OS=Homo sapiens OX=9606 GN=RAP1B PE=4 SV=1;sp|P61224|RAP1B_HUMAN Ras-related protein Rap-1b OS=Homo sapiens OX=9606 GN=RAP1B PE=1 SV=1;tr|E7ESV4|E7ESV4_HUMAN Ras-related pro	24	9	9	4	51.6	20.825	184	50.706	31	51.6	37.5	51.6	37.5	51.6	6324000000	584440000	649940000	637670000	464220000	428240000	446180000
A0A024RB99;V9HW06;Q53ET4;P34897;Q5HYG8;B4DJQ3;B4E1G2;Q5BJF5;B4DW25;B4DP88;B4DWA7;B4DJ63;B4DLV4;H0YIZ0;G3V2Y4;G3V5L0;G3V4W5;G3V540;G3V2W0;G3V241;G3V3Y8;G3V4T0;G3V4X0;G3V2E4;G3V2D2;G3V2Y1;G3V3C6	A0A024RB99;V9HW06;Q53ET4;P34897;Q5HYG8;B4DJQ3;B4E1G2;Q5BJF5;B4DW25;B4DP88;B4DWA7;B4DJ63;B4DLV4;H0YIZ0;G3V2Y4	Serine hydroxymethyltransferase;Serine hydroxymethyltransferase, mitochondrial	SHMT2;HEL-S-51e;DKFZp686P09201	tr|A0A024RB99|A0A024RB99_HUMAN Serine hydroxymethyltransferase OS=Homo sapiens OX=9606 GN=SHMT2 PE=3 SV=1;tr|V9HW06|V9HW06_HUMAN Serine hydroxymethyltransferase OS=Homo sapiens OX=9606 GN=HEL-S-51e PE=2 SV=1;tr|Q53ET4|Q53ET4_HUMAN Serine hydroxymethyltrans	27	26	26	25	69.2	53.454	483	251.21	26.3	52.4	50.5	48.4	65.6	57.8	32645000000	3558100000	3414900000	3410200000	3523600000	3407000000	3347900000
A0A024RBA9;Q9UL25;Q96GX3	A0A024RBA9;Q9UL25;Q96GX3	Ras-related protein Rab-21	RAB21	tr|A0A024RBA9|A0A024RBA9_HUMAN RAB21, member RAS oncogene family, isoform CRA_a OS=Homo sapiens OX=9606 GN=RAB21 PE=4 SV=1;sp|Q9UL25|RAB21_HUMAN Ras-related protein Rab-21 OS=Homo sapiens OX=9606 GN=RAB21 PE=1 SV=3;tr|Q96GX3|Q96GX3_HUMAN KIAA0118 protein (	3	7	7	7	39.6	24.347	225	87.6	16	24.9	17.3	39.6	29.3	34.2	1412500000	203020000	132310000	123160000	145930000	126800000	148490000
A0A024RBB5;F8VW96;Q16527;F8VQR7	A0A024RBB5;F8VW96;Q16527;F8VQR7	Cysteine and glycine-rich protein 2	CSRP2	tr|A0A024RBB5|A0A024RBB5_HUMAN Cysteine and glycine-rich protein 2, isoform CRA_a OS=Homo sapiens OX=9606 GN=CSRP2 PE=2 SV=1;tr|F8VW96|F8VW96_HUMAN Cysteine and glycine-rich protein 2 OS=Homo sapiens OX=9606 GN=CSRP2 PE=1 SV=1;sp|Q16527|CSRP2_HUMAN Cystein	4	6	6	6	41.5	20.954	193	16.044	6.7	36.3	19.7	28.5	6.7	28.5	494630000	42625000	33607000	48765000	76452000	36676000	57995000
F8VY35;F8W0J6;F5H4R6;B7Z2V4;H0YIV4;A0A024RBB7;P55209;F8W020;F8VUX1;F8VV59;B7Z9C2;A0A024RBE6;H0YHC3;F8W118;F8VXI6;B7Z5H0;H0YH88;F8VRJ2;F8VVB5;B7Z4K9	F8VY35;F8W0J6;F5H4R6;B7Z2V4;H0YIV4;A0A024RBB7;P55209;F8W020;F8VUX1;F8VV59;B7Z9C2;A0A024RBE6;H0YHC3;F8W118;F8VXI6;B7Z5H0;H0YH88;F8VRJ2;F8VVB5	Nucleosome assembly protein 1-like 1	NAP1L1	tr|F8VY35|F8VY35_HUMAN Nucleosome assembly protein 1-like 1 (Fragment) OS=Homo sapiens OX=9606 GN=NAP1L1 PE=1 SV=1;tr|F8W0J6|F8W0J6_HUMAN Nucleosome assembly protein 1-like 1 OS=Homo sapiens OX=9606 GN=NAP1L1 PE=1 SV=1;tr|F5H4R6|F5H4R6_HUMAN Nucleosome ass	20	8	7	2	43.2	31.02	264	177.89	23.5	28.4	38.6	38.6	42.8	42.8	9743200000	522120000	592080000	748440000	1194400000	869580000	703800000
A0A024RBB8;Q9BZF1;F8VUA7;F8VQX7;Q641R2;Q5HYM3;Q96E43;Q96N80;Q8WVV2;B3KP32;B4DMI4;B4E033;A8KAD5;Q9H0X9	A0A024RBB8;Q9BZF1;F8VUA7;F8VQX7;Q641R2;Q5HYM3;Q96E43	Oxysterol-binding protein;Oxysterol-binding protein-related protein 8	OSBPL8;DKFZp686C0249	tr|A0A024RBB8|A0A024RBB8_HUMAN Oxysterol-binding protein OS=Homo sapiens OX=9606 GN=OSBPL8 PE=3 SV=1;sp|Q9BZF1|OSBL8_HUMAN Oxysterol-binding protein-related protein 8 OS=Homo sapiens OX=9606 GN=OSBPL8 PE=1 SV=3;tr|F8VUA7|F8VUA7_HUMAN Oxysterol-binding prot	14	11	11	11	15.4	101.19	889	56.164	1.2	9.3	9.8	9.1	8.2	9	1739600000	78705000	179250000	202260000	90303000	158110000	125730000
A0A024RBB9;Q9Y2U8;B4E2K7;B4DI45	A0A024RBB9;Q9Y2U8	Inner nuclear membrane protein Man1	LEMD3	tr|A0A024RBB9|A0A024RBB9_HUMAN LEM domain containing 3, isoform CRA_a OS=Homo sapiens OX=9606 GN=LEMD3 PE=4 SV=1;sp|Q9Y2U8|MAN1_HUMAN Inner nuclear membrane protein Man1 OS=Homo sapiens OX=9606 GN=LEMD3 PE=1 SV=2	4	14	14	14	21.6	99.996	911	33.133	9	12	11.1	6.3	7.7	9.3	1305600000	234090000	127580000	137330000	73402000	35420000	55165000
B4DTT0;Q7Z3X3;H7C3P4;A8K6V6;A0A024RBC5;F6S8M0;B4E284;P15586;H0YFA9;A0A0S2Z3S2;F5H4C6	B4DTT0;Q7Z3X3;H7C3P4;A8K6V6;A0A024RBC5;F6S8M0;B4E284;P15586;H0YFA9	N-acetylglucosamine-6-sulfatase	DKFZp686E12166;GNS	tr|B4DTT0|B4DTT0_HUMAN N-acetylglucosamine-6-sulfatase OS=Homo sapiens OX=9606 PE=2 SV=1;tr|Q7Z3X3|Q7Z3X3_HUMAN N-acetylglucosamine-6-sulfatase OS=Homo sapiens OX=9606 GN=DKFZp686E12166 PE=2 SV=1;tr|H7C3P4|H7C3P4_HUMAN N-acetylglucosamine-6-sulfatase OS=Ho	11	7	7	7	15.6	53.42	469	15.473	1.9	14.3	14.3	15.6	7	10.9	1114100000	129150000	99573000	102470000	102400000	102680000	101050000
A0A024RBC7;P20020;Q59H63;E7ERY9;Q58F24;A1L3B5;Q16720;A0A2R8Y4R4;Q4J697;H0Y7S3;A0A2U3U055;A0A2U3TZI3;A0A024R2E4;Q4LE63;A0A024R2K6;Q01814;F8W1V5;A1X4P8;A1X4Q2	A0A024RBC7;P20020;Q59H63;E7ERY9	Calcium-transporting ATPase;Plasma membrane calcium-transporting ATPase 1	ATP2B1	tr|A0A024RBC7|A0A024RBC7_HUMAN Calcium-transporting ATPase OS=Homo sapiens OX=9606 GN=ATP2B1 PE=3 SV=1;sp|P20020|AT2B1_HUMAN Plasma membrane calcium-transporting ATPase 1 OS=Homo sapiens OX=9606 GN=ATP2B1 PE=1 SV=4;tr|Q59H63|Q59H63_HUMAN Plasma membrane ca	19	14	14	9	16	134.68	1220	49.813	6.1	9.7	8.8	7.3	3.9	4	1583100000	207680000	155740000	150290000	153080000	111970000	57272000
A0A024RBD0;Q9NZJ9;F8VRL4;F8VRR0;A0A0C4DGJ4;B2RE29;A0A024RBG1	A0A024RBD0;Q9NZJ9;F8VRL4;F8VRR0;A0A0C4DGJ4;B2RE29;A0A024RBG1	Diphosphoinositol polyphosphate phosphohydrolase 2	NUDT4	tr|A0A024RBD0|A0A024RBD0_HUMAN Nudix (Nucleoside diphosphate linked moiety X)-type motif 4, isoform CRA_c OS=Homo sapiens OX=9606 GN=NUDT4 PE=4 SV=1;sp|Q9NZJ9|NUDT4_HUMAN Diphosphoinositol polyphosphate phosphohydrolase 2 OS=Homo sapiens OX=9606 GN=NUDT4 P	7	3	3	2	18.3	20.306	180	3.1232	5	0	0	10.6	12.8	7.8	165450000	29803000	0	0	18857000	24473000	26802000
A0A024RBE7;P42167;G5E972;A0A024RBH7;Q59G12;H0YJH7;Q9P1N8	A0A024RBE7;P42167;G5E972;A0A024RBH7;Q59G12	Lamina-associated polypeptide 2, isoforms beta/gamma;Thymopoietin;Thymopentin	TMPO	tr|A0A024RBE7|A0A024RBE7_HUMAN Thymopoietin, isoform CRA_c OS=Homo sapiens OX=9606 GN=TMPO PE=4 SV=1;sp|P42167|LAP2B_HUMAN Lamina-associated polypeptide 2, isoforms beta/gamma OS=Homo sapiens OX=9606 GN=TMPO PE=1 SV=2;tr|G5E972|G5E972_HUMAN Lamina-associat	7	20	12	12	55.7	50.67	454	71.175	34.6	55.5	50.4	55.5	53.1	50.4	10502000000	795670000	1056400000	1010400000	1205700000	979020000	1140900000
Q8NCF7;B2RE88;A0A024RBE8;A0A024RBH9;Q00325;F8VVM2;Q53HC3;F8VZL5;F8VWR4;F8VWQ0	Q8NCF7;B2RE88;A0A024RBE8;A0A024RBH9;Q00325;F8VVM2;Q53HC3	Phosphate carrier protein, mitochondrial	SLC25A3	tr|Q8NCF7|Q8NCF7_HUMAN cDNA FLJ90278 fis, clone NT2RP1000325, highly similar to Phosphate carrier protein, mitochondrialprecursor OS=Homo sapiens OX=9606 PE=2 SV=1;tr|B2RE88|B2RE88_HUMAN cDNA, FLJ96465, highly similar to Homo sapiens solute carrier family	10	11	11	11	29.4	39.932	361	94.409	19.7	27.4	27.4	24.4	29.4	27.4	19779000000	3084500000	1647500000	1289600000	1944200000	1392300000	1539500000
J3KQA0;A0A024RBE9;P21579	J3KQA0;A0A024RBE9;P21579	Synaptotagmin-1	SYT1	tr|J3KQA0|J3KQA0_HUMAN Synaptotagmin I, isoform CRA_b OS=Homo sapiens OX=9606 GN=SYT1 PE=1 SV=1;tr|A0A024RBE9|A0A024RBE9_HUMAN Synaptotagmin I, isoform CRA_a OS=Homo sapiens OX=9606 GN=SYT1 PE=4 SV=1;sp|P21579|SYT1_HUMAN Synaptotagmin-1 OS=Homo sapiens OX=	3	4	4	3	10.7	47.26	419	3.7817	1.7	6.9	1.7	0	0	0	149270000	14823000	16741000	22112000	0	0	0
S4R360;J3KPP0;A0A024RBG3;S4R2Z7;Q9Y6G3	S4R360;J3KPP0;A0A024RBG3;S4R2Z7;Q9Y6G3	39S ribosomal protein L42, mitochondrial	MRPL42	tr|S4R360|S4R360_HUMAN 39S ribosomal protein L42, mitochondrial OS=Homo sapiens OX=9606 GN=MRPL42 PE=1 SV=1;tr|J3KPP0|J3KPP0_HUMAN 39S ribosomal protein L42, mitochondrial OS=Homo sapiens OX=9606 GN=MRPL42 PE=1 SV=1;tr|A0A024RBG3|A0A024RBG3_HUMAN Mitochond	5	4	4	4	58.6	14.882	128	5.3785	12.5	12.5	0	30.5	12.5	42.2	510050000	26637000	34385000	0	23702000	66846000	55752000
A0A024RBG7;F8VSL3;P25208	A0A024RBG7;F8VSL3;P25208	Nuclear transcription factor Y subunit beta	NFYB	tr|A0A024RBG7|A0A024RBG7_HUMAN Nuclear transcription factor Y, beta, isoform CRA_c OS=Homo sapiens OX=9606 GN=NFYB PE=4 SV=1;tr|F8VSL3|F8VSL3_HUMAN Nuclear transcription factor Y subunit beta OS=Homo sapiens OX=9606 GN=NFYB PE=1 SV=2;sp|P25208|NFYB_HUMAN N	3	2	2	2	16.4	22.831	207	4.3977	0	0	0	0	10.1	16.4	90453000	0	0	0	0	27134000	9474600
A0A024RBH2;Q07065;Q8TB01;Q6NWZ1;B3KVX6;H3BUW6;Q59G85;A0A024R9K5	A0A024RBH2;Q07065;Q8TB01;Q6NWZ1;B3KVX6	Cytoskeleton-associated protein 4	CKAP4	tr|A0A024RBH2|A0A024RBH2_HUMAN Cytoskeleton-associated protein 4, isoform CRA_c OS=Homo sapiens OX=9606 GN=CKAP4 PE=4 SV=1;sp|Q07065|CKAP4_HUMAN Cytoskeleton-associated protein 4 OS=Homo sapiens OX=9606 GN=CKAP4 PE=1 SV=2;tr|Q8TB01|Q8TB01_HUMAN Similar to	8	28	28	26	52.8	66.022	602	246.7	28.1	47.3	43.7	38	43.5	41.4	9487200000	1158700000	904570000	797870000	835560000	659810000	735110000
Q9BV37;Q53FW9;A0A024RBH5;Q13610;B4DNL1;B4DJV5;Q86X79;Q05BL3;Q6PKI5;Q6PIN4;F8VZ56	Q9BV37;Q53FW9;A0A024RBH5;Q13610;B4DNL1;B4DJV5	Periodic tryptophan protein 1 homolog	PWP1	tr|Q9BV37|Q9BV37_HUMAN PWP1 homolog (S. cerevisiae) OS=Homo sapiens OX=9606 GN=PWP1 PE=2 SV=1;tr|Q53FW9|Q53FW9_HUMAN Nuclear phosphoprotein similar to S. cerevisiae PWP1 variant (Fragment) OS=Homo sapiens OX=9606 PE=2 SV=1;tr|A0A024RBH5|A0A024RBH5_HUMAN PW	11	10	10	10	27.3	55.878	501	31.083	3.8	23.2	18.2	21.4	16	8.2	2157400000	268290000	217120000	200250000	148150000	143660000	196610000
B1P7G3;A0A024RBI3;F5H5N2;B4DNC9;B4DDI1;B3KQ30;Q9H1K1	B1P7G3;A0A024RBI3;F5H5N2;B4DNC9;B4DDI1;B3KQ30;Q9H1K1	Iron-sulfur cluster assembly enzyme ISCU, mitochondrial	ISCU;NIFUN	tr|B1P7G3|B1P7G3_HUMAN ICSU OS=Homo sapiens OX=9606 GN=ISCU PE=2 SV=1;tr|A0A024RBI3|A0A024RBI3_HUMAN NifU-like N-terminal domain containing, isoform CRA_c OS=Homo sapiens OX=9606 GN=NIFUN PE=3 SV=1;tr|F5H5N2|F5H5N2_HUMAN Iron-sulfur cluster assembly enzyme	7	4	4	4	41.1	13.819	129	2.7288	6.2	0	0	19.4	0	20.9	113340000	17759000	0	0	15211000	0	17099000
Q53G58;B3KN06;A0A024RBI5;Q59EA2;Q9ULV4;B4E3S0;B4DMH3;B7Z9V0;H0YHL7;F8W1H8;F8VUX3;F8VSA4;F8VRE9;F8VTT6;F8VVB7;F8VV53;B3KRY9;B3KSZ9;J3QLV6;J3KSS5;Q6QEF8	Q53G58;B3KN06;A0A024RBI5;Q59EA2;Q9ULV4;B4E3S0;B4DMH3;B7Z9V0;H0YHL7	Coronin;Coronin-1C	CORO1C	tr|Q53G58|Q53G58_HUMAN Coronin (Fragment) OS=Homo sapiens OX=9606 PE=2 SV=1;tr|B3KN06|B3KN06_HUMAN Coronin OS=Homo sapiens OX=9606 PE=2 SV=1;tr|A0A024RBI5|A0A024RBI5_HUMAN Coronin OS=Homo sapiens OX=9606 GN=CORO1C PE=3 SV=1;tr|Q59EA2|Q59EA2_HUMAN Coronin (	21	13	13	13	28.9	53.28	474	101.55	9.7	24.7	26.4	24.3	14.8	18.8	3210800000	546780000	268940000	228830000	292770000	261530000	361560000
B3KMP2;A5D8X2;A0A024RBJ3;Q9UJX3;Q4KMX6;A8KAQ7;Q2M2R1;H0YIX7	B3KMP2;A5D8X2;A0A024RBJ3;Q9UJX3;Q4KMX6;A8KAQ7;Q2M2R1	Anaphase-promoting complex subunit 7	ANAPC7	tr|B3KMP2|B3KMP2_HUMAN cDNA FLJ11747 fis, clone HEMBA1005530, highly similar to Anaphase-promoting complex subunit 7 OS=Homo sapiens OX=9606 PE=2 SV=1;tr|A5D8X2|A5D8X2_HUMAN Anaphase promoting complex subunit 7 OS=Homo sapiens OX=9606 GN=ANAPC7 PE=2 SV=1;t	8	4	4	4	10.7	56.313	503	8.9286	1.4	1.4	1.4	7.8	4.4	6	323340000	41671000	21850000	20151000	31665000	42604000	26794000
Q8TBK5;Q8N5Z7;A0A024RBK3;Q9HBB3;Q02878;B2R4K7;B4DRX3;F8VZ45;U3KQR5;F8VR69;F8VZA3;F8VWR1;F8VU16;B4DNY8	Q8TBK5;Q8N5Z7;A0A024RBK3;Q9HBB3;Q02878;B2R4K7;B4DRX3	60S ribosomal protein L6	RPL6	tr|Q8TBK5|Q8TBK5_HUMAN 60S ribosomal protein L6 OS=Homo sapiens OX=9606 GN=RPL6 PE=2 SV=1;tr|Q8N5Z7|Q8N5Z7_HUMAN 60S ribosomal protein L6 OS=Homo sapiens OX=9606 GN=RPL6 PE=2 SV=1;tr|A0A024RBK3|A0A024RBK3_HUMAN 60S ribosomal protein L6 OS=Homo sapiens OX=9	14	15	15	15	42	32.741	288	135.52	24.7	42	42	42	42	41.7	26772000000	4843500000	2018100000	2185500000	2069700000	2126400000	2242300000
E2QRB9;E9PIR7;B2R5P6;F8W809;B7Z2S5;A0A087WSW9;A0A182DWI3;Q6ZR44;A0A024RBK9;A0A140VKC9;A0A087WSY9;Q16881;E9PKD3;E9PRI8;A0A0B4J225;E9PIZ5	E2QRB9;E9PIR7;B2R5P6;F8W809;B7Z2S5;A0A087WSW9;A0A182DWI3;Q6ZR44;A0A024RBK9;A0A140VKC9;A0A087WSY9;Q16881	Thioredoxin reductase 1, cytoplasmic	TXNRD1	tr|E2QRB9|E2QRB9_HUMAN Thioredoxin reductase 1, cytoplasmic OS=Homo sapiens OX=9606 GN=TXNRD1 PE=1 SV=2;tr|E9PIR7|E9PIR7_HUMAN Thioredoxin reductase 1, cytoplasmic OS=Homo sapiens OX=9606 GN=TXNRD1 PE=1 SV=1;tr|B2R5P6|B2R5P6_HUMAN cDNA, FLJ92557, highly si	16	7	7	7	24.3	50.723	460	14.067	2	7	4.3	13.9	14.8	10	553840000	0	26512000	0	85978000	88902000	66298000
A0A024RBL4	A0A024RBL4		RBM19	tr|A0A024RBL4|A0A024RBL4_HUMAN RNA binding motif protein 19, isoform CRA_a OS=Homo sapiens OX=9606 GN=RBM19 PE=4 SV=1	1	8	1	1	12.7	86.81	777	1.7462	3.3	5.1	2.2	1.3	3	2.2	7914100	0	0	0	0	12141000	0
Q9UPN1;F8VYE8;A0A024RBP2;P36873;F8VR82;F8W0W8;A0A087WYY5;H0Y3Y6;B4DNE3;C4TNW5;C4TNW6;F8WE71;F8W1A0	Q9UPN1;F8VYE8;A0A024RBP2;P36873;F8VR82;F8W0W8;A0A087WYY5	Serine/threonine-protein phosphatase;Serine/threonine-protein phosphatase PP1-gamma catalytic subunit	PPP1CC	tr|Q9UPN1|Q9UPN1_HUMAN Serine/threonine-protein phosphatase (Fragment) OS=Homo sapiens OX=9606 GN=PPP1CC PE=3 SV=1;tr|F8VYE8|F8VYE8_HUMAN Serine/threonine-protein phosphatase OS=Homo sapiens OX=9606 GN=PPP1CC PE=1 SV=1;tr|A0A024RBP2|A0A024RBP2_HUMAN Serine	13	13	3	3	49.7	33.773	294	40.328	12.6	49.3	49.7	44.9	48	49.3	4150700000	799730000	440140000	360980000	219680000	137310000	295720000
A0A024RBR3;O43583;F8VVL1	A0A024RBR3;O43583;F8VVL1	Density-regulated protein	DENR	tr|A0A024RBR3|A0A024RBR3_HUMAN Density-regulated protein OS=Homo sapiens OX=9606 GN=DENR PE=3 SV=1;sp|O43583|DENR_HUMAN Density-regulated protein OS=Homo sapiens OX=9606 GN=DENR PE=1 SV=2;tr|F8VVL1|F8VVL1_HUMAN Density-regulated protein OS=Homo sapiens OX=	3	6	6	6	36.9	22.092	198	12.729	8.1	0	12.6	36.9	12.6	12.6	500420000	63294000	0	43561000	86331000	39142000	63804000
A8K4Z4;A0A024RBS2;P05388;F8VWS0;Q53HW2;Q53HK9;F8VU65;F8VW21;Q6NSF2;G3V210;F8VZS0;F8VQY6;F8VPE8;F8VRK7;B4E3D5;Q8NHW5;F8VS58;F8VWV4;Q3MHV2;F8W1K8;F8VYN4	A8K4Z4;A0A024RBS2;P05388;F8VWS0;Q53HW2;Q53HK9;F8VU65;F8VW21;Q6NSF2;G3V210;F8VZS0;F8VQY6;F8VPE8;F8VRK7;B4E3D5;Q8NHW5;F8VS58	60S acidic ribosomal protein P0;60S acidic ribosomal protein P0-like	RPLP0;RPLP0P6	tr|A8K4Z4|A8K4Z4_HUMAN 60S acidic ribosomal protein P0 OS=Homo sapiens OX=9606 PE=2 SV=1;tr|A0A024RBS2|A0A024RBS2_HUMAN 60S acidic ribosomal protein P0 OS=Homo sapiens OX=9606 GN=RPLP0 PE=3 SV=1;sp|P05388|RLA0_HUMAN 60S acidic ribosomal protein P0 OS=Homo	21	15	15	15	55.5	34.239	317	115.05	40.4	47.9	47.6	53.6	53.6	49.8	50143000000	3810400000	3746600000	3932800000	5298100000	4420500000	4915800000
B7ZKQ9;A0A024RBS4;B3KW46;B4DZ71;A0A0S2Z3N2;B4E3I1;Q59FM4;Q8WTV0;F5H5E8;A0A0S2Z3I2;F5H4X0	B7ZKQ9;A0A024RBS4;B3KW46;B4DZ71;A0A0S2Z3N2;B4E3I1;Q59FM4;Q8WTV0;F5H5E8;A0A0S2Z3I2;F5H4X0	Scavenger receptor class B member 1	SCARB1	tr|B7ZKQ9|B7ZKQ9_HUMAN SCARB1 protein OS=Homo sapiens OX=9606 GN=SCARB1 PE=1 SV=1;tr|A0A024RBS4|A0A024RBS4_HUMAN Scavenger receptor class B, member 1, isoform CRA_b OS=Homo sapiens OX=9606 GN=SCARB1 PE=3 SV=1;tr|B3KW46|B3KW46_HUMAN cDNA FLJ42118 fis, clone	11	3	3	3	6.7	53.847	481	3.1835	1.7	1.7	0	2.5	0	4.2	141130000	17147000	14997000	0	13091000	0	13382000
A0A024RBS6;F5H1S9;G8JLB3;E5KMT6;E5KMT5;Q9Y606;F5GY32;F5GXL3;F5H168;F8W9U5;F5H1B2	A0A024RBS6;F5H1S9;G8JLB3;E5KMT6;E5KMT5;Q9Y606	tRNA pseudouridine synthase;tRNA pseudouridine synthase A, mitochondrial	PUS1	tr|A0A024RBS6|A0A024RBS6_HUMAN tRNA pseudouridine synthase OS=Homo sapiens OX=9606 GN=PUS1 PE=3 SV=1;tr|F5H1S9|F5H1S9_HUMAN tRNA pseudouridine synthase OS=Homo sapiens OX=9606 GN=PUS1 PE=1 SV=1;tr|G8JLB3|G8JLB3_HUMAN tRNA pseudouridine synthase (Fragment)	11	8	8	8	27.8	37.831	338	23.534	5.6	12.1	6.8	13.3	3.3	15.1	957710000	153100000	74176000	69896000	62171000	0	64254000
B3KP11;A8K4S1;A0A024RBV0;A0A0A0MTH0;Q8N0W4;A0A024R9E7;B4DHI3;A6NMU8;Q8NFZ3;B3KMT6;A0A2R8YCI5;B7Z3P8;B7Z610;X5DRC3;X5D7L6;X5D2P6;X5DNV3;Q8NFZ4;Q9NZ94;I3L498;B7Z5Y1;X5D9J9;Q6MZK0;A0A087WW27;X5D307;E7EVK0;Q4G160;J3KQ19;Q8N2Q7	B3KP11;A8K4S1;A0A024RBV0;A0A0A0MTH0;Q8N0W4;A0A024R9E7;B4DHI3;A6NMU8;Q8NFZ3;B3KMT6	Neuroligin-4, X-linked;Neuroligin-4, Y-linked	NLGN4X;NLGN4Y	tr|B3KP11|B3KP11_HUMAN cDNA FLJ30909 fis, clone FEBRA2006165, highly similar to Neuroligin-4, X-linked OS=Homo sapiens OX=9606 PE=2 SV=1;tr|A8K4S1|A8K4S1_HUMAN cDNA FLJ77845, highly similar to Homo sapiens neuroligin 4, X-linked (NLGN4X), transcript varian	29	10	10	10	20.6	91.972	816	32.667	7.5	16.3	16.3	6.6	0	10.9	1945300000	244310000	476790000	430640000	78642000	0	51457000
A0A024RBV2;Q86V21;E7EW25;B4E296;Q9H7A6;Q49AJ4	A0A024RBV2;Q86V21;E7EW25;B4E296;Q9H7A6	Acetoacetyl-CoA synthetase	AACS	tr|A0A024RBV2|A0A024RBV2_HUMAN Acetoacetyl-CoA synthetase, isoform CRA_b OS=Homo sapiens OX=9606 GN=AACS PE=4 SV=1;sp|Q86V21|AACS_HUMAN Acetoacetyl-CoA synthetase OS=Homo sapiens OX=9606 GN=AACS PE=1 SV=1;tr|E7EW25|E7EW25_HUMAN Acetoacetyl-CoA synthetase O	6	4	4	4	7.6	75.143	672	8.2649	0	1.5	0	1.5	2.7	5.5	127170000	0	6941400	0	21766000	0	24485000
A0A024RBV5;P51151;Q9NP90;A0A1B0GUI0	A0A024RBV5;P51151	Ras-related protein Rab-9A	RAB9A	tr|A0A024RBV5|A0A024RBV5_HUMAN RAB9A, member RAS oncogene family, isoform CRA_a OS=Homo sapiens OX=9606 GN=RAB9A PE=4 SV=1;sp|P51151|RAB9A_HUMAN Ras-related protein Rab-9A OS=Homo sapiens OX=9606 GN=RAB9A PE=1 SV=1	4	5	5	5	29.4	22.837	201	13.634	11.4	18.9	16.9	22.4	17.9	22.4	623160000	59816000	52392000	54680000	50890000	73322000	72637000
A0A024RBX6;O00625	A0A024RBX6;O00625	Pirin	PIR	tr|A0A024RBX6|A0A024RBX6_HUMAN Pirin (Iron-binding nuclear protein), isoform CRA_a OS=Homo sapiens OX=9606 GN=PIR PE=3 SV=1;sp|O00625|PIR_HUMAN Pirin OS=Homo sapiens OX=9606 GN=PIR PE=1 SV=1	2	1	1	1	4.1	32.113	290	1.676	0	0	0	0	4.1	4.1	3859300	0	0	0	0	0	3988100
H7BZG6;B7Z853;H0Y673;Q549M9;F6SFB5;A6NH01;B7Z3M9;A0A024RBX8;B4DIM6;P56377;Q7Z677	H7BZG6;B7Z853;H0Y673;Q549M9;F6SFB5;A6NH01;B7Z3M9;A0A024RBX8;B4DIM6;P56377;Q7Z677	AP-1 complex subunit sigma-2	AP1S2;DKFZp779P0659	tr|H7BZG6|H7BZG6_HUMAN AP complex subunit sigma (Fragment) OS=Homo sapiens OX=9606 GN=AP1S2 PE=1 SV=1;tr|B7Z853|B7Z853_HUMAN AP complex subunit sigma OS=Homo sapiens OX=9606 PE=2 SV=1;tr|H0Y673|H0Y673_HUMAN AP complex subunit sigma (Fragment) OS=Homo sapie	11	5	5	3	23.3	17.393	146	3.941	11	4.8	11	23.3	4.8	17.1	312390000	42461000	20717000	31114000	28901000	20546000	31295000
A0A024RBX9;P08559;Q53GE3;A5YPB6;A5PHJ9;Q5JPU3;Q5JPU0;Q5JPT9;Q5JPU1;Q6LCA3;P29803;Q9UNV7;Q99725;Q99724;P78557;Q36750;Q5JPU2	A0A024RBX9;P08559;Q53GE3;A5YPB6;A5PHJ9	Pyruvate dehydrogenase E1 component subunit alpha;Pyruvate dehydrogenase E1 component subunit alpha, somatic form, mitochondrial	PDHA1;PDHA1/LOC79064	tr|A0A024RBX9|A0A024RBX9_HUMAN Pyruvate dehydrogenase E1 component subunit alpha OS=Homo sapiens OX=9606 GN=PDHA1 PE=4 SV=1;sp|P08559|ODPA_HUMAN Pyruvate dehydrogenase E1 component subunit alpha, somatic form, mitochondrial OS=Homo sapiens OX=9606 GN=PDHA1	17	20	20	20	64.9	43.295	390	75.781	15.4	45.1	39.5	53.3	47.9	33.1	7492200000	355350000	635640000	586790000	723350000	784490000	871810000
A0A024RBY9;P53701;Q68D50	A0A024RBY9;P53701;Q68D50	Cytochrome c-type heme lyase	HCCS;DKFZp779I1858	tr|A0A024RBY9|A0A024RBY9_HUMAN Cytochrome c heme lyase OS=Homo sapiens OX=9606 GN=HCCS PE=3 SV=1;sp|P53701|CCHL_HUMAN Cytochrome c-type heme lyase OS=Homo sapiens OX=9606 GN=HCCS PE=1 SV=1;tr|Q68D50|Q68D50_HUMAN Cytochrome c heme lyase OS=Homo sapiens OX=9	3	9	9	9	45.5	30.601	268	19.457	11.9	23.1	11.9	37.7	32.5	20.9	1833800000	216040000	127000000	101930000	224560000	187820000	195690000
A0A024RC00;Q9NRF8;Q9H6Q0;H0Y5S6	A0A024RC00;Q9NRF8	CTP synthase;CTP synthase 2	CTPS2	tr|A0A024RC00|A0A024RC00_HUMAN CTP synthase OS=Homo sapiens OX=9606 GN=CTPS2 PE=3 SV=1;sp|Q9NRF8|PYRG2_HUMAN CTP synthase 2 OS=Homo sapiens OX=9606 GN=CTPS2 PE=1 SV=1	4	13	12	12	27.1	65.677	586	18.358	0	8.9	7.3	23.7	15	17.1	905090000	0	54271000	59388000	184380000	131770000	125960000
A0A024RC37;Q96P16;A0A0C4DGQ6;K7EP82;K7EQR8;K7ER50	A0A024RC37;Q96P16;A0A0C4DGQ6	Regulation of nuclear pre-mRNA domain-containing protein 1A	P15RS;RPRD1A	tr|A0A024RC37|A0A024RC37_HUMAN CID domain-containing protein OS=Homo sapiens OX=9606 GN=P15RS PE=4 SV=1;sp|Q96P16|RPR1A_HUMAN Regulation of nuclear pre-mRNA domain-containing protein 1A OS=Homo sapiens OX=9606 GN=RPRD1A PE=1 SV=1;tr|A0A0C4DGQ6|A0A0C4DGQ6_H	6	8	8	8	29.2	35.719	312	20.919	14.7	18.3	18.3	20.8	20.8	20.5	1262300000	50411000	133160000	98790000	119710000	101760000	147320000
F5GWN1;J3KRP6;J3QS72;X6R3J2;J3QQM2;J3KT74;J3QQW2;Q4VAX0;Q4VAX2;A8K0E5;A0A024RC40;A4PIW0;A4PIV8;A4PIV9;A4PIV7;Q15532;Q6FGL9;Q8TDQ9	F5GWN1;J3KRP6;J3QS72;X6R3J2;J3QQM2;J3KT74;J3QQW2;Q4VAX0;Q4VAX2;A8K0E5;A0A024RC40;A4PIW0;A4PIV8;A4PIV9;A4PIV7;Q15532;Q6FGL9;Q8TDQ9	Protein SSXT	SS18;SYT-SSX2;SYT-SSX1;SYT	tr|F5GWN1|F5GWN1_HUMAN Protein SSXT OS=Homo sapiens OX=9606 GN=SS18 PE=1 SV=2;tr|J3KRP6|J3KRP6_HUMAN Protein SSXT OS=Homo sapiens OX=9606 GN=SS18 PE=1 SV=1;tr|J3QS72|J3QS72_HUMAN Protein SSXT OS=Homo sapiens OX=9606 GN=SS18 PE=1 SV=1;tr|X6R3J2|X6R3J2_HUMAN	18	2	2	2	48.8	4.3871	41	2.3845	48.8	19.5	19.5	19.5	0	0	100660000	55113000	14846000	14795000	0	0	0
A0A024RC42;P19022;C9J126;C9J8J8	A0A024RC42;P19022	Cadherin-2	CDH2	tr|A0A024RC42|A0A024RC42_HUMAN Cadherin 2, type 1, N-cadherin (Neuronal), isoform CRA_b OS=Homo sapiens OX=9606 GN=CDH2 PE=4 SV=1;sp|P19022|CADH2_HUMAN Cadherin-2 OS=Homo sapiens OX=9606 GN=CDH2 PE=1 SV=4	4	4	4	4	8.7	99.808	906	10.415	0	4.9	3.5	1.5	0	0	425830000	0	71990000	51557000	42355000	0	0
A0A024RC48;Q10472;Q05BM8;A8KAJ7;Q68VJ7;A0A1L4BJC0;A0A1L4BJA6;B3KY85;Q8IUC8;K7EJV8;A0A1L4BJB0;H7C2I5;A0A1L4BJ91;A0A1L4BJA9;A0A1L4BJA8	A0A024RC48;Q10472;Q05BM8;A8KAJ7;Q68VJ7;A0A1L4BJC0;A0A1L4BJA6;B3KY85;Q8IUC8	Polypeptide N-acetylgalactosaminyltransferase;Polypeptide N-acetylgalactosaminyltransferase 1;Polypeptide N-acetylgalactosaminyltransferase 1 soluble form;Polypeptide N-acetylgalactosaminyltransferase 13	GALNT1;GALNT13	tr|A0A024RC48|A0A024RC48_HUMAN Polypeptide N-acetylgalactosaminyltransferase OS=Homo sapiens OX=9606 GN=GALNT1 PE=3 SV=1;sp|Q10472|GALT1_HUMAN Polypeptide N-acetylgalactosaminyltransferase 1 OS=Homo sapiens OX=9606 GN=GALNT1 PE=1 SV=1;tr|Q05BM8|Q05BM8_HUMA	15	6	6	6	12	64.218	559	9.192	4.1	6.6	4.8	1.8	0	4.7	327500000	39020000	28381000	21824000	39543000	0	23148000
A0A024RC55;Q08431;X6R3G6;A0A024RC59;B3KTQ2;B4E396;H0YKS8;A0A087WUV5	A0A024RC55;Q08431;X6R3G6;A0A024RC59;B3KTQ2;B4E396;H0YKS8	Lactadherin;Lactadherin short form;Medin	MFGE8	tr|A0A024RC55|A0A024RC55_HUMAN Milk fat globule-EGF factor 8 protein, isoform CRA_a OS=Homo sapiens OX=9606 GN=MFGE8 PE=4 SV=1;sp|Q08431|MFGM_HUMAN Lactadherin OS=Homo sapiens OX=9606 GN=MFGE8 PE=1 SV=3;tr|X6R3G6|X6R3G6_HUMAN Lactadherin OS=Homo sapiens OX	8	12	12	12	41.9	43.122	387	46.405	10.6	26.6	24.3	26.1	22	24.3	3940600000	592530000	293050000	302500000	268260000	233950000	243580000
A4QPB0;A0A024RC65;P46940;A0A0J9YXZ5;H0YLE8;B4E2M0;Q6P1N4;Q5FWG8;Q05DN7;B4DNP4;A0A087X225;H0YKA5;Q96PA3;A0A087WWP1;F2Z2E2;A2RRC9;Q86VI3	A4QPB0;A0A024RC65;P46940;A0A0J9YXZ5;H0YLE8;B4E2M0;Q6P1N4	Ras GTPase-activating-like protein IQGAP1	IQGAP1;hCG_1991735	tr|A4QPB0|A4QPB0_HUMAN IQ motif containing GTPase activating protein 1 OS=Homo sapiens OX=9606 GN=IQGAP1 PE=1 SV=1;tr|A0A024RC65|A0A024RC65_HUMAN HCG1991735, isoform CRA_a OS=Homo sapiens OX=9606 GN=hCG_1991735 PE=4 SV=1;sp|P46940|IQGA1_HUMAN Ras GTPase-ac	17	56	56	54	45.9	189.28	1657	271.1	8.8	18.8	20.6	33.4	31.7	26.9	10298000000	427480000	635460000	723190000	1138700000	1063700000	1115500000
A0A024RC67;O43663;H0YL53;G3V3N7;REV__P07476;REV__Q59F96;REV__B4DU44;REV__H0YGW7;A6NP16;A2BDD9;REV__Q2L6I2;REV__Q8NE71;REV__A0A1U9X609;E7ERM3;Q4VCS5	A0A024RC67;O43663;H0YL53	Protein regulator of cytokinesis 1	PRC1	tr|A0A024RC67|A0A024RC67_HUMAN Protein regulator of cytokinesis 1, isoform CRA_e OS=Homo sapiens OX=9606 GN=PRC1 PE=4 SV=1;sp|O43663|PRC1_HUMAN Protein regulator of cytokinesis 1 OS=Homo sapiens OX=9606 GN=PRC1 PE=1 SV=2;tr|H0YL53|H0YL53_HUMAN Protein regu	15	3	3	3	3.9	71.664	620	2.6309	1.8	0	3.9	1	1	1.1	436280000	0	0	59427000	62457000	74263000	0
F5H2D8;F5H1K4;F5H789;F5H4P1;A0A024RC69;F5GY18;B7ZLS2;F5GZ04;B7ZLS3;F5H3F3;B7ZLS1;A0A0C4DFQ3;A8K5A9;Q7Z7L9	F5H2D8;F5H1K4;F5H789;F5H4P1;A0A024RC69;F5GY18;B7ZLS2;F5GZ04;B7ZLS3;F5H3F3;B7ZLS1;A0A0C4DFQ3;A8K5A9;Q7Z7L9	Zinc finger and SCAN domain-containing protein 2	ZSCAN2	tr|F5H2D8|F5H2D8_HUMAN Zinc finger and SCAN domain-containing protein 2 (Fragment) OS=Homo sapiens OX=9606 GN=ZSCAN2 PE=1 SV=1;tr|F5H1K4|F5H1K4_HUMAN Zinc finger and SCAN domain-containing protein 2 (Fragment) OS=Homo sapiens OX=9606 GN=ZSCAN2 PE=1 SV=1;tr	14	1	1	1	25.9	3.0414	27	-2	25.9	25.9	0	25.9	0	0	219660000	62577000	35977000	0	55506000	0	0
A0A1B0GTU9;A0A024RC75;O14647;A8K9Y5;A0A1B0GTM9	A0A1B0GTU9;A0A024RC75;O14647;A8K9Y5	Chromodomain-helicase-DNA-binding protein 2	CHD2	tr|A0A1B0GTU9|A0A1B0GTU9_HUMAN Chromodomain-helicase-DNA-binding protein 2 (Fragment) OS=Homo sapiens OX=9606 GN=CHD2 PE=1 SV=1;tr|A0A024RC75|A0A024RC75_HUMAN Chromodomain helicase DNA binding protein 2, isoform CRA_a OS=Homo sapiens OX=9606 GN=CHD2 PE=4 S	5	3	2	2	4.4	110.15	954	1.5	0	3	0	2.6	0	1.4	24255000	0	9317900	0	7860500	0	0
H0YNG3;Q6IAM7;A0A024RC78;P67812;H0YNX5;H0YNA5;Q7Z4Z6;H0YKT4;P0C7V7	H0YNG3;Q6IAM7;A0A024RC78;P67812;H0YNX5;H0YNA5;Q7Z4Z6	Signal peptidase complex catalytic subunit SEC11;Signal peptidase complex catalytic subunit SEC11A;Signal peptidase I	SEC11A;SPC18;SEC11L1	tr|H0YNG3|H0YNG3_HUMAN Signal peptidase complex catalytic subunit SEC11 OS=Homo sapiens OX=9606 GN=SEC11A PE=1 SV=1;tr|Q6IAM7|Q6IAM7_HUMAN Signal peptidase complex catalytic subunit SEC11 OS=Homo sapiens OX=9606 GN=SPC18 PE=2 SV=1;tr|A0A024RC78|A0A024RC78_	9	5	5	5	25.2	18.651	163	11.111	5.5	20.9	10.4	18.4	25.2	20.9	1821300000	17208000	220700000	214980000	104070000	202340000	159440000
A0A024RC87;A0A140VJT8;P13489;H0YCR7;E9PMJ3;E9PLZ3;E9PIM9;E9PMN0;E9PIK5	A0A024RC87;A0A140VJT8;P13489;H0YCR7	Ribonuclease inhibitor	RNH1	tr|A0A024RC87|A0A024RC87_HUMAN Ribonuclease/angiogenin inhibitor 1, isoform CRA_a OS=Homo sapiens OX=9606 GN=RNH1 PE=4 SV=1;tr|A0A140VJT8|A0A140VJT8_HUMAN Testicular tissue protein Li 164 OS=Homo sapiens OX=9606 PE=2 SV=1;sp|P13489|RINI_HUMAN Ribonuclease	9	8	8	8	27.2	49.416	456	12.677	5.5	4.8	0	11.4	4.8	4.2	153000000	37503000	0	0	20573000	0	0
A0A024RCA7;P05387;H0YDD8	A0A024RCA7;P05387	60S acidic ribosomal protein P2	RPLP2	tr|A0A024RCA7|A0A024RCA7_HUMAN Ribosomal protein, large, P2, isoform CRA_a OS=Homo sapiens OX=9606 GN=RPLP2 PE=3 SV=1;sp|P05387|RLA2_HUMAN 60S acidic ribosomal protein P2 OS=Homo sapiens OX=9606 GN=RPLP2 PE=1 SV=1	3	10	10	9	93	11.665	115	122.94	74.8	85.2	85.2	85.2	71.3	92.2	34012000000	834280000	2801300000	2447100000	3890400000	2658100000	3314800000
K4DIA7;E9PMR4;A0A024RCB3;P48509;E9PRJ3;Q53FU5	K4DIA7;E9PMR4;A0A024RCB3;P48509;E9PRJ3;Q53FU5	Tetraspanin;CD151 antigen	CD151	tr|K4DIA7|K4DIA7_HUMAN Tetraspanin (Fragment) OS=Homo sapiens OX=9606 GN=CD151 PE=1 SV=1;tr|E9PMR4|E9PMR4_HUMAN Tetraspanin OS=Homo sapiens OX=9606 GN=CD151 PE=1 SV=1;tr|A0A024RCB3|A0A024RCB3_HUMAN Tetraspanin OS=Homo sapiens OX=9606 GN=CD151 PE=3 SV=1;sp|	6	2	2	2	8.3	25.588	230	3.847	0	4.3	3.9	3.9	3.9	3.9	196030000	0	22794000	0	0	0	0
A0A024RCB5;B7Z705;B4DN31;Q9BWS9;E9PPA0;E9PKF1;E9PI70;E9PIP0;E9PRL3;E9PPH0;H0YEA3	A0A024RCB5;B7Z705;B4DN31;Q9BWS9;E9PPA0;E9PKF1;E9PI70;E9PIP0;E9PRL3;E9PPH0	Chitinase domain-containing protein 1	CHID1	tr|A0A024RCB5|A0A024RCB5_HUMAN Chitinase domain containing 1, isoform CRA_a OS=Homo sapiens OX=9606 GN=CHID1 PE=3 SV=1;tr|B7Z705|B7Z705_HUMAN cDNA FLJ56160 OS=Homo sapiens OX=9606 PE=2 SV=1;tr|B4DN31|B4DN31_HUMAN cDNA FLJ55809 OS=Homo sapiens OX=9606 PE=2	11	4	4	4	10.4	44.117	386	3.5061	2.3	8	5.7	6	8	8	399230000	0	46722000	36605000	36389000	29195000	36684000
E9PJK1;E9PRJ8;H0YDL9;H0YDJ9;A0A024RCB7;E9PIF1;A6NMH8;P60033;E9PM31;H0YEE2	E9PJK1;E9PRJ8;H0YDL9;H0YDJ9;A0A024RCB7;E9PIF1;A6NMH8;P60033	Tetraspanin;CD81 antigen	CD81	tr|E9PJK1|E9PJK1_HUMAN Tetraspanin OS=Homo sapiens OX=9606 GN=CD81 PE=1 SV=1;tr|E9PRJ8|E9PRJ8_HUMAN Tetraspanin (Fragment) OS=Homo sapiens OX=9606 GN=CD81 PE=1 SV=1;tr|H0YDL9|H0YDL9_HUMAN Tetraspanin (Fragment) OS=Homo sapiens OX=9606 GN=CD81 PE=1 SV=1;tr|	10	3	3	3	35.8	17.963	165	49.334	9.7	35.8	35.8	35.8	21.8	35.8	4057700000	37125000	383860000	337370000	439930000	367840000	376280000
E9PL88;C9JDU0;A6NCC9;E9PME3;C9JHT9;C9JJV1;A0A024RCB9;Q9Y5U2	E9PL88;C9JDU0;A6NCC9;E9PME3;C9JHT9;C9JJV1;A0A024RCB9;Q9Y5U2	Protein TSSC4	TSSC4	tr|E9PL88|E9PL88_HUMAN Protein TSSC4 (Fragment) OS=Homo sapiens OX=9606 GN=TSSC4 PE=1 SV=1;tr|C9JDU0|C9JDU0_HUMAN Protein TSSC4 (Fragment) OS=Homo sapiens OX=9606 GN=TSSC4 PE=1 SV=1;tr|A6NCC9|A6NCC9_HUMAN Protein TSSC4 OS=Homo sapiens OX=9606 GN=TSSC4 PE=1	8	1	1	1	10	11.315	110	1.3109	0	0	0	10	0	0	0	0	0	0	0	0	0
A0A024RCC9;B7ZAK9;B7ZB83;Q99733;B7ZAC7;B4DS05;C9JZI7;A0A2U9QGI0;C9J6D1;E9PNW0;E9PJJ2;E9PS34;E9PNJ7;E9PP22;A8MXH2;E9PKT8;E9PKI2;H0YCI4;C9J1B1	A0A024RCC9;B7ZAK9;B7ZB83;Q99733;B7ZAC7;B4DS05;C9JZI7;A0A2U9QGI0;C9J6D1;E9PNW0;E9PJJ2;E9PS34;E9PNJ7;E9PP22;A8MXH2;E9PKT8	Nucleosome assembly protein 1-like 4	NAP1L4	tr|A0A024RCC9|A0A024RCC9_HUMAN Nucleosome assembly protein 1-like 4, isoform CRA_b OS=Homo sapiens OX=9606 GN=NAP1L4 PE=3 SV=1;tr|B7ZAK9|B7ZAK9_HUMAN cDNA, FLJ79223, highly similar to Nucleosome assembly protein 1-like 4 OS=Homo sapiens OX=9606 PE=2 SV=1;t	19	9	9	8	35.7	42.823	375	119.43	15.2	17.6	28.8	31.2	29.1	24	4152800000	153580000	298270000	407340000	611540000	496950000	477760000
A8K5B0;A0A024RCF9;Q9UH62	A8K5B0;A0A024RCF9;Q9UH62	Armadillo repeat-containing X-linked protein 3	ARMCX3	tr|A8K5B0|A8K5B0_HUMAN cDNA FLJ75682, highly similar to Homo sapiens armadillo repeat containing, X-linked 3 (ARMCX3), transcript variant 1, mRNA OS=Homo sapiens OX=9606 PE=2 SV=1;tr|A0A024RCF9|A0A024RCF9_HUMAN Armadillo repeat containing, X-linked 3, isof	3	2	2	2	6.1	42.572	379	1.85	2.6	6.1	6.1	6.1	0	3.4	125500000	0	14726000	12778000	8144300	0	11785000
B4DI19;A8MVQ3;B4DKY1;A0A024RCG3;B4DPV7;P49589;A8K067;Q53HG6;Q59HE5	B4DI19;A8MVQ3;B4DKY1;A0A024RCG3;B4DPV7;P49589;A8K067;Q53HG6	Cysteine--tRNA ligase, cytoplasmic	CARS	tr|B4DI19|B4DI19_HUMAN cDNA FLJ59524, highly similar to Cysteinyl-tRNA synthetase OS=Homo sapiens OX=9606 PE=2 SV=1;tr|A8MVQ3|A8MVQ3_HUMAN Cysteinyl-tRNA synthetase, isoform CRA_b OS=Homo sapiens OX=9606 GN=CARS PE=2 SV=1;tr|B4DKY1|B4DKY1_HUMAN Cysteine--t	9	12	12	12	20.2	75.685	662	21.814	6.8	8.3	8.5	16.8	10.7	11.9	1001700000	102410000	111010000	128000000	146740000	89475000	125380000
A8K5M7;A0A024RCG7;Q7L311;Q5H9E0;Q5H9E1;A0A1B0GXK8;Q5H9D8;A0A0B4J1X4	A8K5M7;A0A024RCG7;Q7L311	Armadillo repeat-containing X-linked protein 2	ARMCX2	tr|A8K5M7|A8K5M7_HUMAN cDNA FLJ76303, highly similar to Homo sapiens armadillo repeat containing, X-linked 2 (ARMCX2), mRNA OS=Homo sapiens OX=9606 PE=2 SV=1;tr|A0A024RCG7|A0A024RCG7_HUMAN Armadillo repeat containing, X-linked 2, isoform CRA_a OS=Homo sapi	8	12	12	12	35.1	65.733	632	26.331	19.9	8.2	5.1	12	5.1	7.9	1235800000	171480000	88866000	109190000	108860000	98356000	92516000
A0A087WZU5;A0A024RCI0;B4DRB0;B4DUZ1;B3KQJ7;Q59ED5;O43657;A0A087WYV6	A0A087WZU5;A0A024RCI0;B4DRB0;B4DUZ1;B3KQJ7;Q59ED5;O43657;A0A087WYV6	Tetraspanin;Tetraspanin-6	TSPAN6	tr|A0A087WZU5|A0A087WZU5_HUMAN Tetraspanin-6 OS=Homo sapiens OX=9606 GN=TSPAN6 PE=1 SV=1;tr|A0A024RCI0|A0A024RCI0_HUMAN Tetraspanin 6, isoform CRA_a OS=Homo sapiens OX=9606 GN=TSPAN6 PE=3 SV=1;tr|B4DRB0|B4DRB0_HUMAN Tetraspanin OS=Homo sapiens OX=9606 PE=2	8	5	5	5	33.6	15.609	137	10.698	33.6	33.6	33.6	30.7	13.9	24.1	1597500000	349100000	200860000	213790000	82812000	80334000	88719000
A0A024RCI6;Q9P291;Q68D26	A0A024RCI6;Q9P291	Armadillo repeat-containing X-linked protein 1	ARMCX1	tr|A0A024RCI6|A0A024RCI6_HUMAN Armadillo repeat containing, X-linked 1, isoform CRA_a OS=Homo sapiens OX=9606 GN=ARMCX1 PE=4 SV=1;sp|Q9P291|ARMX1_HUMAN Armadillo repeat-containing X-linked protein 1 OS=Homo sapiens OX=9606 GN=ARMCX1 PE=1 SV=1	3	9	9	9	24.7	49.18	453	19.914	8.4	15.7	13.7	21.9	9.3	21	1450000000	179670000	169000000	144280000	118650000	119780000	131460000
A0A024RCJ2;Q16778;P33778;P23527;P06899;Q8N257;Q6DRA6;Q6DN03	A0A024RCJ2;Q16778;P33778;P23527;P06899;Q8N257	Histone H2B;Histone H2B type 2-E;Histone H2B type 1-B;Histone H2B type 1-O;Histone H2B type 1-J;Histone H2B type 3-B	HIST1H2BJ;HIST2H2BE;HIST1H2BB;HIST1H2BO;HIST3H2BB	tr|A0A024RCJ2|A0A024RCJ2_HUMAN Histone H2B OS=Homo sapiens OX=9606 GN=HIST1H2BJ PE=3 SV=1;sp|Q16778|H2B2E_HUMAN Histone H2B type 2-E OS=Homo sapiens OX=9606 GN=HIST2H2BE PE=1 SV=3;sp|P33778|H2B1B_HUMAN Histone H2B type 1-B OS=Homo sapiens OX=9606 GN=HIST1H	8	13	2	2	62.7	13.904	126	4.8725	57.1	57.9	57.9	47.6	52.4	53.2	16944000000	93834000	2658000000	2680500000	994130000	1814900000	1617900000
A0A024RCM3;Q13838;Q5STU3;A0A0G2JJZ9;F6WLT2;B4DP52;A0A140T9X3;F6S4E6;A0A0A0MT12;F6TRA5;A0A140T996;Q59G92;A0A140T9X9;F6UJC5;A0A140TA18;A0A140T9L4;A0A140T973;A0A140T9K1;F6R6M7;B4DIJ6;Q7KYK3;H0Y400;F6QYI9;A0A0G2JJL7;B4DIZ8;A0A0G2JHN7;F6U6E2;F6S2B7;A0A286SD52;B4DH55;H0YCC6;A0A140T9K2;A0A140T9N3	A0A024RCM3;Q13838;Q5STU3;A0A0G2JJZ9;F6WLT2;B4DP52;A0A140T9X3;F6S4E6;A0A0A0MT12;F6TRA5;A0A140T996;Q59G92	Spliceosome RNA helicase DDX39B	hCG_2005638;DDX39B	tr|A0A024RCM3|A0A024RCM3_HUMAN DDX39B OS=Homo sapiens OX=9606 GN=hCG_2005638 PE=4 SV=1;sp|Q13838|DX39B_HUMAN Spliceosome RNA helicase DDX39B OS=Homo sapiens OX=9606 GN=DDX39B PE=1 SV=1;tr|Q5STU3|Q5STU3_HUMAN Spliceosome RNA helicase DDX39B OS=Homo sapiens	33	22	22	11	62.9	48.991	428	262.39	25.5	57.9	57.7	50.7	57.9	42.8	45815000000	3743800000	4731900000	4780000000	3794300000	4291200000	3947400000
A0A1U9X9D5;A0A1U9X9C8;A0A1U9X9C7;A0A1U9X9C4;A0A1U9X9A3;A0A1U9X9A1;A0A024RCN6;P26640;A0A140T936;A0A1U9X9C1;B4DT32;A0A140T954;A2ABF4;A0A0G2JJT9;A0A140T904;H0Y426	A0A1U9X9D5;A0A1U9X9C8;A0A1U9X9C7;A0A1U9X9C4;A0A1U9X9A3;A0A1U9X9A1;A0A024RCN6;P26640;A0A140T936;A0A1U9X9C1	Valine--tRNA ligase	VARS	tr|A0A1U9X9D5|A0A1U9X9D5_HUMAN VARS OS=Homo sapiens OX=9606 PE=3 SV=2;tr|A0A1U9X9C8|A0A1U9X9C8_HUMAN VARS OS=Homo sapiens OX=9606 PE=1 SV=1;tr|A0A1U9X9C7|A0A1U9X9C7_HUMAN VARS OS=Homo sapiens OX=9606 PE=1 SV=1;tr|A0A1U9X9C4|A0A1U9X9C4_HUMAN VARS OS=Homo sa	16	27	27	27	29.2	140.46	1264	57.426	7	13.7	10.9	17.8	19.6	14.3	3046800000	235480000	266510000	326310000	295670000	274740000	291560000
A0A0G2JIS2;A0A1U9X7P8;A0A024RCN9;Q96KQ7;B7Z852;A2ABF8;A0A0G2JIR1;A2ABF9;A0A0G2JK64;A0A0G2JRR0;A0A0G2JRN8;Q59FM7;H0Y4K5;Q71M33	A0A0G2JIS2;A0A1U9X7P8;A0A024RCN9;Q96KQ7;B7Z852;A2ABF8;A0A0G2JIR1;A2ABF9;A0A0G2JK64;A0A0G2JRR0;A0A0G2JRN8;Q59FM7	Histone-lysine N-methyltransferase EHMT2	EHMT2	tr|A0A0G2JIS2|A0A0G2JIS2_HUMAN Histone-lysine N-methyltransferase EHMT2 OS=Homo sapiens OX=9606 GN=EHMT2 PE=1 SV=1;tr|A0A1U9X7P8|A0A1U9X7P8_HUMAN EHMT2 OS=Homo sapiens OX=9606 PE=4 SV=1;tr|A0A024RCN9|A0A024RCN9_HUMAN EHMT2 OS=Homo sapiens OX=9606 GN=EHMT2	14	13	13	12	15.3	129.03	1176	28.703	6.3	8.2	6.1	6	2.8	2.8	1068000000	184080000	107170000	107160000	68084000	71202000	27051000
A2AE48;A0A1U9X8Q1;A0A1U9X8P6;A0A024RCP3;Q12899	A2AE48;A0A1U9X8Q1;A0A1U9X8P6;A0A024RCP3;Q12899	Tripartite motif-containing protein 26	TRIM26	tr|A2AE48|A2AE48_HUMAN Tripartite motif-containing protein 26 (Fragment) OS=Homo sapiens OX=9606 GN=TRIM26 PE=1 SV=1;tr|A0A1U9X8Q1|A0A1U9X8Q1_HUMAN TRIM26 OS=Homo sapiens OX=9606 PE=4 SV=1;tr|A0A1U9X8P6|A0A1U9X8P6_HUMAN TRIM26 OS=Homo sapiens OX=9606 PE=4	5	1	1	1	4.4	28.666	248	1.6084	0	0	0	0	0	4.4	8299300	0	0	0	0	0	6494600
A0A140TA09;A0A024RCQ4;B4DJS6;Q99942	A0A140TA09;A0A024RCQ4;B4DJS6;Q99942	E3 ubiquitin-protein ligase RNF5	RNF5	tr|A0A140TA09|A0A140TA09_HUMAN E3 ubiquitin-protein ligase RNF5 OS=Homo sapiens OX=9606 GN=RNF5 PE=1 SV=1;tr|A0A024RCQ4|A0A024RCQ4_HUMAN RNF5 OS=Homo sapiens OX=9606 GN=RNF5 PE=4 SV=1;tr|B4DJS6|B4DJS6_HUMAN cDNA FLJ51221, highly similar to Ubiquitin-protei	4	1	1	1	16.5	10.013	91	5.3969	16.5	16.5	16.5	0	0	0	76248000	25323000	11156000	9375100	0	0	0
A0A1U9X7B3;A0A1U9X7B8;A0A1U9X7B4;A0A1U9X7A8;X5CF57;A0A024RCR5;H0Y6K2;A0A140T9E9;A0A0G2JK44;P25440;A0A0G2JHN8;A0A140T9I1;U3KQA6;A0A0G2JHL0;A0A140T9F7;A0A140T9V2	A0A1U9X7B3;A0A1U9X7B8;A0A1U9X7B4;A0A1U9X7A8;X5CF57;A0A024RCR5;H0Y6K2;A0A140T9E9;A0A0G2JK44;P25440;A0A0G2JHN8;A0A140T9I1	Bromodomain-containing protein 2	BRD2	tr|A0A1U9X7B3|A0A1U9X7B3_HUMAN BRD2 OS=Homo sapiens OX=9606 PE=4 SV=1;tr|A0A1U9X7B8|A0A1U9X7B8_HUMAN BRD2 OS=Homo sapiens OX=9606 PE=4 SV=1;tr|A0A1U9X7B4|A0A1U9X7B4_HUMAN BRD2 OS=Homo sapiens OX=9606 PE=4 SV=1;tr|A0A1U9X7A8|A0A1U9X7A8_HUMAN BRD2 OS=Homo sa	16	5	4	4	8.7	74.751	680	8.2432	4.3	5.9	1.3	4.3	1.2	1.2	645320000	129720000	87003000	72845000	63442000	0	0
A0A1U9X7A9;A0A1U9X7A6;A0A024RCR6;A0A0G2JK23;P46379;A0A0G2JL47;F6S6P2;X6REW1;A0A0G2JJM1;H0Y4L1;H0Y710	A0A1U9X7A9;A0A1U9X7A6;A0A024RCR6;A0A0G2JK23;P46379;A0A0G2JL47	Large proline-rich protein BAG6	BAT3;BAG6	tr|A0A1U9X7A9|A0A1U9X7A9_HUMAN BAG6 OS=Homo sapiens OX=9606 PE=4 SV=1;tr|A0A1U9X7A6|A0A1U9X7A6_HUMAN BAG6 OS=Homo sapiens OX=9606 PE=4 SV=1;tr|A0A024RCR6|A0A024RCR6_HUMAN BAG6 OS=Homo sapiens OX=9606 GN=BAG6 PE=1 SV=1;tr|A0A0G2JK23|A0A0G2JK23_HUMAN Large p	11	7	7	7	7.7	118.65	1126	23.716	1.1	4.5	2.6	5.3	4.4	3.5	611200000	58105000	52521000	73176000	60033000	79054000	72388000
B4DMA8;A0A1U9X7Y0;A0A024RCS7;Q9BW19;B4E063;A0A1U9X7X5	B4DMA8;A0A1U9X7Y0;A0A024RCS7;Q9BW19;B4E063;A0A1U9X7X5	Kinesin-like protein;Kinesin-like protein KIFC1	KIFC1	tr|B4DMA8|B4DMA8_HUMAN Kinesin-like protein OS=Homo sapiens OX=9606 PE=2 SV=1;tr|A0A1U9X7Y0|A0A1U9X7Y0_HUMAN Kinesin-like protein OS=Homo sapiens OX=9606 PE=3 SV=1;tr|A0A024RCS7|A0A024RCS7_HUMAN Kinesin-like protein OS=Homo sapiens OX=9606 GN=KIFC1 PE=3 SV	6	4	4	4	9.7	60.512	549	5.0437	0	2.4	0	7.1	0	4.7	115060000	0	13015000	0	27731000	0	20883000
Q6P1N7;C9JA35;B7Z4V3;A0A1U9X8L5;A0A0G2JKZ1;A0A024RCT1;A2AB90;A0A0G2JH37;A0A0A0MSV9;O15533	Q6P1N7;C9JA35;B7Z4V3;A0A1U9X8L5;A0A0G2JKZ1;A0A024RCT1;A2AB90;A0A0G2JH37;A0A0A0MSV9;O15533	Tapasin	TAPBP	tr|Q6P1N7|Q6P1N7_HUMAN TAPBP protein OS=Homo sapiens OX=9606 GN=TAPBP PE=1 SV=1;tr|C9JA35|C9JA35_HUMAN Tapasin (Fragment) OS=Homo sapiens OX=9606 GN=TAPBP PE=1 SV=1;tr|B7Z4V3|B7Z4V3_HUMAN cDNA FLJ60731, highly similar to Tapasin OS=Homo sapiens OX=9606 PE=	10	1	1	1	8.3	16.442	156	1.7973	8.3	0	0	0	0	0	0	0	0	0	0	0	0
B4DWA0;A0A024RCT9;P17096	B4DWA0;A0A024RCT9;P17096	High mobility group protein HMG-I/HMG-Y	HMGA1	tr|B4DWA0|B4DWA0_HUMAN cDNA FLJ54188, moderately similar to High mobility group protein HMG-I/HMG-Y OS=Homo sapiens OX=9606 PE=2 SV=1;tr|A0A024RCT9|A0A024RCT9_HUMAN High mobility group AT-hook 1, isoform CRA_b OS=Homo sapiens OX=9606 GN=HMGA1 PE=4 SV=1;sp|	3	5	5	4	7.6	34.301	328	51.615	7.6	7.6	7.6	7.6	7.6	7.6	17911000000	3856900000	1441400000	1237200000	1391200000	1137400000	1163700000
A0A024RCU9;A8K8B2;H3BLV9;Q96SB4;H0Y932;H7C2I2;D6RBF8;H7C521;A8MPP7;A8MPY5;E7ETV6;Q59GF4;Q9UPE1	A0A024RCU9;A8K8B2;H3BLV9;Q96SB4	SRSF protein kinase 1	SRPK1	tr|A0A024RCU9|A0A024RCU9_HUMAN SFRS protein kinase 1, isoform CRA_e OS=Homo sapiens OX=9606 GN=SRPK1 PE=4 SV=1;tr|A8K8B2|A8K8B2_HUMAN cDNA FLJ78127, highly similar to Homo sapiens SFRS protein kinase 1 (SRPK1), mRNA OS=Homo sapiens OX=9606 PE=2 SV=1;tr|H3B	13	6	6	5	16.1	61.962	548	14.651	0	0	4.6	13.5	5.3	10.8	558120000	0	0	0	63471000	68634000	59727000
Q9HBM8;Q71VH6;B4DRH1;A0A024RCV5;Q99943;B3KPH3	Q9HBM8;Q71VH6;B4DRH1;A0A024RCV5;Q99943;B3KPH3	1-acyl-sn-glycerol-3-phosphate acyltransferase;1-acyl-sn-glycerol-3-phosphate acyltransferase alpha	AGPAT1	tr|Q9HBM8|Q9HBM8_HUMAN cDNA, FLJ78849, highly similar to 1-acyl-sn-glycerol-3-phosphate acyltransferase alpha OS=Homo sapiens OX=9606 PE=2 SV=1;tr|Q71VH6|Q71VH6_HUMAN 1-acyl-sn-glycerol-3-phosphate acyltransferase (Fragment) OS=Homo sapiens OX=9606 PE=2 SV	6	4	4	4	35.1	18.756	171	129.39	0	5.3	17.5	22.8	17.5	29.8	524940000	0	47728000	102120000	57139000	92552000	87735000
A8YXX5;Q9Y374;A4FVA6;A0A024RD08;A0A024RCX4;H0Y8C3;Q8IW90;Q9NZJ7;B4E0C5	A8YXX5;Q9Y374;A4FVA6;A0A024RD08;A0A024RCX4;H0Y8C3;Q8IW90;Q9NZJ7	Mitochondrial carrier homolog 1	PIG60;MTCH1	tr|A8YXX5|A8YXX5_HUMAN Cell proliferation-inducing protein 60 OS=Homo sapiens OX=9606 GN=PIG60 PE=2 SV=1;tr|Q9Y374|Q9Y374_HUMAN CGI-64 protein OS=Homo sapiens OX=9606 PE=2 SV=1;tr|A4FVA6|A4FVA6_HUMAN MTCH1 protein (Fragment) OS=Homo sapiens OX=9606 GN=MTCH	9	5	5	5	22.9	38.237	354	7.123	2.3	5.1	5.1	11.9	11	5.9	869680000	108200000	67660000	59381000	59841000	0	66176000
B4DZZ8;B4DVK8;A0A1U9X8L9;A0A1U9X8K3;A0A1U9X8J5;A0A024RCX7;Q92504;A2AAT0	B4DZZ8;B4DVK8;A0A1U9X8L9;A0A1U9X8K3;A0A1U9X8J5;A0A024RCX7;Q92504;A2AAT0	Zinc transporter SLC39A7	SLC39A7	tr|B4DZZ8|B4DZZ8_HUMAN cDNA FLJ52943, highly similar to Zinc transporter SLC39A7 OS=Homo sapiens OX=9606 PE=2 SV=1;tr|B4DVK8|B4DVK8_HUMAN cDNA FLJ54178, highly similar to Zinc transporter SLC39A7 OS=Homo sapiens OX=9606 PE=2 SV=1;tr|A0A1U9X8L9|A0A1U9X8L9_H	8	2	2	2	3.7	39.599	374	40.84	3.7	3.7	3.7	3.7	3.7	3.7	959800000	111850000	128120000	103040000	77643000	76573000	87715000
A0A024RCX8;Q9Y3C6	A0A024RCX8;Q9Y3C6	Peptidyl-prolyl cis-trans isomerase;Peptidyl-prolyl cis-trans isomerase-like 1	PPIL1	tr|A0A024RCX8|A0A024RCX8_HUMAN Peptidyl-prolyl cis-trans isomerase OS=Homo sapiens OX=9606 GN=PPIL1 PE=3 SV=1;sp|Q9Y3C6|PPIL1_HUMAN Peptidyl-prolyl cis-trans isomerase-like 1 OS=Homo sapiens OX=9606 GN=PPIL1 PE=1 SV=1	2	4	4	4	31.3	18.237	166	15.673	16.9	31.3	31.3	31.3	31.3	31.3	1865000000	270810000	170290000	180610000	172530000	132660000	149540000
C9J5P1;C9JNE2;A0A024RCY9;Q9Y530;H7C5Q1;C9JA90;C9IZY1;C9JXC3	C9J5P1;C9JNE2;A0A024RCY9;Q9Y530;H7C5Q1;C9JA90;C9IZY1;C9JXC3	O-acetyl-ADP-ribose deacetylase 1	OARD1;C6orf130	tr|C9J5P1|C9J5P1_HUMAN ADP-ribose glycohydrolase OARD1 OS=Homo sapiens OX=9606 GN=OARD1 PE=1 SV=1;tr|C9JNE2|C9JNE2_HUMAN ADP-ribose glycohydrolase OARD1 (Fragment) OS=Homo sapiens OX=9606 GN=OARD1 PE=1 SV=1;tr|A0A024RCY9|A0A024RCY9_HUMAN Chromosome 6 open	8	2	2	2	23.3	9.666	86	4.2857	9.3	0	0	9.3	9.3	14	54657000	8502400	0	0	4715200	7729500	0
A0A024RCZ1;Q8NC56;A0A220T1R7;H7C2Z0;D6R958;H0Y9B7;D6RBV0	A0A024RCZ1;Q8NC56;A0A220T1R7	LEM domain-containing protein 2	LEMD2	tr|A0A024RCZ1|A0A024RCZ1_HUMAN LEM domain containing 2, isoform CRA_a OS=Homo sapiens OX=9606 GN=LEMD2 PE=4 SV=1;sp|Q8NC56|LEMD2_HUMAN LEM domain-containing protein 2 OS=Homo sapiens OX=9606 GN=LEMD2 PE=1 SV=1;tr|A0A220T1R7|A0A220T1R7_HUMAN LEMD2 OS=Homo s	7	9	9	9	18.9	56.974	503	15.017	8.5	15.3	6.4	12.3	6	10.1	758520000	132150000	100240000	52719000	42165000	12772000	43220000
A0A024RCZ8;Q9NSK0;C9JZE5;C9J8T5	A0A024RCZ8;Q9NSK0;C9JZE5;C9J8T5	Kinesin light chain 4	KLC4	tr|A0A024RCZ8|A0A024RCZ8_HUMAN Kinesin light chain 4, isoform CRA_a OS=Homo sapiens OX=9606 GN=KLC4 PE=4 SV=1;sp|Q9NSK0|KLC4_HUMAN Kinesin light chain 4 OS=Homo sapiens OX=9606 GN=KLC4 PE=1 SV=3;tr|C9JZE5|C9JZE5_HUMAN Kinesin light chain 4 (Fragment) OS=Ho	4	2	1	1	5	68.639	619	1.2729	0	0	0	5	0	0	0	0	0	0	0	0	0
B4DP77;A0A024RD03;P82664;Q9BZS5	B4DP77;A0A024RD03;P82664;Q9BZS5	28S ribosomal protein S10, mitochondrial	MRPS10	tr|B4DP77|B4DP77_HUMAN cDNA FLJ57413, highly similar to Mitochondrial 28S ribosomal protein S10 OS=Homo sapiens OX=9606 PE=2 SV=1;tr|A0A024RD03|A0A024RD03_HUMAN Mitochondrial ribosomal protein S10, isoform CRA_a OS=Homo sapiens OX=9606 GN=MRPS10 PE=4 SV=1;	4	3	3	3	23.1	18.733	160	4.8552	0	11.2	11.2	15.6	15.6	18.8	685050000	0	89560000	41134000	31083000	64553000	57382000
A0A024RD07;Q9BT09;A0A024RCZ2;A0A0C4DFY8	A0A024RD07;Q9BT09;A0A024RCZ2	Protein canopy homolog 3	TNRC5;CNPY3	tr|A0A024RD07|A0A024RD07_HUMAN Trinucleotide repeat containing 5, isoform CRA_c OS=Homo sapiens OX=9606 GN=TNRC5 PE=4 SV=1;sp|Q9BT09|CNPY3_HUMAN Protein canopy homolog 3 OS=Homo sapiens OX=9606 GN=CNPY3 PE=1 SV=1;tr|A0A024RCZ2|A0A024RCZ2_HUMAN Trinucleotid	4	6	6	6	26.6	30.774	278	17.388	13.7	20.1	17.3	17.3	23.7	12.2	932020000	69287000	89328000	83278000	99146000	79835000	67058000
B4DSD7;E9PFR3;A8K6Y2;A0A024RD11;Q14738;H0YJ35;Q86U13;Q96B13;Q59EF0;H0Y8C4	B4DSD7;E9PFR3;A8K6Y2;A0A024RD11;Q14738;H0YJ35;Q86U13;Q96B13;Q59EF0;H0Y8C4	Serine/threonine-protein phosphatase 2A 56 kDa regulatory subunit delta isoform	PPP2R5D;PPP2R5C	tr|B4DSD7|B4DSD7_HUMAN Serine/threonine-protein phosphatase 2A 56 kDa regulatory subunit OS=Homo sapiens OX=9606 PE=2 SV=1;tr|E9PFR3|E9PFR3_HUMAN Serine/threonine-protein phosphatase 2A 56 kDa regulatory subunit OS=Homo sapiens OX=9606 GN=PPP2R5D PE=1 SV=1	10	2	2	1	4.8	65.403	559	3.5634	0	2.5	2.5	4.8	0	0	192570000	0	31615000	31969000	26062000	0	0
A0A0U4C5A9;A0A024RD22;K9JA49;P23511	A0A0U4C5A9;A0A024RD22;K9JA49;P23511	Nuclear transcription factor Y subunit alpha	NFYA	tr|A0A0U4C5A9|A0A0U4C5A9_HUMAN Nuclear transcription factor Y alpha OS=Homo sapiens OX=9606 GN=NFYA PE=2 SV=1;tr|A0A024RD22|A0A024RD22_HUMAN Nuclear transcription factor Y, alpha, isoform CRA_a OS=Homo sapiens OX=9606 GN=NFYA PE=4 SV=1;tr|K9JA49|K9JA49_HUM	4	1	1	1	6.1	33.356	312	1.241	0	6.1	0	6.1	0	0	93547000	0	19977000	0	25586000	0	0
A0A0A0MTI6;B4DSC2;B3KWH9;A0A024RD35;Q9NYP7;L8ECK6;REV__A6NCF5;REV__A0A1B0GTK0;REV__A0A1B0GUB7	A0A0A0MTI6;B4DSC2;B3KWH9;A0A024RD35;Q9NYP7	Elongation of very long chain fatty acids protein;Elongation of very long chain fatty acids protein 5	ELOVL5	tr|A0A0A0MTI6|A0A0A0MTI6_HUMAN Elongation of very long chain fatty acids protein OS=Homo sapiens OX=9606 GN=ELOVL5 PE=1 SV=1;tr|B4DSC2|B4DSC2_HUMAN Elongation of very long chain fatty acids protein OS=Homo sapiens OX=9606 PE=2 SV=1;tr|B3KWH9|B3KWH9_HUMAN E	9	3	3	3	10.7	30.742	262	43.811	7.3	10.7	10.7	10.7	10.7	10.7	3285900000	133550000	375380000	370640000	222660000	304350000	303190000
A0A024RD36;Q6DKI1;R4GMU7;B7Z4G0;B3KMP5;A8K5J5	A0A024RD36;Q6DKI1;R4GMU7;B7Z4G0	60S ribosomal protein L7-like 1	RPL7L1	tr|A0A024RD36|A0A024RD36_HUMAN Ribosomal protein L7-like 1, isoform CRA_b OS=Homo sapiens OX=9606 GN=RPL7L1 PE=4 SV=1;sp|Q6DKI1|RL7L_HUMAN 60S ribosomal protein L7-like 1 OS=Homo sapiens OX=9606 GN=RPL7L1 PE=1 SV=2;tr|R4GMU7|R4GMU7_HUMAN 60S ribosomal prot	6	7	7	7	30.2	29.669	255	28.222	6.3	21.6	30.2	14.1	14.1	17.3	2273000000	30065000	206170000	286310000	194490000	142800000	160080000
A0A024RD41;Q9ULC3	A0A024RD41;Q9ULC3	Ras-related protein Rab-23	RAB23	tr|A0A024RD41|A0A024RD41_HUMAN RAB23, member RAS oncogene family, isoform CRA_a OS=Homo sapiens OX=9606 GN=RAB23 PE=4 SV=1;sp|Q9ULC3|RAB23_HUMAN Ras-related protein Rab-23 OS=Homo sapiens OX=9606 GN=RAB23 PE=1 SV=1	2	6	6	6	34.2	26.659	237	15.942	0	30	17.7	30	8	10.5	829410000	0	89304000	97884000	45110000	49371000	65398000
A0A024RD78;Q6P1L8	A0A024RD78;Q6P1L8	39S ribosomal protein L14, mitochondrial	MRPL14	tr|A0A024RD78|A0A024RD78_HUMAN Mitochondrial ribosomal protein L14, isoform CRA_b OS=Homo sapiens OX=9606 GN=MRPL14 PE=3 SV=1;sp|Q6P1L8|RM14_HUMAN 39S ribosomal protein L14, mitochondrial OS=Homo sapiens OX=9606 GN=MRPL14 PE=1 SV=1	2	5	5	5	41.4	15.947	145	10.717	6.2	26.2	31.7	26.2	35.9	26.2	1087700000	36412000	104500000	105660000	84462000	71706000	99159000
A0A024RD80;P08238;B4DMA2;B4DGL0;A8K3W9;Q9H6X9;Q6PK50;Q58FF7;O14942;Q58FF4	A0A024RD80;P08238;B4DMA2;B4DGL0	Heat shock protein HSP 90-beta	HSP90AB1	tr|A0A024RD80|A0A024RD80_HUMAN Heat shock protein 90kDa alpha (Cytosolic), class B member 1, isoform CRA_a OS=Homo sapiens OX=9606 GN=HSP90AB1 PE=3 SV=1;sp|P08238|HS90B_HUMAN Heat shock protein HSP 90-beta OS=Homo sapiens OX=9606 GN=HSP90AB1 PE=1 SV=4;tr|B	10	53	53	26	65.3	83.263	724	323.31	44.2	59.8	57.5	57.6	55.2	61	223800000000	28367000000	15436000000	17705000000	21731000000	23638000000	22119000000
A0A024RD83;Q6DKK2;K7EKH7;B3KT23	A0A024RD83;Q6DKK2	Tetratricopeptide repeat protein 19, mitochondrial	TTC19	tr|A0A024RD83|A0A024RD83_HUMAN Tetratricopeptide repeat domain 19, isoform CRA_a OS=Homo sapiens OX=9606 GN=TTC19 PE=4 SV=1;sp|Q6DKK2|TTC19_HUMAN Tetratricopeptide repeat protein 19, mitochondrial OS=Homo sapiens OX=9606 GN=TTC19 PE=1 SV=4	4	4	4	4	11.8	42.456	380	8.6201	2.6	11.8	8.7	11.8	5.5	8.7	526470000	56661000	61523000	43291000	57136000	28563000	51932000
A0A024RD88;P35968;Q59EB0;A0A0U2WZU8	A0A024RD88;P35968;Q59EB0	Receptor protein-tyrosine kinase;Vascular endothelial growth factor receptor 2	KDR	tr|A0A024RD88|A0A024RD88_HUMAN Kinase insert domain receptor (A type III receptor tyrosine kinase), isoform CRA_a OS=Homo sapiens OX=9606 GN=KDR PE=3 SV=1;sp|P35968|VGFR2_HUMAN Vascular endothelial growth factor receptor 2 OS=Homo sapiens OX=9606 GN=KDR PE	4	4	4	4	4.6	151.53	1356	5.3624	0	1.2	3.2	1.2	0	0	412770000	0	132890000	56467000	77242000	0	0
A0A024RD93;P22234;E9PBS1;D6RF62;B4DGX3	A0A024RD93;P22234;E9PBS1;D6RF62;B4DGX3	Multifunctional protein ADE2;Phosphoribosylaminoimidazole-succinocarboxamide synthase;Phosphoribosylaminoimidazole carboxylase	PAICS	tr|A0A024RD93|A0A024RD93_HUMAN Phosphoribosylaminoimidazole carboxylase, phosphoribosylaminoimidazole succinocarboxamide synthetase, isoform CRA_c OS=Homo sapiens OX=9606 GN=PAICS PE=3 SV=1;sp|P22234|PUR6_HUMAN Multifunctional protein ADE2 OS=Homo sapiens	5	25	25	25	64.2	47.079	425	175.67	26.1	47.5	53.4	55.3	53.6	52.5	21103000000	1639000000	1592300000	1888700000	2308000000	2410600000	2451300000
A0A024RDA1;A0A024RDA9;Q9NV70	A0A024RDA1;A0A024RDA9;Q9NV70	Exocyst complex component 1	EXOC1	tr|A0A024RDA1|A0A024RDA1_HUMAN Exocyst complex component 1, isoform CRA_a OS=Homo sapiens OX=9606 GN=EXOC1 PE=4 SV=1;tr|A0A024RDA9|A0A024RDA9_HUMAN Exocyst complex component 1, isoform CRA_b OS=Homo sapiens OX=9606 GN=EXOC1 PE=4 SV=1;sp|Q9NV70|EXOC1_HUMAN	3	1	1	1	1.9	100.28	879	1.6395	0	1.9	0	0	0	0	33850000	0	9051800	0	0	0	0
A0A024RDB0;A0AVT1;B3KSS1;H0Y8S8	A0A024RDB0;A0AVT1;B3KSS1	Ubiquitin-like modifier-activating enzyme 6	UBE1L2;UBA6	tr|A0A024RDB0|A0A024RDB0_HUMAN Ubiquitin-activating enzyme E1-like 2, isoform CRA_a OS=Homo sapiens OX=9606 GN=UBE1L2 PE=4 SV=1;sp|A0AVT1|UBA6_HUMAN Ubiquitin-like modifier-activating enzyme 6 OS=Homo sapiens OX=9606 GN=UBA6 PE=1 SV=1;tr|B3KSS1|B3KSS1_HUMA	4	6	6	6	6.7	117.97	1052	25.125	0	0	1	3	2.2	3.1	173730000	0	0	18374000	21884000	26700000	19417000
A8K6V7;A0A024RDB2;A0A024RDE5;Q9UN86;D6RAC7;D6RB17;D6RGJ4;D6RBM9;D6REX8;D6RBR0;D6RE13;D6RBW8;D6R9X5;D6R9A4	A8K6V7;A0A024RDB2;A0A024RDE5;Q9UN86;D6RAC7;D6RB17	Ras GTPase-activating protein-binding protein 2	G3BP2	tr|A8K6V7|A8K6V7_HUMAN cDNA FLJ76053, highly similar to Homo sapiens Ras-GTPase activating protein SH3 domain-binding protein 2 (G3BP2), transcript variant 3, mRNA OS=Homo sapiens OX=9606 PE=2 SV=1;tr|A0A024RDB2|A0A024RDB2_HUMAN Ras-GTPase activating prote	14	11	10	10	34.7	50.816	449	58.647	6.5	20.3	15.6	34.7	21.8	21.8	3907500000	479190000	245650000	257100000	452660000	393890000	371630000
A0A1S5UZ19;A0A024RDH6;A0A024RDD3;D6REX3;O94979;D6RHZ5;H7BXG7;H0YAB3;H0Y9K1;H0Y8V7;H0Y9T9;D6RE64;D6RCQ9;H0YAF5;H0Y8W8	A0A1S5UZ19;A0A024RDH6;A0A024RDD3;D6REX3;O94979;D6RHZ5;H7BXG7;H0YAB3	Protein transport protein Sec31A	SEC31L1;SEC31A	tr|A0A1S5UZ19|A0A1S5UZ19_HUMAN Protein transport protein Sec31A OS=Homo sapiens OX=9606 GN=SEC31A PE=2 SV=1;tr|A0A024RDH6|A0A024RDH6_HUMAN SEC31-like 1 (S. cerevisiae), isoform CRA_b OS=Homo sapiens OX=9606 GN=SEC31L1 PE=4 SV=1;tr|A0A024RDD3|A0A024RDD3_HUM	15	11	11	11	10	118.95	1080	21.31	5.5	1.2	4.3	6.5	6.5	5.5	897780000	88506000	45141000	95398000	171530000	110580000	122660000
A0A024RDE6;Q3LGB0;C4B6Q2;A0A024RDJ0;F2YQ21;A6XMV6;A0A024RDE2;B7Z351;P10451;D6R9C5	A0A024RDE6;Q3LGB0;C4B6Q2;A0A024RDJ0;F2YQ21;A6XMV6;A0A024RDE2;B7Z351;P10451	Osteopontin	SPP1;opn	tr|A0A024RDE6|A0A024RDE6_HUMAN Secreted phosphoprotein 1 (Osteopontin, bone sialoprotein I, early T-lymphocyte activation 1), isoform CRA_c OS=Homo sapiens OX=9606 GN=SPP1 PE=4 SV=1;tr|Q3LGB0|Q3LGB0_HUMAN Osteopontin (Fragment) OS=Homo sapiens OX=9606 GN=o	10	3	3	3	14	33.843	300	3.4359	0	0	0	9.7	5.7	14	114000000	0	0	0	36172000	17953000	25938000
A0A024RDE8;Q96HC4;B7Z481;B7Z8X5;H0Y8Y3;A0A0A0MSP3;Q59FC9;Q9P1D1;Q4W5K9	A0A024RDE8;Q96HC4;B7Z481;B7Z8X5;H0Y8Y3;A0A0A0MSP3;Q59FC9	PDZ and LIM domain protein 5	PDLIM5	tr|A0A024RDE8|A0A024RDE8_HUMAN PDZ and LIM domain 5, isoform CRA_c OS=Homo sapiens OX=9606 GN=PDLIM5 PE=4 SV=1;sp|Q96HC4|PDLI5_HUMAN PDZ and LIM domain protein 5 OS=Homo sapiens OX=9606 GN=PDLIM5 PE=1 SV=5;tr|B7Z481|B7Z481_HUMAN cDNA FLJ54018, highly simil	9	4	4	4	8.7	63.974	596	3.9598	0	3.5	1.5	2	3.5	3.9	92569000	0	16451000	10466000	16623000	13688000	8495100
A0A024RDF4;A0A024RDF3;Q14103;H0YA96;H0Y8G5;Q12771;B4DTC3;A0A024RDB4;D6RAF8;B4E0W4;D6RF44;D6RD83;D6RBQ9	A0A024RDF4;A0A024RDF3;Q14103;H0YA96;H0Y8G5;Q12771;B4DTC3;A0A024RDB4;D6RAF8;B4E0W4	Heterogeneous nuclear ribonucleoprotein D0	HNRPD;HNRNPD	tr|A0A024RDF4|A0A024RDF4_HUMAN Heterogeneous nuclear ribonucleoprotein D (AU-rich element RNA binding protein 1, 37kDa), isoform CRA_e OS=Homo sapiens OX=9606 GN=HNRPD PE=4 SV=1;tr|A0A024RDF3|A0A024RDF3_HUMAN Heterogeneous nuclear ribonucleoprotein D (AU-r	13	16	16	15	47.1	32.834	306	304.95	33	47.1	40.5	42.8	43.1	40.8	67432000000	5243700000	5762600000	7425900000	4125400000	6797800000	5883200000
A0A087WUK2;A0A024RDF6;O14979;B4DTA2;B4DGN3	A0A087WUK2;A0A024RDF6;O14979;B4DTA2	Heterogeneous nuclear ribonucleoprotein D-like	HNRNPDL;HNRPDL	tr|A0A087WUK2|A0A087WUK2_HUMAN Heterogeneous nuclear ribonucleoprotein D-like OS=Homo sapiens OX=9606 GN=HNRNPDL PE=1 SV=1;tr|A0A024RDF6|A0A024RDF6_HUMAN Heterogeneous nuclear ribonucleoprotein D-like, isoform CRA_a OS=Homo sapiens OX=9606 GN=HNRPDL PE=4 S	5	12	11	11	26.4	40.04	363	90.877	6.6	22.3	19.6	26.4	21.8	21.8	18346000000	432450000	1772400000	1973200000	1084800000	1693900000	1215300000
A0A024RDG1;O60763;REV__R4GMN2;REV__Q5VZ89	A0A024RDG1;O60763	General vesicular transport factor p115	VDP;USO1	tr|A0A024RDG1|A0A024RDG1_HUMAN Vesicle docking protein p115, isoform CRA_a OS=Homo sapiens OX=9606 GN=VDP PE=4 SV=1;sp|O60763|USO1_HUMAN General vesicular transport factor p115 OS=Homo sapiens OX=9606 GN=USO1 PE=1 SV=2	4	25	25	25	32.8	107.89	962	140.2	11	15.5	9.7	27.4	21.5	21.1	4999200000	738900000	270110000	226010000	641180000	461070000	501710000
A0A1W2PPX5;A0A1W2PQR6;A0A1W2PQB7;A0A1W2PS43;A0A024RDG6;A0A1W2PRS1;Q14108;A0A1W2PRF6;D6RDG0;A0A1W2PS70;A0A1W2PNX7;A0A1W2PSE4;A0A1W2PPU6	A0A1W2PPX5;A0A1W2PQR6;A0A1W2PQB7;A0A1W2PS43;A0A024RDG6;A0A1W2PRS1;Q14108;A0A1W2PRF6	Lysosome membrane protein 2	SCARB2	tr|A0A1W2PPX5|A0A1W2PPX5_HUMAN Lysosome membrane protein 2 OS=Homo sapiens OX=9606 GN=SCARB2 PE=1 SV=1;tr|A0A1W2PQR6|A0A1W2PQR6_HUMAN Lysosome membrane protein 2 OS=Homo sapiens OX=9606 GN=SCARB2 PE=1 SV=1;tr|A0A1W2PQB7|A0A1W2PQB7_HUMAN Lysosome membrane p	13	3	3	3	7.6	49.204	432	16.631	0	4.6	3	0	4.6	0	317000000	0	62911000	50462000	0	21389000	0
D6R9P2;A0A024RDG9;Q9BUT1	D6R9P2;A0A024RDG9;Q9BUT1	3-hydroxybutyrate dehydrogenase type 2	SLC9B2;BDH2	tr|D6R9P2|D6R9P2_HUMAN Sodium/hydrogen exchanger 9B2 OS=Homo sapiens OX=9606 GN=SLC9B2 PE=4 SV=1;tr|A0A024RDG9|A0A024RDG9_HUMAN 3-hydroxybutyrate dehydrogenase, type 2, isoform CRA_b OS=Homo sapiens OX=9606 GN=BDH2 PE=4 SV=1;sp|Q9BUT1|BDH2_HUMAN 3-hydroxyb	3	1	1	1	10.7	12.375	112	2.9881	0	10.7	0	0	0	0	46537000	0	14375000	0	0	0	0
D6RFM0;D6RAH7;H9KV45;A0A0A0MQU3;A0A024RDH2;A0A087WY85;P62837;P61077;D6RAW0;D6RA11;D6RIZ3;Q9UQL0;A0A087WW00;C9J9H9;A0A024RA90;A0A024QZJ2;Q9Y2X8;P51668	D6RFM0;D6RAH7;H9KV45;A0A0A0MQU3;A0A024RDH2;A0A087WY85;P62837;P61077;D6RAW0;D6RA11	Ubiquitin-conjugating enzyme E2 D2;Ubiquitin-conjugating enzyme E2 D3	UBE2D2;UBE2D3	tr|D6RFM0|D6RFM0_HUMAN Ubiquitin-conjugating enzyme E2 D2 (Fragment) OS=Homo sapiens OX=9606 GN=UBE2D2 PE=1 SV=1;tr|D6RAH7|D6RAH7_HUMAN Ubiquitin-conjugating enzyme E2 D3 OS=Homo sapiens OX=9606 GN=UBE2D3 PE=1 SV=1;tr|H9KV45|H9KV45_HUMAN Ubiquitin-conjugat	18	4	4	4	60.2	11.065	98	9.1299	30.6	41.8	30.6	41.8	49	49	1315200000	107440000	68990000	89312000	92912000	203530000	145780000
A0A024RDH8;P49207;Q5MK14	A0A024RDH8;P49207;Q5MK14	60S ribosomal protein L34	RPL34	tr|A0A024RDH8|A0A024RDH8_HUMAN Ribosomal protein L34, isoform CRA_a OS=Homo sapiens OX=9606 GN=RPL34 PE=4 SV=1;sp|P49207|RL34_HUMAN 60S ribosomal protein L34 OS=Homo sapiens OX=9606 GN=RPL34 PE=1 SV=3;tr|Q5MK14|Q5MK14_HUMAN Leukemia-associated protein (Fra	3	4	4	4	28.2	13.293	117	8.1953	28.2	28.2	28.2	28.2	28.2	28.2	10784000000	951850000	894670000	1048300000	948450000	1071700000	1193100000
A0A087WUD3;A0A024RDJ1;Q9NRP0	A0A087WUD3;A0A024RDJ1;Q9NRP0	Oligosaccharyltransferase complex subunit OSTC	OSTC;DC2	tr|A0A087WUD3|A0A087WUD3_HUMAN Oligosaccharyltransferase complex subunit OSTC OS=Homo sapiens OX=9606 GN=OSTC PE=1 SV=1;tr|A0A024RDJ1|A0A024RDJ1_HUMAN DC2 protein, isoform CRA_a OS=Homo sapiens OX=9606 GN=DC2 PE=4 SV=1;sp|Q9NRP0|OSTC_HUMAN Oligosaccharyltr	3	1	1	1	14.5	9.369	83	3.9532	0	14.5	14.5	14.5	14.5	14.5	2466000000	0	297330000	257180000	189940000	151620000	159820000
A0A024RDJ3;Q9NY12;REV__D3DTP7	A0A024RDJ3;Q9NY12	H/ACA ribonucleoprotein complex subunit 1	NOLA1;GAR1	tr|A0A024RDJ3|A0A024RDJ3_HUMAN H/ACA ribonucleoprotein complex subunit OS=Homo sapiens OX=9606 GN=NOLA1 PE=3 SV=1;sp|Q9NY12|GAR1_HUMAN H/ACA ribonucleoprotein complex subunit 1 OS=Homo sapiens OX=9606 GN=GAR1 PE=1 SV=1	3	8	8	8	35	22.348	217	14.553	0	24.9	28.1	19.4	7.4	24.9	2192900000	0	261350000	270290000	184390000	108580000	138870000
D6R9Y5;A0A1B0GX90;C9JDP3;C9J0M6;E9PGI3;A0A087WXN4;A0A024RDK4;Q96CB8	D6R9Y5;A0A1B0GX90;C9JDP3;C9J0M6;E9PGI3;A0A087WXN4;A0A024RDK4;Q96CB8	Integrator complex subunit 12	INTS12	tr|D6R9Y5|D6R9Y5_HUMAN Integrator complex subunit 12 (Fragment) OS=Homo sapiens OX=9606 GN=INTS12 PE=1 SV=1;tr|A0A1B0GX90|A0A1B0GX90_HUMAN Integrator complex subunit 12 (Fragment) OS=Homo sapiens OX=9606 GN=INTS12 PE=1 SV=1;tr|C9JDP3|C9JDP3_HUMAN Integrato	8	1	1	1	77.8	1.9163	18	12.655	77.8	77.8	77.8	77.8	0	0	94230000	16957000	12318000	11055000	10046000	0	0
A0A024RDK8;A0A0S2Z5Q3;A0A384ME15;J3KQJ1;Q8NBJ7;E9PBT8;B4DQ27;A0A0S2Z548;C9JL30;B4DLK7;A8MXB9;A0A494C1B1;Q75LP3;C9J660;F8WA42;F8WEX5;E9PG02;B4DN71;A0A0S2Z5C4;J3QT17;H7C3B2	A0A024RDK8;A0A0S2Z5Q3;A0A384ME15;J3KQJ1;Q8NBJ7;E9PBT8;B4DQ27;A0A0S2Z548;C9JL30;B4DLK7;A8MXB9;A0A494C1B1;Q75LP3;C9J660;F8WA42	Sulfatase-modifying factor 2	SUMF2;DKFZP566I1024	tr|A0A024RDK8|A0A024RDK8_HUMAN Sulfatase modifying factor 2, isoform CRA_f OS=Homo sapiens OX=9606 GN=SUMF2 PE=4 SV=1;tr|A0A0S2Z5Q3|A0A0S2Z5Q3_HUMAN Sulfatase modifying factor 2 isoform 2 OS=Homo sapiens OX=9606 GN=SUMF2 PE=2 SV=1;tr|A0A384ME15|A0A384ME15_	21	3	3	3	17.4	24.117	213	7.5703	0	5.6	0	5.6	12.7	5.6	185070000	0	15262000	0	19509000	19757000	20476000
Q59ET3;B2R9K8;A0A024RDL1;P40227;B4DPJ8;A1JUI8;B4DN39;J3KRI6	Q59ET3;B2R9K8;A0A024RDL1;P40227;B4DPJ8;A1JUI8;B4DN39	T-complex protein 1 subunit zeta	CCT6A	tr|Q59ET3|Q59ET3_HUMAN Chaperonin containing TCP1, subunit 6A isoform a variant (Fragment) OS=Homo sapiens OX=9606 PE=2 SV=1;tr|B2R9K8|B2R9K8_HUMAN cDNA, FLJ94440, highly similar to Homo sapiens chaperonin containing TCP1, subunit 6A (zeta 1)(CCT6A), mRNA	8	24	24	19	54.1	57.761	529	152.9	27.6	31.6	40.3	39.3	46.3	47.4	21963000000	914140000	1592200000	1686300000	2850300000	2659100000	2684100000
C9JBI3;Q53EY1;A0A024RDL3;A0A024RDL9;P78330	C9JBI3;Q53EY1;A0A024RDL3;A0A024RDL9;P78330	Phosphoserine phosphatase	PSPH	tr|C9JBI3|C9JBI3_HUMAN Phosphoserine phosphatase (Fragment) OS=Homo sapiens OX=9606 GN=PSPH PE=1 SV=1;tr|Q53EY1|Q53EY1_HUMAN Phosphoserine phosphatase variant (Fragment) OS=Homo sapiens OX=9606 PE=2 SV=1;tr|A0A024RDL3|A0A024RDL3_HUMAN Phosphoserine phospha	5	2	2	2	14.4	20.745	187	4.1889	0	7	7.5	14.4	7.5	14.4	190200000	0	18708000	31800000	37025000	20782000	23032000
A0A024RDM4;Q9BQC6	A0A024RDM4;Q9BQC6	Ribosomal protein 63, mitochondrial	MRP63;MRPL57	tr|A0A024RDM4|A0A024RDM4_HUMAN Mitochondrial ribosomal protein 63, isoform CRA_a OS=Homo sapiens OX=9606 GN=MRP63 PE=4 SV=1;sp|Q9BQC6|RT63_HUMAN Ribosomal protein 63, mitochondrial OS=Homo sapiens OX=9606 GN=MRPL57 PE=1 SV=1	2	2	2	2	19.6	12.266	102	3.6275	0	19.6	12.7	19.6	19.6	12.7	697860000	0	63004000	51311000	73064000	40824000	22425000
A0A024RDQ0;A0A024RDS1;Q92598;B4DF68;A0A0A0MSM0;B4DY72;B4DZB4;R4GN69;B4DZP3;Q5TBM3;B4DXT2;A0A3B3IRH7;Q8TDX9	A0A024RDQ0;A0A024RDS1;Q92598;B4DF68;A0A0A0MSM0;B4DY72;B4DZB4	Heat shock protein 105 kDa	HSPH1	tr|A0A024RDQ0|A0A024RDQ0_HUMAN Heat shock 105kDa/110kDa protein 1, isoform CRA_a OS=Homo sapiens OX=9606 GN=HSPH1 PE=3 SV=1;tr|A0A024RDS1|A0A024RDS1_HUMAN Heat shock 105kDa/110kDa protein 1, isoform CRA_c OS=Homo sapiens OX=9606 GN=HSPH1 PE=3 SV=1;sp|Q9259	13	31	30	29	50.6	92.115	814	97.95	10.4	28	34.5	37.5	24.2	38.1	4992100000	235260000	429200000	459110000	539570000	458930000	468930000
B4DKE6;A0A024RDQ8;P40938;Q5U0C2;Q53HK8;A0A087X270	B4DKE6;A0A024RDQ8;P40938;Q5U0C2;Q53HK8	Replication factor C subunit 3	RFC3	tr|B4DKE6|B4DKE6_HUMAN cDNA FLJ60629, highly similar to Replication factor C subunit 3 OS=Homo sapiens OX=9606 PE=2 SV=1;tr|A0A024RDQ8|A0A024RDQ8_HUMAN Replication factor C (Activator 1) 3, 38kDa, isoform CRA_a OS=Homo sapiens OX=9606 GN=RFC3 PE=4 SV=1;sp|	6	8	8	8	34.1	34.832	305	40.88	24.3	16.1	16.1	17.7	18	20.7	2465900000	159890000	244780000	232550000	235210000	284620000	265310000
A0A0A8K9B7;B2R728;A0A024RDQ9;P30825;A0A1W2PR06;P52569	A0A0A8K9B7;B2R728;A0A024RDQ9;P30825	High affinity cationic amino acid transporter 1	SLC7A1	tr|A0A0A8K9B7|A0A0A8K9B7_HUMAN Solute carrier family 7 (Cationic amino acid transporter, y+ system), member 1 OS=Homo sapiens OX=9606 GN=SLC7A1 PE=2 SV=1;tr|B2R728|B2R728_HUMAN cDNA, FLJ93255, highly similar to Homo sapiens solute carrier family 7 (cationi	6	4	4	4	7	66.352	617	16.587	2.9	3.7	2.1	1.6	1.6	1.6	429060000	135190000	64213000	50206000	35000000	0	29304000
Q5T7C4;B7Z965;Q59GW1;A0A024RDR0;P09429;A0A286R9D9;B2RPK0;B3KQ05;D3DQY9;Q75MM1;A0A286R9F1;Q9NYD7;Q53TD0;P23497	Q5T7C4;B7Z965;Q59GW1;A0A024RDR0;P09429;A0A286R9D9;B2RPK0;B3KQ05;D3DQY9;Q75MM1	High mobility group protein B1;Putative high mobility group protein B1-like 1	HMGB1;HMGB1P1;hCG_1991922;WUGSC:H_NH0244E06.1	tr|Q5T7C4|Q5T7C4_HUMAN High mobility group protein B1 OS=Homo sapiens OX=9606 GN=HMGB1 PE=1 SV=1;tr|B7Z965|B7Z965_HUMAN cDNA FLJ56337, highly similar to High mobility group protein B1 OS=Homo sapiens OX=9606 PE=2 SV=1;tr|Q59GW1|Q59GW1_HUMAN High-mobility g	14	12	12	10	54.4	18.311	158	60.787	25.9	41.8	46.8	54.4	46.8	47.5	11753000000	1341000000	830720000	776380000	1603300000	1367600000	1231800000
A0A024RDS3;Q9UBW7;A8K126;B4DZH0;A0A087X151	A0A024RDS3;Q9UBW7;A8K126	Zinc finger MYM-type protein 2	ZNF198;ZMYM2	tr|A0A024RDS3|A0A024RDS3_HUMAN Zinc finger protein 198, isoform CRA_b OS=Homo sapiens OX=9606 GN=ZNF198 PE=4 SV=1;sp|Q9UBW7|ZMYM2_HUMAN Zinc finger MYM-type protein 2 OS=Homo sapiens OX=9606 GN=ZMYM2 PE=1 SV=1;tr|A8K126|A8K126_HUMAN cDNA FLJ76647, highly s	5	19	19	19	16.8	154.91	1377	29.024	3.7	9.4	8.2	8.8	4	9	1379300000	168380000	135740000	154510000	159190000	88152000	139510000
V9HWJ7;Q53FI1;A0A024RDT4;P13796;Q59GX5;B3KUI1;Q5TBN3;Q5TBN5;C9JAM8	V9HWJ7;Q53FI1;A0A024RDT4;P13796;Q59GX5	Plastin-2	HEL-S-37;LCP1	tr|V9HWJ7|V9HWJ7_HUMAN Epididymis secretory protein Li 37 OS=Homo sapiens OX=9606 GN=HEL-S-37 PE=2 SV=1;tr|Q53FI1|Q53FI1_HUMAN L-plastin variant (Fragment) OS=Homo sapiens OX=9606 PE=2 SV=1;tr|A0A024RDT4|A0A024RDT4_HUMAN Lymphocyte cytosolic protein 1 (L-p	9	28	21	21	57.4	70.289	627	118.97	3.3	8.1	4.9	44	39.9	42.4	1644200000	0	11292000	0	353400000	401230000	917440000
A0A024RDU9;P13984	A0A024RDU9;P13984	General transcription factor IIF subunit 2	GTF2F2	tr|A0A024RDU9|A0A024RDU9_HUMAN General transcription factor IIF subunit 2 OS=Homo sapiens OX=9606 GN=GTF2F2 PE=3 SV=1;sp|P13984|T2FB_HUMAN General transcription factor IIF subunit 2 OS=Homo sapiens OX=9606 GN=GTF2F2 PE=1 SV=2	2	5	5	5	29.3	28.38	249	12.82	0	11.6	4	29.3	15.7	19.7	418840000	0	46202000	22808000	59164000	63233000	29329000
A0A024RDV7;O00505;Q53F09;H0Y4S9	A0A024RDV7;O00505;Q53F09	Importin subunit alpha;Importin subunit alpha-4	KPNA3	tr|A0A024RDV7|A0A024RDV7_HUMAN Importin subunit alpha OS=Homo sapiens OX=9606 GN=KPNA3 PE=3 SV=1;sp|O00505|IMA4_HUMAN Importin subunit alpha-4 OS=Homo sapiens OX=9606 GN=KPNA3 PE=1 SV=2;tr|Q53F09|Q53F09_HUMAN Karyopherin alpha 3 variant (Fragment) OS=Homo	4	11	11	9	38.2	57.81	521	91.837	11.7	15.4	17.9	17.1	14.4	11.5	2524200000	222250000	219210000	241030000	223700000	205070000	225820000
A8K6Q9;A0A024RDV9;Q8N0X7;B4DXT5;B3KML8;B3KMI3;A0A0S2Z510	A8K6Q9;A0A024RDV9;Q8N0X7;B4DXT5;B3KML8;B3KMI3	Spartin	SPG20	tr|A8K6Q9|A8K6Q9_HUMAN cDNA FLJ75882, highly similar to Homo sapiens spastic paraplegia 20, spartin (Troyer syndrome) (SPG20), mRNA OS=Homo sapiens OX=9606 PE=2 SV=1;tr|A0A024RDV9|A0A024RDV9_HUMAN Spastic paraplegia 20 isoform 1 OS=Homo sapiens OX=9606 GN=	7	5	5	5	9.8	72.831	666	12.398	0	1.8	1.8	9.8	1.8	8.7	351110000	0	0	0	58698000	51997000	68308000
A0A024RDW4;Q9NWB6;B4E3J6;L8E6R6	A0A024RDW4;Q9NWB6;B4E3J6	Arginine and glutamate-rich protein 1	FLJ10154;ARGLU1	tr|A0A024RDW4|A0A024RDW4_HUMAN Uncharacterized protein OS=Homo sapiens OX=9606 GN=FLJ10154 PE=4 SV=1;sp|Q9NWB6|ARGL1_HUMAN Arginine and glutamate-rich protein 1 OS=Homo sapiens OX=9606 GN=ARGLU1 PE=1 SV=1;tr|B4E3J6|B4E3J6_HUMAN cDNA FLJ54293 OS=Homo sapien	4	4	4	4	11	33.216	273	3.6016	8.1	8.1	11	11	8.8	8.1	1007200000	102930000	128320000	63431000	76499000	57965000	61667000
B4DH43;A0A024RDW8;P08572;A0A3B3IS47;A0A3B3IS04	B4DH43;A0A024RDW8;P08572	Collagen alpha-2(IV) chain;Canstatin	COL4A2	tr|B4DH43|B4DH43_HUMAN cDNA FLJ56433, highly similar to Collagen alpha-2(IV) chain OS=Homo sapiens OX=9606 PE=2 SV=1;tr|A0A024RDW8|A0A024RDW8_HUMAN Collagen, type IV, alpha 2, isoform CRA_a OS=Homo sapiens OX=9606 GN=COL4A2 PE=4 SV=1;sp|P08572|CO4A2_HUMAN	5	5	5	5	7.1	82.795	830	6.7524	0	2.7	0.8	1.8	1.8	5.2	477770000	0	10041000	32745000	59798000	43831000	60703000
A0A024RDY0;O00410;H0Y8C6;B4E0R6;B3KWG6;Q9BVS9;E7ETV3;H0Y3V4;E7EV12;E7EQT5;E7EWK4;E7EX05;C9JQT6;C9JZD8;E7ETV8;E7ESZ1;C9JXE0;C9J875;O60518;C9J583;C9JZ53;F8WF30;B4DTX6	A0A024RDY0;O00410;H0Y8C6;B4E0R6;B3KWG6	Importin-5	RANBP5;IPO5	tr|A0A024RDY0|A0A024RDY0_HUMAN RAN binding protein 5, isoform CRA_d OS=Homo sapiens OX=9606 GN=RANBP5 PE=4 SV=1;sp|O00410|IPO5_HUMAN Importin-5 OS=Homo sapiens OX=9606 GN=IPO5 PE=1 SV=4;tr|H0Y8C6|H0Y8C6_HUMAN Importin-5 (Fragment) OS=Homo sapiens OX=9606 G	23	38	38	38	49.8	123.63	1097	238.63	11.3	27.3	32	32.3	33.3	30.3	12814000000	786950000	1000600000	1164400000	1187700000	1207500000	1126000000
B3KRY3;A0A024RDY3;P11279;Q59FZ0	B3KRY3;A0A024RDY3;P11279	Lysosome-associated membrane glycoprotein 1	LAMP1	tr|B3KRY3|B3KRY3_HUMAN cDNA FLJ35079 fis, clone PLACE6005283, highly similar to Lysosome-associated membrane glycoprotein 1 OS=Homo sapiens OX=9606 PE=2 SV=1;tr|A0A024RDY3|A0A024RDY3_HUMAN Lysosomal-associated membrane protein 1, isoform CRA_a OS=Homo sapi	4	5	5	5	12.9	42.585	395	36.373	5.1	10.9	7.1	11.1	5.1	5.1	4186000000	994740000	386550000	406140000	340910000	343110000	416000000
A0A024RDY6;O95409;Q15915;O60481;Q96T25;H7C5D8;C9JD04;B4DP89;B3KPI4;Q8N9L1	A0A024RDY6;O95409;Q15915;O60481;Q96T25	Zinc finger protein ZIC 2;Zinc finger protein ZIC 1;Zinc finger protein ZIC 3;Zinc finger protein ZIC 5	ZIC2;ZIC1;ZIC3;ZIC5	tr|A0A024RDY6|A0A024RDY6_HUMAN Zic family member 2 (Odd-paired homolog, Drosophila), isoform CRA_a OS=Homo sapiens OX=9606 GN=ZIC2 PE=4 SV=1;sp|O95409|ZIC2_HUMAN Zinc finger protein ZIC 2 OS=Homo sapiens OX=9606 GN=ZIC2 PE=1 SV=2;sp|Q15915|ZIC1_HUMAN Zinc	10	4	4	4	8.8	55.005	532	3.8326	2.1	3.6	5.6	0	0	0	136990000	20612000	28514000	33362000	0	0	0
[truncated: 3,365 more rows]

## Sheet: peptide identification
Sequence	Length	Missed cleavages	Mass	Proteins	Leading razor protein	Start position	End position	Gene names	Protein names	Unique (Groups)	Charges	PEP	Score	PSM Primed_1	PSM Primed_2	PSM Primed_3	PSM Naïve_1	PSM Naïve_2	PSM Naïve_3	Intensity	LFQ intensity Primed_1	LFQ intensity Primed_2	LFQ intensity Primed_3	LFQ intensity Naïve_1	LFQ intensity Naïve_2	LFQ intensity Naïve_3
[truncated: 33,640 more rows]

## Sheet: significantly regulated protein
Protein IDs	Majority protein IDs	Protein names	Gene names	Fasta headers	Number of proteins	Peptides	Razor + unique peptides	Unique peptides	Sequence coverage [%]	Mol. weight [kDa]	Sequence length	Score	Sequence coverage Primed_1 [%]	Sequence coverage Primed_2 [%]	Sequence coverage Primed_3 [%]	Sequence coverage Naïve_1 [%]	Sequence coverage Naïve_2 [%]	Sequence coverage Naïve_3 [%]	Intensity	LFQ intensity Primed_1	LFQ intensity Primed_2	LFQ intensity Primed_3	LFQ intensity Naïve_1	LFQ intensity Naïve_2	LFQ intensity Naïve_3	FC	P.value
[truncated: 2,850 more rows]

[truncated: 1 more sheets: protein only in naive or primed]
