# Supplementary material for: Translational and post-translational control of human naïve versus primed pluripotency
Source: iScience. 2021 Dec 17;25(1):103645. doi: 10.1016/j.isci.2021.103645 (PMC8718978; doi:10.1016/j.isci.2021.103645)
Supplement: Table S2: Acetylomic data-H9, related to — Figure 2 [file mmc3.xlsx]

## Sheet: protein identification
Protein IDs	Majority protein IDs	Protein names	Gene names	Fasta headers	Number of proteins	Peptides	Razor + unique peptides	Unique peptides	Sequence coverage [%]	Mol. weight [kDa]	Sequence length	Score	Sequence coverage Naïve_1 [%]	Sequence coverage Naïve_2 [%]	Sequence coverage Naïve_3 [%]	Sequence coverage Primed_1 [%]	Sequence coverage Primed_2 [%]	Sequence coverage Primed_3 [%]	Intensity	LFQ intensity Naïve_1	LFQ intensity Naïve_2	LFQ intensity Naïve_3	LFQ intensity Primed_1	LFQ intensity Primed_2	LFQ intensity Primed_3	Acetyl (K) site positions
A0A024RBG1;Q96G61;Q8NFP7;Q9NZJ9	A0A024RBG1;Q96G61;Q8NFP7;Q9NZJ9	Diphosphoinositol polyphosphate phosphohydrolase 3-beta;Diphosphoinositol polyphosphate phosphohydrolase 3-alpha;Diphosphoinositol polyphosphate phosphohydrolase 2	NUDT4;NUDT11;NUDT10	A0A024RBG1 Diphosphoinositol polyphosphate phosphohydrolase NUDT4B OS=Homo sapiens OX=9606 GN=NUDT4B PE=3 SV=1;Q96G61 Diphosphoinositol polyphosphate phosphohydrolase 3-beta OS=Homo sapiens OX=9606 GN=NUDT11 PE=1 SV=1;Q8NFP7 Diphosphoinositol polyphosphate	4	1	1	1	8.3	20.434	181	6.9547	8.3	8.3	8.3	8.3	8.3	8.3	0	0	0	0	0	0	0	134
A0A096LP55;P07919	A0A096LP55;P07919	Cytochrome b-c1 complex subunit 6;Cytochrome b-c1 complex subunit 6, mitochondrial	UQCRHL;UQCRH	A0A096LP55 Cytochrome b-c1 complex subunit 6-like, mitochondrial OS=Homo sapiens OX=9606 GN=UQCRHL PE=3 SV=1;P07919 Cytochrome b-c1 complex subunit 6, mitochondrial OS=Homo sapiens OX=9606 GN=UQCRH PE=1 SV=2	2	1	1	1	14.3	10.752	91	28.697	14.3	14.3	14.3	14.3	14.3	14.3	0	0	0	0	0	0	0	85
A0A1B0GUS4;P68036	A0A1B0GUS4;P68036	Ubiquitin-conjugating enzyme E2 L3	UBE2L3	A0A1B0GUS4 Ubiquitin-conjugating enzyme E2 L5 OS=Homo sapiens OX=9606 GN=UBE2L5 PE=2 SV=1;P68036 Ubiquitin-conjugating enzyme E2 L3 OS=Homo sapiens OX=9606 GN=UBE2L3 PE=1 SV=1	2	1	1	1	6.5	17.875	154	4.399	6.5	6.5	6.5	6.5	6.5	6.5	0	0	0	0	0	0	0	138
A0AUZ9	A0AUZ9	KAT8 regulatory NSL complex subunit 1-like protein	KANSL1L	A0AUZ9 KAT8 regulatory NSL complex subunit 1-like protein OS=Homo sapiens OX=9606 GN=KANSL1L PE=1 SV=2	1	3	3	3	3.7	112.25	987	20.217	2.6	1.4	1.4	3.7	2.5	3.7	0	0	0	0	0	0	0	693;848;859
A0AV96	A0AV96	RNA-binding protein 47	RBM47	A0AV96 RNA-binding protein 47 OS=Homo sapiens OX=9606 GN=RBM47 PE=1 SV=2	1	3	3	2	4	64.098	593	9.6171	3.4	1.7	1.7	3.4	1.7	3.4	483580	100920	0	0	78480	0	45459
A0AVT1	A0AVT1	Ubiquitin-like modifier-activating enzyme 6	UBA6	A0AVT1 Ubiquitin-like modifier-activating enzyme 6 OS=Homo sapiens OX=9606 GN=UBA6 PE=1 SV=1	1	3	3	3	2.5	117.97	1052	11.686	0	0	1	0.8	2.5	2.5	0	0	0	0	0	0	0	644;709
A0JNW5	A0JNW5	UHRF1-binding protein 1-like	UHRF1BP1L	A0JNW5 UHRF1-binding protein 1-like OS=Homo sapiens OX=9606 GN=UHRF1BP1L PE=1 SV=2	1	1	1	1	1.1	164.2	1464	4.8587	0	0	0	1.1	1.1	1.1	0	0	0	0	0	0	0	1102
A1X283	A1X283	SH3 and PX domain-containing protein 2B	SH3PXD2B	A1X283 SH3 and PX domain-containing protein 2B OS=Homo sapiens OX=9606 GN=SH3PXD2B PE=1 SV=3	1	3	3	3	3	101.58	911	12.37	1.3	3	3	3	1.3	1.3	85188	0	0	0	0	0	7682.4	23;591
A2A2Z9	A2A2Z9	Ankyrin repeat domain-containing protein 18B	ANKRD18B	A2A2Z9 Ankyrin repeat domain-containing protein 18B OS=Homo sapiens OX=9606 GN=ANKRD18B PE=1 SV=1	1	3	3	2	6.2	118.23	1011	10.109	6.2	6.2	4.5	3.6	6.2	3.6	0	0	0	0	0	0	0	392;926;927;939
A2NJV5;A0A0A0MRZ7;A0A075B6S6;A0A075B6S2;A0A075B6P5;A0A087WW87;P06310;P01615;P01614	A2NJV5;A0A0A0MRZ7;A0A075B6S6;A0A075B6S2;A0A075B6P5;A0A087WW87;P06310;P01615;P01614	Ig kappa chain V-II region RPMI 6410;Ig kappa chain V-II region FR;Ig kappa chain V-II region Cum	IGKV A18;IGKV2D-26;IGKV2D-30;IGKV2D-29;IGKV2D-28;IGKV2-40	A2NJV5 Immunoglobulin kappa variable 2-29 OS=Homo sapiens OX=9606 GN=IGKV2-29 PE=3 SV=2;A0A0A0MRZ7 Immunoglobulin kappa variable 2D-26 OS=Homo sapiens OX=9606 GN=IGKV2D-26 PE=3 SV=1;A0A075B6S6 Immunoglobulin kappa variable 2D-30 OS=Homo sapiens OX=9606 GN=	9	2	2	2	13.3	13.085	120	24.689	13.3	13.3	13.3	13.3	13.3	13.3	2010300	321530	335400	319840	250250	248420	260580
A2RUC4	A2RUC4	tRNA wybutosine-synthesizing protein 5	TYW5	A2RUC4 tRNA wybutosine-synthesizing protein 5 OS=Homo sapiens OX=9606 GN=TYW5 PE=1 SV=1	1	1	1	1	5.1	36.547	315	4.6387	0	5.1	0	5.1	0	0	0	0	0	0	0	0	0	194
A3KN83	A3KN83	Protein strawberry notch homolog 1	SBNO1	A3KN83 Protein strawberry notch homolog 1 OS=Homo sapiens OX=9606 GN=SBNO1 PE=1 SV=1	1	2	2	2	2.4	154.31	1393	8.9379	2.4	0.8	2.4	2.4	2.4	2.4	0	0	0	0	0	0	0	378;413
A4UGR9	A4UGR9	Xin actin-binding repeat-containing protein 2	XIRP2	A4UGR9 Xin actin-binding repeat-containing protein 2 OS=Homo sapiens OX=9606 GN=XIRP2 PE=1 SV=2	1	2	2	1	1.2	382.3	3374	5.1627	0.7	0	0.4	0.7	0.4	0.4	0	0	0	0	0	0	0	790
A5PLN9	A5PLN9	Trafficking protein particle complex subunit 13	TRAPPC13	A5PLN9 Trafficking protein particle complex subunit 13 OS=Homo sapiens OX=9606 GN=TRAPPC13 PE=1 SV=2	1	1	1	1	3.4	46.523	417	3.7419	3.4	0	3.4	3.4	3.4	3.4	0	0	0	0	0	0	0	162
A6NDU8	A6NDU8	UPF0600 protein C5orf51	C5orf51	A6NDU8 UPF0600 protein C5orf51 OS=Homo sapiens OX=9606 GN=C5orf51 PE=1 SV=1	1	2	2	2	4.8	33.62	294	9.0403	4.8	4.8	4.8	4.8	4.8	4.8	439890	59653	57423	59280	37428	38198	39390
A6NDY0;Q86U42	A6NDY0;Q86U42	Embryonic polyadenylate-binding protein 2;Polyadenylate-binding protein 2	PABPN1L;PABPN1	A6NDY0 Embryonic polyadenylate-binding protein 2 OS=Homo sapiens OX=9606 GN=PABPN1L PE=2 SV=1;Q86U42 Polyadenylate-binding protein 2 OS=Homo sapiens OX=9606 GN=PABPN1 PE=1 SV=3	2	1	1	1	4.7	30.385	278	6.1231	4.7	4.7	4.7	4.7	4.7	4.7	0	0	0	0	0	0	0	182
A6NGN9	A6NGN9	IgLON family member 5	IGLON5	A6NGN9 IgLON family member 5 OS=Homo sapiens OX=9606 GN=IGLON5 PE=2 SV=4	1	1	1	1	5.1	36.794	336	6.7883	5.1	5.1	5.1	5.1	5.1	5.1	137940	0	0	0	0	0	23226
A6NHL2	A6NHL2	Tubulin alpha chain-like 3	TUBAL3	A6NHL2 Tubulin alpha chain-like 3 OS=Homo sapiens OX=9606 GN=TUBAL3 PE=1 SV=2	1	5	1	1	5.4	49.908	446	-2	5.4	5.4	5.4	5.4	5.4	5.4	0	0	0	0	0	0	0	318;401;408
A6NHR9	A6NHR9	Structural maintenance of chromosomes flexible hinge domain-containing protein 1	SMCHD1	A6NHR9 Structural maintenance of chromosomes flexible hinge domain-containing protein 1 OS=Homo sapiens OX=9606 GN=SMCHD1 PE=1 SV=2	1	3	3	3	2.1	226.37	2005	38.949	1.6	0.9	0.9	1.4	2.1	1.4	24267	0	0	0	0	16273	0	771;1872
A6NKK0	A6NKK0	Olfactory receptor 5H1	OR5H1	A6NKK0 Olfactory receptor 5H1 OS=Homo sapiens OX=9606 GN=OR5H1 PE=2 SV=1	1	1	1	1	3.2	35.387	313	-2	3.2	3.2	3.2	3.2	3.2	0	0	0	0	0	0	0	0	295
A7E2V4	A7E2V4	Zinc finger SWIM domain-containing protein 8	ZSWIM8	A7E2V4 Zinc finger SWIM domain-containing protein 8 OS=Homo sapiens OX=9606 GN=ZSWIM8 PE=1 SV=1	1	1	1	1	0.4	197.3	1837	-2	0.4	0	0.4	0.4	0.4	0	0	0	0	0	0	0	0	818;820
A8MPP1	A8MPP1	Putative ATP-dependent RNA helicase DDX11-like protein 8	DDX11L8	A8MPP1 Putative ATP-dependent RNA helicase DDX11-like protein 8 OS=Homo sapiens OX=9606 GN=DDX11L8 PE=1 SV=1	1	1	1	1	1.7	101.81	907	3.8857	0	1.7	1.7	1.7	1.7	1.7	0	0	0	0	0	0	0	898
E7ETH6;B7Z6K7	E7ETH6;B7Z6K7	Zinc finger protein 587B;Putative uncharacterized zinc finger protein 814	ZNF587B;ZNF814	E7ETH6 Zinc finger protein 587B OS=Homo sapiens OX=9606 GN=ZNF587B PE=1 SV=1;B7Z6K7 Zinc finger protein 814 OS=Homo sapiens OX=9606 GN=ZNF814 PE=1 SV=2	2	1	1	1	3.2	45.541	402	5.2265	0	0	3.2	3.2	3.2	3.2	0	0	0	0	0	0	0	253
E9PAV3;Q13765;Q9BZK3	E9PAV3;Q13765;Q9BZK3	Nascent polypeptide-associated complex subunit alpha, muscle-specific form;Nascent polypeptide-associated complex subunit alpha;Putative nascent polypeptide-associated complex subunit alpha-like protein	NACA;NACAP1	E9PAV3 Nascent polypeptide-associated complex subunit alpha, muscle-specific form OS=Homo sapiens OX=9606 GN=NACA PE=1 SV=1;Q13765 Nascent polypeptide-associated complex subunit alpha OS=Homo sapiens OX=9606 GN=NACA PE=1 SV=1;Q9BZK3 Putative nascent polype	3	4	4	4	2.2	205.42	2078	309.07	2.2	2.2	2.2	2.2	2.2	2.2	5990900	969440	905410	922710	823450	905340	589980	1963;2005
G2XKQ0;P63165	G2XKQ0;P63165	Small ubiquitin-related modifier;Small ubiquitin-related modifier 1	SUMO1	G2XKQ0 Small ubiquitin-related modifier 5 OS=Homo sapiens OX=9606 GN=SUMO1P1 PE=1 SV=2;P63165 Small ubiquitin-related modifier 1 OS=Homo sapiens OX=9606 GN=SUMO1 PE=1 SV=1	2	1	1	1	13.9	11.526	101	5.2479	13.9	13.9	13.9	13.9	13.9	13.9	0	0	0	0	0	0	0	37
M5A8F1	M5A8F1	Suppressyn	ERVH48-1	M5A8F1 Suppressyn OS=Homo sapiens OX=9606 GN=ERVH48-1 PE=1 SV=1	1	2	2	2	15	18.128	160	7.8051	15	15	15	5.6	5.6	5.6	50721	0	0	17595	0	0	0	107
O00116	O00116	Alkyldihydroxyacetonephosphate synthase, peroxisomal	AGPS	O00116 Alkyldihydroxyacetonephosphate synthase, peroxisomal OS=Homo sapiens OX=9606 GN=AGPS PE=1 SV=1	1	1	1	1	2	72.911	658	3.8068	2	0	2	2	2	2	39303	0	0	0	0	0	5325.1
O00139	O00139	Kinesin-like protein KIF2A	KIF2A	O00139 Kinesin-like protein KIF2A OS=Homo sapiens OX=9606 GN=KIF2A PE=1 SV=3	1	3	2	2	4.5	79.954	706	8.9272	4.5	4.5	3.1	3.1	4.5	4.5	121600	0	0	0	0	0	15851	102;489
O00148	O00148	ATP-dependent RNA helicase DDX39A	DDX39A	O00148 ATP-dependent RNA helicase DDX39A OS=Homo sapiens OX=9606 GN=DDX39A PE=1 SV=2	1	14	6	6	28.8	49.129	427	59.423	27.6	28.8	27.6	26.5	25.8	28.8	0	0	0	0	0	0	0	32;35;137;161;187;190;240;267;333
O00151	O00151	PDZ and LIM domain protein 1	PDLIM1	O00151 PDZ and LIM domain protein 1 OS=Homo sapiens OX=9606 GN=PDLIM1 PE=1 SV=4	1	3	3	3	9.4	36.071	329	43.972	9.4	9.4	4.9	9.4	9.4	9.4	57774	0	0	0	0	0	10938	246;309
O00154	O00154	Cytosolic acyl coenzyme A thioester hydrolase	ACOT7	O00154 Cytosolic acyl coenzyme A thioester hydrolase OS=Homo sapiens OX=9606 GN=ACOT7 PE=1 SV=3	1	5	5	5	13.9	41.796	380	34.988	13.4	13.9	13.9	8.9	13.4	8.9	177440	0	26830	23677	25149	29282	27112	153;157;267;283
O00193	O00193	Small acidic protein	SMAP	O00193 Small acidic protein OS=Homo sapiens OX=9606 GN=SMAP PE=1 SV=1	1	1	1	1	7.1	20.332	183	-2	0	0	0	7.1	7.1	0	0	0	0	0	0	0	0	62
O00203;Q13367	O00203;Q13367	AP-3 complex subunit beta-1;AP-3 complex subunit beta-2	AP3B1;AP3B2	O00203 AP-3 complex subunit beta-1 OS=Homo sapiens OX=9606 GN=AP3B1 PE=1 SV=3;Q13367 AP-3 complex subunit beta-2 OS=Homo sapiens OX=9606 GN=AP3B2 PE=1 SV=2	2	5	5	5	3.7	121.32	1094	20.31	0.8	3.7	2.7	3.7	3.7	1.8	703090	106860	119330	130660	86663	72957	86242	224;337
O00217	O00217	NADH dehydrogenase [ubiquinone] iron-sulfur protein 8, mitochondrial	NDUFS8	O00217 NADH dehydrogenase [ubiquinone] iron-sulfur protein 8, mitochondrial OS=Homo sapiens OX=9606 GN=NDUFS8 PE=1 SV=1	1	1	1	1	5.2	23.705	210	4.8151	0	0	0	5.2	5.2	5.2	33417	0	0	0	0	0	8759.2
O00231	O00231	26S proteasome non-ATPase regulatory subunit 11	PSMD11	O00231 26S proteasome non-ATPase regulatory subunit 11 OS=Homo sapiens OX=9606 GN=PSMD11 PE=1 SV=3	1	3	3	3	5.9	47.463	422	35.359	5.9	5.9	5.9	5.9	3.1	3.1	20598	0	0	8957.1	0	0	0	32;252
O00232	O00232	26S proteasome non-ATPase regulatory subunit 12	PSMD12	O00232 26S proteasome non-ATPase regulatory subunit 12 OS=Homo sapiens OX=9606 GN=PSMD12 PE=1 SV=3	1	4	4	4	7.2	52.904	456	90.439	5	5	7.2	5	7.2	5.3	0	0	0	0	0	0	0	197;208;212;301
O00244	O00244	Copper transport protein ATOX1	ATOX1	O00244 Copper transport protein ATOX1 OS=Homo sapiens OX=9606 GN=ATOX1 PE=1 SV=1	1	3	3	3	67.6	7.4016	68	17.693	0	20.6	0	67.6	50	47.1	61570	0	0	0	0	0	6739.1	30;60
O00264	O00264	Membrane-associated progesterone receptor component 1	PGRMC1	O00264 Membrane-associated progesterone receptor component 1 OS=Homo sapiens OX=9606 GN=PGRMC1 PE=1 SV=3	1	3	3	3	12.3	21.671	195	46.523	7.7	7.7	7.7	12.3	7.7	7.7	6526.4	0	0	0	0	5098.5	0	105;169
O00267	O00267	Transcription elongation factor SPT5	SUPT5H	O00267 Transcription elongation factor SPT5 OS=Homo sapiens OX=9606 GN=SUPT5H PE=1 SV=1	1	1	1	1	1.2	121	1087	7.1666	1.2	1.2	1.2	1.2	1.2	1.2	0	0	0	0	0	0	0	601
O00292;O75610	O00292;O75610	Left-right determination factor 2;Left-right determination factor 1	LEFTY2;LEFTY1	O00292 Left-right determination factor 2 OS=Homo sapiens OX=9606 GN=LEFTY2 PE=1 SV=2;O75610 Left-right determination factor 1 OS=Homo sapiens OX=9606 GN=LEFTY1 PE=2 SV=1	2	4	4	4	13.9	40.92	366	18.478	13.9	13.9	13.9	0	0	0	307320	103550	91876	92038	0	0	0	127
O00299	O00299	Chloride intracellular channel protein 1	CLIC1	O00299 Chloride intracellular channel protein 1 OS=Homo sapiens OX=9606 GN=CLIC1 PE=1 SV=4	1	3	3	3	16.6	26.922	241	113.5	12.9	12.9	12.9	16.6	16.6	12.9	23411	0	0	0	0	12114	0	49;119
O00303	O00303	Eukaryotic translation initiation factor 3 subunit F	EIF3F	O00303 Eukaryotic translation initiation factor 3 subunit F OS=Homo sapiens OX=9606 GN=EIF3F PE=1 SV=1	1	1	1	1	4.2	37.563	357	6.1034	4.2	4.2	4.2	4.2	4.2	4.2	97177	12758	0	26488	7405.1	10237	0
O00330	O00330	Pyruvate dehydrogenase protein X component, mitochondrial	PDHX	O00330 Pyruvate dehydrogenase protein X component, mitochondrial OS=Homo sapiens OX=9606 GN=PDHX PE=1 SV=3	1	2	2	2	6	54.122	501	44.04	6	6	6	6	3.8	3.8	0	0	0	0	0	0	0	120;194
O00391	O00391	Sulfhydryl oxidase 1	QSOX1	O00391 Sulfhydryl oxidase 1 OS=Homo sapiens OX=9606 GN=QSOX1 PE=1 SV=3	1	1	1	1	2.3	82.577	747	4.0642	0	2.3	2.3	0	2.3	2.3	44033	0	0	0	0	0	6498.8
O00401	O00401	Neural Wiskott-Aldrich syndrome protein	WASL	O00401 Neural Wiskott-Aldrich syndrome protein OS=Homo sapiens OX=9606 GN=WASL PE=1 SV=2	1	1	1	1	1.8	54.826	505	-2	1.8	1.8	1.8	0	1.8	1.8	0	0	0	0	0	0	0	132
O00410	O00410	Importin-5	IPO5	O00410 Importin-5 OS=Homo sapiens OX=9606 GN=IPO5 PE=1 SV=4	1	7	7	7	9.4	123.63	1097	53.728	5.7	5.7	6.5	5.4	6.7	8.4	253740	37332	56227	30476	28502	29089	38608	373;806;854;1052
O00411	O00411	DNA-directed RNA polymerase, mitochondrial	POLRMT	O00411 DNA-directed RNA polymerase, mitochondrial OS=Homo sapiens OX=9606 GN=POLRMT PE=1 SV=2	1	1	1	1	1	138.62	1230	4.52	1	1	1	1	1	1	85435	0	0	0	0	0	8647.8
O00418	O00418	Eukaryotic elongation factor 2 kinase	EEF2K	O00418 Eukaryotic elongation factor 2 kinase OS=Homo sapiens OX=9606 GN=EEF2K PE=1 SV=2	1	2	2	2	3.6	82.143	725	9.737	1.8	1.8	1.8	1.8	3.6	3.6	515300	0	0	0	0	0	43001	485
O00422	O00422	Histone deacetylase complex subunit SAP18	SAP18	O00422 Histone deacetylase complex subunit SAP18 OS=Homo sapiens OX=9606 GN=SAP18 PE=1 SV=1	1	2	2	2	19	17.561	153	8.9317	19	9.8	9.8	19	9.2	9.8	44189	0	0	0	0	0	774.27	74
O00425	O00425	Insulin-like growth factor 2 mRNA-binding protein 3	IGF2BP3	O00425 Insulin-like growth factor 2 mRNA-binding protein 3 OS=Homo sapiens OX=9606 GN=IGF2BP3 PE=1 SV=2	1	3	2	2	6.4	63.704	579	7.8895	5.2	2.9	2.2	2.2	1.2	3.5	15207	0	0	0	0	0	5538	76
O00429	O00429	Dynamin-1-like protein	DNM1L	O00429 Dynamin-1-like protein OS=Homo sapiens OX=9606 GN=DNM1L PE=1 SV=2	1	3	3	3	5.2	81.876	736	24.191	5.2	5.2	5.2	5.2	3.7	5.2	1025200	146230	135170	170790	135140	152850	148760
O00443	O00443	Phosphatidylinositol 4-phosphate 3-kinase C2 domain-containing subunit alpha	PIK3C2A	O00443 Phosphatidylinositol 4-phosphate 3-kinase C2 domain-containing subunit alpha OS=Homo sapiens OX=9606 GN=PIK3C2A PE=1 SV=2	1	3	3	2	3.1	190.68	1686	11.305	1.8	1.8	1.8	3.1	0.7	1.8	0	0	0	0	0	0	0	904
O00444	O00444	Serine/threonine-protein kinase PLK4	PLK4	O00444 Serine/threonine-protein kinase PLK4 OS=Homo sapiens OX=9606 GN=PLK4 PE=1 SV=3	1	1	1	1	1.6	108.97	970	4.9768	1.6	1.6	1.6	1.6	1.6	1.6	0	0	0	0	0	0	0
O00445	O00445	Synaptotagmin-5	SYT5	O00445 Synaptotagmin-5 OS=Homo sapiens OX=9606 GN=SYT5 PE=1 SV=2	1	1	1	1	3.6	42.9	386	3.9646	0	0	0	0	0	3.6	0	0	0	0	0	0	0	62
O00468	O00468	Agrin;Agrin N-terminal 110 kDa subunit;Agrin C-terminal 110 kDa subunit;Agrin C-terminal 90 kDa fragment;Agrin C-terminal 22 kDa fragment	AGRN	O00468 Agrin OS=Homo sapiens OX=9606 GN=AGRN PE=1 SV=6	1	1	1	1	0.9	217.32	2068	6.314	0	0	0	0.9	0.9	0.9	0	0	0	0	0	0	0	312
O00483	O00483	Cytochrome c oxidase subunit NDUFA4	NDUFA4	O00483 Cytochrome c oxidase subunit NDUFA4 OS=Homo sapiens OX=9606 GN=NDUFA4 PE=1 SV=1	1	2	2	2	34.6	9.3697	81	11.267	14.8	14.8	34.6	14.8	34.6	34.6	0	0	0	0	0	0	0	55;73
O00487	O00487	26S proteasome non-ATPase regulatory subunit 14	PSMD14	O00487 26S proteasome non-ATPase regulatory subunit 14 OS=Homo sapiens OX=9606 GN=PSMD14 PE=1 SV=1	1	2	2	2	10.6	34.577	310	50.491	10.6	10.6	10.6	10.6	10.6	10.6	1377900	0	0	0	0	0	181070	239
O00505	O00505	Importin subunit alpha-4	KPNA3	O00505 Importin subunit alpha-4 OS=Homo sapiens OX=9606 GN=KPNA3 PE=1 SV=2	1	1	1	1	2.1	57.81	521	3.7031	2.1	2.1	2.1	0	0	0	44665	0	0	17921	0	0	0
O00541	O00541	Pescadillo homolog	PES1	O00541 Pescadillo homolog OS=Homo sapiens OX=9606 GN=PES1 PE=1 SV=1	1	6	6	6	11.2	68.002	588	27.955	8.2	11.2	8.2	11.2	11.2	11.2	123630	0	0	0	0	0	18250	49;68;81;98;322
O00567	O00567	Nucleolar protein 56	NOP56	O00567 Nucleolar protein 56 OS=Homo sapiens OX=9606 GN=NOP56 PE=1 SV=4	1	5	5	5	12.3	66.049	594	75.357	7.9	7.9	12.3	10.3	12.3	7.9	1140600	174100	187680	190650	148630	134730	136690	240;320;347;578
O00571;O15523	O00571	ATP-dependent RNA helicase DDX3X	DDX3X	O00571 ATP-dependent RNA helicase DDX3X OS=Homo sapiens OX=9606 GN=DDX3X PE=1 SV=3	2	8	8	7	14.5	73.243	662	38.673	12.8	14.5	10.1	14.5	11.3	12.8	333070	77546	65512	67867	23478	30182	31056	81;118;130;208;427
O00592	O00592	Podocalyxin	PODXL	O00592 Podocalyxin OS=Homo sapiens OX=9606 GN=PODXL PE=1 SV=2	1	3	3	3	7.5	58.635	558	13.024	3.9	3.9	1.6	7.5	7.5	5.2	0	0	0	0	0	0	0	394;411;429;431
O00629	O00629	Importin subunit alpha-3	KPNA4	O00629 Importin subunit alpha-3 OS=Homo sapiens OX=9606 GN=KPNA4 PE=1 SV=1	1	1	1	1	2.1	57.886	521	9.5709	2.1	2.1	2.1	2.1	2.1	2.1	153660	0	0	0	0	0	23727
O00635	O00635	E3 ubiquitin-protein ligase TRIM38	TRIM38	O00635 E3 ubiquitin-protein ligase TRIM38 OS=Homo sapiens OX=9606 GN=TRIM38 PE=1 SV=1	1	1	1	1	3.2	53.415	465	5.0086	3.2	0	3.2	0	0	0	0	0	0	0	0	0	0	184
O00743	O00743	Serine/threonine-protein phosphatase 6 catalytic subunit;Serine/threonine-protein phosphatase 6 catalytic subunit, N-terminally processed	PPP6C	O00743 Serine/threonine-protein phosphatase 6 catalytic subunit OS=Homo sapiens OX=9606 GN=PPP6C PE=1 SV=1	1	4	4	3	18.7	35.144	305	25.039	18.7	18.7	13.4	13.4	13.4	18.7	99870	0	0	0	0	0	8102.7	17;245
O00750	O00750	Phosphatidylinositol 4-phosphate 3-kinase C2 domain-containing subunit beta	PIK3C2B	O00750 Phosphatidylinositol 4-phosphate 3-kinase C2 domain-containing subunit beta OS=Homo sapiens OX=9606 GN=PIK3C2B PE=1 SV=2	1	1	1	1	0.8	184.77	1634	-2	0	0	0	0	0	0.8	0	0	0	0	0	0	0	617
O00762	O00762	Ubiquitin-conjugating enzyme E2 C	UBE2C	O00762 Ubiquitin-conjugating enzyme E2 C OS=Homo sapiens OX=9606 GN=UBE2C PE=1 SV=1	1	1	1	1	5	19.652	179	-2	5	0	0	0	5	5	0	0	0	0	0	0	0	164
O14495	O14495	Lipid phosphate phosphohydrolase 3	PPAP2B	O14495 Phospholipid phosphatase 3 OS=Homo sapiens OX=9606 GN=PLPP3 PE=1 SV=1	1	1	1	1	4.5	35.116	311	4.5713	4.5	4.5	4.5	4.5	0	4.5	0	0	0	0	0	0	0	74
O14497	O14497	AT-rich interactive domain-containing protein 1A	ARID1A	O14497 AT-rich interactive domain-containing protein 1A OS=Homo sapiens OX=9606 GN=ARID1A PE=1 SV=3	1	5	5	5	3.8	242.04	2285	98.795	3.8	3.1	3.8	3.4	3.8	3.8	91308	0	0	0	0	0	16565	250;1819;1880
O14520;A6NL99	O14520;A6NL99	Aquaporin-7;Putative aquaporin-7-like protein 3	AQP7;AQP7P3	O14520 Aquaporin-7 OS=Homo sapiens OX=9606 GN=AQP7 PE=1 SV=1;A6NL99 Putative aquaporin-7-like protein 3 OS=Homo sapiens OX=9606 GN=AQP7P3 PE=5 SV=2	2	1	1	1	4.1	37.231	342	-2	0	4.1	4.1	4.1	4.1	4.1	0	0	0	0	0	0	0
O14545	O14545	TRAF-type zinc finger domain-containing protein 1	TRAFD1	O14545 TRAF-type zinc finger domain-containing protein 1 OS=Homo sapiens OX=9606 GN=TRAFD1 PE=1 SV=1	1	1	1	1	1.7	64.84	582	6.3738	0	1.7	1.7	1.7	1.7	1.7	0	0	0	0	0	0	0	77
O14562	O14562	Ubiquitin domain-containing protein UBFD1	UBFD1	O14562 Ubiquitin domain-containing protein UBFD1 OS=Homo sapiens OX=9606 GN=UBFD1 PE=1 SV=2	1	2	2	1	10.7	33.382	309	5.3839	0	0	10.7	10.7	0	5.5	0	0	0	0	0	0	0	126
O14578	O14578	Citron Rho-interacting kinase	CIT	O14578 Citron Rho-interacting kinase OS=Homo sapiens OX=9606 GN=CIT PE=1 SV=2	1	1	1	1	0.5	231.43	2027	9.707	0.5	0.5	0.5	0.5	0.5	0.5	0	0	0	0	0	0	0	1721
O14579	O14579	Coatomer subunit epsilon	COPE	O14579 Coatomer subunit epsilon OS=Homo sapiens OX=9606 GN=COPE PE=1 SV=3	1	2	2	2	12.3	34.482	308	11.476	5.5	12.3	5.5	12.3	12.3	12.3	111290	0	0	0	0	0	19337	65
O14617	O14617	AP-3 complex subunit delta-1	AP3D1	O14617 AP-3 complex subunit delta-1 OS=Homo sapiens OX=9606 GN=AP3D1 PE=1 SV=1	1	5	5	3	5.6	130.16	1153	15.144	2.9	4.2	4.2	4.2	2.2	3.5	109420	0	0	0	0	0	9755.9	580
O14618	O14618	Copper chaperone for superoxide dismutase	CCS	O14618 Copper chaperone for superoxide dismutase OS=Homo sapiens OX=9606 GN=CCS PE=1 SV=1	1	1	1	1	3.3	29.04	274	6.4225	3.3	3.3	3.3	3.3	3.3	3.3	0	0	0	0	0	0	0	262
O14628;Q5SXM1;Q5HYK9	O14628;Q5SXM1;Q5HYK9	Zinc finger protein 195;Zinc finger protein 678;Zinc finger protein 667	ZNF195;ZNF678;ZNF667	O14628 Zinc finger protein 195 OS=Homo sapiens OX=9606 GN=ZNF195 PE=1 SV=2;Q5SXM1 Zinc finger protein 678 OS=Homo sapiens OX=9606 GN=ZNF678 PE=2 SV=1;Q5HYK9 Zinc finger protein 667 OS=Homo sapiens OX=9606 GN=ZNF667 PE=2 SV=2	3	2	2	2	6.5	72.331	629	9.0339	2.4	0	2.4	4.1	2.4	6.5	0	0	0	0	0	0	0	464;541
O14646	O14646	Chromodomain-helicase-DNA-binding protein 1	CHD1	O14646 Chromodomain-helicase-DNA-binding protein 1 OS=Homo sapiens OX=9606 GN=CHD1 PE=1 SV=2	1	1	1	1	0.5	196.69	1710	3.748	0.5	0.5	0.5	0.5	0.5	0.5	117920	0	0	0	0	0	15939
O14647	O14647	Chromodomain-helicase-DNA-binding protein 2	CHD2	O14647 Chromodomain-helicase-DNA-binding protein 2 OS=Homo sapiens OX=9606 GN=CHD2 PE=1 SV=2	1	1	1	1	0.7	211.34	1828	-2	0.7	0	0	0.7	0	0.7	0	0	0	0	0	0	0	436
O14656	O14656	Torsin-1A	TOR1A	O14656 Torsin-1A OS=Homo sapiens OX=9606 GN=TOR1A PE=1 SV=1	1	1	1	1	3.9	37.808	332	3.849	3.9	3.9	3.9	3.9	3.9	3.9	103340	0	0	0	0	0	3531.5
O14657	O14657	Torsin-1B	TOR1B	O14657 Torsin-1B OS=Homo sapiens OX=9606 GN=TOR1B PE=1 SV=2	1	1	1	1	5.4	37.978	336	4.1625	5.4	5.4	5.4	5.4	5.4	5.4	163630	0	0	0	0	0	23029
O14686	O14686	Histone-lysine N-methyltransferase 2D	KMT2D	O14686 Histone-lysine N-methyltransferase 2D OS=Homo sapiens OX=9606 GN=KMT2D PE=1 SV=2	1	2	1	1	0.6	593.38	5537	14.272	0.4	0.6	0.4	0.6	0.4	0.4	0	0	0	0	0	0	0	1690;2468
O14734	O14734	Acyl-coenzyme A thioesterase 8	ACOT8	O14734 Acyl-coenzyme A thioesterase 8 OS=Homo sapiens OX=9606 GN=ACOT8 PE=1 SV=1	1	1	1	1	2.5	35.914	319	3.837	2.5	2.5	2.5	2.5	2.5	2.5	0	0	0	0	0	0	0	52
O14735	O14735	CDP-diacylglycerol--inositol 3-phosphatidyltransferase	CDIPT	O14735 CDP-diacylglycerol--inositol 3-phosphatidyltransferase OS=Homo sapiens OX=9606 GN=CDIPT PE=1 SV=1	1	1	1	1	6.1	23.539	213	9.2379	6.1	6.1	6.1	6.1	6.1	6.1	72221	0	0	0	0	0	8910
O14737	O14737	Programmed cell death protein 5	PDCD5	O14737 Programmed cell death protein 5 OS=Homo sapiens OX=9606 GN=PDCD5 PE=1 SV=3	1	1	1	1	16	14.285	125	6.7921	0	16	0	16	16	16	0	0	0	0	0	0	0	20
O14744	O14744	Protein arginine N-methyltransferase 5;Protein arginine N-methyltransferase 5, N-terminally processed	PRMT5	O14744 Protein arginine N-methyltransferase 5 OS=Homo sapiens OX=9606 GN=PRMT5 PE=1 SV=4	1	3	3	3	6.4	72.683	637	13.368	4.2	6.4	6.4	6.4	6.4	3.6	222400	70762	61944	32499	12734	10224	0	333
O14757	O14757	Serine/threonine-protein kinase Chk1	CHEK1	O14757 Serine/threonine-protein kinase Chk1 OS=Homo sapiens OX=9606 GN=CHEK1 PE=1 SV=2	1	3	3	3	9	54.433	476	13.026	6.1	4.2	9	9	9	9	180840	0	0	36490	0	0	55599	69
O14776	O14776	Transcription elongation regulator 1	TCERG1	O14776 Transcription elongation regulator 1 OS=Homo sapiens OX=9606 GN=TCERG1 PE=1 SV=2	1	2	2	2	2.2	123.9	1098	10.218	2.2	2.2	2.2	2.2	2.2	1.1	49036	0	0	0	0	0	6218.7	753
O14787	O14787	Transportin-2	TNPO2	O14787 Transportin-2 OS=Homo sapiens OX=9606 GN=TNPO2 PE=1 SV=3	1	3	1	1	3.6	101.39	897	5.2742	3.6	3.6	3.6	3.6	3.6	3.6	0	0	0	0	0	0	0	71;182
O14802	O14802	DNA-directed RNA polymerase III subunit RPC1	POLR3A	O14802 DNA-directed RNA polymerase III subunit RPC1 OS=Homo sapiens OX=9606 GN=POLR3A PE=1 SV=2	1	2	2	2	1.7	155.64	1390	9.3543	1.7	1.7	1.7	1.7	1.7	1.7	0	0	0	0	0	0	0	398;445
O14832	O14832	Phytanoyl-CoA dioxygenase, peroxisomal	PHYH	O14832 Phytanoyl-CoA dioxygenase, peroxisomal OS=Homo sapiens OX=9606 GN=PHYH PE=1 SV=1	1	5	5	5	21.3	38.538	338	79.619	8.9	8.9	8.9	21.3	21.3	21.3	0	0	0	0	0	0	0	108;120;270;310
O14880	O14880	Microsomal glutathione S-transferase 3	MGST3	O14880 Microsomal glutathione S-transferase 3 OS=Homo sapiens OX=9606 GN=MGST3 PE=1 SV=1	1	2	2	2	9.9	16.516	152	15.11	9.9	9.9	9.9	9.9	9.9	9.9	127490	0	0	0	0	6311.3	0	111
O14929	O14929	Histone acetyltransferase type B catalytic subunit	HAT1	O14929 Histone acetyltransferase type B catalytic subunit OS=Homo sapiens OX=9606 GN=HAT1 PE=1 SV=1	1	1	1	1	2.6	49.512	419	4.2942	0	2.6	2.6	2.6	2.6	0	0	0	0	0	0	0	0	15
O14936	O14936	Peripheral plasma membrane protein CASK	CASK	O14936 Peripheral plasma membrane protein CASK OS=Homo sapiens OX=9606 GN=CASK PE=1 SV=3	1	1	1	1	1.7	105.12	926	5.9362	1.7	1.7	1.7	1.7	1.7	1.7	0	0	0	0	0	0	0	627
O14949	O14949	Cytochrome b-c1 complex subunit 8	UQCRQ	O14949 Cytochrome b-c1 complex subunit 8 OS=Homo sapiens OX=9606 GN=UQCRQ PE=1 SV=4	1	1	1	1	18.3	9.9062	82	6.2881	0	0	18.3	18.3	18.3	18.3	0	0	0	0	0	0	0	33
O14976	O14976	Cyclin-G-associated kinase	GAK	O14976 Cyclin-G-associated kinase OS=Homo sapiens OX=9606 GN=GAK PE=1 SV=2	1	1	1	1	1.1	143.19	1311	5.6975	1.1	1.1	1.1	1.1	1.1	1.1	0	0	0	0	0	0	0	685
O14979	O14979	Heterogeneous nuclear ribonucleoprotein D-like	HNRNPDL	O14979 Heterogeneous nuclear ribonucleoprotein D-like OS=Homo sapiens OX=9606 GN=HNRNPDL PE=1 SV=3	1	5	5	5	14.5	46.437	420	44.508	10.7	14.5	14.5	14.5	14.5	10.7	637030	109420	112010	103500	76693	75491	74943	180;288
O14980	O14980	Exportin-1	XPO1	O14980 Exportin-1 OS=Homo sapiens OX=9606 GN=XPO1 PE=1 SV=1	1	8	8	7	8.9	123.38	1071	50.86	7.8	6.7	6.3	8.9	8.9	8.9	1481200	225980	242810	239770	186450	184990	197530	104;415;455;531;693
O15031	O15031	Plexin-B2	PLXNB2	O15031 Plexin-B2 OS=Homo sapiens OX=9606 GN=PLXNB2 PE=1 SV=3	1	1	1	1	1	205.12	1838	4.9325	0	1	1	1	1	0	0	0	0	0	0	0	0	941
O15042	O15042	U2 snRNP-associated SURP motif-containing protein	U2SURP	O15042 U2 snRNP-associated SURP motif-containing protein OS=Homo sapiens OX=9606 GN=U2SURP PE=1 SV=2	1	3	3	3	4.4	118.29	1029	15.787	2.1	4.4	4.4	4.4	4.4	3.6	37049	0	0	0	0	4912.2	0	488;760
O15047	O15047	Histone-lysine N-methyltransferase SETD1A	SETD1A	O15047 Histone-lysine N-methyltransferase SETD1A OS=Homo sapiens OX=9606 GN=SETD1A PE=1 SV=3	1	2	2	2	2	186.03	1707	7.0864	0.9	0.9	0.9	0.9	0.9	2	1324500	184580	176040	321670	143770	164200	157210	203
O15067	O15067	Phosphoribosylformylglycinamidine synthase	PFAS	O15067 Phosphoribosylformylglycinamidine synthase OS=Homo sapiens OX=9606 GN=PFAS PE=1 SV=4	1	4	4	4	3.7	144.73	1338	43.532	3.7	3.7	3.7	3.7	2.8	1.7	2051200	311360	318230	325690	237890	284130	284150	236;900
O15068	O15068	Guanine nucleotide exchange factor DBS	MCF2L	O15068 Guanine nucleotide exchange factor DBS OS=Homo sapiens OX=9606 GN=MCF2L PE=1 SV=2	1	1	1	1	1.1	128.11	1137	-2	1.1	0	1.1	1.1	1.1	1.1	0	0	0	0	0	0	0	779;783
O15084	O15084	Serine/threonine-protein phosphatase 6 regulatory ankyrin repeat subunit A	ANKRD28	O15084 Serine/threonine-protein phosphatase 6 regulatory ankyrin repeat subunit A OS=Homo sapiens OX=9606 GN=ANKRD28 PE=1 SV=5	1	1	1	1	1.4	112.96	1053	4.2878	1.4	1.4	1.4	1.4	0	1.4	67666	0	0	0	0	0	19351
O15143	O15143	Actin-related protein 2/3 complex subunit 1B	ARPC1B	O15143 Actin-related protein 2/3 complex subunit 1B OS=Homo sapiens OX=9606 GN=ARPC1B PE=1 SV=3	1	7	7	5	20.7	40.949	372	41.596	14.5	18.8	18.8	20.7	18.8	18.8	241450	0	0	0	0	0	26975	18;44;110;138;233
O15144	O15144	Actin-related protein 2/3 complex subunit 2	ARPC2	O15144 Actin-related protein 2/3 complex subunit 2 OS=Homo sapiens OX=9606 GN=ARPC2 PE=1 SV=1	1	2	2	2	8	34.333	300	33.902	8	8	8	8	8	3.7	0	0	0	0	0	0	0	77;256
O15145	O15145	Actin-related protein 2/3 complex subunit 3	ARPC3	O15145 Actin-related protein 2/3 complex subunit 3 OS=Homo sapiens OX=9606 GN=ARPC3 PE=1 SV=3	1	3	3	3	16.9	20.546	178	11.295	10.7	10.7	10.7	16.9	16.9	16.9	0	0	0	0	0	0	0	56;155;158;165
O15164	O15164	Transcription intermediary factor 1-alpha	TRIM24	O15164 Transcription intermediary factor 1-alpha OS=Homo sapiens OX=9606 GN=TRIM24 PE=1 SV=3	1	4	4	4	4.1	116.83	1050	17.685	3	1.5	4.1	1.5	1.4	2.6	0	0	0	0	0	0	0	232;240;285
O15173	O15173	Membrane-associated progesterone receptor component 2	PGRMC2	O15173 Membrane-associated progesterone receptor component 2 OS=Homo sapiens OX=9606 GN=PGRMC2 PE=1 SV=1	1	2	2	2	9.9	23.818	223	7.1136	3.6	9.9	3.6	9.9	9.9	9.9	44205	0	0	0	0	0	9124.9	193
O15235	O15235	28S ribosomal protein S12, mitochondrial	MRPS12	O15235 28S ribosomal protein S12, mitochondrial OS=Homo sapiens OX=9606 GN=MRPS12 PE=1 SV=1	1	1	1	1	7.2	15.173	138	6.0013	7.2	0	7.2	7.2	7.2	7.2	0	0	0	0	0	0	0	129
O15254	O15254	Peroxisomal acyl-coenzyme A oxidase 3	ACOX3	O15254 Peroxisomal acyl-coenzyme A oxidase 3 OS=Homo sapiens OX=9606 GN=ACOX3 PE=1 SV=2	1	1	1	1	1.7	77.628	700	4.2122	0	0	0	1.7	1.7	1.7	0	0	0	0	0	0	0	73
O15260	O15260	Surfeit locus protein 4	SURF4	O15260 Surfeit locus protein 4 OS=Homo sapiens OX=9606 GN=SURF4 PE=1 SV=3	1	2	2	2	9.3	30.394	269	6.7412	5.2	5.2	9.3	4.1	9.3	9.3	0	0	0	0	0	0	0	22
O15269	O15269	Serine palmitoyltransferase 1	SPTLC1	O15269 Serine palmitoyltransferase 1 OS=Homo sapiens OX=9606 GN=SPTLC1 PE=1 SV=1	1	2	2	2	4.7	52.743	473	7.7921	4.7	4.7	4.7	2.5	2.5	4.7	0	0	0	0	0	0	0	127;210
O15294	O15294	UDP-N-acetylglucosamine--peptide N-acetylglucosaminyltransferase 110 kDa subunit	OGT	O15294 UDP-N-acetylglucosamine--peptide N-acetylglucosaminyltransferase 110 kDa subunit OS=Homo sapiens OX=9606 GN=OGT PE=1 SV=3	1	2	2	1	2.8	116.92	1046	7.6647	1.5	1.2	1.2	2.8	2.8	1.5	0	0	0	0	0	0	0	16
O15347	O15347	High mobility group protein B3	HMGB3	O15347 High mobility group protein B3 OS=Homo sapiens OX=9606 GN=HMGB3 PE=1 SV=4	1	4	4	4	22.5	22.98	200	77.636	22.5	21.5	22.5	15	22.5	22.5	8067300	1359000	1293200	1417100	674020	652200	654820	12;112
O15355	O15355	Protein phosphatase 1G	PPM1G	O15355 Protein phosphatase 1G OS=Homo sapiens OX=9606 GN=PPM1G PE=1 SV=1	1	3	3	3	9.3	59.271	546	60.559	9.3	9.3	9.3	9.3	9.3	9.3	0	0	0	0	0	0	0	172;383;406
O15371	O15371	Eukaryotic translation initiation factor 3 subunit D	EIF3D	O15371 Eukaryotic translation initiation factor 3 subunit D OS=Homo sapiens OX=9606 GN=EIF3D PE=1 SV=1	1	6	6	5	6.9	63.972	548	26.655	6.8	5.1	6.8	6.9	6.9	6.9	0	0	0	0	0	0	0	275;426;505;510
O15372	O15372	Eukaryotic translation initiation factor 3 subunit H	EIF3H	O15372 Eukaryotic translation initiation factor 3 subunit H OS=Homo sapiens OX=9606 GN=EIF3H PE=1 SV=1	1	5	5	4	21	39.93	352	24.3	12.2	12.2	12.2	16.5	12.5	12.5	217570	0	6902.9	28054	33315	31128	32176	227
O15379	O15379	Histone deacetylase 3	HDAC3	O15379 Histone deacetylase 3 OS=Homo sapiens OX=9606 GN=HDAC3 PE=1 SV=2	1	1	1	1	3.5	48.847	428	4.3421	0	3.5	3.5	3.5	0	3.5	60806	0	0	0	0	0	17153
O15381	O15381	Nuclear valosin-containing protein-like	NVL	O15381 Nuclear valosin-containing protein-like OS=Homo sapiens OX=9606 GN=NVL PE=1 SV=1	1	1	1	1	1.5	95.05	856	3.8048	0	0	1.5	1.5	0	1.5	0	0	0	0	0	0	0	85
O15391;P25490	O15391;P25490	Transcription factor YY2;Transcriptional repressor protein YY1	YY2;YY1	O15391 Transcription factor YY2 OS=Homo sapiens OX=9606 GN=YY2 PE=2 SV=1;P25490 Transcriptional repressor protein YY1 OS=Homo sapiens OX=9606 GN=YY1 PE=1 SV=2	2	1	1	1	5.4	41.347	372	56.418	5.4	5.4	5.4	5.4	5.4	5.4	0	0	0	0	0	0	0	309
O15397	O15397	Importin-8	IPO8	O15397 Importin-8 OS=Homo sapiens OX=9606 GN=IPO8 PE=1 SV=2	1	2	1	1	2.1	119.94	1037	3.9764	2.1	2.1	2.1	2.1	2.1	2.1	47093	0	0	0	0	0	6224.4
O15438	O15438	Canalicular multispecific organic anion transporter 2	ABCC3	O15438 Canalicular multispecific organic anion transporter 2 OS=Homo sapiens OX=9606 GN=ABCC3 PE=1 SV=3	1	1	1	1	1.1	169.34	1527	-2	0	0	1.1	1.1	1.1	0	0	0	0	0	0	0	0
O15498	O15498	Synaptobrevin homolog YKT6	YKT6	O15498 Synaptobrevin homolog YKT6 OS=Homo sapiens OX=9606 GN=YKT6 PE=1 SV=1	1	1	1	1	8.1	22.417	198	5.5627	8.1	8.1	8.1	8.1	8.1	8.1	0	0	0	0	0	0	0	173
O15550	O15550	Lysine-specific demethylase 6A	KDM6A	O15550 Lysine-specific demethylase 6A OS=Homo sapiens OX=9606 GN=KDM6A PE=1 SV=2	1	1	1	1	1.6	154.17	1401	12.421	1.6	0	1.6	1.6	1.6	1.6	0	0	0	0	0	0	0	799
O43143	O43143	Pre-mRNA-splicing factor ATP-dependent RNA helicase DHX15	DHX15	O43143 Pre-mRNA-splicing factor ATP-dependent RNA helicase DHX15 OS=Homo sapiens OX=9606 GN=DHX15 PE=1 SV=2	1	12	12	12	17.7	90.932	795	71.77	13.1	13.7	15.1	11.8	14.5	16	823000	114100	143250	139330	110300	105710	96954	17;143;230;234;480;491;515
O43148	O43148	mRNA cap guanine-N7 methyltransferase	RNMT	O43148 mRNA cap guanine-N7 methyltransferase OS=Homo sapiens OX=9606 GN=RNMT PE=1 SV=1	1	1	1	1	4.4	54.843	476	6.237	4.4	4.4	4.4	4.4	0	4.4	0	0	0	0	0	0	0	93
O43164	O43164	E3 ubiquitin-protein ligase Praja-2	PJA2	O43164 E3 ubiquitin-protein ligase Praja-2 OS=Homo sapiens OX=9606 GN=PJA2 PE=1 SV=4	1	1	1	1	1.7	78.213	708	5.4863	1.7	1.7	1.7	1.7	1.7	1.7	0	0	0	0	0	0	0	46
O43166	O43166	Signal-induced proliferation-associated 1-like protein 1	SIPA1L1	O43166 Signal-induced proliferation-associated 1-like protein 1 OS=Homo sapiens OX=9606 GN=SIPA1L1 PE=1 SV=4	1	1	1	1	0.6	200.03	1804	4.4147	0.6	0.6	0.6	0.6	0.6	0	115390	20035	29426	28713	0	0	0
O43169	O43169	Cytochrome b5 type B	CYB5B	O43169 Cytochrome b5 type B OS=Homo sapiens OX=9606 GN=CYB5B PE=1 SV=3	1	2	2	2	21.3	16.694	150	23.041	6	6	6	21.3	21.3	6	983390	0	0	0	0	0	98603	92
O43175	O43175	D-3-phosphoglycerate dehydrogenase	PHGDH	O43175 D-3-phosphoglycerate dehydrogenase OS=Homo sapiens OX=9606 GN=PHGDH PE=1 SV=4	1	6	6	6	11.3	56.65	533	34.706	8.8	6.9	11.1	11.1	11.3	11.3	515990	70814	66182	51621	78315	83991	83251	58;137
O43242	O43242	26S proteasome non-ATPase regulatory subunit 3	PSMD3	O43242 26S proteasome non-ATPase regulatory subunit 3 OS=Homo sapiens OX=9606 GN=PSMD3 PE=1 SV=2	1	2	2	2	5.1	60.977	534	6.8758	0	0	5.1	2.4	5.1	2.6	17638	0	0	0	0	2968.3	0	182
O43252	O43252	Bifunctional 3-phosphoadenosine 5-phosphosulfate synthase 1;Sulfate adenylyltransferase;Adenylyl-sulfate kinase	PAPSS1	O43252 Bifunctional 3-phosphoadenosine 5-phosphosulfate synthase 1 OS=Homo sapiens OX=9606 GN=PAPSS1 PE=1 SV=2	1	2	2	2	3.8	70.832	624	7.6912	2.2	2.2	2.2	3.8	3.8	3.8	152790	0	0	0	10418	29011	48350
O43257	O43257	Zinc finger HIT domain-containing protein 1	ZNHIT1	O43257 Zinc finger HIT domain-containing protein 1 OS=Homo sapiens OX=9606 GN=ZNHIT1 PE=1 SV=1	1	1	1	1	8.4	17.536	154	6.1298	8.4	8.4	8.4	0	0	0	0	0	0	0	0	0	0	66
O43264	O43264	Centromere/kinetochore protein zw10 homolog	ZW10	O43264 Centromere/kinetochore protein zw10 homolog OS=Homo sapiens OX=9606 GN=ZW10 PE=1 SV=3	1	1	1	1	3.5	88.828	779	30.788	3.5	3.5	3.5	3.5	3.5	3.5	300550	0	0	0	0	0	38417
O43272	O43272	Proline dehydrogenase 1, mitochondrial	PRODH	O43272 Proline dehydrogenase 1, mitochondrial OS=Homo sapiens OX=9606 GN=PRODH PE=1 SV=3	1	2	2	2	5.8	68.001	600	16.198	2.3	5.8	5.8	0	2.3	0	0	0	0	0	0	0	0	329;486
O43278	O43278	Kunitz-type protease inhibitor 1	SPINT1	O43278 Kunitz-type protease inhibitor 1 OS=Homo sapiens OX=9606 GN=SPINT1 PE=1 SV=2	1	1	1	1	3	58.397	529	5.4438	3	3	0	3	3	3	0	0	0	0	0	0	0	287
O43324	O43324	Eukaryotic translation elongation factor 1 epsilon-1	EEF1E1	O43324 Eukaryotic translation elongation factor 1 epsilon-1 OS=Homo sapiens OX=9606 GN=EEF1E1 PE=1 SV=1	1	5	5	5	35.6	19.81	174	23.375	29.9	24.1	35.6	29.9	29.9	25.3	241630	0	0	41202	39129	40109	29457	21;88;166
O43390	O43390	Heterogeneous nuclear ribonucleoprotein R	HNRNPR	O43390 Heterogeneous nuclear ribonucleoprotein R OS=Homo sapiens OX=9606 GN=HNRNPR PE=1 SV=1	1	10	10	6	15.5	70.942	633	50.052	12.2	11.1	9.5	15.3	13.6	13.7	899260	117540	105720	0	154670	109970	126590	103;300;341;372;374
O43396	O43396	Thioredoxin-like protein 1	TXNL1	O43396 Thioredoxin-like protein 1 OS=Homo sapiens OX=9606 GN=TXNL1 PE=1 SV=3	1	3	3	3	9.7	32.251	289	33.669	9.7	9.7	9.7	8.7	9.7	9.7	0	0	0	0	0	0	0	28;181;192
O43447	O43447	Peptidyl-prolyl cis-trans isomerase H	PPIH	O43447 Peptidyl-prolyl cis-trans isomerase H OS=Homo sapiens OX=9606 GN=PPIH PE=1 SV=1	1	1	1	1	7.3	19.208	177	4.8487	7.3	7.3	7.3	7.3	7.3	7.3	0	0	0	0	0	0	0	137
O43491	O43491	Band 4.1-like protein 2	EPB41L2	O43491 Band 4.1-like protein 2 OS=Homo sapiens OX=9606 GN=EPB41L2 PE=1 SV=1	1	5	5	3	5.2	112.59	1005	23.31	3.2	3.4	3.4	3.4	3.4	4.2	0	0	0	0	0	0	0	236;277;486;507;514
O43513	O43513	Mediator of RNA polymerase II transcription subunit 7	MED7	O43513 Mediator of RNA polymerase II transcription subunit 7 OS=Homo sapiens OX=9606 GN=MED7 PE=1 SV=1	1	1	1	1	8.2	27.245	233	12.168	8.2	8.2	8.2	8.2	8.2	8.2	480730	108180	142460	0	22229	46404	91825
O43592	O43592	Exportin-T	XPOT	O43592 Exportin-T OS=Homo sapiens OX=9606 GN=XPOT PE=1 SV=2	1	2	2	2	2.8	109.96	962	22.731	2.8	2.8	2.8	2.8	2.8	2.8	103650	14161	18699	18208	10258	15473	0	67
O43615	O43615	Mitochondrial import inner membrane translocase subunit TIM44	TIMM44	O43615 Mitochondrial import inner membrane translocase subunit TIM44 OS=Homo sapiens OX=9606 GN=TIMM44 PE=1 SV=2	1	3	3	3	7.5	51.355	452	15.08	4.9	7.5	7.5	4.9	7.5	4.9	496100	0	0	0	0	0	37228	138;264
O43639	O43639	Cytoplasmic protein NCK2	NCK2	O43639 Cytoplasmic protein NCK2 OS=Homo sapiens OX=9606 GN=NCK2 PE=1 SV=2	1	1	1	1	3.7	42.915	380	-2	0	0	0	3.7	0	0	0	0	0	0	0	0	0	59;63;64;69
O43657	O43657	Tetraspanin-6	TSPAN6	O43657 Tetraspanin-6 OS=Homo sapiens OX=9606 GN=TSPAN6 PE=1 SV=1	1	1	1	1	4.9	27.563	245	4.6667	4.9	4.9	4.9	4.9	4.9	4.9	0	0	0	0	0	0	0	179
O43660	O43660	Pleiotropic regulator 1	PLRG1	O43660 Pleiotropic regulator 1 OS=Homo sapiens OX=9606 GN=PLRG1 PE=1 SV=1	1	1	1	1	2.9	57.193	514	10.427	2.9	2.9	2.9	2.9	2.9	2.9	0	0	0	0	0	0	0	7
O43670	O43670	BUB3-interacting and GLEBS motif-containing protein ZNF207	ZNF207	O43670 BUB3-interacting and GLEBS motif-containing protein ZNF207 OS=Homo sapiens OX=9606 GN=ZNF207 PE=1 SV=1	1	1	1	1	2.3	50.75	478	4.4694	2.3	2.3	0	0	2.3	2.3	0	0	0	0	0	0	0	10
O43681	O43681	ATPase ASNA1	ASNA1	O43681 ATPase ASNA1 OS=Homo sapiens OX=9606 GN=ASNA1 PE=1 SV=2	1	1	1	1	2.9	38.792	348	-2	2.9	0	2.9	2.9	0	2.9	0	0	0	0	0	0	0	38
O43683	O43683	Mitotic checkpoint serine/threonine-protein kinase BUB1	BUB1	O43683 Mitotic checkpoint serine/threonine-protein kinase BUB1 OS=Homo sapiens OX=9606 GN=BUB1 PE=1 SV=1	1	1	1	1	1.4	122.37	1085	4.7825	1.4	0	1.4	0	0	1.4	0	0	0	0	0	0	0	1007
O43684	O43684	Mitotic checkpoint protein BUB3	BUB3	O43684 Mitotic checkpoint protein BUB3 OS=Homo sapiens OX=9606 GN=BUB3 PE=1 SV=1	1	2	2	2	11.9	37.154	328	38.499	11.9	11.9	11.9	9.1	11.9	9.1	0	0	0	0	0	0	0	52;179
O43707;P35609;Q08043	O43707	Alpha-actinin-4	ACTN4	O43707 Alpha-actinin-4 OS=Homo sapiens OX=9606 GN=ACTN4 PE=1 SV=2	3	9	4	3	11.2	104.85	911	12.972	9.9	9.9	11.2	9.3	9.3	11.2	175960	0	0	0	0	0	17331	54;181;417;455;625
O43708	O43708	Maleylacetoacetate isomerase	GSTZ1	O43708 Maleylacetoacetate isomerase OS=Homo sapiens OX=9606 GN=GSTZ1 PE=1 SV=3	1	1	1	1	6.5	24.212	216	15.111	6.5	6.5	6.5	6.5	6.5	6.5	81718	0	0	0	0	0	9383.8
O43719	O43719	HIV Tat-specific factor 1	HTATSF1	O43719 HIV Tat-specific factor 1 OS=Homo sapiens OX=9606 GN=HTATSF1 PE=1 SV=1	1	4	4	4	5.8	85.852	755	18.311	5.8	5.8	5.8	5.8	5.8	5.8	0	0	0	0	0	0	0	190;217;297;509
O43734	O43734	Adapter protein CIKS	TRAF3IP2	O43734 Adapter protein CIKS OS=Homo sapiens OX=9606 GN=TRAF3IP2 PE=1 SV=3	1	1	1	1	2.1	64.665	574	-2	0	0	2.1	2.1	2.1	0	0	0	0	0	0	0	0
O43747	O43747	AP-1 complex subunit gamma-1	AP1G1	O43747 AP-1 complex subunit gamma-1 OS=Homo sapiens OX=9606 GN=AP1G1 PE=1 SV=5	1	5	5	4	9.1	91.35	822	35.15	6.7	4.7	9.1	7.9	6	7.9	100650	0	0	9308.6	19604	17342	19032	78;147
O43765	O43765	Small glutamine-rich tetratricopeptide repeat-containing protein alpha	SGTA	O43765 Small glutamine-rich tetratricopeptide repeat-containing protein alpha OS=Homo sapiens OX=9606 GN=SGTA PE=1 SV=1	1	1	1	1	4.5	34.063	313	4.0932	4.5	4.5	4.5	4.5	4.5	4.5	0	0	0	0	0	0	0	160
O43776	O43776	Asparagine--tRNA ligase, cytoplasmic	NARS	O43776 Asparagine--tRNA ligase, cytoplasmic OS=Homo sapiens OX=9606 GN=NARS PE=1 SV=1	1	5	5	5	10.2	62.942	548	76.033	10.2	8.4	10.2	8.4	8.4	8.6	182340	0	0	0	0	0	23304	60;129;490;507
O43795	O43795	Unconventional myosin-Ib	MYO1B	O43795 Unconventional myosin-Ib OS=Homo sapiens OX=9606 GN=MYO1B PE=1 SV=3	1	1	1	1	1.5	131.98	1136	5.2661	0	1.5	0	1.5	1.5	1.5	0	0	0	0	0	0	0	551
O43808	O43808	Peroxisomal membrane protein PMP34	SLC25A17	O43808 Peroxisomal membrane protein PMP34 OS=Homo sapiens OX=9606 GN=SLC25A17 PE=1 SV=1	1	1	1	1	2.9	34.566	307	3.7468	2.9	2.9	2.9	2.9	2.9	2.9	68462	0	0	0	0	0	6833.7
O43809	O43809	Cleavage and polyadenylation specificity factor subunit 5	NUDT21	O43809 Cleavage and polyadenylation specificity factor subunit 5 OS=Homo sapiens OX=9606 GN=NUDT21 PE=1 SV=1	1	7	7	6	34.8	26.227	227	224.45	21.1	21.1	34.8	34.8	26.4	26.4	159940	0	0	8625.4	19581	25690	69649	23;29;122;189
O43815	O43815	Striatin	STRN	O43815 Striatin OS=Homo sapiens OX=9606 GN=STRN PE=1 SV=4	1	1	1	1	1.4	86.131	780	3.9327	1.4	0	1.4	1.4	0	1.4	0	0	0	0	0	0	0	689
O43823	O43823	A-kinase anchor protein 8	AKAP8	O43823 A-kinase anchor protein 8 OS=Homo sapiens OX=9606 GN=AKAP8 PE=1 SV=1	1	1	1	1	2	76.107	692	20.983	2	2	0	2	2	2	0	0	0	0	0	0	0	407
O43837	O43837	Isocitrate dehydrogenase [NAD] subunit beta, mitochondrial	IDH3B	O43837 Isocitrate dehydrogenase [NAD] subunit beta, mitochondrial OS=Homo sapiens OX=9606 GN=IDH3B PE=1 SV=2	1	1	1	1	2.9	42.183	385	-2	0	2.9	0	0	2.9	0	0	0	0	0	0	0	0	199
O43847	O43847	Nardilysin	NRD1	O43847 Nardilysin OS=Homo sapiens OX=9606 GN=NRDC PE=1 SV=3	1	7	7	6	7.8	131.7	1151	85.342	7.8	6.3	7.7	5.3	5.4	5.3	1568600	175780	210050	199330	134740	147530	153450	694
O43865;Q96HN2	O43865;Q96HN2	Putative adenosylhomocysteinase 2;Putative adenosylhomocysteinase 3	AHCYL1;AHCYL2	O43865 S-adenosylhomocysteine hydrolase-like protein 1 OS=Homo sapiens OX=9606 GN=AHCYL1 PE=1 SV=2;Q96HN2 Adenosylhomocysteinase 3 OS=Homo sapiens OX=9606 GN=AHCYL2 PE=1 SV=1	2	4	4	4	8.5	58.951	530	22.548	3.8	5.8	5.8	8.5	6.6	8.5	0	0	0	0	0	0	0	40;108;286;478
O43900	O43900	Prickle-like protein 3	PRICKLE3	O43900 Prickle planar cell polarity protein 3 OS=Homo sapiens OX=9606 GN=PRICKLE3 PE=1 SV=2	1	1	1	1	2.6	68.608	615	3.8477	2.6	2.6	2.6	0	2.6	0	680150	0	0	0	0	8868	0
O43913	O43913	Origin recognition complex subunit 5	ORC5	O43913 Origin recognition complex subunit 5 OS=Homo sapiens OX=9606 GN=ORC5 PE=1 SV=1	1	1	1	1	4.1	50.282	435	5.473	4.1	4.1	4.1	4.1	4.1	4.1	135850	6248.9	0	0	0	0	0
O43929	O43929	Origin recognition complex subunit 4	ORC4	O43929 Origin recognition complex subunit 4 OS=Homo sapiens OX=9606 GN=ORC4 PE=1 SV=2	1	2	2	2	7.1	50.377	436	14.081	3.2	7.1	7.1	7.1	7.1	7.1	0	0	0	0	0	0	0	7;268
O60216;Q9H4I0	O60216	Double-strand-break repair protein rad21 homolog	RAD21	O60216 Double-strand-break repair protein rad21 homolog OS=Homo sapiens OX=9606 GN=RAD21 PE=1 SV=2	2	5	5	3	9	71.689	631	16.462	4.9	6.7	5.1	6.7	6.7	4.9	272960	0	0	24761	0	0	0	72
O60244	O60244	Mediator of RNA polymerase II transcription subunit 14	MED14	O60244 Mediator of RNA polymerase II transcription subunit 14 OS=Homo sapiens OX=9606 GN=MED14 PE=1 SV=2	1	1	1	1	1.2	160.6	1454	8.7969	1.2	1.2	1.2	1.2	1.2	0	281900	0	0	0	0	20191	0
O60256;Q14558	O60256	Phosphoribosyl pyrophosphate synthase-associated protein 2	PRPSAP2	O60256 Phosphoribosyl pyrophosphate synthase-associated protein 2 OS=Homo sapiens OX=9606 GN=PRPSAP2 PE=1 SV=1	2	3	3	2	11.9	40.925	369	13.499	4.3	8.1	11.9	8.1	0	8.1	23583	0	0	7874.7	0	0	2378.9
O60264	O60264	SWI/SNF-related matrix-associated actin-dependent regulator of chromatin subfamily A member 5	SMARCA5	O60264 SWI/SNF-related matrix-associated actin-dependent regulator of chromatin subfamily A member 5 OS=Homo sapiens OX=9606 GN=SMARCA5 PE=1 SV=1	1	6	6	3	5.8	121.9	1052	26.59	5.8	5	5	4.2	3.8	4.9	434360	71853	67391	78101	51814	57750	47742	176
O60281	O60281	Zinc finger protein 292	ZNF292	O60281 Zinc finger protein 292 OS=Homo sapiens OX=9606 GN=ZNF292 PE=1 SV=3	1	1	1	1	0.5	304.81	2723	4.5985	0	0	0.5	0.5	0.5	0.5	0	0	0	0	0	0	0	1117
O60282;Q12840	O60282;Q12840	Kinesin heavy chain isoform 5C;Kinesin heavy chain isoform 5A	KIF5C;KIF5A	O60282 Kinesin heavy chain isoform 5C OS=Homo sapiens OX=9606 GN=KIF5C PE=1 SV=1;Q12840 Kinesin heavy chain isoform 5A OS=Homo sapiens OX=9606 GN=KIF5A PE=1 SV=2	2	1	1	1	1	109.49	957	5.9375	1	1	1	0	1	1	185590	0	0	0	0	0	29672
O60287	O60287	Nucleolar pre-ribosomal-associated protein 1	URB1	O60287 Nucleolar pre-ribosomal-associated protein 1 OS=Homo sapiens OX=9606 GN=URB1 PE=1 SV=4	1	3	3	3	1	254.39	2271	11.151	0.5	1	0.4	1	1	0.5	25186	0	0	0	3972.5	4209.5	0	387
O60306	O60306	Intron-binding protein aquarius	AQR	O60306 RNA helicase aquarius OS=Homo sapiens OX=9606 GN=AQR PE=1 SV=4	1	3	3	3	2.2	171.29	1485	12.242	2.2	1.3	2.2	2.2	2.2	2.2	53016	0	0	0	9490.4	9382.5	9398.3	558
O60313	O60313	Dynamin-like 120 kDa protein, mitochondrial;Dynamin-like 120 kDa protein, form S1	OPA1	O60313 Dynamin-like 120 kDa protein, mitochondrial OS=Homo sapiens OX=9606 GN=OPA1 PE=1 SV=3	1	3	3	3	4.4	111.63	960	23.193	4.4	2.6	4.4	4.4	4.4	4.4	0	0	0	0	0	0	0	204;228;792
O60315	O60315	Zinc finger E-box-binding homeobox 2	ZEB2	O60315 Zinc finger E-box-binding homeobox 2 OS=Homo sapiens OX=9606 GN=ZEB2 PE=1 SV=1	1	1	1	1	1.4	136.45	1214	-2	1.4	0	1.4	0	0	1.4	0	0	0	0	0	0	0
O60333	O60333	Kinesin-like protein KIF1B	KIF1B	O60333 Kinesin-like protein KIF1B OS=Homo sapiens OX=9606 GN=KIF1B PE=1 SV=5	1	2	2	2	1.7	204.47	1816	8.9951	0.7	1.7	0	0	0	0.7	0	0	0	0	0	0	0	577;1773
O60427	O60427	Fatty acid desaturase 1	FADS1	O60427 Acyl-CoA (8-3)-desaturase OS=Homo sapiens OX=9606 GN=FADS1 PE=1 SV=3	1	2	2	1	8.1	51.964	444	6.6863	3.2	3.2	8.1	3.2	0	3.2	107030	0	0	0	0	0	12138
O60488	O60488	Long-chain-fatty-acid--CoA ligase 4	ACSL4	O60488 Long-chain-fatty-acid--CoA ligase 4 OS=Homo sapiens OX=9606 GN=ACSL4 PE=1 SV=2	1	4	4	4	7.3	79.187	711	19.346	5.3	5.2	3.5	7.3	7.3	7.3	30038	0	0	0	0	0	7591.4	89;213;388
O60504	O60504	Vinexin	SORBS3	O60504 Vinexin OS=Homo sapiens OX=9606 GN=SORBS3 PE=1 SV=2	1	1	1	1	2.4	75.34	671	-2	0	0	2.4	2.4	0	2.4	0	0	0	0	0	0	0	659
O60506	O60506	Heterogeneous nuclear ribonucleoprotein Q	SYNCRIP	O60506 Heterogeneous nuclear ribonucleoprotein Q OS=Homo sapiens OX=9606 GN=SYNCRIP PE=1 SV=2	1	9	6	6	12.5	69.602	623	31.654	10.9	11.4	12.2	12.5	12.5	10.9	727540	149170	103070	111380	96237	91564	81670	91;100;252;297;338
O60524	O60524	Nuclear export mediator factor NEMF	NEMF	O60524 Nuclear export mediator factor NEMF OS=Homo sapiens OX=9606 GN=NEMF PE=1 SV=4	1	1	1	1	1.4	122.95	1076	4.8046	1.4	1.4	1.4	1.4	1.4	1.4	418690	0	0	0	0	0	50841
O60551	O60551	Glycylpeptide N-tetradecanoyltransferase 2	NMT2	O60551 Glycylpeptide N-tetradecanoyltransferase 2 OS=Homo sapiens OX=9606 GN=NMT2 PE=1 SV=1	1	2	2	1	2.4	56.98	498	5.5213	2.2	0	2.2	2.4	2.4	0	0	0	0	0	0	0	0	312
O60566	O60566	Mitotic checkpoint serine/threonine-protein kinase BUB1 beta	BUB1B	O60566 Mitotic checkpoint serine/threonine-protein kinase BUB1 beta OS=Homo sapiens OX=9606 GN=BUB1B PE=1 SV=3	1	2	2	2	3	119.54	1050	31.348	0	1.8	3	3	1.2	3	0	0	0	0	0	0	0	451;452;454;769
O60568	O60568	Procollagen-lysine,2-oxoglutarate 5-dioxygenase 3	PLOD3	O60568 Multifunctional procollagen lysine hydroxylase and glycosyltransferase LH3 OS=Homo sapiens OX=9606 GN=PLOD3 PE=1 SV=1	1	1	1	1	1.9	84.784	738	4.6301	1.9	1.9	1.9	1.9	1.9	1.9	113360	0	0	0	0	0	12146
O60573	O60573	Eukaryotic translation initiation factor 4E type 2	EIF4E2	O60573 Eukaryotic translation initiation factor 4E type 2 OS=Homo sapiens OX=9606 GN=EIF4E2 PE=1 SV=1	1	2	2	2	11.8	28.362	245	9.984	3.3	3.3	0	11.8	11.8	8.6	71967	0	0	0	0	0	19504	134
O60645	O60645	Exocyst complex component 3	EXOC3	O60645 Exocyst complex component 3 OS=Homo sapiens OX=9606 GN=EXOC3 PE=1 SV=3	1	1	1	1	2.4	85.566	745	3.9688	0	0	2.4	0	0	2.4	0	0	0	0	0	0	0	28
O60664	O60664	Perilipin-3	PLIN3	O60664 Perilipin-3 OS=Homo sapiens OX=9606 GN=PLIN3 PE=1 SV=3	1	1	1	1	2.5	47.074	434	13.708	2.5	2.5	2.5	2.5	2.5	2.5	182670	0	0	0	0	0	30011
O60684	O60684	Importin subunit alpha-7	KPNA6	O60684 Importin subunit alpha-7 OS=Homo sapiens OX=9606 GN=KPNA6 PE=1 SV=1	1	1	1	1	2.4	60.029	536	4.5609	2.4	2.4	2.4	2.4	2.4	2.4	0	0	0	0	0	0	0	18
O60701	O60701	UDP-glucose 6-dehydrogenase	UGDH	O60701 UDP-glucose 6-dehydrogenase OS=Homo sapiens OX=9606 GN=UGDH PE=1 SV=1	1	3	3	3	9.7	55.023	494	16.308	9.7	9.7	9.7	9.7	7.3	9.7	67579	12926	7283.3	0	0	0	0	107;481
O60716	O60716	Catenin delta-1	CTNND1	O60716 Catenin delta-1 OS=Homo sapiens OX=9606 GN=CTNND1 PE=1 SV=1	1	7	7	7	7.1	108.17	968	34.813	6.2	5.7	4.8	6.2	7.1	5.7	28605	0	0	0	0	0	3800	383;433;448;517;810
O60749	O60749	Sorting nexin-2	SNX2	O60749 Sorting nexin-2 OS=Homo sapiens OX=9606 GN=SNX2 PE=1 SV=2	1	4	4	4	10.2	58.47	519	14.481	5.4	7.7	4.8	4.8	7.5	10.2	34080	0	0	0	0	0	4442.5	116;234;248
O60763	O60763	General vesicular transport factor p115	USO1	O60763 General vesicular transport factor p115 OS=Homo sapiens OX=9606 GN=USO1 PE=1 SV=2	1	3	3	3	4.3	107.89	962	19.501	3	4.3	4.3	4.3	3	4.3	0	0	0	0	0	0	0	586;626;656
O60814;P62807;P57053	O60814;P62807;P57053	Histone H2B type 1-K;Histone H2B type 1-C/E/F/G/I;Histone H2B type F-S	HIST1H2BK;HIST1H2BC;H2BFS	O60814 Histone H2B type 1-K OS=Homo sapiens OX=9606 GN=HIST1H2BK PE=1 SV=3;P62807 Histone H2B type 1-C/E/F/G/I OS=Homo sapiens OX=9606 GN=HIST1H2BC PE=1 SV=4;P57053 Histone H2B type F-S OS=Homo sapiens OX=9606 GN=H2BFS PE=1 SV=2	3	23	4	0	69	13.89	126	74.709	69	69	69	57.1	69	69	0	0	0	0	0	0	0	6;12;13;16;17;21;24;44;47;86;109
O60825;Q16875	O60825;Q16875	6-phosphofructo-2-kinase/fructose-2,6-bisphosphatase 2;6-phosphofructo-2-kinase;Fructose-2,6-bisphosphatase;6-phosphofructo-2-kinase/fructose-2,6-bisphosphatase 3;6-phosphofructo-2-kinase;Fructose-2,6-bisphosphatase	PFKFB2;PFKFB3	O60825 6-phosphofructo-2-kinase/fructose-2,6-bisphosphatase 2 OS=Homo sapiens OX=9606 GN=PFKFB2 PE=1 SV=2;Q16875 6-phosphofructo-2-kinase/fructose-2,6-bisphosphatase 3 OS=Homo sapiens OX=9606 GN=PFKFB3 PE=1 SV=1	2	1	1	1	2.6	58.476	505	20.446	2.6	2.6	2.6	2.6	2.6	2.6	465220	42876	49098	50349	43801	42399	45770
O60832	O60832	H/ACA ribonucleoprotein complex subunit 4	DKC1	O60832 H/ACA ribonucleoprotein complex subunit DKC1 OS=Homo sapiens OX=9606 GN=DKC1 PE=1 SV=3	1	2	2	2	6.6	57.673	514	30.086	6.6	3.1	6.6	6.6	6.6	6.6	0	0	0	0	0	0	0	46;57;80
O60879	O60879	Protein diaphanous homolog 2	DIAPH2	O60879 Protein diaphanous homolog 2 OS=Homo sapiens OX=9606 GN=DIAPH2 PE=1 SV=1	1	1	1	1	1.6	125.57	1101	5.3552	1.6	1.6	1.6	1.6	1.6	0	0	0	0	0	0	0	0	156
O60884	O60884	DnaJ homolog subfamily A member 2	DNAJA2	O60884 DnaJ homolog subfamily A member 2 OS=Homo sapiens OX=9606 GN=DNAJA2 PE=1 SV=1	1	3	3	3	9.5	45.745	412	186.93	9.5	9.5	9.5	9.5	9.5	9.5	0	0	0	0	0	0	0	46;139;152
O60911	O60911	Cathepsin L2	CTSV	O60911 Cathepsin L2 OS=Homo sapiens OX=9606 GN=CTSV PE=1 SV=2	1	1	1	1	5.1	37.329	334	11.234	5.1	5.1	0	5.1	5.1	0	0	0	0	0	0	0	0	319
O60942	O60942	mRNA-capping enzyme;Polynucleotide 5-triphosphatase;mRNA guanylyltransferase	RNGTT	O60942 mRNA-capping enzyme OS=Homo sapiens OX=9606 GN=RNGTT PE=1 SV=1	1	1	1	1	1.8	68.556	597	3.7121	1.8	1.8	0	1.8	1.8	1.8	0	0	0	0	0	0	0	413
O75083	O75083	WD repeat-containing protein 1	WDR1	O75083 WD repeat-containing protein 1 OS=Homo sapiens OX=9606 GN=WDR1 PE=1 SV=4	1	8	8	7	21.8	66.193	606	87.415	21.1	21.1	17.7	19	21.1	21.1	1217400	194690	202880	252910	137320	141660	135430	95;182;321
O75116	O75116	Rho-associated protein kinase 2	ROCK2	O75116 Rho-associated protein kinase 2 OS=Homo sapiens OX=9606 GN=ROCK2 PE=1 SV=4	1	2	2	2	1.9	160.9	1388	8.0082	1.1	1.9	1.9	1.1	1.9	1.9	312810	0	0	0	0	0	37046	656
O75131	O75131	Copine-3	CPNE3	O75131 Copine-3 OS=Homo sapiens OX=9606 GN=CPNE3 PE=1 SV=1	1	4	4	4	9.1	60.13	537	17.129	6.1	4.1	7.1	9.1	9.1	7.1	0	0	0	0	0	0	0	52;76;184;262
O75150	O75150	E3 ubiquitin-protein ligase BRE1B	RNF40	O75150 E3 ubiquitin-protein ligase BRE1B OS=Homo sapiens OX=9606 GN=RNF40 PE=1 SV=5	1	1	1	1	1.2	113.68	1001	4.1273	0	0	1.2	0	1.2	1.2	0	0	0	0	0	0	0	420
O75152;A0A1B0GTU1	O75152;A0A1B0GTU1	Zinc finger CCCH domain-containing protein 11A	ZC3H11A	O75152 Zinc finger CCCH domain-containing protein 11A OS=Homo sapiens OX=9606 GN=ZC3H11A PE=1 SV=3;A0A1B0GTU1 Zinc finger CCCH domain-containing protein 11B OS=Homo sapiens OX=9606 GN=ZC3H11B PE=4 SV=1	2	4	4	4	6.5	89.13	810	18.582	5.4	5.3	5.4	2.5	6.5	6.5	0	0	0	0	0	0	0	595;764
O75153	O75153	Clustered mitochondria protein homolog	CLUH	O75153 Clustered mitochondria protein homolog OS=Homo sapiens OX=9606 GN=CLUH PE=1 SV=2	1	1	1	1	1.1	146.67	1309	7.4788	0	1.1	1.1	0	1.1	0	49517	0	0	0	0	11537	0
O75165	O75165	DnaJ homolog subfamily C member 13	DNAJC13	O75165 DnaJ homolog subfamily C member 13 OS=Homo sapiens OX=9606 GN=DNAJC13 PE=1 SV=5	1	1	1	1	0.4	254.41	2243	4.2619	0.4	0.4	0	0.4	0.4	0	28053	0	0	0	0	4504.5	0
O75179	O75179	Ankyrin repeat domain-containing protein 17	ANKRD17	O75179 Ankyrin repeat domain-containing protein 17 OS=Homo sapiens OX=9606 GN=ANKRD17 PE=1 SV=3	1	1	1	1	0.3	274.25	2603	6.4767	0	0	0.3	0	0	0	0	0	0	0	0	0	0	861;862
O75223	O75223	Gamma-glutamylcyclotransferase	GGCT	O75223 Gamma-glutamylcyclotransferase OS=Homo sapiens OX=9606 GN=GGCT PE=1 SV=1	1	1	1	1	8.5	21.007	188	12.942	8.5	8.5	8.5	0	8.5	8.5	0	0	0	0	0	0	0	88
O75251	O75251	NADH dehydrogenase [ubiquinone] iron-sulfur protein 7, mitochondrial	NDUFS7	O75251 NADH dehydrogenase [ubiquinone] iron-sulfur protein 7, mitochondrial OS=Homo sapiens OX=9606 GN=NDUFS7 PE=1 SV=3	1	1	1	1	3.3	23.563	213	3.9146	3.3	0	3.3	3.3	3.3	3.3	23717	0	0	0	0	0	3834.5
O75348	O75348	V-type proton ATPase subunit G 1	ATP6V1G1	O75348 V-type proton ATPase subunit G 1 OS=Homo sapiens OX=9606 GN=ATP6V1G1 PE=1 SV=3	1	1	1	1	7.6	13.757	118	6.6596	7.6	7.6	7.6	7.6	7.6	7.6	137320	0	0	0	0	0	17585
O75351	O75351	Vacuolar protein sorting-associated protein 4B	VPS4B	O75351 Vacuolar protein sorting-associated protein 4B OS=Homo sapiens OX=9606 GN=VPS4B PE=1 SV=2	1	1	1	1	2.3	49.301	444	4.0551	2.3	2.3	2.3	2.3	2.3	0	0	0	0	0	0	0	0	217
O75367	O75367	Core histone macro-H2A.1	H2AFY	O75367 Core histone macro-H2A.1 OS=Homo sapiens OX=9606 GN=H2AFY PE=1 SV=4	1	1	1	1	2.7	39.617	372	3.9007	2.7	2.7	0	2.7	2.7	2.7	0	0	0	0	0	0	0	304
O75369	O75369	Filamin-B	FLNB	O75369 Filamin-B OS=Homo sapiens OX=9606 GN=FLNB PE=1 SV=2	1	13	13	12	6.6	278.16	2602	129.44	6.2	6.3	6	5.1	6	5.4	2117300	285760	404470	364770	208150	240660	301920	681;1005;1416;1897;2342;2530;2576
O75376	O75376	Nuclear receptor corepressor 1	NCOR1	O75376 Nuclear receptor corepressor 1 OS=Homo sapiens OX=9606 GN=NCOR1 PE=1 SV=2	1	1	1	1	0.4	270.21	2440	-2	0.4	0.4	0.4	0.4	0	0	0	0	0	0	0	0	0
O75390	O75390	Citrate synthase, mitochondrial	CS	O75390 Citrate synthase, mitochondrial OS=Homo sapiens OX=9606 GN=CS PE=1 SV=2	1	5	5	5	11.6	51.712	466	28.124	8.2	11.6	11.6	8.2	8.2	11.6	22765	0	0	0	0	0	2405.4	366;450;459
O75391	O75391	Sperm-associated antigen 7	SPAG7	O75391 Sperm-associated antigen 7 OS=Homo sapiens OX=9606 GN=SPAG7 PE=1 SV=2	1	1	1	1	4	26.034	227	-2	0	0	0	4	4	4	0	0	0	0	0	0	0	166
O75400	O75400	Pre-mRNA-processing factor 40 homolog A	PRPF40A	O75400 Pre-mRNA-processing factor 40 homolog A OS=Homo sapiens OX=9606 GN=PRPF40A PE=1 SV=2	1	3	3	3	4.4	108.8	957	19.849	2.4	2.4	4.4	2.4	2.4	4.4	0	0	0	0	0	0	0	196;669;794
O75431	O75431	Metaxin-2	MTX2	O75431 Metaxin-2 OS=Homo sapiens OX=9606 GN=MTX2 PE=1 SV=1	1	1	1	1	4.6	29.763	263	4.9064	4.6	0	4.6	4.6	0	0	0	0	0	0	0	0	0	237
O75436;Q4G0F5	O75436;Q4G0F5	Vacuolar protein sorting-associated protein 26A;Vacuolar protein sorting-associated protein 26B	VPS26A;VPS26B	O75436 Vacuolar protein sorting-associated protein 26A OS=Homo sapiens OX=9606 GN=VPS26A PE=1 SV=2;Q4G0F5 Vacuolar protein sorting-associated protein 26B OS=Homo sapiens OX=9606 GN=VPS26B PE=1 SV=2	2	2	2	2	8.6	38.169	327	9.5974	2.1	8.6	0	2.1	2.1	6.4	48022	0	0	0	0	7400.5	0	38
O75439	O75439	Mitochondrial-processing peptidase subunit beta	PMPCB	O75439 Mitochondrial-processing peptidase subunit beta OS=Homo sapiens OX=9606 GN=PMPCB PE=1 SV=2	1	2	2	2	4.9	54.366	489	9.7301	2	2	4.9	2	2	2	0	0	0	0	0	0	0	219;456
O75475	O75475	PC4 and SFRS1-interacting protein	PSIP1	O75475 PC4 and SFRS1-interacting protein OS=Homo sapiens OX=9606 GN=PSIP1 PE=1 SV=1	1	5	5	5	7.5	60.103	530	22.466	7.5	7.5	7.5	5.7	7.5	7.5	0	0	0	0	0	0	0	91;360;407;415;422
O75487	O75487	Glypican-4;Secreted glypican-4	GPC4	O75487 Glypican-4 OS=Homo sapiens OX=9606 GN=GPC4 PE=1 SV=4	1	9	9	9	26.1	62.411	556	53.927	26.1	19.8	26.1	20.7	16.7	16.7	362730	109980	102030	99065	7866	0	13156	44;74;104;198;250;398
O75494;Q8WXF0	O75494;Q8WXF0	Serine/arginine-rich splicing factor 10;Serine/arginine-rich splicing factor 12	SRSF10;SRSF12	O75494 Serine/arginine-rich splicing factor 10 OS=Homo sapiens OX=9606 GN=SRSF10 PE=1 SV=1;Q8WXF0 Serine/arginine-rich splicing factor 12 OS=Homo sapiens OX=9606 GN=SRSF12 PE=2 SV=1	2	2	2	2	8.8	31.3	262	9.9185	4.2	8.8	4.2	8.8	8.8	4.2	251370	0	25860	0	0	23564	0
O75521	O75521	Enoyl-CoA delta isomerase 2, mitochondrial	ECI2	O75521 Enoyl-CoA delta isomerase 2, mitochondrial OS=Homo sapiens OX=9606 GN=ECI2 PE=1 SV=4	1	3	3	3	9.1	43.585	394	61.122	3.8	5.8	5.8	9.1	9.1	9.1	0	0	0	0	0	0	0	51;64;160;161
O75525	O75525	KH domain-containing, RNA-binding, signal transduction-associated protein 3	KHDRBS3	O75525 KH domain-containing, RNA-binding, signal transduction-associated protein 3 OS=Homo sapiens OX=9606 GN=KHDRBS3 PE=1 SV=1	1	2	2	2	6.1	38.799	346	9.1624	6.1	6.1	6.1	6.1	3.2	6.1	0	0	0	0	0	0	0	33;152
O75528	O75528	Transcriptional adapter 3	TADA3	O75528 Transcriptional adapter 3 OS=Homo sapiens OX=9606 GN=TADA3 PE=1 SV=1	1	2	2	2	6.9	48.902	432	7.9488	0	0	3.7	3.2	6.9	3.7	0	0	0	0	0	0	0	97;354
O75530	O75530	Polycomb protein EED	EED	O75530 Polycomb protein EED OS=Homo sapiens OX=9606 GN=EED PE=1 SV=2	1	1	1	1	3.9	50.197	441	5.1452	3.9	3.9	3.9	3.9	3.9	3.9	0	0	0	0	0	0	0	197
O75533	O75533	Splicing factor 3B subunit 1	SF3B1	O75533 Splicing factor 3B subunit 1 OS=Homo sapiens OX=9606 GN=SF3B1 PE=1 SV=3	1	7	7	4	7.3	145.83	1304	25.051	1.8	6.1	6.1	6.1	4	5	221200	32531	33970	40026	28691	29198	23145	554;1292
O75534	O75534	Cold shock domain-containing protein E1	CSDE1	O75534 Cold shock domain-containing protein E1 OS=Homo sapiens OX=9606 GN=CSDE1 PE=1 SV=2	1	8	8	7	13.8	88.884	798	76.62	13.8	13.8	12.2	12.5	11	13.8	953210	176510	173190	177860	96259	107380	101300	166;307;581;758
O75586	O75586	Mediator of RNA polymerase II transcription subunit 6	MED6	O75586 Mediator of RNA polymerase II transcription subunit 6 OS=Homo sapiens OX=9606 GN=MED6 PE=1 SV=2	1	1	1	1	6.1	28.424	246	8.9878	6.1	6.1	6.1	6.1	6.1	6.1	0	0	0	0	0	0	0	236;241
O75608	O75608	Acyl-protein thioesterase 1	LYPLA1	O75608 Acyl-protein thioesterase 1 OS=Homo sapiens OX=9606 GN=LYPLA1 PE=1 SV=1	1	2	2	2	12.2	24.669	230	10.145	5.7	12.2	12.2	5.7	12.2	12.2	0	0	0	0	0	0	0	105;190
O75643	O75643	U5 small nuclear ribonucleoprotein 200 kDa helicase	SNRNP200	O75643 U5 small nuclear ribonucleoprotein 200 kDa helicase OS=Homo sapiens OX=9606 GN=SNRNP200 PE=1 SV=2	1	9	9	7	4.7	244.5	2136	93.934	3.9	3.5	4.2	4.2	3.5	4.2	1447300	204770	231580	215960	178790	193460	204230	469;479;1176;1552
O75663	O75663	TIP41-like protein	TIPRL	O75663 TIP41-like protein OS=Homo sapiens OX=9606 GN=TIPRL PE=1 SV=2	1	1	1	1	4.4	31.444	272	5.0255	4.4	4.4	0	4.4	4.4	4.4	0	0	0	0	0	0	0	251
O75674	O75674	TOM1-like protein 1	TOM1L1	O75674 TOM1-like protein 1 OS=Homo sapiens OX=9606 GN=TOM1L1 PE=1 SV=2	1	1	1	1	1.5	52.988	476	3.6916	0	0	1.5	0	1.5	0	0	0	0	0	0	0	0	5
O75688	O75688	Protein phosphatase 1B	PPM1B	O75688 Protein phosphatase 1B OS=Homo sapiens OX=9606 GN=PPM1B PE=1 SV=1	1	3	3	3	9.4	52.642	479	19.608	5.8	9.4	9.4	5.8	9.4	5.8	0	0	0	0	0	0	0	90;170;314
O75691	O75691	Small subunit processome component 20 homolog	UTP20	O75691 Small subunit processome component 20 homolog OS=Homo sapiens OX=9606 GN=UTP20 PE=1 SV=3	1	1	1	1	0.4	318.38	2785	3.9441	0	0	0.4	0	0	0	4454.1	0	0	4052.7	0	0	0
O75694	O75694	Nuclear pore complex protein Nup155	NUP155	O75694 Nuclear pore complex protein Nup155 OS=Homo sapiens OX=9606 GN=NUP155 PE=1 SV=1	1	2	2	2	1.8	155.2	1391	10.393	1.1	1.1	1.1	1.8	1.8	1.8	342350	0	67843	55081	0	0	47306	766
O75717	O75717	WD repeat and HMG-box DNA-binding protein 1	WDHD1	O75717 WD repeat and HMG-box DNA-binding protein 1 OS=Homo sapiens OX=9606 GN=WDHD1 PE=1 SV=1	1	7	7	7	7.1	125.97	1129	96.336	5.8	7.1	7.1	4.7	4.7	4.7	588360	130990	114420	133740	52988	47126	39925	130;671;962
O75718	O75718	Cartilage-associated protein	CRTAP	O75718 Cartilage-associated protein OS=Homo sapiens OX=9606 GN=CRTAP PE=1 SV=1	1	3	3	3	10	46.561	401	12.034	5.2	5.2	10	5.2	10	6.7	151800	32060	23686	24187	18372	17982	0	174
O75794	O75794	Cell division cycle protein 123 homolog	CDC123	O75794 Cell division cycle protein 123 homolog OS=Homo sapiens OX=9606 GN=CDC123 PE=1 SV=1	1	2	2	2	8.3	39.134	336	13.327	8.3	8.3	8.3	8.3	8.3	8.3	58741	0	0	0	0	0	11177	168
O75821	O75821	Eukaryotic translation initiation factor 3 subunit G	EIF3G	O75821 Eukaryotic translation initiation factor 3 subunit G OS=Homo sapiens OX=9606 GN=EIF3G PE=1 SV=2	1	3	3	3	10	35.611	320	26.853	10	10	10	5.9	10	10	3007500	0	0	0	0	0	398160	71;212
O75828	O75828	Carbonyl reductase [NADPH] 3	CBR3	O75828 Carbonyl reductase [NADPH] 3 OS=Homo sapiens OX=9606 GN=CBR3 PE=1 SV=3	1	1	1	1	6.5	30.85	277	5.288	6.5	6.5	6.5	6.5	6.5	0	0	0	0	0	0	0	0	232
O75832	O75832	26S proteasome non-ATPase regulatory subunit 10	PSMD10	O75832 26S proteasome non-ATPase regulatory subunit 10 OS=Homo sapiens OX=9606 GN=PSMD10 PE=1 SV=1	1	1	1	1	4	24.428	226	5.3455	4	4	4	4	4	4	864320	0	0	0	0	0	57102
O75840	O75840	Krueppel-like factor 7	KLF7	O75840 Krueppel-like factor 7 OS=Homo sapiens OX=9606 GN=KLF7 PE=1 SV=1	1	1	1	1	6	33.361	302	3.7242	6	6	6	6	6	6	401830	0	0	0	0	0	42899
O75843	O75843	AP-1 complex subunit gamma-like 2	AP1G2	O75843 AP-1 complex subunit gamma-like 2 OS=Homo sapiens OX=9606 GN=AP1G2 PE=1 SV=1	1	1	1	1	2.3	87.116	785	5.5712	2.3	2.3	2.3	0	2.3	2.3	46158	0	0	0	0	0	7066.8
O75844	O75844	CAAX prenyl protease 1 homolog	ZMPSTE24	O75844 CAAX prenyl protease 1 homolog OS=Homo sapiens OX=9606 GN=ZMPSTE24 PE=1 SV=2	1	2	2	2	3.2	54.812	475	26.458	2.7	2.7	2.7	2.7	3.2	3.2	184720	0	0	0	0	0	23139	273
O75874	O75874	Isocitrate dehydrogenase [NADP] cytoplasmic	IDH1	O75874 Isocitrate dehydrogenase [NADP] cytoplasmic OS=Homo sapiens OX=9606 GN=IDH1 PE=1 SV=2	1	9	9	9	25.6	46.659	414	98.923	17.6	21.7	23.2	21.7	25.6	25.6	423650	0	23330	25853	42009	28654	32096	115;126;224;233;236;243
O75879	O75879	Glutamyl-tRNA(Gln) amidotransferase subunit B, mitochondrial	GATB	O75879 Glutamyl-tRNA(Gln) amidotransferase subunit B, mitochondrial OS=Homo sapiens OX=9606 GN=GATB PE=1 SV=1	1	1	1	1	1.8	61.863	557	4.9922	1.8	0	0	1.8	0	1.8	0	0	0	0	0	0	0	181
O75886;Q92783	O75886;Q92783	Signal transducing adapter molecule 2;Signal transducing adapter molecule 1	STAM2;STAM	O75886 Signal transducing adapter molecule 2 OS=Homo sapiens OX=9606 GN=STAM2 PE=1 SV=1;Q92783 Signal transducing adapter molecule 1 OS=Homo sapiens OX=9606 GN=STAM PE=1 SV=3	2	1	1	1	2.1	58.164	525	4.2872	0	2.1	0	0	2.1	0	0	0	0	0	0	0	0	343
O75937	O75937	DnaJ homolog subfamily C member 8	DNAJC8	O75937 DnaJ homolog subfamily C member 8 OS=Homo sapiens OX=9606 GN=DNAJC8 PE=1 SV=2	1	1	1	1	4.7	29.841	253	3.8567	0	0	0	4.7	4.7	0	0	0	0	0	0	0	0	40
O75947	O75947	ATP synthase subunit d, mitochondrial	ATP5H	O75947 ATP synthase subunit d, mitochondrial OS=Homo sapiens OX=9606 GN=ATP5PD PE=1 SV=3	1	5	5	4	38.5	18.491	161	31.815	28.6	36	18	38.5	31.1	38.5	0	0	0	0	0	0	0	32;85;109;149
O76003	O76003	Glutaredoxin-3	GLRX3	O76003 Glutaredoxin-3 OS=Homo sapiens OX=9606 GN=GLRX3 PE=1 SV=2	1	2	2	2	9.6	37.432	335	8.8898	0	0	5.7	9.6	9.6	3.9	8298	0	0	0	0	0	1075	151
O76021	O76021	Ribosomal L1 domain-containing protein 1	RSL1D1	O76021 Ribosomal L1 domain-containing protein 1 OS=Homo sapiens OX=9606 GN=RSL1D1 PE=1 SV=3	1	9	9	8	15.7	54.972	490	35.187	13.5	10.4	11.8	11.8	11.8	11.2	0	0	0	0	0	0	0	29;33;48;120;188;254;461;468
O76031	O76031	ATP-dependent Clp protease ATP-binding subunit clpX-like, mitochondrial	CLPX	O76031 ATP-dependent Clp protease ATP-binding subunit clpX-like, mitochondrial OS=Homo sapiens OX=9606 GN=CLPX PE=1 SV=2	1	2	2	2	3.9	69.223	633	9.1083	3.9	3.9	3.9	2.2	3.9	3.9	182970	30546	36475	37950	0	22220	20454
O76061	O76061	Stanniocalcin-2	STC2	O76061 Stanniocalcin-2 OS=Homo sapiens OX=9606 GN=STC2 PE=1 SV=1	1	2	2	2	10.6	33.248	302	9.4651	10.6	5	5	10.6	10.6	10.6	71339	0	0	0	0	0	8711.1	142
O76080	O76080	AN1-type zinc finger protein 5	ZFAND5	O76080 AN1-type zinc finger protein 5 OS=Homo sapiens OX=9606 GN=ZFAND5 PE=1 SV=1	1	1	1	1	5.6	23.132	213	5.4229	0	0	0	0	0	5.6	0	0	0	0	0	0	0	183
O76094	O76094	Signal recognition particle subunit SRP72	SRP72	O76094 Signal recognition particle subunit SRP72 OS=Homo sapiens OX=9606 GN=SRP72 PE=1 SV=3	1	1	1	1	2.2	74.605	671	4.7974	2.2	2.2	2.2	2.2	2.2	2.2	0	0	0	0	0	0	0	504
O94776	O94776	Metastasis-associated protein MTA2	MTA2	O94776 Metastasis-associated protein MTA2 OS=Homo sapiens OX=9606 GN=MTA2 PE=1 SV=1	1	1	1	1	1.8	75.022	668	5.7065	1.8	0	0	0	1.8	1.8	0	0	0	0	0	0	0	152
O94804	O94804	Serine/threonine-protein kinase 10	STK10	O94804 Serine/threonine-protein kinase 10 OS=Homo sapiens OX=9606 GN=STK10 PE=1 SV=1	1	3	3	2	5.4	112.13	968	8.6867	2.2	2.2	1.8	3.6	3.6	0	0	0	0	0	0	0	0	605;606
O94808	O94808	Glutamine--fructose-6-phosphate aminotransferase [isomerizing] 2	GFPT2	O94808 Glutamine--fructose-6-phosphate aminotransferase [isomerizing] 2 OS=Homo sapiens OX=9606 GN=GFPT2 PE=1 SV=3	1	2	2	2	3.4	76.93	682	8.5471	3.4	0	3.4	1.8	3.4	3.4	0	0	0	0	0	0	0	232;630
O94811	O94811	Tubulin polymerization-promoting protein	TPPP	O94811 Tubulin polymerization-promoting protein OS=Homo sapiens OX=9606 GN=TPPP PE=1 SV=1	1	1	1	1	3.2	23.693	219	3.7591	0	3.2	3.2	3.2	3.2	3.2	0	0	0	0	0	0	0	187;189
O94822	O94822	E3 ubiquitin-protein ligase listerin	LTN1	O94822 E3 ubiquitin-protein ligase listerin OS=Homo sapiens OX=9606 GN=LTN1 PE=1 SV=6	1	1	1	1	0.8	200.55	1766	4.8323	0.8	0.8	0.8	0.8	0.8	0.8	543150	0	0	0	0	0	68472
O94826	O94826	Mitochondrial import receptor subunit TOM70	TOMM70A	O94826 Mitochondrial import receptor subunit TOM70 OS=Homo sapiens OX=9606 GN=TOMM70 PE=1 SV=1	1	3	3	3	4.1	67.454	608	12.724	4.1	4.1	4.1	4.1	4.1	2.3	0	0	0	0	0	0	0	168;185;188
O94832	O94832	Unconventional myosin-Id	MYO1D	O94832 Unconventional myosin-Id OS=Homo sapiens OX=9606 GN=MYO1D PE=1 SV=2	1	1	1	1	0.9	116.2	1006	3.6891	0.9	0.9	0.9	0.9	0.9	0.9	346670	0	0	0	0	0	21655
O94876	O94876	Transmembrane and coiled-coil domains protein 1	TMCC1	O94876 Transmembrane and coiled-coil domains protein 1 OS=Homo sapiens OX=9606 GN=TMCC1 PE=1 SV=3	1	1	1	1	4.6	72.082	653	4.4237	4.6	4.6	4.6	0	0	4.6	0	0	0	0	0	0	0	561
O94888	O94888	UBX domain-containing protein 7	UBXN7	O94888 UBX domain-containing protein 7 OS=Homo sapiens OX=9606 GN=UBXN7 PE=1 SV=2	1	1	1	1	3.5	54.862	489	55.414	3.5	3.5	3.5	3.5	3.5	3.5	469780	0	0	0	0	0	63164
O94906	O94906	Pre-mRNA-processing factor 6	PRPF6	O94906 Pre-mRNA-processing factor 6 OS=Homo sapiens OX=9606 GN=PRPF6 PE=1 SV=1	1	4	4	4	5.3	106.92	941	17.549	5.3	2.8	1.5	4.3	4.3	3	126220	0	0	0	0	0	18482	616;618
O94925	O94925	Glutaminase kidney isoform, mitochondrial	GLS	O94925 Glutaminase kidney isoform, mitochondrial OS=Homo sapiens OX=9606 GN=GLS PE=1 SV=1	1	3	3	3	5.4	73.46	669	15.632	5.4	2.4	2.4	5.4	2.4	5.4	0	0	0	0	0	0	0	158;164;279
O94966	O94966	Ubiquitin carboxyl-terminal hydrolase 19	USP19	O94966 Ubiquitin carboxyl-terminal hydrolase 19 OS=Homo sapiens OX=9606 GN=USP19 PE=1 SV=2	1	2	2	2	1.4	145.65	1318	7.3304	1.4	1.4	1.4	0.6	0.6	1.4	213700	43361	44250	50135	0	0	34888
O94973	O94973	AP-2 complex subunit alpha-2	AP2A2	O94973 AP-2 complex subunit alpha-2 OS=Homo sapiens OX=9606 GN=AP2A2 PE=1 SV=2	1	3	1	1	4.8	103.96	939	4.427	4.8	2.4	3.4	2.4	4.8	3.4	0	0	0	0	0	0	0	117;528
O94979	O94979	Protein transport protein Sec31A	SEC31A	O94979 Protein transport protein Sec31A OS=Homo sapiens OX=9606 GN=SEC31A PE=1 SV=3	1	4	4	4	3.5	133.01	1220	81.47	3	3	3.5	3.5	3.5	3	0	0	0	0	0	0	0	120;488;647
O95070	O95070	Protein YIF1A	YIF1A	O95070 Protein YIF1A OS=Homo sapiens OX=9606 GN=YIF1A PE=1 SV=2	1	1	1	1	4.8	32.011	293	14.791	4.8	4.8	4.8	4.8	4.8	4.8	0	0	0	0	0	0	0	13
O95071	O95071	E3 ubiquitin-protein ligase UBR5	UBR5	O95071 E3 ubiquitin-protein ligase UBR5 OS=Homo sapiens OX=9606 GN=UBR5 PE=1 SV=2	1	2	2	2	1	309.35	2799	7.602	0.5	0.5	0.5	1	0.5	0.5	0	0	0	0	0	0	0	1237
O95104	O95104	Splicing factor, arginine/serine-rich 15	SCAF4	O95104 Splicing factor, arginine/serine-rich 15 OS=Homo sapiens OX=9606 GN=SCAF4 PE=1 SV=3	1	3	3	3	2.1	125.87	1147	20.035	2.1	2.1	2.1	2.1	2.1	2.1	623760	0	0	0	0	0	73566	41;49
O95139	O95139	NADH dehydrogenase [ubiquinone] 1 beta subcomplex subunit 6	NDUFB6	O95139 NADH dehydrogenase [ubiquinone] 1 beta subcomplex subunit 6 OS=Homo sapiens OX=9606 GN=NDUFB6 PE=1 SV=3	1	1	1	1	7	15.489	128	3.8983	7	7	7	7	7	7	0	0	0	0	0	0	0	49
O95149	O95149	Snurportin-1	SNUPN	O95149 Snurportin-1 OS=Homo sapiens OX=9606 GN=SNUPN PE=1 SV=1	1	1	1	1	4.2	41.142	360	10.013	4.2	4.2	4.2	4.2	4.2	4.2	0	0	0	0	0	0	0	144
O95155	O95155	Ubiquitin conjugation factor E4 B	UBE4B	O95155 Ubiquitin conjugation factor E4 B OS=Homo sapiens OX=9606 GN=UBE4B PE=1 SV=1	1	2	2	2	2.5	146.18	1302	9.2609	1.2	2.5	2.5	2.5	2.5	1.2	0	0	0	0	0	0	0	610;951
O95158	O95158	Neurexophilin-4	NXPH4	O95158 Neurexophilin-4 OS=Homo sapiens OX=9606 GN=NXPH4 PE=2 SV=3	1	1	1	1	3.2	33.065	308	3.9104	3.2	3.2	3.2	3.2	3.2	3.2	0	0	0	0	0	0	0	94;98
O95159	O95159	Zinc finger protein-like 1	ZFPL1	O95159 Zinc finger protein-like 1 OS=Homo sapiens OX=9606 GN=ZFPL1 PE=1 SV=2	1	3	3	1	6.1	34.114	310	8.6505	6.1	6.1	6.1	0	6.1	0	0	0	0	0	0	0	0	234
O95197	O95197	Reticulon-3	RTN3	O95197 Reticulon-3 OS=Homo sapiens OX=9606 GN=RTN3 PE=1 SV=2	1	2	2	2	1.3	112.61	1032	10.691	1.3	1.3	1.3	1.3	1.3	1.3	94049	0	0	0	0	0	16472	998
O95202	O95202	LETM1 and EF-hand domain-containing protein 1, mitochondrial	LETM1	O95202 Mitochondrial proton/calcium exchanger protein OS=Homo sapiens OX=9606 GN=LETM1 PE=1 SV=1	1	1	1	1	1.8	83.353	739	4.559	1.8	1.8	0	1.8	1.8	1.8	0	0	0	0	0	0	0	162
O95218	O95218	Zinc finger Ran-binding domain-containing protein 2	ZRANB2	O95218 Zinc finger Ran-binding domain-containing protein 2 OS=Homo sapiens OX=9606 GN=ZRANB2 PE=1 SV=2	1	1	1	1	3.6	37.404	330	13.639	3.6	3.6	3.6	3.6	3.6	3.6	0	0	0	0	0	0	0	18
O95235	O95235	Kinesin-like protein KIF20A	KIF20A	O95235 Kinesin-like protein KIF20A OS=Homo sapiens OX=9606 GN=KIF20A PE=1 SV=1	1	1	1	1	1.8	100.28	890	5.3246	1.8	0	1.8	1.8	1.8	1.8	61426	0	0	0	0	0	8298.7
O95239	O95239	Chromosome-associated kinesin KIF4A	KIF4A	O95239 Chromosome-associated kinesin KIF4A OS=Homo sapiens OX=9606 GN=KIF4A PE=1 SV=3	1	1	1	1	1.2	139.88	1232	8.049	1.2	1.2	1.2	1.2	1.2	0	0	0	0	0	0	0	0	1116
O95243	O95243	Methyl-CpG-binding domain protein 4	MBD4	O95243 Methyl-CpG-binding domain protein 4 OS=Homo sapiens OX=9606 GN=MBD4 PE=1 SV=1	1	1	1	1	2.1	66.05	580	-2	2.1	2.1	2.1	2.1	0	2.1	0	0	0	0	0	0	0	335
O95249	O95249	Golgi SNAP receptor complex member 1	GOSR1	O95249 Golgi SNAP receptor complex member 1 OS=Homo sapiens OX=9606 GN=GOSR1 PE=1 SV=1	1	2	2	2	12.4	28.612	250	8.4771	12.4	0	0	0	6.8	0	0	0	0	0	0	0	0	32;124
O95251	O95251	Histone acetyltransferase KAT7	KAT7	O95251 Histone acetyltransferase KAT7 OS=Homo sapiens OX=9606 GN=KAT7 PE=1 SV=1	1	1	1	1	2.9	70.642	611	31.781	2.9	2.9	2.9	2.9	2.9	2.9	0	0	0	0	0	0	0	199
O95292	O95292	Vesicle-associated membrane protein-associated protein B/C	VAPB	O95292 Vesicle-associated membrane protein-associated protein B/C OS=Homo sapiens OX=9606 GN=VAPB PE=1 SV=3	1	3	3	3	18.5	27.228	243	28.156	18.5	18.5	13.2	18.5	18.5	18.5	0	0	0	0	0	0	0	17;147;155
O95298	O95298	NADH dehydrogenase [ubiquinone] 1 subunit C2	NDUFC2	O95298 NADH dehydrogenase [ubiquinone] 1 subunit C2 OS=Homo sapiens OX=9606 GN=NDUFC2 PE=1 SV=1	1	1	1	1	10.9	14.187	119	7.0475	10.9	10.9	10.9	10.9	10.9	10.9	0	0	0	0	0	0	0	114
O95336	O95336	6-phosphogluconolactonase	PGLS	O95336 6-phosphogluconolactonase OS=Homo sapiens OX=9606 GN=PGLS PE=1 SV=2	1	1	1	1	4.7	27.547	258	4.1765	4.7	4.7	0	4.7	4.7	0	0	0	0	0	0	0	0	254
O95340	O95340	Bifunctional 3-phosphoadenosine 5-phosphosulfate synthase 2;Sulfate adenylyltransferase;Adenylyl-sulfate kinase	PAPSS2	O95340 Bifunctional 3-phosphoadenosine 5-phosphosulfate synthase 2 OS=Homo sapiens OX=9606 GN=PAPSS2 PE=1 SV=2	1	1	1	1	2.3	69.5	614	7.6269	2.3	2.3	2.3	2.3	2.3	2.3	0	0	0	0	0	0	0	315
O95347	O95347	Structural maintenance of chromosomes protein 2	SMC2	O95347 Structural maintenance of chromosomes protein 2 OS=Homo sapiens OX=9606 GN=SMC2 PE=1 SV=2	1	2	2	2	2.2	135.65	1197	19.65	1.2	1.2	1.2	2.2	2.2	2.2	993640	106180	112040	112540	98289	101980	104620	4
O95372	O95372	Acyl-protein thioesterase 2	LYPLA2	O95372 Acyl-protein thioesterase 2 OS=Homo sapiens OX=9606 GN=LYPLA2 PE=1 SV=1	1	1	1	1	5.6	24.737	231	5.6415	5.6	5.6	5.6	5.6	5.6	5.6	0	0	0	0	0	0	0	53
O95373	O95373	Importin-7	IPO7	O95373 Importin-7 OS=Homo sapiens OX=9606 GN=IPO7 PE=1 SV=1	1	9	9	7	9.2	119.52	1038	60.614	9.2	9.2	8.4	9.2	9.2	8.4	2209200	308380	339210	334340	275780	270120	295200	119;262;489
O95394	O95394	Phosphoacetylglucosamine mutase	PGM3	O95394 Phosphoacetylglucosamine mutase OS=Homo sapiens OX=9606 GN=PGM3 PE=1 SV=1	1	2	2	2	4.2	59.851	542	8.1141	2.2	2.2	2	2.2	2	2	0	0	0	0	0	0	0	31;350
O95409	O95409	Zinc finger protein ZIC 2	ZIC2	O95409 Zinc finger protein ZIC 2 OS=Homo sapiens OX=9606 GN=ZIC2 PE=1 SV=2	1	1	1	1	3.2	55.005	532	5.1751	0	0	0	3.2	0	3.2	0	0	0	0	0	0	0	361
O95433	O95433	Activator of 90 kDa heat shock protein ATPase homolog 1	AHSA1	O95433 Activator of 90 kDa heat shock protein ATPase homolog 1 OS=Homo sapiens OX=9606 GN=AHSA1 PE=1 SV=1	1	3	3	3	12.7	38.274	338	17.596	6.2	10.7	12.7	12.7	12.7	12.7	0	0	0	0	0	0	0	94;249;273
O95447	O95447	Lebercilin-like protein	LCA5L	O95447 Lebercilin-like protein OS=Homo sapiens OX=9606 GN=LCA5L PE=1 SV=1	1	1	1	1	1.3	76.504	670	3.9281	0	0	0	1.3	0	0	44091	0	0	0	33662	0	0
O95453	O95453	Poly(A)-specific ribonuclease PARN	PARN	O95453 Poly(A)-specific ribonuclease PARN OS=Homo sapiens OX=9606 GN=PARN PE=1 SV=1	1	4	4	3	5.6	73.45	639	14.937	5.6	5.6	4.1	5.6	4.1	3.6	0	0	0	0	0	0	0	220;499
O95456	O95456	Proteasome assembly chaperone 1	PSMG1	O95456 Proteasome assembly chaperone 1 OS=Homo sapiens OX=9606 GN=PSMG1 PE=1 SV=1	1	3	3	3	15.6	32.854	288	16.327	8.7	8.7	15.6	11.8	11.8	15.6	61755	0	0	0	0	0	4606.9	176;264
O95466	O95466	Formin-like protein 1	FMNL1	O95466 Formin-like protein 1 OS=Homo sapiens OX=9606 GN=FMNL1 PE=1 SV=3	1	1	1	1	1.1	121.85	1100	-2	1.1	1.1	1.1	1.1	1.1	1.1	0	0	0	0	0	0	0	1047
O95470	O95470	Sphingosine-1-phosphate lyase 1	SGPL1	O95470 Sphingosine-1-phosphate lyase 1 OS=Homo sapiens OX=9606 GN=SGPL1 PE=1 SV=3	1	2	2	2	4.8	63.523	568	30.303	3	3	4.8	4.8	4.8	3	0	0	0	0	0	0	0	353
O95479	O95479	GDH/6PGL endoplasmic bifunctional protein;Glucose 1-dehydrogenase;6-phosphogluconolactonase	H6PD	O95479 GDH/6PGL endoplasmic bifunctional protein OS=Homo sapiens OX=9606 GN=H6PD PE=1 SV=2	1	1	1	1	1.8	88.892	791	3.6981	0	0	0	1.8	0	1.8	0	0	0	0	0	0	0	374
O95486	O95486	Protein transport protein Sec24A	SEC24A	O95486 Protein transport protein Sec24A OS=Homo sapiens OX=9606 GN=SEC24A PE=1 SV=2	1	1	1	1	1.3	119.75	1093	5.1152	1.3	1.3	1.3	1.3	1.3	1.3	308090	0	0	0	0	0	40006
O95487	O95487	Protein transport protein Sec24B	SEC24B	O95487 Protein transport protein Sec24B OS=Homo sapiens OX=9606 GN=SEC24B PE=1 SV=2	1	1	1	1	1.1	137.42	1268	4.321	1.1	1.1	1.1	1.1	1.1	1.1	90079	0	0	0	0	0	8936.5
O95571	O95571	Persulfide dioxygenase ETHE1, mitochondrial	ETHE1	O95571 Persulfide dioxygenase ETHE1, mitochondrial OS=Homo sapiens OX=9606 GN=ETHE1 PE=1 SV=2	1	1	1	1	7.1	27.873	254	5.6204	0	0	0	0	7.1	7.1	0	0	0	0	0	0	0	172
O95573	O95573	Long-chain-fatty-acid--CoA ligase 3	ACSL3	O95573 Long-chain-fatty-acid--CoA ligase 3 OS=Homo sapiens OX=9606 GN=ACSL3 PE=1 SV=3	1	9	9	9	15.4	80.419	720	62.602	11.5	13.2	12.2	11.2	15.3	11.5	896400	167260	169700	176300	0	60875	0	397;507;509;547;706
O95602	O95602	DNA-directed RNA polymerase I subunit RPA1	POLR1A	O95602 DNA-directed RNA polymerase I subunit RPA1 OS=Homo sapiens OX=9606 GN=POLR1A PE=1 SV=2	1	2	2	2	1.2	194.81	1720	9.0984	1.2	1.2	1.2	1.2	1.2	1.2	268060	0	0	0	0	0	39813	1311
O95619	O95619	YEATS domain-containing protein 4	YEATS4	O95619 YEATS domain-containing protein 4 OS=Homo sapiens OX=9606 GN=YEATS4 PE=1 SV=1	1	2	2	2	10.6	26.499	227	8.4572	10.6	10.6	5.7	10.6	10.6	10.6	0	0	0	0	0	0	0	131;212
O95628	O95628	CCR4-NOT transcription complex subunit 4	CNOT4	O95628 CCR4-NOT transcription complex subunit 4 OS=Homo sapiens OX=9606 GN=CNOT4 PE=1 SV=3	1	1	1	1	2.4	63.509	575	4.8119	2.4	2.4	2.4	0	2.4	0	0	0	0	0	0	0	0	194
O95639	O95639	Cleavage and polyadenylation specificity factor subunit 4	CPSF4	O95639 Cleavage and polyadenylation specificity factor subunit 4 OS=Homo sapiens OX=9606 GN=CPSF4 PE=1 SV=1	1	2	2	2	7.1	30.255	269	8.4641	7.1	7.1	7.1	7.1	7.1	3.3	0	0	0	0	0	0	0	69;133
O95671	O95671	N-acetylserotonin O-methyltransferase-like protein	ASMTL	O95671 Probable bifunctional dTTP/UTP pyrophosphatase/methyltransferase protein OS=Homo sapiens OX=9606 GN=ASMTL PE=1 SV=3	1	2	2	1	3.7	68.856	621	6.4917	3.7	1.9	1.9	1.9	3.7	3.7	0	0	0	0	0	0	0	9
O95684	O95684	FGFR1 oncogene partner	FGFR1OP	O95684 FGFR1 oncogene partner OS=Homo sapiens OX=9606 GN=FGFR1OP PE=1 SV=1	1	1	1	1	4.8	43.064	399	7.5993	0	4.8	4.8	4.8	0	4.8	0	0	0	0	0	0	0	225
O95696	O95696	Bromodomain-containing protein 1	BRD1	O95696 Bromodomain-containing protein 1 OS=Homo sapiens OX=9606 GN=BRD1 PE=1 SV=1	1	2	2	2	2.5	119.52	1058	34.142	1.3	1.3	2.5	2.5	1.3	1.3	0	0	0	0	0	0	0	23;981
O95758	O95758	Polypyrimidine tract-binding protein 3	PTBP3	O95758 Polypyrimidine tract-binding protein 3 OS=Homo sapiens OX=9606 GN=PTBP3 PE=1 SV=2	1	3	2	0	5.6	59.689	552	-2	2.2	2.2	3.4	2.2	3.4	2.2	0	0	0	0	0	0	0	264
O95782	O95782	AP-2 complex subunit alpha-1	AP2A1	O95782 AP-2 complex subunit alpha-1 OS=Homo sapiens OX=9606 GN=AP2A1 PE=1 SV=3	1	6	6	4	9.3	107.54	977	28.508	6	5.6	6.6	7.9	9.3	4.7	150020	0	27753	24012	18918	19488	0	117;378;529;891
O95786	O95786	Probable ATP-dependent RNA helicase DDX58	DDX58	O95786 Probable ATP-dependent RNA helicase DDX58 OS=Homo sapiens OX=9606 GN=DDX58 PE=1 SV=2	1	2	2	2	2.5	106.6	925	6.9596	2.5	1.1	1.4	1.4	0	2.5	43830	13941	0	0	0	0	10825
O95801	O95801	Tetratricopeptide repeat protein 4	TTC4	O95801 Tetratricopeptide repeat protein 4 OS=Homo sapiens OX=9606 GN=TTC4 PE=1 SV=3	1	1	1	1	3.9	44.678	387	4.206	0	0	3.9	0	3.9	3.9	0	0	0	0	0	0	0	343
O95816	O95816	BAG family molecular chaperone regulator 2	BAG2	O95816 BAG family molecular chaperone regulator 2 OS=Homo sapiens OX=9606 GN=BAG2 PE=1 SV=1	1	1	1	1	7.1	23.772	211	6.6386	0	7.1	7.1	7.1	7.1	7.1	0	0	0	0	0	0	0	168
O95819;Q8N4C8	O95819	Mitogen-activated protein kinase kinase kinase kinase 4	MAP4K4	O95819 Mitogen-activated protein kinase kinase kinase kinase 4 OS=Homo sapiens OX=9606 GN=MAP4K4 PE=1 SV=2	2	3	3	2	2.7	142.1	1239	45.348	2.7	2.1	2.7	1	0.6	2.7	112470	0	24190	37947	0	0	16643	285;1204
O95831	O95831	Apoptosis-inducing factor 1, mitochondrial	AIFM1	O95831 Apoptosis-inducing factor 1, mitochondrial OS=Homo sapiens OX=9606 GN=AIFM1 PE=1 SV=1	1	1	1	1	3.1	66.9	613	5.2586	0	3.1	0	0	0	0	0	0	0	0	0	0	0	518
O95861	O95861	3(2),5-bisphosphate nucleotidase 1	BPNT1	O95861 3(2),5-bisphosphate nucleotidase 1 OS=Homo sapiens OX=9606 GN=BPNT1 PE=1 SV=1	1	1	1	1	5.5	33.392	308	4.751	0	5.5	5.5	5.5	5.5	5.5	0	0	0	0	0	0	0	245
O95864	O95864	Fatty acid desaturase 2	FADS2	O95864 Acyl-CoA 6-desaturase OS=Homo sapiens OX=9606 GN=FADS2 PE=1 SV=1	1	8	8	8	18.5	52.259	444	93.529	11.9	16	16.2	16.2	14.9	17.1	0	0	0	0	0	0	0	28;42;48;199;206;404;409;417
O95865	O95865	N(G),N(G)-dimethylarginine dimethylaminohydrolase 2	DDAH2	O95865 N(G),N(G)-dimethylarginine dimethylaminohydrolase 2 OS=Homo sapiens OX=9606 GN=DDAH2 PE=1 SV=1	1	2	2	2	10.9	29.644	285	7.8581	10.9	10.9	10.9	10.9	10.9	10.9	63114	0	0	0	0	0	8371.8	142
O95881	O95881	Thioredoxin domain-containing protein 12	TXNDC12	O95881 Thioredoxin domain-containing protein 12 OS=Homo sapiens OX=9606 GN=TXNDC12 PE=1 SV=1	1	1	1	1	8.7	19.206	172	5.2135	8.7	8.7	8.7	8.7	8.7	8.7	465230	0	0	0	0	0	45712
O95985	O95985	DNA topoisomerase 3-beta-1	TOP3B	O95985 DNA topoisomerase 3-beta-1 OS=Homo sapiens OX=9606 GN=TOP3B PE=1 SV=1	1	2	2	2	3.8	96.661	862	9.039	3.8	3.8	3.8	3.8	3.8	3.8	272570	0	0	0	0	0	35629	683
O95997	O95997	Securin	PTTG1	O95997 Securin OS=Homo sapiens OX=9606 GN=PTTG1 PE=1 SV=1	1	1	1	1	8.4	22.024	202	4.0487	0	0	0	8.4	0	0	0	0	0	0	0	0	0	101
O96008	O96008	Mitochondrial import receptor subunit TOM40 homolog	TOMM40	O96008 Mitochondrial import receptor subunit TOM40 homolog OS=Homo sapiens OX=9606 GN=TOMM40 PE=1 SV=1	1	1	1	1	5	37.893	361	6.5595	0	5	5	5	5	5	46489	0	0	0	0	0	8428.2
O96013	O96013	Serine/threonine-protein kinase PAK 4	PAK4	O96013 Serine/threonine-protein kinase PAK 4 OS=Homo sapiens OX=9606 GN=PAK4 PE=1 SV=1	1	2	2	2	4.7	64.071	591	8.9267	2.4	2.4	2.4	4.7	4.7	4.7	0	0	0	0	0	0	0	442;568
P00167	P00167	Cytochrome b5	CYB5A	P00167 Cytochrome b5 OS=Homo sapiens OX=9606 GN=CYB5A PE=1 SV=2	1	4	4	3	35.1	15.33	134	48.565	17.2	21.6	21.6	23.9	17.2	35.1	0	0	0	0	0	0	0	19;24;77
P00338	P00338	L-lactate dehydrogenase A chain	LDHA	P00338 L-lactate dehydrogenase A chain OS=Homo sapiens OX=9606 GN=LDHA PE=1 SV=2	1	6	6	5	18.4	36.688	332	41.206	9	9	13.6	17.8	18.4	13.6	110080	25933	29689	32547	0	0	0	126;232
P00367;P49448	P00367	Glutamate dehydrogenase 1, mitochondrial	GLUD1	P00367 Glutamate dehydrogenase 1, mitochondrial OS=Homo sapiens OX=9606 GN=GLUD1 PE=1 SV=2	2	7	7	7	15.8	61.397	558	36.229	15.8	13.4	14.5	15.8	14.5	15.8	201380	0	0	0	0	0	8984.9	191;457;477;480;503;527
P00390	P00390	Glutathione reductase, mitochondrial	GSR	P00390 Glutathione reductase, mitochondrial OS=Homo sapiens OX=9606 GN=GSR PE=1 SV=2	1	2	2	2	6.3	56.256	522	8.4858	2.9	0	2.9	2.9	6.3	6.3	114500	0	0	0	0	0	16010	164
P00491	P00491	Purine nucleoside phosphorylase	PNP	P00491 Purine nucleoside phosphorylase OS=Homo sapiens OX=9606 GN=PNP PE=1 SV=2	1	4	4	4	13.8	32.118	289	18.336	13.8	3.5	13.8	10	13.8	13.8	274730	46612	0	44600	40309	31870	0	22
P00492	P00492	Hypoxanthine-guanine phosphoribosyltransferase	HPRT1	P00492 Hypoxanthine-guanine phosphoribosyltransferase OS=Homo sapiens OX=9606 GN=HPRT1 PE=1 SV=2	1	1	1	1	6.4	24.579	218	7.4016	6.4	6.4	6.4	6.4	6.4	6.4	0	0	0	0	0	0	0	103
P00505	P00505	Aspartate aminotransferase, mitochondrial	GOT2	P00505 Aspartate aminotransferase, mitochondrial OS=Homo sapiens OX=9606 GN=GOT2 PE=1 SV=3	1	7	7	7	22.6	47.517	430	66.022	9.1	22.6	22.3	22.6	22.6	22.6	66771	0	0	0	0	0	9910.3	73;90;94;159;296;404
P00558;P07205	P00558	Phosphoglycerate kinase 1	PGK1	P00558 Phosphoglycerate kinase 1 OS=Homo sapiens OX=9606 GN=PGK1 PE=1 SV=3	2	11	11	10	37.9	44.614	417	72.874	33.6	30	31.2	31.2	34.5	33.1	766340	136860	173300	147550	78188	69914	71118	30;48;220;323
P00966	P00966	Argininosuccinate synthase	ASS1	P00966 Argininosuccinate synthase OS=Homo sapiens OX=9606 GN=ASS1 PE=1 SV=2	1	3	3	3	9.2	46.53	412	22.472	0	2.2	0	9.2	3.9	7	0	0	0	0	0	0	0	112;209;340
P01106	P01106	Myc proto-oncogene protein	MYC	P01106 Myc proto-oncogene protein OS=Homo sapiens OX=9606 GN=MYC PE=1 SV=1	1	2	2	1	6.4	48.804	439	8.3406	6.4	6.4	6.4	6.4	6.4	6.4	0	0	0	0	0	0	0	148
P01892;P10316;P01891;P30498;P30457;P30493;P30459;Q29940;P30685;P30512;P30450;P30492;P05534;P30490;P16188;P30484;P30464;P30455;P30491;P10314;P16190;P30495;P18465;P18464;P13746;P30453;P16189;P18462;P30443;P10319;P30447;P30456;Q29960;P30504;P30508;P30462;Q29836;P18463;Q04826;P30475;P30479;P30480;P30481;P30483;P30485;P30486;P30487;Q95365;P30510;Q31610;P30466;P30461;Q29718;P01889;P03989;P30460;P30488;…	P01892;P10316;P01891;P30498;P30457;P30493;P30459;Q29940;P30685;P30512;P30450;P30492;P05534;P30490;P16188;P30484;P30464;P30455;P30491;P10314;P16190;P30495;P18465;P18464;P13746;P30453;P16189;P18462;P30443;P10319;P30447;P30456	HLA class I histocompatibility antigen, A-2 alpha chain;HLA class I histocompatibility antigen, A-69 alpha chain;HLA class I histocompatibility antigen, A-68 alpha chain;HLA class I histocompatibility antigen, B-78 alpha chain;HLA class I histocompatibility antigen, A-66 alpha chain;HLA class I histocompatibility antigen, B-55 alpha chain;HLA class I histocompatibility antigen, A-74 alpha chain;H…	HLA-A;HLA-B	P01892 HLA class I histocompatibility antigen, A-2 alpha chain OS=Homo sapiens OX=9606 GN=HLA-A PE=1 SV=1;P10316 HLA class I histocompatibility antigen, A-69 alpha chain OS=Homo sapiens OX=9606 GN=HLA-A PE=1 SV=2;P01891 HLA class I histocompatibility antig	58	4	4	2	15.6	40.921	365	26.229	4.7	3.6	8.2	15.6	11.8	11.8	17908	0	0	0	13672	0	0	168;170;292
P02462	P02462	Collagen alpha-1(IV) chain;Arresten	COL4A1	P02462 Collagen alpha-1(IV) chain OS=Homo sapiens OX=9606 GN=COL4A1 PE=1 SV=4	1	1	1	1	1	160.61	1669	33.601	1	1	1	1	1	1	0	0	0	0	0	0	0
P02649	P02649	Apolipoprotein E	APOE	P02649 Apolipoprotein E OS=Homo sapiens OX=9606 GN=APOE PE=1 SV=1	1	1	1	1	5.7	36.154	317	25.671	0	0	5.7	5.7	5.7	5.7	0	0	0	0	0	0	0	93
P02766	P02766	Transthyretin	TTR	P02766 Transthyretin OS=Homo sapiens OX=9606 GN=TTR PE=1 SV=1	1	2	2	2	15	15.887	147	10.022	15	15	15	15	15	15	0	0	0	0	0	0	0	35;96
P02786	P02786	Transferrin receptor protein 1;Transferrin receptor protein 1, serum form	TFRC	P02786 Transferrin receptor protein 1 OS=Homo sapiens OX=9606 GN=TFRC PE=1 SV=2	1	1	1	1	3	84.87	760	12.836	0	3	0	0	3	3	0	0	0	0	0	0	0	514
P02787;CON__Q2HJF0;CON__Q29443;CON__Q0IIK2	P02787	Serotransferrin	TF	P02787 Serotransferrin OS=Homo sapiens OX=9606 GN=TF PE=1 SV=3	4	29	29	27	45.4	77.063	698	323.31	41	42.4	39.1	22.6	17.6	15.9	1665100	305060	562010	358020	45038	35313	0	37;46;60;225;258;299;315;359;362;373;464;508;546;553;576;618;668
P02794	P02794	Ferritin heavy chain;Ferritin heavy chain, N-terminally processed	FTH1	P02794 Ferritin heavy chain OS=Homo sapiens OX=9606 GN=FTH1 PE=1 SV=2	1	1	1	1	7.7	21.225	183	5.0472	7.7	0	7.7	7.7	7.7	7.7	0	0	0	0	0	0	0	54
P04040	P04040	Catalase	CAT	P04040 Catalase OS=Homo sapiens OX=9606 GN=CAT PE=1 SV=3	1	2	2	2	7.2	59.755	527	11.409	0	0	2.8	4.4	4.4	4.4	0	0	0	0	0	0	0	243;506
P04075	P04075	Fructose-bisphosphate aldolase A	ALDOA	P04075 Fructose-bisphosphate aldolase A OS=Homo sapiens OX=9606 GN=ALDOA PE=1 SV=2	1	17	17	13	54.1	39.42	364	171.83	46.2	46.4	46.4	37.1	47.8	36.5	3223800	450480	446220	354150	475300	411100	486240	13;99;147;230;312;330
P04080	P04080	Cystatin-B	CSTB	P04080 Cystatin-B OS=Homo sapiens OX=9606 GN=CSTB PE=1 SV=2	1	2	2	2	20.4	11.139	98	6.6431	20.4	20.4	20.4	20.4	11.2	20.4	0	0	0	0	0	0	0	39;91
P04083	P04083	Annexin A1	ANXA1	P04083 Annexin A1 OS=Homo sapiens OX=9606 GN=ANXA1 PE=1 SV=2	1	1	1	1	4	38.714	346	28.885	4	4	4	4	4	4	0	0	0	0	0	0	0	312
P04179	P04179	Superoxide dismutase [Mn], mitochondrial	SOD2	P04179 Superoxide dismutase [Mn], mitochondrial OS=Homo sapiens OX=9606 GN=SOD2 PE=1 SV=3	1	1	1	1	9.9	24.75	222	38.838	9.9	9.9	9.9	9.9	9.9	9.9	0	0	0	0	0	0	0	68
P04181	P04181	Ornithine aminotransferase, mitochondrial;Ornithine aminotransferase, hepatic form;Ornithine aminotransferase, renal form	OAT	P04181 Ornithine aminotransferase, mitochondrial OS=Homo sapiens OX=9606 GN=OAT PE=1 SV=1	1	6	6	6	16.4	48.534	439	77.13	13.7	11.2	15.3	15.3	13.7	12.5	409000	0	0	0	0	0	57139	49;66;77;96;102
P04183	P04183	Thymidine kinase, cytosolic	TK1	P04183 Thymidine kinase, cytosolic OS=Homo sapiens OX=9606 GN=TK1 PE=1 SV=2	1	1	1	1	6.8	25.468	234	16.066	6.8	6.8	6.8	6.8	6.8	6.8	0	0	0	0	0	0	0	180
P04216	P04216	Thy-1 membrane glycoprotein	THY1	P04216 Thy-1 membrane glycoprotein OS=Homo sapiens OX=9606 GN=THY1 PE=1 SV=2	1	3	3	3	16.1	17.935	161	38.585	16.1	9.9	16.1	16.1	16.1	16.1	354790	41745	0	32328	72913	59851	69649	60
P04406	P04406	Glyceraldehyde-3-phosphate dehydrogenase	GAPDH	P04406 Glyceraldehyde-3-phosphate dehydrogenase OS=Homo sapiens OX=9606 GN=GAPDH PE=1 SV=3	1	18	18	18	59.1	36.053	335	305	46	46	59.1	51.6	56.1	47.5	4319500	584800	600820	639630	517460	496860	545790	5;61;84;117;139;194;254;334
P04424	P04424	Argininosuccinate lyase	ASL	P04424 Argininosuccinate lyase OS=Homo sapiens OX=9606 GN=ASL PE=1 SV=4	1	1	1	1	3	51.657	464	7.5981	3	3	3	0	3	3	123270	14941	27626	26063	0	0	0
P04439	P04439	HLA class I histocompatibility antigen, A-3 alpha chain	HLA-A	P04439 HLA class I histocompatibility antigen, A-3 alpha chain OS=Homo sapiens OX=9606 GN=HLA-A PE=1 SV=2	1	3	1	1	12.1	40.84	365	4.0228	4.7	0	4.7	12.1	4.7	8.2	0	0	0	0	0	0	0	170;292
P04632	P04632	Calpain small subunit 1	CAPNS1	P04632 Calpain small subunit 1 OS=Homo sapiens OX=9606 GN=CAPNS1 PE=1 SV=1	1	3	3	3	13.1	28.315	268	13.693	7.5	13.1	13.1	10.1	13.1	7.5	0	0	0	0	0	0	0	135;172;179
P04792	P04792	Heat shock protein beta-1	HSPB1	P04792 Heat shock protein beta-1 OS=Homo sapiens OX=9606 GN=HSPB1 PE=1 SV=2	1	2	2	1	15.1	22.782	205	7.4405	15.1	6.3	15.1	0	0	6.3	0	0	0	0	0	0	0	123
P04843	P04843	Dolichyl-diphosphooligosaccharide--protein glycosyltransferase subunit 1	RPN1	P04843 Dolichyl-diphosphooligosaccharide--protein glycosyltransferase subunit 1 OS=Homo sapiens OX=9606 GN=RPN1 PE=1 SV=1	1	5	5	5	14.7	68.569	607	96.358	14.7	14.7	14.7	14.7	14.7	11.9	896670	101110	130050	153540	123670	116390	138120	538
P04899;P63096;P09471;P11488;P19087;A8MTJ3;P38405;P63092;Q5JWF2	P04899;P63096	Guanine nucleotide-binding protein G(i) subunit alpha-2;Guanine nucleotide-binding protein G(i) subunit alpha-1	GNAI2;GNAI1	P04899 Guanine nucleotide-binding protein G(i) subunit alpha-2 OS=Homo sapiens OX=9606 GN=GNAI2 PE=1 SV=3;P63096 Guanine nucleotide-binding protein G(i) subunit alpha-1 OS=Homo sapiens OX=9606 GN=GNAI1 PE=1 SV=2	9	8	8	1	20.8	40.45	355	38.43	16.6	20	15.8	18.6	17.2	16.9	354460	52183	0	69720	41447	42435	0	46;181;315;318
P05023	P05023	Sodium/potassium-transporting ATPase subunit alpha-1	ATP1A1	P05023 Sodium/potassium-transporting ATPase subunit alpha-1 OS=Homo sapiens OX=9606 GN=ATP1A1 PE=1 SV=1	1	5	5	5	5.1	112.89	1023	26.116	1.9	4.1	3.6	5.1	2.3	4.1	195090	60010	0	29571	16984	0	0	9;487
P05026	P05026	Sodium/potassium-transporting ATPase subunit beta-1	ATP1B1	P05026 Sodium/potassium-transporting ATPase subunit beta-1 OS=Homo sapiens OX=9606 GN=ATP1B1 PE=1 SV=1	1	1	1	1	2.6	35.061	303	-2	0	0	0	0	2.6	0	0	0	0	0	0	0	0	14
P05067	P05067	Amyloid beta A4 protein;N-APP;Soluble APP-alpha;Soluble APP-beta;C99;Beta-amyloid protein 42;Beta-amyloid protein 40;C83;P3(42);P3(40);C80;Gamma-secretase C-terminal fragment 59;Gamma-secretase C-terminal fragment 57;Gamma-secretase C-terminal fragment 50;C31	APP	P05067 Amyloid-beta precursor protein OS=Homo sapiens OX=9606 GN=APP PE=1 SV=3	1	2	2	1	4.4	86.942	770	5.2703	0	0	0	4.4	4.4	1.9	0	0	0	0	0	0	0	60
P05091	P05091	Aldehyde dehydrogenase, mitochondrial	ALDH2	P05091 Aldehyde dehydrogenase, mitochondrial OS=Homo sapiens OX=9606 GN=ALDH2 PE=1 SV=2	1	3	3	3	7	56.381	517	14.727	5	7	7	7	7	7	0	0	0	0	0	0	0	155;368;428
P05141;Q9H0C2	P05141	ADP/ATP translocase 2;ADP/ATP translocase 2, N-terminally processed	SLC25A5	P05141 ADP/ATP translocase 2 OS=Homo sapiens OX=9606 GN=SLC25A5 PE=1 SV=7	2	10	3	3	19.1	32.852	298	39.577	19.1	19.1	15.8	15.8	15.8	15.8	0	0	0	0	0	0	0	96;105;272
P05166	P05166	Propionyl-CoA carboxylase beta chain, mitochondrial	PCCB	P05166 Propionyl-CoA carboxylase beta chain, mitochondrial OS=Homo sapiens OX=9606 GN=PCCB PE=1 SV=3	1	1	1	1	2.2	58.215	539	3.8057	2.2	2.2	0	0	0	2.2	0	0	0	0	0	0	0	101
P05388;Q8NHW5	P05388;Q8NHW5	60S acidic ribosomal protein P0;60S acidic ribosomal protein P0-like	RPLP0;RPLP0P6	P05388 60S acidic ribosomal protein P0 OS=Homo sapiens OX=9606 GN=RPLP0 PE=1 SV=1;Q8NHW5 60S acidic ribosomal protein P0-like OS=Homo sapiens OX=9606 GN=RPLP0P6 PE=5 SV=1	2	6	6	6	19.2	34.273	317	27.527	19.2	19.2	16.1	19.2	19.2	19.2	933260	99596	152380	137460	126750	154140	125550	10;57;77
P05413	P05413	Fatty acid-binding protein, heart	FABP3	P05413 Fatty acid-binding protein, heart OS=Homo sapiens OX=9606 GN=FABP3 PE=1 SV=4	1	3	3	3	32.3	14.858	133	64.784	32.3	32.3	32.3	32.3	32.3	32.3	176550	0	0	0	0	0	16608	59;97
P05423	P05423	DNA-directed RNA polymerase III subunit RPC4	POLR3D	P05423 DNA-directed RNA polymerase III subunit RPC4 OS=Homo sapiens OX=9606 GN=POLR3D PE=1 SV=2	1	1	1	1	4	44.395	398	5.4282	0	0	4	0	4	4	0	0	0	0	0	0	0	396
P05455	P05455	Lupus La protein	SSB	P05455 Lupus La protein OS=Homo sapiens OX=9606 GN=SSB PE=1 SV=2	1	13	13	13	25.5	46.836	408	134.62	25	23.3	24.8	25	20.6	23.3	717730	97725	105900	96299	111480	57911	130650	76;105;109;166;174;328
P05556	P05556	Integrin beta-1	ITGB1	P05556 Integrin beta-1 OS=Homo sapiens OX=9606 GN=ITGB1 PE=1 SV=2	1	2	2	1	3.5	88.414	798	6.2533	1.8	3.5	3.5	3.5	3.5	1.8	0	0	0	0	0	0	0	774
P05937	P05937	Calbindin	CALB1	P05937 Calbindin OS=Homo sapiens OX=9606 GN=CALB1 PE=1 SV=2	1	2	2	1	10.7	30.025	261	6.5259	10.7	10.7	10.7	10.7	4.6	4.6	0	0	0	0	0	0	0	98
P06454	P06454	Prothymosin alpha;Prothymosin alpha, N-terminally processed;Thymosin alpha-1	PTMA	P06454 Prothymosin alpha OS=Homo sapiens OX=9606 GN=PTMA PE=1 SV=2	1	1	1	1	12.6	12.203	111	5.48	12.6	12.6	12.6	12.6	12.6	12.6	0	0	0	0	0	0	0	103
P06493	P06493	Cyclin-dependent kinase 1	CDK1	P06493 Cyclin-dependent kinase 1 OS=Homo sapiens OX=9606 GN=CDK1 PE=1 SV=3	1	5	5	5	18.5	34.095	297	19.188	13.1	9.1	12.5	13.1	13.1	14.5	28480	0	0	0	0	4620.7	0	6;56;243
P06576	P06576	ATP synthase subunit beta, mitochondrial	ATP5B	P06576 ATP synthase subunit beta, mitochondrial OS=Homo sapiens OX=9606 GN=ATP5F1B PE=1 SV=3	1	5	5	5	14	56.559	529	26.358	10.6	11.5	11.3	14	11.3	10.6	333730	40448	35910	63092	47248	21129	42213
P06730	P06730	Eukaryotic translation initiation factor 4E	EIF4E	P06730 Eukaryotic translation initiation factor 4E OS=Homo sapiens OX=9606 GN=EIF4E PE=1 SV=2	1	1	1	1	9.2	25.097	217	6.3327	0	0	9.2	9.2	9.2	0	0	0	0	0	0	0	0	206
P06733	P06733	Alpha-enolase	ENO1	P06733 Alpha-enolase OS=Homo sapiens OX=9606 GN=ENO1 PE=1 SV=2	1	17	17	17	44.9	47.168	434	127.4	42.6	44.9	44.9	40.1	40.6	37.3	1107600	194280	169280	170590	160820	110270	172090	5;71;92;193;228;256;262;335;406;420
P06737;P11217	P06737	Glycogen phosphorylase, liver form	PYGL	P06737 Glycogen phosphorylase, liver form OS=Homo sapiens OX=9606 GN=PYGL PE=1 SV=4	2	6	6	6	9.1	97.147	847	27.535	6.1	6.3	7.8	6.3	4.7	5	248530	0	30404	32064	15431	0	0	29;410;787
P06744;CON__Q3ZBD7	P06744	Glucose-6-phosphate isomerase	GPI	P06744 Glucose-6-phosphate isomerase OS=Homo sapiens OX=9606 GN=GPI PE=1 SV=4	2	11	11	11	24	63.146	558	146.21	21	22.6	18.6	19.7	24	24	626800	103800	88871	92293	83630	93302	72836	12;73;116;142;241;252;366;466
P06746	P06746	DNA polymerase beta	POLB	P06746 DNA polymerase beta OS=Homo sapiens OX=9606 GN=POLB PE=1 SV=3	1	2	2	1	9	38.177	335	5.2005	3.3	0	3.3	3.3	9	3.3	1192900	0	0	0	0	0	38615
P06748	P06748	Nucleophosmin	NPM1	P06748 Nucleophosmin OS=Homo sapiens OX=9606 GN=NPM1 PE=1 SV=2	1	12	12	12	32.3	32.575	294	311.31	25.9	25.9	29.3	22.8	29.3	28.9	73357	0	0	0	0	11899	25834	27;32;141;150;154;229;248;267;273
P06753	P06753	Tropomyosin alpha-3 chain	TPM3	P06753 Tropomyosin alpha-3 chain OS=Homo sapiens OX=9606 GN=TPM3 PE=1 SV=2	1	2	2	1	8.4	32.95	285	8.5666	4.6	8.4	3.9	8.4	8.4	8.4	0	0	0	0	0	0	0	153;221
P07099	P07099	Epoxide hydrolase 1	EPHX1	P07099 Epoxide hydrolase 1 OS=Homo sapiens OX=9606 GN=EPHX1 PE=1 SV=1	1	3	3	2	6.6	52.948	455	9.7708	4.8	3.1	0	6.6	4.8	6.6	0	0	0	0	0	0	0	210;386
P07108	P07108	Acyl-CoA-binding protein	DBI	P07108 Acyl-CoA-binding protein OS=Homo sapiens OX=9606 GN=DBI PE=1 SV=2	1	5	5	5	46	10.044	87	23.107	41.4	29.9	41.4	31	42.5	46	0	0	0	0	0	0	0	17;19;55;77
P07148	P07148	Fatty acid-binding protein, liver	FABP1	P07148 Fatty acid-binding protein, liver OS=Homo sapiens OX=9606 GN=FABP1 PE=1 SV=1	1	1	1	1	11	14.208	127	3.755	0	11	0	11	11	11	170520	0	0	0	0	0	47551
P07195	P07195	L-lactate dehydrogenase B chain	LDHB	P07195 L-lactate dehydrogenase B chain OS=Homo sapiens OX=9606 GN=LDHB PE=1 SV=2	1	10	10	10	26.6	36.638	334	51.14	22.5	25.4	23.1	25.4	25.4	26.6	848780	59331	89082	139060	101920	97524	88193	156;233;244;318
P07203	P07203	Glutathione peroxidase 1	GPX1	P07203 Glutathione peroxidase 1 OS=Homo sapiens OX=9606 GN=GPX1 PE=1 SV=4	1	1	1	1	5.9	22.088	203	5.4119	5.9	5.9	0	5.9	0	5.9	0	0	0	0	0	0	0	97
P07237	P07237	Protein disulfide-isomerase	P4HB	P07237 Protein disulfide-isomerase OS=Homo sapiens OX=9606 GN=P4HB PE=1 SV=3	1	10	10	9	24.2	57.116	508	79.553	19.9	19.9	17.3	24.2	19.9	17.3	4425000	857980	754790	737660	534560	386550	576950	207;276;308;375;385;444
P07339	P07339	Cathepsin D;Cathepsin D light chain;Cathepsin D heavy chain	CTSD	P07339 Cathepsin D OS=Homo sapiens OX=9606 GN=CTSD PE=1 SV=1	1	2	2	2	3.9	44.552	412	9.8321	2.7	3.9	3.9	3.9	3.9	3.9	53431	0	0	0	0	0	9443.2	122
P07355;A6NMY6	P07355;A6NMY6	Annexin A2;Putative annexin A2-like protein	ANXA2;ANXA2P2	P07355 Annexin A2 OS=Homo sapiens OX=9606 GN=ANXA2 PE=1 SV=2;A6NMY6 Putative annexin A2-like protein OS=Homo sapiens OX=9606 GN=ANXA2P2 PE=5 SV=2	2	6	6	6	15.9	38.604	339	42.927	11.8	15.9	15.9	11.8	11.8	11.8	0	0	0	0	0	0	0	227;233;302;310;313;324
P07384	P07384	Calpain-1 catalytic subunit	CAPN1	P07384 Calpain-1 catalytic subunit OS=Homo sapiens OX=9606 GN=CAPN1 PE=1 SV=1	1	1	1	1	2.2	81.889	714	5.6837	2.2	2.2	0	0	2.2	0	0	0	0	0	0	0	0	36
P07437;A6NNZ2;CON__ENSEMBL:ENSBTAP00000025008;Q9H4B7	P07437	Tubulin beta chain	TUBB	P07437 Tubulin beta chain OS=Homo sapiens OX=9606 GN=TUBB PE=1 SV=2	4	11	2	2	25.7	49.67	444	86.814	23.4	25.7	25.7	25.7	25.7	23.4	526450	0	0	0	0	0	54335	58;324
P07686	P07686	Beta-hexosaminidase subunit beta;Beta-hexosaminidase subunit beta chain B;Beta-hexosaminidase subunit beta chain A	HEXB	P07686 Beta-hexosaminidase subunit beta OS=Homo sapiens OX=9606 GN=HEXB PE=1 SV=3	1	1	1	1	1.8	63.111	556	5.1021	0	1.8	0	1.8	1.8	1.8	126530	0	0	0	0	0	29037
P07737;CON__P02584	P07737	Profilin-1	PFN1	P07737 Profilin-1 OS=Homo sapiens OX=9606 GN=PFN1 PE=1 SV=2	2	9	9	9	45	15.054	140	101.54	36.4	36.4	44.3	32.9	44.3	44.3	1117000	233200	138430	169440	138610	123750	156810	91;105;108;127
P07741	P07741	Adenine phosphoribosyltransferase	APRT	P07741 Adenine phosphoribosyltransferase OS=Homo sapiens OX=9606 GN=APRT PE=1 SV=2	1	1	1	1	8.3	19.608	180	5.1721	8.3	8.3	8.3	8.3	8.3	8.3	0	0	0	0	0	0	0	114
P07814	P07814	Bifunctional glutamate/proline--tRNA ligase;Glutamate--tRNA ligase;Proline--tRNA ligase	EPRS	P07814 Bifunctional glutamate/proline--tRNA ligase OS=Homo sapiens OX=9606 GN=EPRS PE=1 SV=5	1	9	9	8	8.5	170.59	1512	45.362	3.3	5.8	7.4	6.9	6.2	6.5	0	0	0	0	0	0	0	497;542;650;907;943;1156;1354;1503
P07900;Q14568;Q58FG0;Q58FG1	P07900	Heat shock protein HSP 90-alpha	HSP90AA1	P07900 Heat shock protein HSP 90-alpha OS=Homo sapiens OX=9606 GN=HSP90AA1 PE=1 SV=5	4	37	19	19	42.6	84.659	732	323.31	35.7	37.3	34.4	40.6	37.7	37.3	826210	161820	146140	102110	106060	106410	99771	69;112;185;191;209;283;292;294;362;407;436;443;446;478;489;499;539;558;565;567;576;632
P07910;P0DMR1;O60812;B7ZW38;B2RXH8;Q86SE5	P07910	Heterogeneous nuclear ribonucleoproteins C1/C2	HNRNPC	P07910 Heterogeneous nuclear ribonucleoproteins C1/C2 OS=Homo sapiens OX=9606 GN=HNRNPC PE=1 SV=4	6	12	12	12	31	33.67	306	94.429	31	31	31	30.1	31	31	2073100	295690	132540	486010	396700	138620	366360	8;29;39;42;50;170;176;197
P07942	P07942	Laminin subunit beta-1	LAMB1	P07942 Laminin subunit beta-1 OS=Homo sapiens OX=9606 GN=LAMB1 PE=1 SV=2	1	8	8	7	4.9	198.04	1786	33.8	4.3	4.9	4.1	1.4	1.3	1.4	552480	0	0	167020	0	0	0	74;158;229;239;257;1697
P07954	P07954	Fumarate hydratase, mitochondrial	FH	P07954 Fumarate hydratase, mitochondrial OS=Homo sapiens OX=9606 GN=FH PE=1 SV=3	1	2	2	2	4.5	54.636	510	11.77	2.5	2.5	4.5	2.5	4.5	4.5	0	0	0	0	0	0	0	66;221
P08048;P17010	P08048;P17010	Zinc finger Y-chromosomal protein;Zinc finger X-chromosomal protein	ZFY;ZFX	P08048 Zinc finger Y-chromosomal protein OS=Homo sapiens OX=9606 GN=ZFY PE=1 SV=3;P17010 Zinc finger X-chromosomal protein OS=Homo sapiens OX=9606 GN=ZFX PE=2 SV=2	2	1	1	1	2.6	90.504	801	5.8	0	2.6	0	0	2.6	0	0	0	0	0	0	0	0	491
P08133	P08133	Annexin A6	ANXA6	P08133 Annexin A6 OS=Homo sapiens OX=9606 GN=ANXA6 PE=1 SV=3	1	10	10	10	19	75.872	673	54.698	16.5	19	16.5	10.8	14.6	11.7	662880	131180	133910	129210	0	55079	82836	9;63;81;299;370;406;483;607
P08134;P61586;P62745	P08134;P61586	Rho-related GTP-binding protein RhoC;Transforming protein RhoA	RHOC;RHOA	P08134 Rho-related GTP-binding protein RhoC OS=Homo sapiens OX=9606 GN=RHOC PE=1 SV=1;P61586 Transforming protein RhoA OS=Homo sapiens OX=9606 GN=RHOA PE=1 SV=1	3	5	5	5	15.5	22.006	193	24.457	15.5	15.5	15.5	15.5	15.5	15.5	1074400	105090	95473	272770	135170	139950	150610	104
P08195	P08195	4F2 cell-surface antigen heavy chain	SLC3A2	P08195 4F2 cell-surface antigen heavy chain OS=Homo sapiens OX=9606 GN=SLC3A2 PE=1 SV=3	1	6	6	6	9.7	67.993	630	26.318	4.3	7.6	7.8	9.7	7.6	9.7	188020	0	29678	30573	0	32936	32501	160;166;217;266
P08238;Q58FF7	P08238	Heat shock protein HSP 90-beta	HSP90AB1	P08238 Heat shock protein HSP 90-beta OS=Homo sapiens OX=9606 GN=HSP90AB1 PE=1 SV=4	2	41	41	17	50.8	83.263	724	323.31	44.3	47.1	44.6	50.8	45.2	46.1	3275100	347880	429250	458800	509230	437930	478310	53;64;72;107;180;186;204;275;284;286;347;354;399;427;428;435;438;477;481;531;550;559;568;623;624
P08243	P08243	Asparagine synthetase [glutamine-hydrolyzing]	ASNS	P08243 Asparagine synthetase [glutamine-hydrolyzing] OS=Homo sapiens OX=9606 GN=ASNS PE=1 SV=4	1	5	5	5	11.2	64.369	561	103.78	11.2	8.2	11.2	9.4	11.2	11.2	0	0	0	0	0	0	0	168;203;445;556
P08254	P08254	Stromelysin-1	MMP3	P08254 Stromelysin-1 OS=Homo sapiens OX=9606 GN=MMP3 PE=1 SV=2	1	1	1	1	2.1	53.977	477	-2	2.1	2.1	0	2.1	2.1	2.1	0	0	0	0	0	0	0	399
P08397	P08397	Porphobilinogen deaminase	HMBS	P08397 Porphobilinogen deaminase OS=Homo sapiens OX=9606 GN=HMBS PE=1 SV=2	1	3	3	3	12.2	39.33	361	14.213	6.9	6.9	12.2	7.8	12.2	12.2	0	0	0	0	0	0	0	74;87;128
P08476	P08476	Inhibin beta A chain	INHBA	P08476 Inhibin beta A chain OS=Homo sapiens OX=9606 GN=INHBA PE=1 SV=2	1	1	1	1	2.6	47.442	426	3.921	2.6	2.6	2.6	2.6	2.6	2.6	0	0	0	0	0	0	0	60;69
P08559;P29803	P08559	Pyruvate dehydrogenase E1 component subunit alpha, somatic form, mitochondrial	PDHA1	P08559 Pyruvate dehydrogenase E1 component subunit alpha, somatic form, mitochondrial OS=Homo sapiens OX=9606 GN=PDHA1 PE=1 SV=3	2	4	4	4	8.2	43.295	390	19.352	8.2	8.2	8.2	5.4	8.2	8.2	56256	0	0	0	0	0	6370	313;321;385
P08574	P08574	Cytochrome c1, heme protein, mitochondrial	CYC1	P08574 Cytochrome c1, heme protein, mitochondrial OS=Homo sapiens OX=9606 GN=CYC1 PE=1 SV=3	1	1	1	1	5.8	35.422	325	5.7968	0	0	0	5.8	5.8	5.8	0	0	0	0	0	0	0	170
P08621	P08621	U1 small nuclear ribonucleoprotein 70 kDa	SNRNP70	P08621 U1 small nuclear ribonucleoprotein 70 kDa OS=Homo sapiens OX=9606 GN=SNRNP70 PE=1 SV=2	1	5	5	5	14.4	51.556	437	41.977	11.7	14.4	9.2	14.4	11.7	11.9	103890	0	0	0	0	0	13945	32;118;130;162
P08670;P41219	P08670	Vimentin	VIM	P08670 Vimentin OS=Homo sapiens OX=9606 GN=VIM PE=1 SV=4	2	6	6	5	15.2	53.651	466	29.661	9.9	13.3	15.2	10.3	13.1	9.9	64006	0	0	0	0	0	7026.9	292;294;439;445
P08708	P08708	40S ribosomal protein S17	RPS17	P08708 40S ribosomal protein S17 OS=Homo sapiens OX=9606 GN=RPS17 PE=1 SV=2	1	4	4	4	25.2	15.55	135	51.619	25.2	25.2	25.2	16.3	25.2	14.8	0	0	0	0	0	0	0	19;44;49;59
P08754	P08754	Guanine nucleotide-binding protein G(k) subunit alpha	GNAI3	P08754 Guanine nucleotide-binding protein G(k) subunit alpha OS=Homo sapiens OX=9606 GN=GNAI3 PE=1 SV=3	1	6	1	0	18.1	40.532	354	-2	13	12.7	8.5	13.6	13.6	13.3	0	0	0	0	0	0	0	46;180;314;317
P08758	P08758	Annexin A5	ANXA5	P08758 Annexin A5 OS=Homo sapiens OX=9606 GN=ANXA5 PE=1 SV=2	1	6	6	6	18.1	35.936	320	35.407	18.1	15.3	18.1	18.1	12.8	15.6	891650	113740	108470	112370	81200	125740	78424	76;97
P08865	P08865	40S ribosomal protein SA	RPSA	P08865 40S ribosomal protein SA OS=Homo sapiens OX=9606 GN=RPSA PE=1 SV=4	1	10	10	10	23.7	32.854	295	91.017	23.7	23.7	23.7	23.7	23.7	23.7	4628400	417510	458160	480280	329030	347710	325710	52;57;89
P09001	P09001	39S ribosomal protein L3, mitochondrial	MRPL3	P09001 39S ribosomal protein L3, mitochondrial OS=Homo sapiens OX=9606 GN=MRPL3 PE=1 SV=1	1	2	2	2	5.5	38.632	348	12.746	5.5	4.3	5.5	5.5	5.5	5.5	33275	0	0	0	0	0	4007.2	131
P09012	P09012	U1 small nuclear ribonucleoprotein A	SNRPA	P09012 U1 small nuclear ribonucleoprotein A OS=Homo sapiens OX=9606 GN=SNRPA PE=1 SV=3	1	1	1	1	4.6	31.279	282	4.5311	4.6	4.6	4.6	4.6	4.6	4.6	0	0	0	0	0	0	0	88
P09038	P09038	Fibroblast growth factor 2	FGF2	P09038 Fibroblast growth factor 2 OS=Homo sapiens OX=9606 GN=FGF2 PE=1 SV=3	1	4	4	4	12.8	30.77	288	19.911	0	0	0	12.8	12.8	12.8	0	0	0	0	0	0	0	168;194;252
P09211	P09211	Glutathione S-transferase P	GSTP1	P09211 Glutathione S-transferase P OS=Homo sapiens OX=9606 GN=GSTP1 PE=1 SV=2	1	9	9	9	37.6	23.356	210	203.71	32.4	22.9	28.1	31.4	32.4	37.6	28775000	5709200	5600000	5379100	3007500	2650900	2846400	103
P09234	P09234	U1 small nuclear ribonucleoprotein C	SNRPC	P09234 U1 small nuclear ribonucleoprotein C OS=Homo sapiens OX=9606 GN=SNRPC PE=1 SV=1	1	1	1	1	12.6	17.394	159	56.055	12.6	12.6	12.6	12.6	12.6	12.6	0	0	0	0	0	0	0	3
P09417	P09417	Dihydropteridine reductase	QDPR	P09417 Dihydropteridine reductase OS=Homo sapiens OX=9606 GN=QDPR PE=1 SV=2	1	2	2	2	11.9	25.789	244	9.0526	0	11.9	4.5	0	0	7.4	0	0	0	0	0	0	0	102;124
P09429;B2RPK0	P09429;B2RPK0	High mobility group protein B1;Putative high mobility group protein B1-like 1	HMGB1;HMGB1P1	P09429 High mobility group protein B1 OS=Homo sapiens OX=9606 GN=HMGB1 PE=1 SV=3;B2RPK0 Putative high mobility group protein B1-like 1 OS=Homo sapiens OX=9606 GN=HMGB1P1 PE=5 SV=1	2	6	6	4	28.4	24.893	215	114.76	28.4	20.9	28.4	20.9	28.4	28.4	16947000	1894200	1704900	1753000	2624800	2555000	2501100	12;29;30;127
P09543	P09543	2,3-cyclic-nucleotide 3-phosphodiesterase	CNP	P09543 2,3-cyclic-nucleotide 3-phosphodiesterase OS=Homo sapiens OX=9606 GN=CNP PE=1 SV=2	1	1	1	1	4	47.578	421	5.6627	4	4	4	4	4	4	0	0	0	0	0	0	0	255
P09622	P09622	Dihydrolipoyl dehydrogenase, mitochondrial	DLD	P09622 Dihydrolipoyl dehydrogenase, mitochondrial OS=Homo sapiens OX=9606 GN=DLD PE=1 SV=2	1	9	9	9	20	54.177	509	139.29	13.8	11.8	13	17.3	13	15.3	0	0	0	0	0	0	0	104;143;166;277;417;420;430
P09651	P09651	Heterogeneous nuclear ribonucleoprotein A1;Heterogeneous nuclear ribonucleoprotein A1, N-terminally processed	HNRNPA1	P09651 Heterogeneous nuclear ribonucleoprotein A1 OS=Homo sapiens OX=9606 GN=HNRNPA1 PE=1 SV=5	1	13	13	6	32	38.746	372	323.31	32	32	32	32	32	32	6256600	818020	985280	1024200	743760	623080	708330	3;105;166;350
P09661	P09661	U2 small nuclear ribonucleoprotein A	SNRPA1	P09661 U2 small nuclear ribonucleoprotein A OS=Homo sapiens OX=9606 GN=SNRPA1 PE=1 SV=2	1	3	3	3	11.8	28.415	255	12.969	11.8	11.8	11.8	8.2	11.8	8.2	77118	0	0	0	0	11648	0	67;138
P09874	P09874	Poly [ADP-ribose] polymerase 1	PARP1	P09874 Poly [ADP-ribose] polymerase 1 OS=Homo sapiens OX=9606 GN=PARP1 PE=1 SV=4	1	13	13	13	16.2	113.08	1014	132.39	14.7	16.2	13.2	10.3	16.2	13	4025100	774240	759420	819510	394110	436900	383170	119;148;165;196;253;621;629;637;683;852
P09884	P09884	DNA polymerase alpha catalytic subunit	POLA1	P09884 DNA polymerase alpha catalytic subunit OS=Homo sapiens OX=9606 GN=POLA1 PE=1 SV=2	1	2	2	2	2.3	165.91	1462	9.4171	1.2	2.3	1	1.2	2.3	1.2	62957	0	0	0	0	1911.7	0	1054
P09936	P09936	Ubiquitin carboxyl-terminal hydrolase isozyme L1	UCHL1	P09936 Ubiquitin carboxyl-terminal hydrolase isozyme L1 OS=Homo sapiens OX=9606 GN=UCHL1 PE=1 SV=2	1	5	5	5	32.7	24.824	223	44.621	30.9	32.7	25.1	22.9	32.7	32.7	119490	13662	16109	0	24163	18994	17837	135
P09960	P09960	Leukotriene A-4 hydrolase	LTA4H	P09960 Leukotriene A-4 hydrolase OS=Homo sapiens OX=9606 GN=LTA4H PE=1 SV=2	1	8	8	8	14.6	69.284	611	45.347	12.1	7.7	9.8	11.1	12.3	12.3	77586	0	0	0	0	0	14283	20;58;73;337;414;580
P09972	P09972	Fructose-bisphosphate aldolase C	ALDOC	P09972 Fructose-bisphosphate aldolase C OS=Homo sapiens OX=9606 GN=ALDOC PE=1 SV=2	1	7	3	3	28.6	39.455	364	20.432	8.8	13.2	13.2	13.2	28.6	20.9	65103	0	0	0	0	0	11762	147;230;330
P0C0L5;P0C0L4	P0C0L5;P0C0L4	Complement C4-B;Complement C4 beta chain;Complement C4-B alpha chain;C4a anaphylatoxin;C4b-B;C4d-B;Complement C4 gamma chain;Complement C4-A;Complement C4 beta chain;Complement C4-A alpha chain;C4a anaphylatoxin;C4b-A;C4d-A;Complement C4 gamma chain	C4B;C4A	P0C0L5 Complement C4-B OS=Homo sapiens OX=9606 GN=C4B PE=1 SV=2;P0C0L4 Complement C4-A OS=Homo sapiens OX=9606 GN=C4A PE=1 SV=2	2	1	1	1	0.7	192.75	1744	4.6152	0	0.7	0.7	0	0	0	26539	0	0	10788	0	0	0
P0C0S5;Q71UI9;Q99878;Q96KK5;Q16777;Q93077;Q7L7L0;Q6FI13;P20671;P0C0S8;P04908;Q96QV6;P16104;Q8IUE6	P0C0S5;Q71UI9	Histone H2A.Z;Histone H2A.V	H2AFZ;H2AFV	P0C0S5 Histone H2A.Z OS=Homo sapiens OX=9606 GN=H2AFZ PE=1 SV=2;Q71UI9 Histone H2A.V OS=Homo sapiens OX=9606 GN=H2AFV PE=1 SV=3	14	7	7	5	39.1	13.553	128	44.194	39.1	39.1	39.1	32	39.1	39.1	590560	95410	71171	102280	0	58226	116320	5;8;12;14;116
P0C7V7;P67812	P0C7V7;P67812	Putative signal peptidase complex catalytic subunit SEC11B;Signal peptidase complex catalytic subunit SEC11A	SEC11B;SEC11A	P0C7V7 Putative signal peptidase complex catalytic subunit SEC11B OS=Homo sapiens OX=9606 GN=SEC11B PE=5 SV=1;P67812 Signal peptidase complex catalytic subunit SEC11A OS=Homo sapiens OX=9606 GN=SEC11A PE=1 SV=1	2	2	2	2	12.7	19.159	166	8.1966	12.7	12.7	7.8	12.7	12.7	12.7	41065	0	0	0	0	0	5471.4	101
P0CB47	P0CB47	Putative upstream-binding factor 1-like protein 1	UBTFL1	P0CB47 Upstream-binding factor 1-like protein 1 OS=Homo sapiens OX=9606 GN=UBTFL1 PE=3 SV=1	1	1	1	1	2.8	46.134	393	-2	0	2.8	2.8	2.8	2.8	2.8	0	0	0	0	0	0	0	278
P0DMN0;P0DMM9;P50226;P50225	P0DMN0;P0DMM9;P50226;P50225	Sulfotransferase 1A4;Sulfotransferase 1A3;Sulfotransferase 1A2;Sulfotransferase 1A1	SULT1A4;SULT1A3;SULT1A2;SULT1A1	P0DMN0 Sulfotransferase 1A4 OS=Homo sapiens OX=9606 GN=SULT1A4 PE=1 SV=1;P0DMM9 Sulfotransferase 1A3 OS=Homo sapiens OX=9606 GN=SULT1A3 PE=1 SV=1;P50226 Sulfotransferase 1A2 OS=Homo sapiens OX=9606 GN=SULT1A2 PE=1 SV=2;P50225 Sulfotransferase 1A1 OS=Homo s	4	2	2	2	8.1	34.196	295	10.235	8.1	8.1	8.1	4.4	0	0	120250	33023	33956	38757	0	0	0
P0DMV9;P0DMV8	P0DMV9;P0DMV8	Heat shock 70 kDa protein 1B;Heat shock 70 kDa protein 1A	HSPA1B;HSPA1A	P0DMV9 Heat shock 70 kDa protein 1B OS=Homo sapiens OX=9606 GN=HSPA1B PE=1 SV=1;P0DMV8 Heat shock 70 kDa protein 1A OS=Homo sapiens OX=9606 GN=HSPA1A PE=1 SV=1	2	9	7	7	16.7	70.051	641	35.645	10.9	15.3	10.1	11.9	15.3	15.3	105000	0	0	0	0	0	19802	71;77;88;246;328;524;539
P0DN76;Q01081;Q8WU68	P0DN76;Q01081;Q8WU68	Splicing factor U2AF 35 kDa subunit;Splicing factor U2AF 26 kDa subunit	U2AF1;U2AF1L4	P0DN76 Splicing factor U2AF 35 kDa subunit-like protein OS=Homo sapiens OX=9606 GN=U2AF1L5 PE=1 SV=1;Q01081 Splicing factor U2AF 35 kDa subunit OS=Homo sapiens OX=9606 GN=U2AF1 PE=1 SV=3;Q8WU68 Splicing factor U2AF 26 kDa subunit OS=Homo sapiens OX=9606 GN	3	2	2	2	10	27.872	240	25.555	10	10	10	10	10	10	0	0	0	0	0	0	0	15;175
P0DN79;P35520	P0DN79;P35520	Cystathionine beta-synthase	CBS	P0DN79 Cystathionine beta-synthase-like protein OS=Homo sapiens OX=9606 GN=CBSL PE=1 SV=1;P35520 Cystathionine beta-synthase OS=Homo sapiens OX=9606 GN=CBS PE=1 SV=2	2	11	11	9	21.4	60.586	551	51.883	11.1	16.9	17.1	18.3	16.9	19.6	194330	27032	29131	21109	30108	26954	33235	211;325;384;405;481
P0DOX5;P01857;P01860	P0DOX5;P01857;P01860	Ig gamma-1 chain C region;Ig gamma-3 chain C region	IGHG1;IGHG3	P0DOX5 Immunoglobulin gamma-1 heavy chain OS=Homo sapiens OX=9606 PE=1 SV=2;P01857 Immunoglobulin heavy constant gamma 1 OS=Homo sapiens OX=9606 GN=IGHG1 PE=1 SV=1;P01860 Immunoglobulin heavy constant gamma 3 OS=Homo sapiens OX=9606 GN=IGHG3 PE=1 SV=2	3	1	1	1	2.7	49.328	449	3.791	2.7	2.7	2.7	2.7	2.7	2.7	1154900	0	0	0	0	0	128280
P0DP25;P0DP24;P0DP23	P0DP25;P0DP24;P0DP23			P0DP25 Calmodulin-3 OS=Homo sapiens OX=9606 GN=CALM3 PE=1 SV=1;P0DP24 Calmodulin-2 OS=Homo sapiens OX=9606 GN=CALM2 PE=1 SV=1;P0DP23 Calmodulin-1 OS=Homo sapiens OX=9606 GN=CALM1 PE=1 SV=1	3	3	3	2	32.9	16.837	149	49.088	19.5	24.2	19.5	19.5	19.5	32.9	153760	0	0	0	0	0	30781	95
P0DPI2;A0A0B4J2D5	P0DPI2;A0A0B4J2D5			P0DPI2 Glutamine amidotransferase-like class 1 domain-containing protein 3A, mitochondrial OS=Homo sapiens OX=9606 GN=GATD3A PE=1 SV=1;A0A0B4J2D5 Glutamine amidotransferase-like class 1 domain-containing protein 3B, mitochondrial OS=Homo sapiens OX=9606 GN	2	3	3	2	17.9	28.17	268	9.7844	8.2	13.1	14.6	13.1	0	3.4	0	0	0	0	0	0	0	151;203
P10070	P10070	Zinc finger protein GLI2	GLI2	P10070 Zinc finger protein GLI2 OS=Homo sapiens OX=9606 GN=GLI2 PE=1 SV=4	1	2	2	1	1.3	167.78	1586	7.5548	0.6	0.6	0.6	0.6	0.6	1.3	75927	0	0	0	0	0	15802	562
P10155	P10155	60 kDa SS-A/Ro ribonucleoprotein	TROVE2	P10155 60 kDa SS-A/Ro ribonucleoprotein OS=Homo sapiens OX=9606 GN=RO60 PE=1 SV=2	1	5	5	5	13	60.67	538	20.938	9.3	7.1	13	10.4	13	9.3	231740	25381	0	34481	0	45449	44134	170;200;359
P10412;P22492;Q02539;P16402	P10412;P22492;Q02539;P16402	Histone H1.4;Histone H1t;Histone H1.1;Histone H1.3	HIST1H1E;HIST1H1T;HIST1H1A;HIST1H1D	P10412 Histone H1.4 OS=Homo sapiens OX=9606 GN=HIST1H1E PE=1 SV=2;P22492 Histone H1t OS=Homo sapiens OX=9606 GN=HIST1H1T PE=2 SV=4;Q02539 Histone H1.1 OS=Homo sapiens OX=9606 GN=HIST1H1A PE=1 SV=3;P16402 Histone H1.3 OS=Homo sapiens OX=9606 GN=HIST1H1D PE=	4	2	2	1	16	21.865	219	19.363	16	16	16	16	16	9.1	0	0	0	0	0	0	0	17;75
P10586;P23468;Q13332	P10586;P23468;Q13332	Receptor-type tyrosine-protein phosphatase F;Receptor-type tyrosine-protein phosphatase delta;Receptor-type tyrosine-protein phosphatase S	PTPRF;PTPRD;PTPRS	P10586 Receptor-type tyrosine-protein phosphatase F OS=Homo sapiens OX=9606 GN=PTPRF PE=1 SV=2;P23468 Receptor-type tyrosine-protein phosphatase delta OS=Homo sapiens OX=9606 GN=PTPRD PE=1 SV=2;Q13332 Receptor-type tyrosine-protein phosphatase S OS=Homo sa	3	1	1	1	0.6	212.88	1907	4.3359	0.6	0.6	0.6	0	0	0	0	0	0	0	0	0	0	1665
P10599	P10599	Thioredoxin	TXN	P10599 Thioredoxin OS=Homo sapiens OX=9606 GN=TXN PE=1 SV=3	1	4	4	4	38.1	11.737	105	175.73	38.1	38.1	38.1	38.1	38.1	28.6	256890	0	0	0	0	0	23685	8;39;81
P10619	P10619	Lysosomal protective protein;Lysosomal protective protein 32 kDa chain;Lysosomal protective protein 20 kDa chain	CTSA	P10619 Lysosomal protective protein OS=Homo sapiens OX=9606 GN=CTSA PE=1 SV=2	1	1	1	1	2.3	54.465	480	5.0498	2.3	2.3	2.3	2.3	2.3	2.3	246250	0	0	0	0	0	31368
P10620	P10620	Microsomal glutathione S-transferase 1	MGST1	P10620 Microsomal glutathione S-transferase 1 OS=Homo sapiens OX=9606 GN=MGST1 PE=1 SV=1	1	2	2	2	18.1	17.598	155	31.214	18.1	18.1	18.1	18.1	18.1	18.1	1266500	94481	76885	92124	120350	145990	150060
P10644	P10644	cAMP-dependent protein kinase type I-alpha regulatory subunit;cAMP-dependent protein kinase type I-alpha regulatory subunit, N-terminally processed	PRKAR1A	P10644 cAMP-dependent protein kinase type I-alpha regulatory subunit OS=Homo sapiens OX=9606 GN=PRKAR1A PE=1 SV=1	1	2	2	2	7.1	42.981	381	8.6587	2.9	2.9	2.9	7.1	2.9	7.1	0	0	0	0	0	0	0	134;367
P10768	P10768	S-formylglutathione hydrolase	ESD	P10768 S-formylglutathione hydrolase OS=Homo sapiens OX=9606 GN=ESD PE=1 SV=2	1	4	4	3	20.9	31.462	282	14.832	9.6	9.6	16.3	11.7	9.6	5	6228.5	0	0	0	1251.2	0	0	10;198
P10809	P10809	60 kDa heat shock protein, mitochondrial	HSPD1	P10809 60 kDa heat shock protein, mitochondrial OS=Homo sapiens OX=9606 GN=HSPD1 PE=1 SV=2	1	7	7	7	14.7	61.054	573	35.075	8.2	9.2	7.7	12.4	12.9	10.6	952460	136340	100200	123190	118270	178590	128260	249
P10826;P10276	P10826;P10276	Retinoic acid receptor beta;Retinoic acid receptor alpha	RARB;RARA	P10826 Retinoic acid receptor beta OS=Homo sapiens OX=9606 GN=RARB PE=1 SV=2;P10276 Retinoic acid receptor alpha OS=Homo sapiens OX=9606 GN=RARA PE=1 SV=2	2	1	1	1	3.3	50.489	455	-2	0	3.3	0	0	0	0	0	0	0	0	0	0	0
P11021	P11021	78 kDa glucose-regulated protein	HSPA5	P11021 Endoplasmic reticulum chaperone BiP OS=Homo sapiens OX=9606 GN=HSPA5 PE=1 SV=2	1	19	18	16	37	72.332	654	129.03	27.8	29.1	31.3	30.1	23.9	32.1	983540	153570	174200	173380	106490	123200	123890	96;213;268;326;352;376;547;573
P11047;Q9Y6N6	P11047	Laminin subunit gamma-1	LAMC1	P11047 Laminin subunit gamma-1 OS=Homo sapiens OX=9606 GN=LAMC1 PE=1 SV=3	2	12	12	11	7.8	177.6	1609	99.377	6.9	7.8	7.1	1.8	1.6	0.9	709550	204000	201820	208100	14189	0	0	151;302;308;466
P11117	P11117	Lysosomal acid phosphatase	ACP2	P11117 Lysosomal acid phosphatase OS=Homo sapiens OX=9606 GN=ACP2 PE=1 SV=3	1	1	1	1	2.6	48.344	423	4.7442	2.6	2.6	2.6	2.6	2.6	2.6	0	0	0	0	0	0	0	153
P11142;P54652;P34931	P11142	Heat shock cognate 71 kDa protein	HSPA8	P11142 Heat shock cognate 71 kDa protein OS=Homo sapiens OX=9606 GN=HSPA8 PE=1 SV=1	3	25	25	22	40.6	70.897	646	323.31	35.6	37.2	39	36.2	39	31.3	5743900	721240	704000	721240	651960	614980	614890	56;71;88;108;159;187;246;328;524;539;597
P11166	P11166	Solute carrier family 2, facilitated glucose transporter member 1	SLC2A1	P11166 Solute carrier family 2, facilitated glucose transporter member 1 OS=Homo sapiens OX=9606 GN=SLC2A1 PE=1 SV=2	1	1	1	1	2	54.083	492	6.3104	2	2	2	2	2	2	90423	0	0	0	0	0	13764
P11169;Q8TDB8	P11169;Q8TDB8	Solute carrier family 2, facilitated glucose transporter member 3;Solute carrier family 2, facilitated glucose transporter member 14	SLC2A3;SLC2A14	P11169 Solute carrier family 2, facilitated glucose transporter member 3 OS=Homo sapiens OX=9606 GN=SLC2A3 PE=1 SV=1;Q8TDB8 Solute carrier family 2, facilitated glucose transporter member 14 OS=Homo sapiens OX=9606 GN=SLC2A14 PE=2 SV=1	2	2	2	2	4.2	53.924	496	7.1268	1.8	4.2	1.8	1.8	4.2	4.2	66526	0	0	0	0	0	9856.2	115
P11171	P11171	Protein 4.1	EPB41	P11171 Protein 4.1 OS=Homo sapiens OX=9606 GN=EPB41 PE=1 SV=4	1	1	1	1	1	97.016	864	7.3718	1	1	1	1	1	1	0	0	0	0	0	0	0	506
P11172	P11172	Uridine 5-monophosphate synthase;Orotate phosphoribosyltransferase;Orotidine 5-phosphate decarboxylase	UMPS	P11172 Uridine 5-monophosphate synthase OS=Homo sapiens OX=9606 GN=UMPS PE=1 SV=1	1	1	1	1	2.1	52.221	480	3.8683	0	0	0	2.1	2.1	2.1	0	0	0	0	0	0	0	314
P11177	P11177	Pyruvate dehydrogenase E1 component subunit beta, mitochondrial	PDHB	P11177 Pyruvate dehydrogenase E1 component subunit beta, mitochondrial OS=Homo sapiens OX=9606 GN=PDHB PE=1 SV=3	1	3	3	3	15	39.233	359	12.968	7.8	15	3.3	7.8	0	0	9649.7	0	5254.5	0	0	0	0
P11182	P11182	Lipoamide acyltransferase component of branched-chain alpha-keto acid dehydrogenase complex, mitochondrial	DBT	P11182 Lipoamide acyltransferase component of branched-chain alpha-keto acid dehydrogenase complex, mitochondrial OS=Homo sapiens OX=9606 GN=DBT PE=1 SV=3	1	1	1	1	3.7	53.486	482	5.8145	0	3.7	3.7	3.7	3.7	0	0	0	0	0	0	0	0	440
P11216	P11216	Glycogen phosphorylase, brain form	PYGB	P11216 Glycogen phosphorylase, brain form OS=Homo sapiens OX=9606 GN=PYGB PE=1 SV=5	1	4	4	4	5.6	96.695	843	105.47	3	4.3	4.3	5.6	4.3	4.3	680450	92426	105640	97116	90236	91115	94151
P11245	P11245	Arylamine N-acetyltransferase 2	NAT2	P11245 Arylamine N-acetyltransferase 2 OS=Homo sapiens OX=9606 GN=NAT2 PE=1 SV=1	1	1	1	1	4.1	33.542	290	6.131	4.1	4.1	4.1	0	4.1	4.1	0	0	0	0	0	0	0	188
P11310	P11310	Medium-chain specific acyl-CoA dehydrogenase, mitochondrial	ACADM	P11310 Medium-chain specific acyl-CoA dehydrogenase, mitochondrial OS=Homo sapiens OX=9606 GN=ACADM PE=1 SV=1	1	3	3	2	10.5	46.588	421	12.251	2.1	2.1	7.6	7.6	2.1	7.6	181450	0	0	0	0	0	20750	279
P11387	P11387	DNA topoisomerase 1	TOP1	P11387 DNA topoisomerase 1 OS=Homo sapiens OX=9606 GN=TOP1 PE=1 SV=2	1	7	7	5	9.2	90.725	765	29.993	6.5	3.7	5.9	5.9	4.6	6.3	0	0	0	0	0	0	0	218;271;336;347;549
P11388	P11388	DNA topoisomerase 2-alpha	TOP2A	P11388 DNA topoisomerase 2-alpha OS=Homo sapiens OX=9606 GN=TOP2A PE=1 SV=3	1	13	13	9	9.7	174.38	1531	62.733	5.8	6	6.9	6.7	8.2	8	404400	56699	66304	50111	60750	49965	53773	261;480;535;735;827;967;1011;1028;1459
P11413	P11413	Glucose-6-phosphate 1-dehydrogenase	G6PD	P11413 Glucose-6-phosphate 1-dehydrogenase OS=Homo sapiens OX=9606 GN=G6PD PE=1 SV=4	1	2	2	2	5.4	59.256	515	8.5061	5.4	2.1	3.3	5.4	3.3	5.4	0	0	0	0	0	0	0	386;497
P11586;Q6UB35	P11586	C-1-tetrahydrofolate synthase, cytoplasmic;Methylenetetrahydrofolate dehydrogenase;Methenyltetrahydrofolate cyclohydrolase;Formyltetrahydrofolate synthetase;C-1-tetrahydrofolate synthase, cytoplasmic, N-terminally processed	MTHFD1	P11586 C-1-tetrahydrofolate synthase, cytoplasmic OS=Homo sapiens OX=9606 GN=MTHFD1 PE=1 SV=3	2	9	9	9	11.4	101.56	935	78.613	9.8	9.8	6	11.4	10.3	8.2	1642300	114680	126630	143450	176500	179620	186320	21;262;297;302;370;684;784
P11717	P11717	Cation-independent mannose-6-phosphate receptor	IGF2R	P11717 Cation-independent mannose-6-phosphate receptor OS=Homo sapiens OX=9606 GN=IGF2R PE=1 SV=3	1	6	6	6	2.4	274.37	2491	23.262	1.5	2.4	1.5	1.1	2.1	2.1	427430	79985	43353	61102	59764	59052	61653	183;808
P11766	P11766	Alcohol dehydrogenase class-3	ADH5	P11766 Alcohol dehydrogenase class-3 OS=Homo sapiens OX=9606 GN=ADH5 PE=1 SV=4	1	4	4	4	14.7	39.724	374	37.403	14.7	14.7	14.7	14.7	14.7	10.7	63577	0	0	0	0	0	6259.6	107;323;366
P11802	P11802	Cyclin-dependent kinase 4	CDK4	P11802 Cyclin-dependent kinase 4 OS=Homo sapiens OX=9606 GN=CDK4 PE=1 SV=2	1	1	1	1	4.6	33.729	303	5.9231	4.6	4.6	4.6	0	4.6	0	0	0	0	0	0	0	0	35
P11908;P21108	P11908	Ribose-phosphate pyrophosphokinase 2	PRPS2	P11908 Ribose-phosphate pyrophosphokinase 2 OS=Homo sapiens OX=9606 GN=PRPS2 PE=1 SV=2	2	3	1	1	13.8	34.769	318	13.661	13.8	13.8	13.8	13.8	13.8	13.8	205120	0	0	0	0	0	24327	212
P11940;Q9H361;Q96DU9;Q4VXU2	P11940;Q9H361	Polyadenylate-binding protein 1;Polyadenylate-binding protein 3	PABPC1;PABPC3	P11940 Polyadenylate-binding protein 1 OS=Homo sapiens OX=9606 GN=PABPC1 PE=1 SV=2;Q9H361 Polyadenylate-binding protein 3 OS=Homo sapiens OX=9606 GN=PABPC3 PE=1 SV=2	4	15	15	10	22.5	70.67	636	116.82	22.5	22.5	20.8	22.5	20.8	22.5	1464000	246840	224590	223410	178210	195670	185800	78;104;231;259;333;361;512;606
P12004	P12004	Proliferating cell nuclear antigen	PCNA	P12004 Proliferating cell nuclear antigen OS=Homo sapiens OX=9606 GN=PCNA PE=1 SV=1	1	2	2	2	11.1	28.768	261	17.034	11.1	5.4	11.1	11.1	11.1	11.1	77502	0	0	0	0	0	13576	248
P12081	P12081	Histidine--tRNA ligase, cytoplasmic	HARS	P12081 Histidine--tRNA ligase, cytoplasmic OS=Homo sapiens OX=9606 GN=HARS PE=1 SV=2	1	2	2	2	4.3	57.41	509	7.4554	4.3	4.3	4.3	2.4	4.3	2.4	0	0	0	0	0	0	0	106
P12235	P12235	ADP/ATP translocase 1	SLC25A4	P12235 ADP/ATP translocase 1 OS=Homo sapiens OX=9606 GN=SLC25A4 PE=1 SV=4	1	6	1	1	21.8	33.064	298	5.1688	15.1	21.8	11.7	17.8	11.7	17.8	0	0	0	0	0	0	0	96;199;272
P12236	P12236	ADP/ATP translocase 3;ADP/ATP translocase 3, N-terminally processed	SLC25A6	P12236 ADP/ATP translocase 3 OS=Homo sapiens OX=9606 GN=SLC25A6 PE=1 SV=4	1	11	11	3	33.6	32.866	298	89.832	23.5	26.8	20.1	23.5	21.5	26.2	586710	100900	103440	122480	69292	44468	81507	96;105;147;166;199;272
P12268	P12268	Inosine-5-monophosphate dehydrogenase 2	IMPDH2	P12268 Inosine-5-monophosphate dehydrogenase 2 OS=Homo sapiens OX=9606 GN=IMPDH2 PE=1 SV=2	1	9	9	9	24.9	55.804	514	182.2	21	24.9	24.9	24.9	24.9	22.2	111830	0	0	0	0	0	6058.4	109;257;293;349;422;455;511
P12270	P12270	Nucleoprotein TPR	TPR	P12270 Nucleoprotein TPR OS=Homo sapiens OX=9606 GN=TPR PE=1 SV=3	1	2	2	1	1.3	267.29	2363	18.19	0.6	0	0.6	0.6	0.6	0.6	0	0	0	0	0	0	0	713
P12277	P12277	Creatine kinase B-type	CKB	P12277 Creatine kinase B-type OS=Homo sapiens OX=9606 GN=CKB PE=1 SV=1	1	6	6	6	12.3	42.644	381	33	12.3	12.3	12.3	12.3	12.1	12.3	252120	41879	37981	0	36036	34104	36234	11;298;304;307
P12429	P12429	Annexin A3	ANXA3	P12429 Annexin A3 OS=Homo sapiens OX=9606 GN=ANXA3 PE=1 SV=3	1	2	2	2	6.5	36.375	323	11.241	6.5	6.5	0	6.5	6.5	6.5	75829	0	0	0	0	0	13529	293
P12532;P17540	P12532	Creatine kinase U-type, mitochondrial	CKMT1A	P12532 Creatine kinase U-type, mitochondrial OS=Homo sapiens OX=9606 GN=CKMT1A PE=1 SV=1	2	4	4	4	13.4	47.036	417	49.144	13.4	13.4	13.4	9.6	13.4	7.2	163000	35782	22716	26629	0	22950	0	58;416
P12694	P12694	2-oxoisovalerate dehydrogenase subunit alpha, mitochondrial	BCKDHA	P12694 2-oxoisovalerate dehydrogenase subunit alpha, mitochondrial OS=Homo sapiens OX=9606 GN=BCKDHA PE=1 SV=2	1	1	1	1	2.9	50.47	445	4.2116	2.9	2.9	2.9	2.9	2.9	2.9	0	0	0	0	0	0	0	107
P12755	P12755	Ski oncogene	SKI	P12755 Ski oncogene OS=Homo sapiens OX=9606 GN=SKI PE=1 SV=1	1	1	1	1	2.5	80.004	728	-2	0	2.5	2.5	2.5	2.5	2.5	0	0	0	0	0	0	0
P12814	P12814	Alpha-actinin-1	ACTN1	P12814 Alpha-actinin-1 OS=Homo sapiens OX=9606 GN=ACTN1 PE=1 SV=2	1	10	10	5	15.1	103.06	892	116.2	13.8	10.4	8.4	11.8	15.1	15.1	600240	66616	71510	73913	60211	68583	69278	35;162;195;398;436;704
P12956	P12956	X-ray repair cross-complementing protein 6	XRCC6	P12956 X-ray repair cross-complementing protein 6 OS=Homo sapiens OX=9606 GN=XRCC6 PE=1 SV=2	1	14	14	13	24.6	69.842	609	265.26	18.9	18.1	20.2	22.7	22.5	21.2	890160	142640	118850	126700	124370	115670	129090	100;114;317;338;357;556;565;575;605
P13010	P13010	X-ray repair cross-complementing protein 5	XRCC5	P13010 X-ray repair cross-complementing protein 5 OS=Homo sapiens OX=9606 GN=XRCC5 PE=1 SV=3	1	20	20	20	20.5	82.704	732	155.95	19	17.9	20.2	19.3	19	18.6	1555300	221130	240710	232730	217300	217920	205320	144;155;325;338;347;439;565;648;665
P13051	P13051	Uracil-DNA glycosylase	UNG	P13051 Uracil-DNA glycosylase OS=Homo sapiens OX=9606 GN=UNG PE=1 SV=2	1	3	3	3	8	34.645	313	35.327	8	8	8	8	8	8	0	0	0	0	0	0	0	100;108;295
P13073	P13073	Cytochrome c oxidase subunit 4 isoform 1, mitochondrial	COX4I1	P13073 Cytochrome c oxidase subunit 4 isoform 1, mitochondrial OS=Homo sapiens OX=9606 GN=COX4I1 PE=1 SV=1	1	1	1	1	10.7	19.576	169	9.6304	10.7	10.7	10.7	10.7	10.7	10.7	0	0	0	0	0	0	0	53
P13535;Q9UKX3;Q9Y623;P12882;P11055;Q9UKX2	P13535;Q9UKX3;Q9Y623;P12882;P11055;Q9UKX2	Myosin-8;Myosin-13;Myosin-4;Myosin-1;Myosin-3;Myosin-2	MYH8;MYH13;MYH4;MYH1;MYH3;MYH2	P13535 Myosin-8 OS=Homo sapiens OX=9606 GN=MYH8 PE=1 SV=3;Q9UKX3 Myosin-13 OS=Homo sapiens OX=9606 GN=MYH13 PE=2 SV=2;Q9Y623 Myosin-4 OS=Homo sapiens OX=9606 GN=MYH4 PE=2 SV=2;P12882 Myosin-1 OS=Homo sapiens OX=9606 GN=MYH1 PE=1 SV=3;P11055 Myosin-3 OS=Hom	6	1	1	1	0.5	222.76	1937	4.0062	0	0	0.5	0	0.5	0.5	0	0	0	0	0	0	0	1421
P13611	P13611	Versican core protein	VCAN	P13611 Versican core protein OS=Homo sapiens OX=9606 GN=VCAN PE=1 SV=3	1	2	2	2	0.6	372.82	3396	8.1946	0.6	0.6	0.6	0.4	0.6	0.6	0	0	0	0	0	0	0	347;3182
P13637	P13637	Sodium/potassium-transporting ATPase subunit alpha-3	ATP1A3	P13637 Sodium/potassium-transporting ATPase subunit alpha-3 OS=Homo sapiens OX=9606 GN=ATP1A3 PE=1 SV=3	1	1	1	1	1.4	111.75	1013	6.7851	1.4	1.4	1.4	0	1.4	1.4	0	0	0	0	0	0	0	44
P13639	P13639	Elongation factor 2	EEF2	P13639 Elongation factor 2 OS=Homo sapiens OX=9606 GN=EEF2 PE=1 SV=4	1	22	22	22	24.5	95.337	858	298.08	24.5	24.5	23.4	23.1	22	24.5	1364700	263940	270160	219670	134010	154950	128620	32;235;272;275;308;322;333;426;445;498;571;638
P13667	P13667	Protein disulfide-isomerase A4	PDIA4	P13667 Protein disulfide-isomerase A4 OS=Homo sapiens OX=9606 GN=PDIA4 PE=1 SV=2	1	13	13	12	21.7	72.932	645	118.53	18.9	18.9	21.7	21.7	21.7	20.9	114790	0	0	0	0	0	11511	245;272;335;346;362;485;533;616;629;637
P13674	P13674	Prolyl 4-hydroxylase subunit alpha-1	P4HA1	P13674 Prolyl 4-hydroxylase subunit alpha-1 OS=Homo sapiens OX=9606 GN=P4HA1 PE=1 SV=2	1	3	3	2	5.4	61.049	534	10.192	3.4	3.4	1.5	1.5	0	1.5	0	0	0	0	0	0	0	288;515
P13682;Q9Y6Q3;Q9HCZ1;Q5MCW4	P13682;Q9Y6Q3;Q9HCZ1;Q5MCW4	Zinc finger protein 35;Zinc finger protein 37 homolog;Zinc finger protein 334;Zinc finger protein 569	ZNF35;ZFP37;ZNF334;ZNF569	P13682 Zinc finger protein 35 OS=Homo sapiens OX=9606 GN=ZNF35 PE=1 SV=4;Q9Y6Q3 Zinc finger protein 37 homolog OS=Homo sapiens OX=9606 GN=ZFP37 PE=2 SV=3;Q9HCZ1 Zinc finger protein 334 OS=Homo sapiens OX=9606 GN=ZNF334 PE=1 SV=2;Q5MCW4 Zinc finger protein	4	2	1	1	4.6	59.089	527	4.1664	2.1	2.5	2.5	4.6	4.6	2.5	22843	0	0	0	0	0	3345.1	388
P13693;Q56UQ5	P13693;Q56UQ5	Translationally-controlled tumor protein;TPT1-like protein	TPT1	P13693 Translationally-controlled tumor protein OS=Homo sapiens OX=9606 GN=TPT1 PE=1 SV=1;Q56UQ5 TPT1-like protein OS=Homo sapiens OX=9606 PE=2 SV=2	2	4	4	4	16.9	19.595	172	15.74	7.6	15.7	15.7	15.7	15.7	16.9	44109	0	0	0	8946.4	14184	0	19;112
P13796	P13796	Plastin-2	LCP1	P13796 Plastin-2 OS=Homo sapiens OX=9606 GN=LCP1 PE=1 SV=6	1	5	4	2	10.4	70.288	627	14.491	5.3	5.3	7.2	3.3	1.4	3.3	43814	0	0	0	2907.2	0	0	82;294
P13797	P13797	Plastin-3	PLS3	P13797 Plastin-3 OS=Homo sapiens OX=9606 GN=PLS3 PE=1 SV=4	1	12	12	10	21.1	70.81	630	76.276	14.8	21.1	19.2	15.9	17.5	15.9	1018200	166880	146330	122970	75786	96747	100690	52;297;471;537;545;582;587
P13804	P13804	Electron transfer flavoprotein subunit alpha, mitochondrial	ETFA	P13804 Electron transfer flavoprotein subunit alpha, mitochondrial OS=Homo sapiens OX=9606 GN=ETFA PE=1 SV=1	1	1	1	1	3	35.079	333	-2	3	3	0	0	0	3	0	0	0	0	0	0	0	62
P13807	P13807	Glycogen [starch] synthase, muscle	GYS1	P13807 Glycogen [starch] synthase, muscle OS=Homo sapiens OX=9606 GN=GYS1 PE=1 SV=2	1	3	3	3	7.9	83.785	737	16.499	7.9	7.9	7.9	7.9	5.6	5.6	227490	48784	32061	66616	37846	0	0	286
P13861	P13861	cAMP-dependent protein kinase type II-alpha regulatory subunit	PRKAR2A	P13861 cAMP-dependent protein kinase type II-alpha regulatory subunit OS=Homo sapiens OX=9606 GN=PRKAR2A PE=1 SV=2	1	1	1	1	2.7	45.518	404	-2	2.7	2.7	2.7	2.7	2.7	2.7	0	0	0	0	0	0	0	379
P13984	P13984	General transcription factor IIF subunit 2	GTF2F2	P13984 General transcription factor IIF subunit 2 OS=Homo sapiens OX=9606 GN=GTF2F2 PE=1 SV=2	1	1	1	1	8	28.38	249	38.694	8	8	8	8	8	8	0	0	0	0	0	0	0	154
P13987	P13987	CD59 glycoprotein	CD59	P13987 CD59 glycoprotein OS=Homo sapiens OX=9606 GN=CD59 PE=1 SV=1	1	2	2	2	20.3	14.177	128	8.0592	8.6	20.3	0	20.3	20.3	20.3	0	0	0	0	0	0	0	66;90
P13995	P13995	Bifunctional methylenetetrahydrofolate dehydrogenase/cyclohydrolase, mitochondrial;NAD-dependent methylenetetrahydrofolate dehydrogenase;Methenyltetrahydrofolate cyclohydrolase	MTHFD2	P13995 Bifunctional methylenetetrahydrofolate dehydrogenase/cyclohydrolase, mitochondrial OS=Homo sapiens OX=9606 GN=MTHFD2 PE=1 SV=2	1	4	4	4	15.7	37.895	350	56.622	15.7	15.7	9.7	15.7	15.7	15.7	956810	161590	168040	154400	119410	109880	117550	50;88;152
P14174	P14174	Macrophage migration inhibitory factor	MIF	P14174 Macrophage migration inhibitory factor OS=Homo sapiens OX=9606 GN=MIF PE=1 SV=4	1	1	1	1	9.6	12.476	115	6.6044	9.6	9.6	9.6	9.6	9.6	9.6	2771400	0	0	0	0	0	183090
P14314	P14314	Glucosidase 2 subunit beta	PRKCSH	P14314 Glucosidase 2 subunit beta OS=Homo sapiens OX=9606 GN=PRKCSH PE=1 SV=2	1	4	4	4	9.3	59.425	528	47.911	4.9	7.8	4.4	9.3	9.3	7.8	0	0	0	0	0	0	0	149;196;376;464
P14324	P14324	Farnesyl pyrophosphate synthase	FDPS	P14324 Farnesyl pyrophosphate synthase OS=Homo sapiens OX=9606 GN=FDPS PE=1 SV=4	1	4	4	4	8.1	48.275	419	58.154	8.1	8.1	8.1	8.1	8.1	8.1	333260	0	0	0	0	0	38689	123;210
P14543	P14543	Nidogen-1	NID1	P14543 Nidogen-1 OS=Homo sapiens OX=9606 GN=NID1 PE=1 SV=3	1	1	1	1	0.9	136.38	1247	5.0198	0.9	0.9	0.9	0	0	0	321400	0	0	17865	0	0	0
P14550	P14550	Alcohol dehydrogenase [NADP(+)]	AKR1A1	P14550 Aldo-keto reductase family 1 member A1 OS=Homo sapiens OX=9606 GN=AKR1A1 PE=1 SV=3	1	5	5	5	16.6	36.573	325	27.624	10.5	16.6	15.4	16.6	15.4	15.4	0	0	0	0	0	0	0	85;127;141;263
P14618;P30613	P14618	Pyruvate kinase PKM	PKM	P14618 Pyruvate kinase PKM OS=Homo sapiens OX=9606 GN=PKM PE=1 SV=4	2	21	21	20	46	57.936	531	266.86	45.8	46	39	34.7	37.9	39.4	4867100	645270	697850	688300	452800	491410	474410	62;66;89;135;206;270;311;322;433
P14625;Q58FF3	P14625	Endoplasmin	HSP90B1	P14625 Endoplasmin OS=Homo sapiens OX=9606 GN=HSP90B1 PE=1 SV=1	2	20	18	18	24	92.468	803	172.07	23.2	24	22.7	22.3	20	19.8	339680	77433	65556	47365	33061	39523	33017	75;95;97;114;142;161;168;356;404;410;479;733
P14635	P14635	G2/mitotic-specific cyclin-B1	CCNB1	P14635 G2/mitotic-specific cyclin-B1 OS=Homo sapiens OX=9606 GN=CCNB1 PE=1 SV=1	1	1	1	1	3.7	48.337	433	6.2734	0	0	0	3.7	3.7	3.7	0	0	0	0	0	0	0	396
P14735	P14735	Insulin-degrading enzyme	IDE	P14735 Insulin-degrading enzyme OS=Homo sapiens OX=9606 GN=IDE PE=1 SV=4	1	1	1	1	1.8	117.97	1019	5.4819	1.8	1.8	1.8	1.8	1.8	1.8	136690	0	0	0	0	0	13491
P14866	P14866	Heterogeneous nuclear ribonucleoprotein L	HNRNPL	P14866 Heterogeneous nuclear ribonucleoprotein L OS=Homo sapiens OX=9606 GN=HNRNPL PE=1 SV=2	1	6	6	6	19.7	64.132	589	273.85	15.1	15.1	19.5	19.7	17.7	17.8	0	0	0	0	0	0	0	62;97;277;475;493
P14868	P14868	Aspartate--tRNA ligase, cytoplasmic	DARS	P14868 Aspartate--tRNA ligase, cytoplasmic OS=Homo sapiens OX=9606 GN=DARS PE=1 SV=2	1	5	5	5	10.8	57.136	501	32.409	10.8	8.4	10.8	10.8	10.8	8.4	5031900	605050	537930	592610	376450	377670	453980	103;383;453
P14927	P14927	Cytochrome b-c1 complex subunit 7	UQCRB	P14927 Cytochrome b-c1 complex subunit 7 OS=Homo sapiens OX=9606 GN=UQCRB PE=1 SV=2	1	2	2	2	24.3	13.53	111	9.2665	11.7	24.3	24.3	24.3	11.7	24.3	0	0	0	0	0	0	0	12;72
P15121	P15121	Aldose reductase	AKR1B1	P15121 Aldo-keto reductase family 1 member B1 OS=Homo sapiens OX=9606 GN=AKR1B1 PE=1 SV=3	1	5	5	4	22.2	35.853	316	31.264	22.2	13.6	22.2	19.6	22.2	19.6	0	0	0	0	0	0	0	86;179;263;308
P15170;Q8IYD1	P15170;Q8IYD1	Eukaryotic peptide chain release factor GTP-binding subunit ERF3A;Eukaryotic peptide chain release factor GTP-binding subunit ERF3B	GSPT1;GSPT2	P15170 Eukaryotic peptide chain release factor GTP-binding subunit ERF3A OS=Homo sapiens OX=9606 GN=GSPT1 PE=1 SV=1;Q8IYD1 Eukaryotic peptide chain release factor GTP-binding subunit ERF3B OS=Homo sapiens OX=9606 GN=GSPT2 PE=1 SV=2	2	6	6	6	11.2	55.755	499	59.608	11.2	11.2	7.4	7.2	8.8	11.2	1743600	259220	352230	147960	178750	285810	256420	152;208;213;309
P15291	P15291	Beta-1,4-galactosyltransferase 1;Lactose synthase A protein;N-acetyllactosamine synthase;Beta-N-acetylglucosaminylglycopeptide beta-1,4-galactosyltransferase;Beta-N-acetylglucosaminyl-glycolipid beta-1,4-galactosyltransferase;Processed beta-1,4-galactosyltransferase 1	B4GALT1	P15291 Beta-1,4-galactosyltransferase 1 OS=Homo sapiens OX=9606 GN=B4GALT1 PE=1 SV=5	1	1	1	1	3	43.92	398	8.9388	3	0	3	3	3	3	61615	0	0	0	0	0	8567.9
P15311	P15311	Ezrin	EZR	P15311 Ezrin OS=Homo sapiens OX=9606 GN=EZR PE=1 SV=4	1	9	9	3	12.6	69.412	586	127.18	12.6	12.6	12.6	12.6	12.6	12.6	4105200	625500	660210	596340	584690	502090	528250	60;79;254
P15531	P15531	Nucleoside diphosphate kinase A	NME1	P15531 Nucleoside diphosphate kinase A OS=Homo sapiens OX=9606 GN=NME1 PE=1 SV=1	1	6	2	1	36.2	17.149	152	28.454	18.4	29.6	36.2	29.6	29.6	29.6	0	0	0	0	0	0	0	26;31;56
P15586	P15586	N-acetylglucosamine-6-sulfatase	GNS	P15586 N-acetylglucosamine-6-sulfatase OS=Homo sapiens OX=9606 GN=GNS PE=1 SV=3	1	1	1	1	2.5	62.081	552	3.9484	0	0	0	0	2.5	2.5	0	0	0	0	0	0	0	266
P15880	P15880	40S ribosomal protein S2	RPS2	P15880 40S ribosomal protein S2 OS=Homo sapiens OX=9606 GN=RPS2 PE=1 SV=2	1	8	8	8	27	31.324	293	57.914	26.6	26.6	26.6	27	19.5	26.6	1789100	276540	206300	252270	243400	234660	232510	65;173;212;263;275
P15924	P15924	Desmoplakin	DSP	P15924 Desmoplakin OS=Homo sapiens OX=9606 GN=DSP PE=1 SV=3	1	2	2	2	0.9	331.77	2871	11.726	0.3	0	0.3	0.9	0	0	0	0	0	0	0	0	0	1056;1802
P15927	P15927	Replication protein A 32 kDa subunit	RPA2	P15927 Replication protein A 32 kDa subunit OS=Homo sapiens OX=9606 GN=RPA2 PE=1 SV=1	1	2	2	2	9.6	29.247	270	9.5472	0	6.7	6.7	9.6	6.7	9.6	0	0	0	0	0	0	0	231;235
P16152	P16152	Carbonyl reductase [NADPH] 1	CBR1	P16152 Carbonyl reductase [NADPH] 1 OS=Homo sapiens OX=9606 GN=CBR1 PE=1 SV=3	1	2	2	2	9	30.375	277	14.993	0	5.1	9	5.1	9	9	88397	0	0	0	0	0	12702	157
P16401	P16401	Histone H1.5	HIST1H1B	P16401 Histone H1.5 OS=Homo sapiens OX=9606 GN=HIST1H1B PE=1 SV=3	1	1	1	1	6.6	22.58	226	4.7068	0	0	6.6	6.6	0	0	0	0	0	0	0	0	0	78
P16403	P16403	Histone H1.2	HIST1H1C	P16403 Histone H1.2 OS=Homo sapiens OX=9606 GN=HIST1H1C PE=1 SV=2	1	2	1	1	16.4	21.364	213	5.9648	16.4	7	16.4	16.4	16.4	9.4	0	0	0	0	0	0	0	17;75
P16415	P16415	Zinc finger protein 823	ZNF823	P16415 Zinc finger protein 823 OS=Homo sapiens OX=9606 GN=ZNF823 PE=2 SV=2	1	2	1	1	7.4	70.27	610	4.058	2	7.4	7.4	0	5.4	0	0	0	0	0	0	0	0	218;484
P16422	P16422	Epithelial cell adhesion molecule	EPCAM	P16422 Epithelial cell adhesion molecule OS=Homo sapiens OX=9606 GN=EPCAM PE=1 SV=2	1	2	2	2	12.1	34.932	314	11.417	3.5	3.5	12.1	8.6	3.5	12.1	0	0	0	0	0	0	0	106;221
P16615	P16615	Sarcoplasmic/endoplasmic reticulum calcium ATPase 2	ATP2A2	P16615 Sarcoplasmic/endoplasmic reticulum calcium ATPase 2 OS=Homo sapiens OX=9606 GN=ATP2A2 PE=1 SV=1	1	2	2	2	2.5	114.76	1042	18.529	2.5	1.2	2.5	1.2	2.5	2.5	138760	0	0	0	0	0	17900	476
P16949	P16949	Stathmin	STMN1	P16949 Stathmin OS=Homo sapiens OX=9606 GN=STMN1 PE=1 SV=3	1	4	4	4	16.1	17.302	149	20.014	15.4	15.4	14.1	14.1	16.1	15.4	165670	0	0	0	0	0	34016	128
P17017;P17024;Q9BS34;P17030;Q7L945;Q32M78;Q99612;Q3KP31;Q8NDW4;Q8IYI8;Q08ER8;Q7Z3V5;Q9H7R0;Q8N972;Q96GE5;P15621;Q86YE8;Q96I27;Q8NHY6;Q08AG5;Q9Y2A4;Q8N7K0;Q8N8Z8;Q9NX65;Q9H0M5;Q8WXB4;Q9HCG1;Q86UE3;Q68EA5;Q8TBZ8;Q9BUY5;Q7Z3I7;Q14584;Q15973;Q8N8L2;Q499Z4;Q96BR6;Q8TA94;Q9BSK1;Q15937;Q9ULM2;O94892;C9JN71;Q147U1;Q9BR84;Q86TJ5;P52737;Q8N8E2;Q86UD4;Q6ZMS4;A8MT65;Q15935;Q96SR6;Q9BY31	P17017;P17024;Q9BS34;P17030;Q7L945;Q32M78	Zinc finger protein 14;Zinc finger protein 20;Zinc finger protein 670;Zinc finger protein 25;Zinc finger protein 627;Zinc finger protein 699	ZNF14;ZNF20;ZNF670;ZNF25;ZNF627;ZNF699	P17017 Zinc finger protein 14 OS=Homo sapiens OX=9606 GN=ZNF14 PE=2 SV=3;P17024 Zinc finger protein 20 OS=Homo sapiens OX=9606 GN=ZNF20 PE=1 SV=2;Q9BS34 Zinc finger protein 670 OS=Homo sapiens OX=9606 GN=ZNF670 PE=1 SV=1;P17030 Zinc finger protein 25 OS=Ho	54	3	2	0	11.7	75.353	642	9.5988	3.4	6.9	6.9	4.8	10.3	1.4	0	0	0	0	0	0	0	249;473;585
P17026;Q7Z7L9;Q86T29;Q9NYW8	P17026	Zinc finger protein 22	ZNF22	P17026 Zinc finger protein 22 OS=Homo sapiens OX=9606 GN=ZNF22 PE=1 SV=3	4	3	3	2	18.3	25.915	224	22.992	11.6	11.6	4.9	4.9	6.7	6.7	0	0	0	0	0	0	0	18;137
P17028	P17028	Zinc finger protein 24	ZNF24	P17028 Zinc finger protein 24 OS=Homo sapiens OX=9606 GN=ZNF24 PE=1 SV=4	1	1	1	1	4.1	42.155	368	6.4643	4.1	4.1	4.1	4.1	4.1	4.1	0	0	0	0	0	0	0	333
P17050	P17050	Alpha-N-acetylgalactosaminidase	NAGA	P17050 Alpha-N-acetylgalactosaminidase OS=Homo sapiens OX=9606 GN=NAGA PE=1 SV=2	1	1	1	1	2.4	46.564	411	3.9425	2.4	2.4	0	0	2.4	2.4	83788	0	0	0	0	0	13826
P17096	P17096	High mobility group protein HMG-I/HMG-Y	HMGA1	P17096 High mobility group protein HMG-I/HMG-Y OS=Homo sapiens OX=9606 GN=HMGA1 PE=1 SV=3	1	1	1	1	13.1	11.676	107	10.835	13.1	0	0	13.1	13.1	0	0	0	0	0	0	0	0	7
P17152	P17152	Transmembrane protein 11, mitochondrial	TMEM11	P17152 Transmembrane protein 11, mitochondrial OS=Homo sapiens OX=9606 GN=TMEM11 PE=1 SV=1	1	2	2	2	14.1	21.541	192	25.266	7.8	7.8	14.1	14.1	7.8	14.1	109200	0	0	21599	14146	15809	16606
P17174	P17174	Aspartate aminotransferase, cytoplasmic	GOT1	P17174 Aspartate aminotransferase, cytoplasmic OS=Homo sapiens OX=9606 GN=GOT1 PE=1 SV=3	1	3	3	2	9	46.247	413	13.239	9	9	5.8	5.8	9	9	63362	0	0	0	0	0	6053.3	214
P17302	P17302	Gap junction alpha-1 protein	GJA1	P17302 Gap junction alpha-1 protein OS=Homo sapiens OX=9606 GN=GJA1 PE=1 SV=2	1	4	4	4	11	43.008	382	21.215	11	7.3	10.7	6.5	11	6.3	0	0	0	0	0	0	0	13;134;136;243
P17480	P17480	Nucleolar transcription factor 1	UBTF	P17480 Nucleolar transcription factor 1 OS=Homo sapiens OX=9606 GN=UBTF PE=1 SV=1	1	2	2	2	3.1	89.405	764	6.9401	3.1	3.1	1.4	1.7	3.1	1.7	76142	0	0	0	0	0	8343.2	71
P17812	P17812	CTP synthase 1	CTPS1	P17812 CTP synthase 1 OS=Homo sapiens OX=9606 GN=CTPS1 PE=1 SV=2	1	6	6	3	13.9	66.69	591	22.41	6.6	6.6	8.5	8.5	13.9	6.6	126490	0	0	0	0	0	18145	306;309;460
P17844	P17844	Probable ATP-dependent RNA helicase DDX5	DDX5	P17844 Probable ATP-dependent RNA helicase DDX5 OS=Homo sapiens OX=9606 GN=DDX5 PE=1 SV=1	1	14	14	11	25.9	69.147	614	72.812	19.5	22	23.6	22	21.2	23.5	747310	76788	111500	115740	78069	125280	111990	44;45;56;197;236;343;351;388;437
P17858	P17858	ATP-dependent 6-phosphofructokinase, liver type	PFKL	P17858 ATP-dependent 6-phosphofructokinase, liver type OS=Homo sapiens OX=9606 GN=PFKL PE=1 SV=6	1	2	2	2	3.5	85.018	780	8.3133	3.5	2.1	3.5	3.5	3.5	2.1	0	0	0	0	0	0	0	395;713
P17948	P17948	Vascular endothelial growth factor receptor 1	FLT1	P17948 Vascular endothelial growth factor receptor 1 OS=Homo sapiens OX=9606 GN=FLT1 PE=1 SV=2	1	1	1	1	0.8	150.77	1338	-2	0.8	0.8	0.8	0.8	0	0.8	0	0	0	0	0	0	0	581
P17980	P17980	26S protease regulatory subunit 6A	PSMC3	P17980 26S proteasome regulatory subunit 6A OS=Homo sapiens OX=9606 GN=PSMC3 PE=1 SV=3	1	5	5	4	13.7	49.203	439	17.989	7.3	9.1	7.3	10.9	11.2	4.6	0	0	0	0	0	0	0	56;70;211;245
P17987	P17987	T-complex protein 1 subunit alpha	TCP1	P17987 T-complex protein 1 subunit alpha OS=Homo sapiens OX=9606 GN=TCP1 PE=1 SV=1	1	11	11	11	22.7	60.343	556	139.88	20.3	20.1	18.2	20.1	22.7	20.5	56226	0	0	0	0	0	3222	153;199;365;400;481;484;510;532;541
P18065	P18065	Insulin-like growth factor-binding protein 2	IGFBP2	P18065 Insulin-like growth factor-binding protein 2 OS=Homo sapiens OX=9606 GN=IGFBP2 PE=1 SV=2	1	1	1	1	7.1	34.814	325	3.7452	0	0	0	7.1	7.1	7.1	0	0	0	0	0	0	0	263
P18077	P18077	60S ribosomal protein L35a	RPL35A	P18077 60S ribosomal protein L35a OS=Homo sapiens OX=9606 GN=RPL35A PE=1 SV=2	1	3	3	3	31.8	12.538	110	53.961	31.8	31.8	31.8	31.8	31.8	31.8	0	0	0	0	0	0	0	8;29;45
P18085	P18085	ADP-ribosylation factor 4	ARF4	P18085 ADP-ribosylation factor 4 OS=Homo sapiens OX=9606 GN=ARF4 PE=1 SV=3	1	3	1	1	16.7	20.511	180	4.0244	16.7	16.7	16.7	11.1	11.1	11.1	45798	0	0	12229	0	0	0
P18124	P18124	60S ribosomal protein L7	RPL7	P18124 60S ribosomal protein L7 OS=Homo sapiens OX=9606 GN=RPL7 PE=1 SV=1	1	6	6	6	23	29.225	248	30.769	20.2	15.7	20.2	11.3	7.7	23	58369	0	0	0	0	0	12583	19;59;124;127;156
P18206	P18206	Vinculin	VCL	P18206 Vinculin OS=Homo sapiens OX=9606 GN=VCL PE=1 SV=4	1	7	7	7	7.4	123.8	1134	114.55	3.5	6.3	7.2	6.4	7.1	6.4	0	0	0	0	0	0	0	71;219;228;476;655;778;1020
P18583	P18583	Protein SON	SON	P18583 Protein SON OS=Homo sapiens OX=9606 GN=SON PE=1 SV=4	1	1	1	1	0.6	263.83	2426	4.8631	0	0.6	0.6	0.6	0.6	0.6	0	0	0	0	0	0	0	2055
P18621	P18621	60S ribosomal protein L17	RPL17	P18621 60S ribosomal protein L17 OS=Homo sapiens OX=9606 GN=RPL17 PE=1 SV=3	1	11	11	11	59.2	21.397	184	100.4	40.2	53.8	54.9	59.2	59.2	59.2	398640	52994	52373	56167	66008	55359	57570	13;27;46;74;96;159;167
P18669;Q8N0Y7;P15259	P18669	Phosphoglycerate mutase 1	PGAM1	P18669 Phosphoglycerate mutase 1 OS=Homo sapiens OX=9606 GN=PGAM1 PE=1 SV=2	3	11	11	11	35	28.804	254	221.97	28.3	28.3	28.3	30.7	30.7	30.7	365550	70908	83350	103260	22940	16938	28424	39;100;106;113;157
P18754	P18754	Regulator of chromosome condensation	RCC1	P18754 Regulator of chromosome condensation OS=Homo sapiens OX=9606 GN=RCC1 PE=1 SV=1	1	2	2	1	4.3	44.969	421	6.9966	1.9	1.9	1.9	1.9	1.9	4.3	125290	0	0	0	0	0	18393
P18858	P18858	DNA ligase 1	LIG1	P18858 DNA ligase 1 OS=Homo sapiens OX=9606 GN=LIG1 PE=1 SV=1	1	3	3	3	3.5	101.73	919	16.803	1.6	1.8	3.5	1.8	3.5	3.5	0	0	0	0	0	0	0	568;597
P18887	P18887	DNA repair protein XRCC1	XRCC1	P18887 DNA repair protein XRCC1 OS=Homo sapiens OX=9606 GN=XRCC1 PE=1 SV=2	1	1	1	1	1.6	69.476	633	-2	1.6	1.6	0	1.6	0	1.6	0	0	0	0	0	0	0	169
P19174	P19174	1-phosphatidylinositol 4,5-bisphosphate phosphodiesterase gamma-1	PLCG1	P19174 1-phosphatidylinositol 4,5-bisphosphate phosphodiesterase gamma-1 OS=Homo sapiens OX=9606 GN=PLCG1 PE=1 SV=1	1	2	2	1	2.5	148.53	1290	5.1636	0.9	0.9	2.5	0.9	0.9	0.9	0	0	0	0	0	0	0	389
P19338	P19338	Nucleolin	NCL	P19338 Nucleolin OS=Homo sapiens OX=9606 GN=NCL PE=1 SV=3	1	13	13	12	20.4	76.613	710	71.214	19.7	13.4	14.1	19.7	15.9	18.7	473860	0	0	84697	0	0	84125	116;124;324;348;398;403;477;513;577;624;646
P19367	P19367	Hexokinase-1	HK1	P19367 Hexokinase-1 OS=Homo sapiens OX=9606 GN=HK1 PE=1 SV=3	1	2	2	2	2.5	102.48	917	9.3012	2.5	1.1	1.1	1.1	2.5	2.5	0	0	0	0	0	0	0	24;333
P19623	P19623	Spermidine synthase	SRM	P19623 Spermidine synthase OS=Homo sapiens OX=9606 GN=SRM PE=1 SV=1	1	1	1	1	4.6	33.824	302	4.5735	4.6	4.6	4.6	4.6	4.6	4.6	0	0	0	0	0	0	0	135
P19784	P19784	Casein kinase II subunit alpha	CSNK2A2	P19784 Casein kinase II subunit alpha OS=Homo sapiens OX=9606 GN=CSNK2A2 PE=1 SV=1	1	2	2	1	8.6	41.213	350	7.727	8.6	8.6	8.6	0	8.6	8.6	0	0	0	0	0	0	0	261
P20042	P20042	Eukaryotic translation initiation factor 2 subunit 2	EIF2S2	P20042 Eukaryotic translation initiation factor 2 subunit 2 OS=Homo sapiens OX=9606 GN=EIF2S2 PE=1 SV=2	1	4	4	4	10.8	38.388	333	21.406	7.5	7.5	7.2	3.9	10.8	10.5	49443	0	0	0	0	0	8262.6	276;293
P20062	P20062	Transcobalamin-2	TCN2	P20062 Transcobalamin-2 OS=Homo sapiens OX=9606 GN=TCN2 PE=1 SV=3	1	1	1	1	5.2	47.534	427	5.7556	0	0	0	5.2	5.2	5.2	38756	0	0	0	0	0	9727.8
P20226	P20226	TATA-box-binding protein	TBP	P20226 TATA-box-binding protein OS=Homo sapiens OX=9606 GN=TBP PE=1 SV=2	1	1	1	1	4.4	37.698	339	4.7327	4.4	4.4	4.4	4.4	4.4	0	0	0	0	0	0	0	0	265
P20336	P20336	Ras-related protein Rab-3A	RAB3A	P20336 Ras-related protein Rab-3A OS=Homo sapiens OX=9606 GN=RAB3A PE=1 SV=1	1	1	1	1	6.8	24.984	220	4.1744	6.8	6.8	6.8	0	6.8	6.8	61808	0	0	0	0	0	2090.5
P20338	P20338	Ras-related protein Rab-4A	RAB4A	P20338 Ras-related protein Rab-4A OS=Homo sapiens OX=9606 GN=RAB4A PE=1 SV=3	1	1	1	1	7.3	24.389	218	4.605	0	0	0	7.3	7.3	7.3	29302	0	0	0	0	0	7780.8
P20339	P20339	Ras-related protein Rab-5A	RAB5A	P20339 Ras-related protein Rab-5A OS=Homo sapiens OX=9606 GN=RAB5A PE=1 SV=2	1	2	1	1	11.2	23.658	215	4.2342	11.2	11.2	11.2	11.2	3.7	3.7	0	0	0	0	0	0	0	116;183
P20340;Q53S08;Q9NRW1;Q9H0N0	P20340;Q53S08;Q9NRW1;Q9H0N0	Ras-related protein Rab-6A;Ras-related protein Rab-6B;Ras-related protein Rab-6C	RAB6A;RAB6C;RAB6B	P20340 Ras-related protein Rab-6A OS=Homo sapiens OX=9606 GN=RAB6A PE=1 SV=3;Q53S08 Ras-related protein Rab-6D OS=Homo sapiens OX=9606 GN=RAB6D PE=2 SV=1;Q9NRW1 Ras-related protein Rab-6B OS=Homo sapiens OX=9606 GN=RAB6B PE=1 SV=1;Q9H0N0 Ras-related protei	4	2	2	2	10.6	23.593	208	9.838	10.6	10.6	10.6	10.6	5.8	10.6	324080	0	0	0	0	0	22231	164
P20618	P20618	Proteasome subunit beta type-1	PSMB1	P20618 Proteasome subunit beta type-1 OS=Homo sapiens OX=9606 GN=PSMB1 PE=1 SV=2	1	3	3	3	14.5	26.489	241	46.953	14.5	14.5	14.5	14.5	14.5	14.5	134020	22708	24005	27636	20674	0	0	77
P20700	P20700	Lamin-B1	LMNB1	P20700 Lamin-B1 OS=Homo sapiens OX=9606 GN=LMNB1 PE=1 SV=2	1	4	4	3	7.7	66.408	586	42.098	7.7	4.6	7.7	7.7	6.8	7.7	0	0	0	0	0	0	0	271;483;532
P21291	P21291	Cysteine and glycine-rich protein 1	CSRP1	P21291 Cysteine and glycine-rich protein 1 OS=Homo sapiens OX=9606 GN=CSRP1 PE=1 SV=3	1	3	2	1	21.2	20.567	193	5.2006	9.3	5.2	4.1	9.3	17.1	0	0	0	0	0	0	0	0	141;173
P21333	P21333	Filamin-A	FLNA	P21333 Filamin-A OS=Homo sapiens OX=9606 GN=FLNA PE=1 SV=4	1	29	29	27	15.2	280.74	2647	323.31	10.5	11.2	11.4	13	12.7	12.8	2935800	499980	495550	463290	345210	348590	350520	92;299;626;700;781;837;891;916;994;1162;1294;1375;2000;2387;2513;2569;2575;2607;2621
P21399	P21399	Cytoplasmic aconitate hydratase	ACO1	P21399 Cytoplasmic aconitate hydratase OS=Homo sapiens OX=9606 GN=ACO1 PE=1 SV=3	1	1	1	1	1.1	98.398	889	5.9287	1.1	1.1	1.1	1.1	1.1	1.1	0	0	0	0	0	0	0	335
P21675	P21675	Transcription initiation factor TFIID subunit 1	TAF1	P21675 Transcription initiation factor TFIID subunit 1 OS=Homo sapiens OX=9606 GN=TAF1 PE=1 SV=2	1	1	1	1	0.5	212.67	1872	-2	0.5	0.5	0.5	0.5	0.5	0.5	0	0	0	0	0	0	0	544
P21741	P21741	Midkine	MDK	P21741 Midkine OS=Homo sapiens OX=9606 GN=MDK PE=1 SV=1	1	1	1	1	11.2	15.585	143	9.6961	11.2	11.2	11.2	11.2	11.2	0	0	0	0	0	0	0	0	87
P21796	P21796	Voltage-dependent anion-selective channel protein 1	VDAC1	P21796 Voltage-dependent anion-selective channel protein 1 OS=Homo sapiens OX=9606 GN=VDAC1 PE=1 SV=2	1	3	3	3	12.4	30.772	283	11.949	3.9	7.4	12.4	8.8	12.4	12.4	78825	0	0	0	0	0	9221.3	12;61
P21912	P21912	Succinate dehydrogenase [ubiquinone] iron-sulfur subunit, mitochondrial	SDHB	P21912 Succinate dehydrogenase [ubiquinone] iron-sulfur subunit, mitochondrial OS=Homo sapiens OX=9606 GN=SDHB PE=1 SV=3	1	1	1	1	4.3	31.629	280	4.6172	0	0	0	4.3	4.3	4.3	0	0	0	0	0	0	0	80
P22061	P22061	Protein-L-isoaspartate(D-aspartate) O-methyltransferase	PCMT1	P22061 Protein-L-isoaspartate(D-aspartate) O-methyltransferase OS=Homo sapiens OX=9606 GN=PCMT1 PE=1 SV=4	1	1	1	1	7.5	24.636	227	16.555	7.5	7.5	7.5	7.5	7.5	7.5	0	0	0	0	0	0	0	4
P22087;A6NHQ2	P22087	rRNA 2-O-methyltransferase fibrillarin	FBL	P22087 rRNA 2-O-methyltransferase fibrillarin OS=Homo sapiens OX=9606 GN=FBL PE=1 SV=2	2	6	6	5	24.9	33.784	321	29.696	24.9	20.9	20.9	24.9	21.5	24.9	367620	75384	80000	64831	22434	43904	40890	109;318
P22102	P22102	Trifunctional purine biosynthetic protein adenosine-3;Phosphoribosylamine--glycine ligase;Phosphoribosylformylglycinamidine cyclo-ligase;Phosphoribosylglycinamide formyltransferase	GART	P22102 Trifunctional purine biosynthetic protein adenosine-3 OS=Homo sapiens OX=9606 GN=GART PE=1 SV=1	1	4	4	3	5.9	107.77	1010	12.72	3	4.3	2.9	5.9	5.9	3	55879	0	0	0	0	0	10739	779;906
P22234	P22234	Multifunctional protein ADE2;Phosphoribosylaminoimidazole-succinocarboxamide synthase;Phosphoribosylaminoimidazole carboxylase	PAICS	P22234 Multifunctional protein ADE2 OS=Homo sapiens OX=9606 GN=PAICS PE=1 SV=3	1	8	8	8	21.9	47.079	425	84.254	17.2	19.8	21.9	19.3	16.9	17.4	443730	100950	60881	54912	45060	0	0	11;36;110;120;246;247;261
P22307	P22307	Non-specific lipid-transfer protein	SCP2	P22307 Non-specific lipid-transfer protein OS=Homo sapiens OX=9606 GN=SCP2 PE=1 SV=2	1	4	4	4	8	58.993	547	14.546	3.8	3.8	1.8	8	5.7	3.7	0	0	0	0	0	0	0	132;453;522
P22314	P22314	Ubiquitin-like modifier-activating enzyme 1	UBA1	P22314 Ubiquitin-like modifier-activating enzyme 1 OS=Homo sapiens OX=9606 GN=UBA1 PE=1 SV=3	1	11	11	11	13.5	117.85	1058	218.56	13.5	10	12.5	13.5	12.3	11	2214600	298960	347030	368210	233740	287220	376570	68;528;980
P22392;O60361	P22392;O60361	Nucleoside diphosphate kinase B;Putative nucleoside diphosphate kinase	NME2;NME2P1	P22392 Nucleoside diphosphate kinase B OS=Homo sapiens OX=9606 GN=NME2 PE=1 SV=1;O60361 Putative nucleoside diphosphate kinase OS=Homo sapiens OX=9606 GN=NME2P1 PE=5 SV=1	2	8	8	4	48.7	17.298	152	107.77	48.7	48.7	48.7	48.7	44.1	48.7	366210	0	0	0	0	0	32515	26;31;39;49;56;124
P22413	P22413	Ectonucleotide pyrophosphatase/phosphodiesterase family member 1;Alkaline phosphodiesterase I;Nucleotide pyrophosphatase	ENPP1	P22413 Ectonucleotide pyrophosphatase/phosphodiesterase family member 1 OS=Homo sapiens OX=9606 GN=ENPP1 PE=1 SV=2	1	1	1	1	1.2	104.92	925	-2	0	0	1.2	1.2	1.2	1.2	0	0	0	0	0	0	0	448
P22570	P22570	NADPH:adrenodoxin oxidoreductase, mitochondrial	FDXR	P22570 NADPH:adrenodoxin oxidoreductase, mitochondrial OS=Homo sapiens OX=9606 GN=FDXR PE=1 SV=3	1	2	2	2	4.5	53.836	491	7.5585	1.8	1.8	4.5	2.6	4.5	4.5	19689	0	0	0	0	0	4894.8	221
P22626	P22626	Heterogeneous nuclear ribonucleoproteins A2/B1	HNRNPA2B1	P22626 Heterogeneous nuclear ribonucleoproteins A2/B1 OS=Homo sapiens OX=9606 GN=HNRNPA2B1 PE=1 SV=2	1	11	11	11	40.2	37.429	353	174.62	35.4	33.1	32	39.9	31.4	36.3	1877900	265510	265630	261170	258480	249710	282210	3;112;173
P22681	P22681	E3 ubiquitin-protein ligase CBL	CBL	P22681 E3 ubiquitin-protein ligase CBL OS=Homo sapiens OX=9606 GN=CBL PE=1 SV=2	1	1	1	1	1.5	99.632	906	3.9265	1.5	1.5	1.5	1.5	1.5	1.5	0	0	0	0	0	0	0	283
P22695	P22695	Cytochrome b-c1 complex subunit 2, mitochondrial	UQCRC2	P22695 Cytochrome b-c1 complex subunit 2, mitochondrial OS=Homo sapiens OX=9606 GN=UQCRC2 PE=1 SV=3	1	2	2	2	7.1	48.442	453	18.095	7.1	7.1	7.1	7.1	7.1	7.1	151790	25826	23442	24026	19288	18642	19757
P23193	P23193	Transcription elongation factor A protein 1	TCEA1	P23193 Transcription elongation factor A protein 1 OS=Homo sapiens OX=9606 GN=TCEA1 PE=1 SV=2	1	2	2	2	12	33.969	301	12.538	12	12	12	12	5.6	5.6	0	0	0	0	0	0	0	67;252
P23229	P23229	Integrin alpha-6;Integrin alpha-6 heavy chain;Integrin alpha-6 light chain;Processed integrin alpha-6	ITGA6	P23229 Integrin alpha-6 OS=Homo sapiens OX=9606 GN=ITGA6 PE=1 SV=5	1	2	2	1	2.8	126.6	1130	5.638	1.6	1.6	1.6	1.6	2.8	0	0	0	0	0	0	0	0	184
P23246	P23246	Splicing factor, proline- and glutamine-rich	SFPQ	P23246 Splicing factor, proline- and glutamine-rich OS=Homo sapiens OX=9606 GN=SFPQ PE=1 SV=2	1	5	5	5	8.6	76.149	707	28.353	8.6	8.6	8.6	7.4	8.6	8.6	165410	34264	14282	27684	23678	19576	23734	319;338;495
P23284	P23284	Peptidyl-prolyl cis-trans isomerase B	PPIB	P23284 Peptidyl-prolyl cis-trans isomerase B OS=Homo sapiens OX=9606 GN=PPIB PE=1 SV=2	1	10	10	10	53.2	23.742	216	95.075	37	53.2	49.1	53.2	49.1	47.7	314730	60889	54649	51846	0	34031	47009	67;98;116;131;165;171;192;195;209
P23368	P23368	NAD-dependent malic enzyme, mitochondrial	ME2	P23368 NAD-dependent malic enzyme, mitochondrial OS=Homo sapiens OX=9606 GN=ME2 PE=1 SV=1	1	2	2	2	5.5	65.443	584	17.914	1.9	5.5	0	3.6	5.5	5.5	0	0	0	0	0	0	0	156;224
P23378	P23378	Glycine dehydrogenase (decarboxylating), mitochondrial	GLDC	P23378 Glycine dehydrogenase (decarboxylating), mitochondrial OS=Homo sapiens OX=9606 GN=GLDC PE=1 SV=2	1	8	8	8	10.6	112.73	1020	40.57	10.6	10.6	10.6	7.6	9	10.5	124630	34329	33954	15509	0	0	0	447;648;672;774;789;871
P23381	P23381	Tryptophan--tRNA ligase, cytoplasmic;T1-TrpRS;T2-TrpRS	WARS	P23381 Tryptophan--tRNA ligase, cytoplasmic OS=Homo sapiens OX=9606 GN=WARS PE=1 SV=2	1	6	6	6	13.6	53.165	471	27.939	8.3	9.3	6.2	11.5	11.5	9.3	383430	0	0	0	0	0	61854	102;256;374;431
P23396	P23396	40S ribosomal protein S3	RPS3	P23396 40S ribosomal protein S3 OS=Homo sapiens OX=9606 GN=RPS3 PE=1 SV=2	1	3	3	3	11.9	26.688	243	12.282	11.9	11.9	11.9	11.9	11.9	7.8	38552	0	0	0	0	0	4490.6	10;108
P23526	P23526	Adenosylhomocysteinase	AHCY	P23526 Adenosylhomocysteinase OS=Homo sapiens OX=9606 GN=AHCY PE=1 SV=4	1	6	6	6	17.1	47.716	432	122.21	17.1	13	13.7	17.1	17.1	13.7	33759	0	0	0	0	1187.5	0	186;188;401;426
P23528;Q9Y281	P23528	Cofilin-1	CFL1	P23528 Cofilin-1 OS=Homo sapiens OX=9606 GN=CFL1 PE=1 SV=3	2	11	11	9	40.4	18.502	166	323.31	40.4	40.4	39.2	40.4	39.2	39.2	0	0	0	0	0	0	0	44;78;92;114;121;127;132;144
P23588	P23588	Eukaryotic translation initiation factor 4B	EIF4B	P23588 Eukaryotic translation initiation factor 4B OS=Homo sapiens OX=9606 GN=EIF4B PE=1 SV=2	1	2	2	1	7.7	69.15	611	52.387	2.5	2.5	2.5	2.5	2.5	7.7	0	0	0	0	0	0	0	586
P23786	P23786	Carnitine O-palmitoyltransferase 2, mitochondrial	CPT2	P23786 Carnitine O-palmitoyltransferase 2, mitochondrial OS=Homo sapiens OX=9606 GN=CPT2 PE=1 SV=2	1	2	2	2	6.5	73.776	658	28.66	6.5	6.5	6.5	6.5	6.5	6.5	0	0	0	0	0	0	0	495;537
P23921	P23921	Ribonucleoside-diphosphate reductase large subunit	RRM1	P23921 Ribonucleoside-diphosphate reductase large subunit OS=Homo sapiens OX=9606 GN=RRM1 PE=1 SV=1	1	2	2	2	2.8	90.069	792	7.4717	1.3	2.8	2.8	1.3	2.8	1.3	159840	0	0	0	0	0	3491.8	681
P24534	P24534	Elongation factor 1-beta	EEF1B2	P24534 Elongation factor 1-beta OS=Homo sapiens OX=9606 GN=EEF1B2 PE=1 SV=3	1	1	1	1	4.4	24.763	225	29.404	4.4	4.4	4.4	4.4	4.4	4.4	0	0	0	0	0	0	0	60
P24539	P24539	ATP synthase F(0) complex subunit B1, mitochondrial	ATP5F1	P24539 ATP synthase F(0) complex subunit B1, mitochondrial OS=Homo sapiens OX=9606 GN=ATP5PB PE=1 SV=2	1	6	6	6	23.4	28.908	256	36.669	22.7	16	16.8	23.4	23.4	23.4	104850	0	0	0	0	0	15466	115;221;233;244
P24588	P24588	A-kinase anchor protein 5	AKAP5	P24588 A-kinase anchor protein 5 OS=Homo sapiens OX=9606 GN=AKAP5 PE=1 SV=3	1	1	1	1	6.1	47.088	427	-2	0	6.1	6.1	6.1	6.1	6.1	0	0	0	0	0	0	0
P24666	P24666	Low molecular weight phosphotyrosine protein phosphatase	ACP1	P24666 Low molecular weight phosphotyrosine protein phosphatase OS=Homo sapiens OX=9606 GN=ACP1 PE=1 SV=3	1	1	1	1	7.6	18.042	158	8.8157	0	7.6	7.6	7.6	7.6	7.6	319530	0	0	0	0	0	59934
P24752	P24752	Acetyl-CoA acetyltransferase, mitochondrial	ACAT1	P24752 Acetyl-CoA acetyltransferase, mitochondrial OS=Homo sapiens OX=9606 GN=ACAT1 PE=1 SV=1	1	2	2	2	9.6	45.199	427	9.0063	6.1	6.1	9.6	9.6	3.5	6.1	0	0	0	0	0	0	0	124;257
P24928	P24928	DNA-directed RNA polymerase II subunit RPB1	POLR2A	P24928 DNA-directed RNA polymerase II subunit RPB1 OS=Homo sapiens OX=9606 GN=POLR2A PE=1 SV=2	1	1	1	1	1.2	217.17	1970	3.8416	0	1.2	1.2	1.2	0	1.2	33449	0	0	0	0	0	4057
P25205	P25205	DNA replication licensing factor MCM3	MCM3	P25205 DNA replication licensing factor MCM3 OS=Homo sapiens OX=9606 GN=MCM3 PE=1 SV=3	1	3	3	3	5.4	90.98	808	14.056	4.2	4.2	4.2	4.2	4.2	5.4	71512	0	0	0	0	0	8240.6	301;314
P25208	P25208	Nuclear transcription factor Y subunit beta	NFYB	P25208 Nuclear transcription factor Y subunit beta OS=Homo sapiens OX=9606 GN=NFYB PE=1 SV=2	1	1	1	1	3.4	22.831	207	-2	3.4	3.4	3.4	3.4	3.4	3.4	0	0	0	0	0	0	0	140
P25391;P24043	P25391	Laminin subunit alpha-1	LAMA1	P25391 Laminin subunit alpha-1 OS=Homo sapiens OX=9606 GN=LAMA1 PE=1 SV=2	2	10	10	9	4.2	337.08	3075	95.214	4.2	3.4	4.2	1.2	0.8	1.3	648540	197700	211960	199930	0	0	0	51;897;2785;2796
P25398	P25398	40S ribosomal protein S12	RPS12	P25398 40S ribosomal protein S12 OS=Homo sapiens OX=9606 GN=RPS12 PE=1 SV=3	1	7	7	7	57.6	14.515	132	52.276	48.5	27.3	53	50	57.6	57.6	630030	56801	135070	137940	71490	54688	97504	78;93;112;129
P25705	P25705	ATP synthase subunit alpha, mitochondrial	ATP5A1	P25705 ATP synthase subunit alpha, mitochondrial OS=Homo sapiens OX=9606 GN=ATP5F1A PE=1 SV=1	1	11	11	11	20.3	59.75	553	136.19	17.7	15.7	16.1	18.4	15.6	20.1	1490000	162760	198950	216770	178620	178240	184120	218;305;498;506
P25786	P25786	Proteasome subunit alpha type-1	PSMA1	P25786 Proteasome subunit alpha type-1 OS=Homo sapiens OX=9606 GN=PSMA1 PE=1 SV=1	1	5	5	5	21.3	29.555	263	54.01	5.7	5.7	5.7	17.1	21.3	17.1	10105	0	0	0	0	7894.2	0	41;61;115;189
P25787	P25787	Proteasome subunit alpha type-2	PSMA2	P25787 Proteasome subunit alpha type-2 OS=Homo sapiens OX=9606 GN=PSMA2 PE=1 SV=2	1	5	5	4	28.6	25.898	234	22.036	16.7	20.1	20.1	26.1	20.1	20.1	711540	84220	90918	110950	143340	119050	61375	171
P25788	P25788	Proteasome subunit alpha type-3	PSMA3	P25788 Proteasome subunit alpha type-3 OS=Homo sapiens OX=9606 GN=PSMA3 PE=1 SV=2	1	7	7	7	22	28.433	255	97.792	17.6	22	22	22	22	22	0	0	0	0	0	0	0	57;110;196;206;238
P25789	P25789	Proteasome subunit alpha type-4	PSMA4	P25789 Proteasome subunit alpha type-4 OS=Homo sapiens OX=9606 GN=PSMA4 PE=1 SV=1	1	3	3	3	12.6	29.483	261	12.835	3.8	9.2	7.7	7.7	3.8	7.7	5227.1	0	4826.2	0	0	0	0	127;199
P26038	P26038	Moesin	MSN	P26038 Moesin OS=Homo sapiens OX=9606 GN=MSN PE=1 SV=3	1	6	2	2	8.7	67.819	577	11.401	8.7	8.7	8.5	8.7	8.7	8.7	0	0	0	0	0	0	0	79;254
P26196	P26196	Probable ATP-dependent RNA helicase DDX6	DDX6	P26196 Probable ATP-dependent RNA helicase DDX6 OS=Homo sapiens OX=9606 GN=DDX6 PE=1 SV=2	1	5	5	5	9.5	54.416	483	38.177	5.6	7.9	7.9	9.5	9.5	7	854640	162920	107360	145940	116070	111750	91826	94;104
P26358	P26358	DNA (cytosine-5)-methyltransferase 1	DNMT1	P26358 DNA (cytosine-5)-methyltransferase 1 OS=Homo sapiens OX=9606 GN=DNMT1 PE=1 SV=2	1	5	5	5	4.5	183.16	1616	23.337	3	3	3	4.5	3	2.3	0	0	0	0	0	0	0	415;891;1020;1119;1121;1572
P26368	P26368	Splicing factor U2AF 65 kDa subunit	U2AF2	P26368 Splicing factor U2AF 65 kDa subunit OS=Homo sapiens OX=9606 GN=U2AF2 PE=1 SV=4	1	1	1	1	2.9	53.5	475	14.633	2.9	2.9	2.9	2.9	2.9	2.9	0	0	0	0	0	0	0	462
P26373	P26373	60S ribosomal protein L13	RPL13	P26373 60S ribosomal protein L13 OS=Homo sapiens OX=9606 GN=RPL13 PE=1 SV=4	1	4	4	4	21.8	24.261	211	16.065	15.6	21.8	21.8	21.8	21.8	21.8	549160	0	39891	0	70238	68222	73082	16;123
P26374;P24386	P26374;P24386	Rab proteins geranylgeranyltransferase component A 2;Rab proteins geranylgeranyltransferase component A 1	CHML;CHM	P26374 Rab proteins geranylgeranyltransferase component A 2 OS=Homo sapiens OX=9606 GN=CHML PE=1 SV=2;P24386 Rab proteins geranylgeranyltransferase component A 1 OS=Homo sapiens OX=9606 GN=CHM PE=1 SV=3	2	2	2	2	3.2	74.071	656	7.2396	1.8	0	1.8	3.2	1.8	3.2	67964	0	0	0	0	0	8068.9
P26440	P26440	Isovaleryl-CoA dehydrogenase, mitochondrial	IVD	P26440 Isovaleryl-CoA dehydrogenase, mitochondrial OS=Homo sapiens OX=9606 GN=IVD PE=1 SV=2	1	1	1	1	3.3	46.65	426	3.961	0	0	3.3	3.3	3.3	3.3	0	0	0	0	0	0	0	58
P26447	P26447	Protein S100-A4	S100A4	P26447 Protein S100-A4 OS=Homo sapiens OX=9606 GN=S100A4 PE=1 SV=1	1	1	1	1	14.9	11.728	101	3.8601	0	0	0	14.9	0	0	0	0	0	0	0	0	0	18
P26583	P26583	High mobility group protein B2	HMGB2	P26583 High mobility group protein B2 OS=Homo sapiens OX=9606 GN=HMGB2 PE=1 SV=2	1	5	3	3	21.1	24.033	209	19.675	21.1	21.1	14.4	21.1	21.1	21.1	1722600	273740	280120	265830	207750	207250	236410	12;30
P26599	P26599	Polypyrimidine tract-binding protein 1	PTBP1	P26599 Polypyrimidine tract-binding protein 1 OS=Homo sapiens OX=9606 GN=PTBP1 PE=1 SV=1	1	8	8	7	16.9	57.221	531	70.702	14.9	16.9	11.9	16.9	14.9	16.9	729080	66106	125650	97926	134200	125320	59820	266;410;428;482;485
P26639;A2RTX5	P26639	Threonine--tRNA ligase, cytoplasmic	TARS	P26639 Threonine--tRNA ligase, cytoplasmic OS=Homo sapiens OX=9606 GN=TARS PE=1 SV=3	2	10	10	8	14.7	83.434	723	59.277	10.5	8.9	10	9.1	8.6	7.2	81060	0	0	0	0	0	7341.2	231;279;313;583;712
P26640	P26640	Valine--tRNA ligase	VARS	P26640 Valine--tRNA ligase OS=Homo sapiens OX=9606 GN=VARS PE=1 SV=4	1	1	1	1	0.9	140.47	1264	5.1115	0.9	0.9	0	0.9	0.9	0.9	0	0	0	0	0	0	0	952
P26641	P26641	Elongation factor 1-gamma	EEF1G	P26641 Elongation factor 1-gamma OS=Homo sapiens OX=9606 GN=EEF1G PE=1 SV=3	1	8	8	8	17.4	50.118	437	75.995	14.6	17.4	17.4	17.4	15.6	15.6	898280	191040	143780	168270	92604	96592	94139	220;285;294;434
P26885	P26885	Peptidyl-prolyl cis-trans isomerase FKBP2	FKBP2	P26885 Peptidyl-prolyl cis-trans isomerase FKBP2 OS=Homo sapiens OX=9606 GN=FKBP2 PE=1 SV=2	1	1	1	1	10.6	15.649	142	16.388	10.6	10.6	10.6	10.6	10.6	10.6	0	0	0	0	0	0	0	101
P27144	P27144	Adenylate kinase 4, mitochondrial	AK4	P27144 Adenylate kinase 4, mitochondrial OS=Homo sapiens OX=9606 GN=AK4 PE=1 SV=1	1	3	3	3	13	25.268	223	21.933	11.2	13	5.8	13	13	13	0	0	0	0	0	0	0	60;179;186
P27348	P27348	14-3-3 protein theta	YWHAQ	P27348 14-3-3 protein theta OS=Homo sapiens OX=9606 GN=YWHAQ PE=1 SV=1	1	6	5	4	29.4	27.764	245	30.949	29.4	13.5	16.3	26.5	24.5	21.6	38091	0	0	0	16204	0	0	49;80;122;157
P27635;Q96L21	P27635	60S ribosomal protein L10	RPL10	P27635 60S ribosomal protein L10 OS=Homo sapiens OX=9606 GN=RPL10 PE=1 SV=4	2	7	7	7	28	24.604	214	46.525	25.2	22.9	28	28	28	23.8	2121400	0	0	0	0	0	287570	13;74;78;82;188;208
P27694	P27694	Replication protein A 70 kDa DNA-binding subunit;Replication protein A 70 kDa DNA-binding subunit, N-terminally processed	RPA1	P27694 Replication protein A 70 kDa DNA-binding subunit OS=Homo sapiens OX=9606 GN=RPA1 PE=1 SV=2	1	1	1	1	1.8	68.137	616	6.0142	1.8	1.8	1.8	1.8	1.8	1.8	0	0	0	0	0	0	0	511
P27707	P27707	Deoxycytidine kinase	DCK	P27707 Deoxycytidine kinase OS=Homo sapiens OX=9606 GN=DCK PE=1 SV=1	1	1	1	1	4.6	30.518	260	6.8406	4.6	4.6	4.6	4.6	4.6	4.6	0	0	0	0	0	0	0	211
P27708	P27708	CAD protein;Glutamine-dependent carbamoyl-phosphate synthase;Aspartate carbamoyltransferase;Dihydroorotase	CAD	P27708 CAD protein OS=Homo sapiens OX=9606 GN=CAD PE=1 SV=3	1	10	10	10	4.9	242.98	2225	121.85	3.7	4.5	4.4	3.8	4.9	4.3	373650	44843	25263	52163	52599	68397	61807	186;1127;1323;1325;1411;2036
P27797	P27797	Calreticulin	CALR	P27797 Calreticulin OS=Homo sapiens OX=9606 GN=CALR PE=1 SV=1	1	12	12	10	28.8	48.141	417	76.98	12.7	21.3	27.6	19.9	18.5	27.6	3571600	634320	652320	597130	439500	400210	375910	43;48;55;159;209;238
P27816	P27816	Microtubule-associated protein 4	MAP4	P27816 Microtubule-associated protein 4 OS=Homo sapiens OX=9606 GN=MAP4 PE=1 SV=3	1	1	1	1	1.5	121	1152	6.4689	1.5	1.5	1.5	1.5	1.5	1.5	0	0	0	0	0	0	0	1015
P27824;O14967	P27824	Calnexin	CANX	P27824 Calnexin OS=Homo sapiens OX=9606 GN=CANX PE=1 SV=2	2	10	10	10	19.3	67.567	592	60.48	19.3	19.3	19.3	19.3	14	15.5	163640	32787	29327	28091	24456	0	20027	99;103;199;217;227;382;384;458
P28066	P28066	Proteasome subunit alpha type-5	PSMA5	P28066 Proteasome subunit alpha type-5 OS=Homo sapiens OX=9606 GN=PSMA5 PE=1 SV=3	1	2	2	2	14.5	26.411	241	19.2	4.6	14.5	14.5	14.5	14.5	14.5	0	0	0	0	0	0	0	187;196
P28070	P28070	Proteasome subunit beta type-4	PSMB4	P28070 Proteasome subunit beta type-4 OS=Homo sapiens OX=9606 GN=PSMB4 PE=1 SV=4	1	1	1	1	5.7	29.204	264	4.2547	5.7	5.7	0	5.7	5.7	5.7	0	0	0	0	0	0	0	201
P28074	P28074	Proteasome subunit beta type-5	PSMB5	P28074 Proteasome subunit beta type-5 OS=Homo sapiens OX=9606 GN=PSMB5 PE=1 SV=3	1	2	2	2	12.2	28.48	263	16.948	12.2	12.2	12.2	12.2	12.2	12.2	107120	0	0	0	0	0	12801	257
P28288	P28288	ATP-binding cassette sub-family D member 3	ABCD3	P28288 ATP-binding cassette sub-family D member 3 OS=Homo sapiens OX=9606 GN=ABCD3 PE=1 SV=1	1	2	2	2	4.2	75.475	659	7.7816	1.5	1.5	1.5	4.2	4.2	4.2	0	0	0	0	0	0	0	6;347
P28328	P28328	Peroxisome biogenesis factor 2	PEX2	P28328 Peroxisome biogenesis factor 2 OS=Homo sapiens OX=9606 GN=PEX2 PE=1 SV=2	1	1	1	1	4.6	34.842	305	14.934	4.6	4.6	4.6	4.6	4.6	4.6	0	0	0	0	0	0	0	84
P28335	P28335	5-hydroxytryptamine receptor 2C	HTR2C	P28335 5-hydroxytryptamine receptor 2C OS=Homo sapiens OX=9606 GN=HTR2C PE=1 SV=1	1	1	1	1	2.2	51.821	458	-2	2.2	2.2	2.2	2.2	0	2.2	250710	0	0	0	0	0	31813
P28370	P28370	Probable global transcription activator SNF2L1	SMARCA1	P28370 Probable global transcription activator SNF2L1 OS=Homo sapiens OX=9606 GN=SMARCA1 PE=1 SV=2	1	3	1	1	2.8	122.6	1054	7.1641	2.8	1.7	2.8	1.9	1.9	1.9	0	0	0	0	0	0	0	392
P28482;P27361;P31152;Q16659	P28482;P27361;P31152;Q16659	Mitogen-activated protein kinase 1;Mitogen-activated protein kinase 3;Mitogen-activated protein kinase 4;Mitogen-activated protein kinase 6	MAPK1;MAPK3;MAPK4;MAPK6	P28482 Mitogen-activated protein kinase 1 OS=Homo sapiens OX=9606 GN=MAPK1 PE=1 SV=3;P27361 Mitogen-activated protein kinase 3 OS=Homo sapiens OX=9606 GN=MAPK3 PE=1 SV=4;P31152 Mitogen-activated protein kinase 4 OS=Homo sapiens OX=9606 GN=MAPK4 PE=1 SV=2;Q	4	3	3	3	8.6	41.389	360	16.225	3.6	3.6	3.6	8.6	3.6	8.6	58625	0	0	0	0	0	21690	138
P28838	P28838	Cytosol aminopeptidase	LAP3	P28838 Cytosol aminopeptidase OS=Homo sapiens OX=9606 GN=LAP3 PE=1 SV=3	1	1	1	1	3.9	56.166	519	4.5872	0	0	3.9	0	3.9	3.9	0	0	0	0	0	0	0	476
P29083	P29083	General transcription factor IIE subunit 1	GTF2E1	P29083 General transcription factor IIE subunit 1 OS=Homo sapiens OX=9606 GN=GTF2E1 PE=1 SV=2	1	1	1	1	2.1	49.452	439	4.8558	2.1	2.1	2.1	2.1	2.1	2.1	182590	0	0	0	0	0	25468
P29084	P29084	Transcription initiation factor IIE subunit beta	GTF2E2	P29084 Transcription initiation factor IIE subunit beta OS=Homo sapiens OX=9606 GN=GTF2E2 PE=1 SV=1	1	1	1	1	5.2	33.043	291	-2	5.2	5.2	0	5.2	5.2	0	0	0	0	0	0	0	0	74
P29144	P29144	Tripeptidyl-peptidase 2	TPP2	P29144 Tripeptidyl-peptidase 2 OS=Homo sapiens OX=9606 GN=TPP2 PE=1 SV=4	1	6	6	6	6.6	138.35	1249	60.869	5.2	4.2	5.2	4.2	5.7	5.7	57534	0	0	0	0	0	5429.6	109;220;708;1187;1204
P29218	P29218	Inositol monophosphatase 1	IMPA1	P29218 Inositol monophosphatase 1 OS=Homo sapiens OX=9606 GN=IMPA1 PE=1 SV=1	1	2	2	1	10.5	30.188	277	5.2375	3.6	3.6	3.6	3.6	3.6	3.6	0	0	0	0	0	0	0	52
P29373	P29373	Cellular retinoic acid-binding protein 2	CRABP2	P29373 Cellular retinoic acid-binding protein 2 OS=Homo sapiens OX=9606 GN=CRABP2 PE=1 SV=2	1	1	1	1	7.2	15.693	138	-2	7.2	7.2	7.2	7.2	7.2	7.2	0	0	0	0	0	0	0	87
P29401	P29401	Transketolase	TKT	P29401 Transketolase OS=Homo sapiens OX=9606 GN=TKT PE=1 SV=3	1	16	16	15	33.7	67.877	623	170.33	21.2	27.3	21.8	29.7	28.9	29.7	1273600	98164	117860	161970	213560	238170	239000	6;59;144;204;232;241;310;327;352
P29692	P29692	Elongation factor 1-delta	EEF1D	P29692 Elongation factor 1-delta OS=Homo sapiens OX=9606 GN=EEF1D PE=1 SV=5	1	3	3	3	8.9	31.121	281	13.232	8.9	8.9	8.9	8.9	8.9	7.1	0	0	0	0	0	0	0	15;17;117
P29762	P29762	Cellular retinoic acid-binding protein 1	CRABP1	P29762 Cellular retinoic acid-binding protein 1 OS=Homo sapiens OX=9606 GN=CRABP1 PE=1 SV=2	1	2	2	2	21.2	15.565	137	17.484	0	0	0	21.2	21.2	21.2	0	0	0	0	0	0	0	93;107
P30038	P30038	Delta-1-pyrroline-5-carboxylate dehydrogenase, mitochondrial	ALDH4A1	P30038 Delta-1-pyrroline-5-carboxylate dehydrogenase, mitochondrial OS=Homo sapiens OX=9606 GN=ALDH4A1 PE=1 SV=3	1	3	3	3	5.5	61.719	563	11.782	2.8	1.6	1.6	5.5	1.2	5.5	0	0	0	0	0	0	0	93;318;402
P30040	P30040	Endoplasmic reticulum resident protein 29	ERP29	P30040 Endoplasmic reticulum resident protein 29 OS=Homo sapiens OX=9606 GN=ERP29 PE=1 SV=4	1	3	3	3	10.7	28.993	261	11.913	10.7	10.7	10.7	10.7	10.7	10.7	132360	0	0	0	0	0	14059	107;197
P30041	P30041	Peroxiredoxin-6	PRDX6	P30041 Peroxiredoxin-6 OS=Homo sapiens OX=9606 GN=PRDX6 PE=1 SV=3	1	5	5	5	22.8	25.035	224	22.508	8.5	13.4	13.4	12.9	22.8	22.8	528360	63324	68003	65272	79983	81170	87437	209
P30043	P30043	Flavin reductase (NADPH)	BLVRB	P30043 Flavin reductase (NADPH) OS=Homo sapiens OX=9606 GN=BLVRB PE=1 SV=3	1	1	1	1	6.3	22.119	206	4.8424	6.3	6.3	6.3	6.3	6.3	6.3	0	0	0	0	0	0	0	178
P30046;A6NHG4	P30046;A6NHG4	D-dopachrome decarboxylase;D-dopachrome decarboxylase-like protein	DDT;DDTL	P30046 D-dopachrome decarboxylase OS=Homo sapiens OX=9606 GN=DDT PE=1 SV=3;A6NHG4 D-dopachrome decarboxylase-like protein OS=Homo sapiens OX=9606 GN=DDTL PE=2 SV=1	2	1	1	1	10.2	12.712	118	8.8124	10.2	10.2	10.2	10.2	10.2	10.2	837150	150910	165150	165410	85312	87148	82524
P30048	P30048	Thioredoxin-dependent peroxide reductase, mitochondrial	PRDX3	P30048 Thioredoxin-dependent peroxide reductase, mitochondrial OS=Homo sapiens OX=9606 GN=PRDX3 PE=1 SV=3	1	1	1	1	3.9	27.692	256	5.0385	3.9	3.9	3.9	3.9	3.9	0	0	0	0	0	0	0	0	91
P30050	P30050	60S ribosomal protein L12	RPL12	P30050 60S ribosomal protein L12 OS=Homo sapiens OX=9606 GN=RPL12 PE=1 SV=1	1	4	4	3	26.1	17.818	165	36.243	15.2	14.5	15.2	15.2	15.2	24.2	128340	0	0	0	0	0	32783	54
P30084	P30084	Enoyl-CoA hydratase, mitochondrial	ECHS1	P30084 Enoyl-CoA hydratase, mitochondrial OS=Homo sapiens OX=9606 GN=ECHS1 PE=1 SV=4	1	4	4	3	19.3	31.387	290	26.305	8.6	14.1	19.3	14.1	13.8	19.3	0	0	0	0	0	0	0	118;185;261
P30085	P30085	UMP-CMP kinase	CMPK1	P30085 UMP-CMP kinase OS=Homo sapiens OX=9606 GN=CMPK1 PE=1 SV=3	1	1	1	1	8.2	22.222	196	4.3488	8.2	8.2	8.2	8.2	8.2	8.2	110350	0	0	0	0	0	15734
P30086	P30086	Phosphatidylethanolamine-binding protein 1;Hippocampal cholinergic neurostimulating peptide	PEBP1	P30086 Phosphatidylethanolamine-binding protein 1 OS=Homo sapiens OX=9606 GN=PEBP1 PE=1 SV=3	1	6	6	6	33.7	21.057	187	131.63	21.4	21.4	33.7	33.7	21.4	21.4	8392300	883880	872750	848980	1276600	1303900	1272100	47
P30101	P30101	Protein disulfide-isomerase A3	PDIA3	P30101 Protein disulfide-isomerase A3 OS=Homo sapiens OX=9606 GN=PDIA3 PE=1 SV=4	1	15	15	13	30.1	56.782	505	233.07	30.1	22.8	26.5	28.5	23	30.1	569310	94371	97669	0	73581	70703	80540	82;129;214;218;234;252;289;335;362;366
P30153	P30153	Serine/threonine-protein phosphatase 2A 65 kDa regulatory subunit A alpha isoform	PPP2R1A	P30153 Serine/threonine-protein phosphatase 2A 65 kDa regulatory subunit A alpha isoform OS=Homo sapiens OX=9606 GN=PPP2R1A PE=1 SV=4	1	6	6	4	13.2	65.308	589	38.062	11	13.2	11	9.3	13.2	10	71784	0	0	0	0	0	11607	133;163;266;307;542
P30154	P30154	Serine/threonine-protein phosphatase 2A 65 kDa regulatory subunit A beta isoform	PPP2R1B	P30154 Serine/threonine-protein phosphatase 2A 65 kDa regulatory subunit A beta isoform OS=Homo sapiens OX=9606 GN=PPP2R1B PE=1 SV=3	1	3	1	1	6.5	66.213	601	6.9763	4.3	3.7	6.5	6.5	6.5	5	0	0	0	0	0	0	0	484;554
P30260	P30260	Cell division cycle protein 27 homolog	CDC27	P30260 Cell division cycle protein 27 homolog OS=Homo sapiens OX=9606 GN=CDC27 PE=1 SV=2	1	3	3	3	4.9	91.866	824	11.688	3	3	3	4.9	1.3	4.9	20320	0	0	0	0	0	555.76	72;718
P30405	P30405	Peptidyl-prolyl cis-trans isomerase F, mitochondrial	PPIF	P30405 Peptidyl-prolyl cis-trans isomerase F, mitochondrial OS=Homo sapiens OX=9606 GN=PPIF PE=1 SV=1	1	4	4	3	31.4	22.04	207	18.634	18.4	5.8	18.4	31.4	31.4	18.4	0	0	0	0	0	0	0	73;91;167
P30419	P30419	Glycylpeptide N-tetradecanoyltransferase 1	NMT1	P30419 Glycylpeptide N-tetradecanoyltransferase 1 OS=Homo sapiens OX=9606 GN=NMT1 PE=1 SV=2	1	2	2	2	2.4	56.806	496	8.4952	2.4	2.4	2.4	2.4	2.2	2.4	0	0	0	0	0	0	0	310
P30533	P30533	Alpha-2-macroglobulin receptor-associated protein	LRPAP1	P30533 Alpha-2-macroglobulin receptor-associated protein OS=Homo sapiens OX=9606 GN=LRPAP1 PE=1 SV=1	1	1	1	1	2.8	41.465	357	8.1301	0	0	2.8	2.8	2.8	2.8	0	0	0	0	0	0	0	304
P30566	P30566	Adenylosuccinate lyase	ADSL	P30566 Adenylosuccinate lyase OS=Homo sapiens OX=9606 GN=ADSL PE=1 SV=2	1	3	3	2	9.3	54.889	484	12.265	2.5	4.8	4.8	4.8	2.5	4.8	154900	0	0	0	0	0	17825	295
P30837	P30837	Aldehyde dehydrogenase X, mitochondrial	ALDH1B1	P30837 Aldehyde dehydrogenase X, mitochondrial OS=Homo sapiens OX=9606 GN=ALDH1B1 PE=1 SV=3	1	1	1	1	2.3	57.206	517	4.5236	2.3	0	2.3	2.3	2.3	2.3	0	0	0	0	0	0	0	155
P30876	P30876	DNA-directed RNA polymerase II subunit RPB2	POLR2B	P30876 DNA-directed RNA polymerase II subunit RPB2 OS=Homo sapiens OX=9606 GN=POLR2B PE=1 SV=1	1	8	8	7	6.7	133.9	1174	33.68	5.8	5.8	3	5	4.5	5	1081500	145030	151170	162840	116090	119000	120540	360;361;421;1143
P31040	P31040	Succinate dehydrogenase [ubiquinone] flavoprotein subunit, mitochondrial	SDHA	P31040 Succinate dehydrogenase [ubiquinone] flavoprotein subunit, mitochondrial OS=Homo sapiens OX=9606 GN=SDHA PE=1 SV=2	1	5	5	4	9.5	72.691	664	58.21	7.2	9.5	7.2	7.2	7.2	9.5	0	0	0	0	0	0	0	179;547;608;624
P31146	P31146	Coronin-1A	CORO1A	P31146 Coronin-1A OS=Homo sapiens OX=9606 GN=CORO1A PE=1 SV=4	1	1	1	1	2.6	51.026	461	-2	2.6	2.6	2.6	2.6	2.6	0	0	0	0	0	0	0	0
P31150	P31150	Rab GDP dissociation inhibitor alpha	GDI1	P31150 Rab GDP dissociation inhibitor alpha OS=Homo sapiens OX=9606 GN=GDI1 PE=1 SV=2	1	3	1	1	8.7	50.582	447	38.643	6.7	8.7	8.7	8.7	8.7	8.7	733480	0	0	0	0	0	63573	210
P31153	P31153	S-adenosylmethionine synthase isoform type-2	MAT2A	P31153 S-adenosylmethionine synthase isoform type-2 OS=Homo sapiens OX=9606 GN=MAT2A PE=1 SV=1	1	5	5	5	17.7	43.66	395	26.499	11.1	17.7	13.9	13.9	14.4	17.7	125620	0	25146	0	0	23060	22187	81;88;234
P31350	P31350	Ribonucleoside-diphosphate reductase subunit M2	RRM2	P31350 Ribonucleoside-diphosphate reductase subunit M2 OS=Homo sapiens OX=9606 GN=RRM2 PE=1 SV=1	1	1	1	1	6.2	44.877	389	7.7538	6.2	6.2	6.2	6.2	6.2	6.2	0	0	0	0	0	0	0	278
P31483	P31483	Nucleolysin TIA-1 isoform p40	TIA1	P31483 Nucleolysin TIA-1 isoform p40 OS=Homo sapiens OX=9606 GN=TIA1 PE=1 SV=3	1	1	1	1	2.6	42.963	386	5.4692	2.6	2.6	2.6	2.6	2.6	2.6	252670	0	0	0	0	0	32089
P31641	P31641	Sodium- and chloride-dependent taurine transporter	SLC6A6	P31641 Sodium- and chloride-dependent taurine transporter OS=Homo sapiens OX=9606 GN=SLC6A6 PE=1 SV=2	1	1	1	1	1.3	69.829	620	4.5603	1.3	1.3	1.3	1.3	1.3	1.3	0	0	0	0	0	0	0	577
P31689	P31689	DnaJ homolog subfamily A member 1	DNAJA1	P31689 DnaJ homolog subfamily A member 1 OS=Homo sapiens OX=9606 GN=DNAJA1 PE=1 SV=2	1	7	7	6	12.3	44.868	397	31.613	10.8	11.8	8.1	12.3	12.1	12.1	81513	0	0	0	0	0	9874	32;44;130;296
P31749	P31749	RAC-alpha serine/threonine-protein kinase	AKT1	P31749 RAC-alpha serine/threonine-protein kinase OS=Homo sapiens OX=9606 GN=AKT1 PE=1 SV=2	1	1	1	1	2.7	55.686	480	9.2174	2.7	2.7	2.7	2.7	2.7	2.7	127600	0	16980	0	0	12641	0
P31930	P31930	Cytochrome b-c1 complex subunit 1, mitochondrial	UQCRC1	P31930 Cytochrome b-c1 complex subunit 1, mitochondrial OS=Homo sapiens OX=9606 GN=UQCRC1 PE=1 SV=3	1	2	2	2	5.6	52.645	480	14.793	5.6	5.6	5.6	5.6	5.6	5.6	0	0	0	0	0	0	0	134;225
P31939	P31939	Bifunctional purine biosynthesis protein PURH;Phosphoribosylaminoimidazolecarboxamide formyltransferase;IMP cyclohydrolase	ATIC	P31939 Bifunctional purine biosynthesis protein PURH OS=Homo sapiens OX=9606 GN=ATIC PE=1 SV=3	1	6	6	6	12.5	64.615	592	31.945	12.5	10.5	12.5	8.3	12.5	12.5	401150	0	0	0	0	0	50345	254;389;437;461;477
P31942	P31942	Heterogeneous nuclear ribonucleoprotein H3	HNRNPH3	P31942 Heterogeneous nuclear ribonucleoprotein H3 OS=Homo sapiens OX=9606 GN=HNRNPH3 PE=1 SV=2	1	2	2	2	10.1	36.926	346	13.802	10.1	10.1	2.6	10.1	10.1	2.6	1347400	215860	279580	0	235050	76414	0
P31943	P31943	Heterogeneous nuclear ribonucleoprotein H;Heterogeneous nuclear ribonucleoprotein H, N-terminally processed	HNRNPH1	P31943 Heterogeneous nuclear ribonucleoprotein H OS=Homo sapiens OX=9606 GN=HNRNPH1 PE=1 SV=4	1	7	6	3	23.2	49.229	449	33.707	17.1	17.1	11.6	23.2	23.2	23.2	338210	46713	49150	42936	44330	52021	48750	35;98;185
P31948	P31948	Stress-induced-phosphoprotein 1	STIP1	P31948 Stress-induced-phosphoprotein 1 OS=Homo sapiens OX=9606 GN=STIP1 PE=1 SV=1	1	14	14	12	23.8	62.639	543	65.04	12.9	22.5	22.3	23.8	22.3	16	56576	0	0	0	0	0	9097.3	100;246;317;325;373;381;442;446;486
P31949	P31949	Protein S100-A11;Protein S100-A11, N-terminally processed	S100A11	P31949 Protein S100-A11 OS=Homo sapiens OX=9606 GN=S100A11 PE=1 SV=2	1	2	2	2	22.9	11.74	105	8.0113	10.5	10.5	10.5	10.5	22.9	22.9	87070	0	0	0	0	0	19776
P32119	P32119	Peroxiredoxin-2	PRDX2	P32119 Peroxiredoxin-2 OS=Homo sapiens OX=9606 GN=PRDX2 PE=1 SV=5	1	2	2	2	9.1	21.892	198	27.347	9.1	9.1	9.1	9.1	9.1	9.1	0	0	0	0	0	0	0	119
P32121	P32121	Beta-arrestin-2	ARRB2	P32121 Beta-arrestin-2 OS=Homo sapiens OX=9606 GN=ARRB2 PE=1 SV=2	1	2	2	2	6.1	46.105	409	8.9415	2.4	2.4	6.1	6.1	6.1	6.1	0	0	0	0	0	0	0	153;295
P32321	P32321	Deoxycytidylate deaminase	DCTD	P32321 Deoxycytidylate deaminase OS=Homo sapiens OX=9606 GN=DCTD PE=1 SV=2	1	3	3	3	30.3	20.016	178	14.046	10.7	19.7	21.3	30.3	19.7	19.7	19431	0	0	0	0	0	4843.7	78;131
P32926	P32926	Desmoglein-3	DSG3	P32926 Desmoglein-3 OS=Homo sapiens OX=9606 GN=DSG3 PE=1 SV=2	1	1	1	1	1.9	107.53	999	-2	0	1.9	0	1.9	1.9	0	0	0	0	0	0	0	0	72
P32929	P32929	Cystathionine gamma-lyase	CTH	P32929 Cystathionine gamma-lyase OS=Homo sapiens OX=9606 GN=CTH PE=1 SV=3	1	1	1	1	4.2	44.508	405	4.4645	4.2	4.2	4.2	0	4.2	4.2	0	0	0	0	0	0	0	304
P32969	P32969	60S ribosomal protein L9	RPL9	P32969 60S ribosomal protein L9 OS=Homo sapiens OX=9606 GN=RPL9 PE=1 SV=1	1	5	5	5	20.8	21.863	192	24.711	20.3	20.3	20.8	20.8	20.8	20.8	115520	0	0	0	0	0	15505	59;121;174
P33176	P33176	Kinesin-1 heavy chain	KIF5B	P33176 Kinesin-1 heavy chain OS=Homo sapiens OX=9606 GN=KIF5B PE=1 SV=1	1	3	3	3	4.3	109.68	963	33.702	2.9	4.3	2.9	2.9	2.9	4.3	375920	78472	52925	72124	53089	18143	52151	10
P33316	P33316	Deoxyuridine 5-triphosphate nucleotidohydrolase, mitochondrial	DUT	P33316 Deoxyuridine 5-triphosphate nucleotidohydrolase, mitochondrial OS=Homo sapiens OX=9606 GN=DUT PE=1 SV=4	1	2	2	2	13.1	26.563	252	13.096	4.8	13.1	4.8	13.1	13.1	13.1	1274600	0	0	0	0	0	174930	179
P33552	P33552	Cyclin-dependent kinases regulatory subunit 2	CKS2	P33552 Cyclin-dependent kinases regulatory subunit 2 OS=Homo sapiens OX=9606 GN=CKS2 PE=1 SV=1	1	2	2	1	24.1	9.8602	79	31.225	0	12.7	12.7	24.1	24.1	0	0	0	0	0	0	0	0	4
P33778	P33778	Histone H2B type 1-B	HIST1H2BB	P33778 Histone H2B type 1-B OS=Homo sapiens OX=9606 GN=HIST1H2BB PE=1 SV=2	1	16	3	3	68.3	13.95	126	76.045	68.3	68.3	68.3	54	68.3	68.3	0	0	0	0	0	0	0	6;12;13;16;17;21;44;47;86;109
P33981	P33981	Dual specificity protein kinase TTK	TTK	P33981 Dual specificity protein kinase TTK OS=Homo sapiens OX=9606 GN=TTK PE=1 SV=2	1	1	1	1	1.6	97.071	857	5.6892	1.6	1.6	1.6	0	1.6	1.6	0	0	0	0	0	0	0	28
P33991	P33991	DNA replication licensing factor MCM4	MCM4	P33991 DNA replication licensing factor MCM4 OS=Homo sapiens OX=9606 GN=MCM4 PE=1 SV=5	1	7	7	7	9.2	96.557	863	47.154	9	8.6	9.2	6.7	9.2	9.2	107580	17547	22904	23441	0	9124.2	12347	409;413;477;752
P33992	P33992	DNA replication licensing factor MCM5	MCM5	P33992 DNA replication licensing factor MCM5 OS=Homo sapiens OX=9606 GN=MCM5 PE=1 SV=5	1	10	10	10	14.4	82.285	734	42.096	11.7	12.3	11.7	7.4	9.4	7.1	475000	59977	74406	89717	62372	61183	61540	54;60;273;350;396;561;702
P33993	P33993	DNA replication licensing factor MCM7	MCM7	P33993 DNA replication licensing factor MCM7 OS=Homo sapiens OX=9606 GN=MCM7 PE=1 SV=4	1	8	8	8	12.9	81.307	719	79.719	10.7	10.7	8.8	12.9	10.7	10.7	684880	50878	129600	0	136720	61466	123990	15;28;32;231;308
P34896	P34896	Serine hydroxymethyltransferase, cytosolic	SHMT1	P34896 Serine hydroxymethyltransferase, cytosolic OS=Homo sapiens OX=9606 GN=SHMT1 PE=1 SV=1	1	1	1	1	2.9	53.082	483	4.0902	2.9	2.9	2.9	0	2.9	2.9	0	0	0	0	0	0	0	456
P34897	P34897	Serine hydroxymethyltransferase, mitochondrial	SHMT2	P34897 Serine hydroxymethyltransferase, mitochondrial OS=Homo sapiens OX=9606 GN=SHMT2 PE=1 SV=3	1	12	12	12	31.7	55.992	504	114.54	27.4	27.4	31.7	26.4	24	27.4	960930	66978	162520	180820	137770	127750	138640	95;181;269;280;356;409;469;474
P34932;O95757	P34932	Heat shock 70 kDa protein 4	HSPA4	P34932 Heat shock 70 kDa protein 4 OS=Homo sapiens OX=9606 GN=HSPA4 PE=1 SV=4	2	18	18	16	26.4	94.33	840	227.42	23.1	21.3	23.3	21.5	24.2	26.4	345450	48406	30928	54492	48077	58022	57114	44;53;61;235;250;257;305;422;430;674;679;697;733
P35080	P35080	Profilin-2	PFN2	P35080 Profilin-2 OS=Homo sapiens OX=9606 GN=PFN2 PE=1 SV=3	1	2	2	2	17.9	15.046	140	20.446	11.4	17.9	17.9	17.9	17.9	17.9	0	0	0	0	0	0	0	91;133
P35221;P26232	P35221;P26232	Catenin alpha-1;Catenin alpha-2	CTNNA1;CTNNA2	P35221 Catenin alpha-1 OS=Homo sapiens OX=9606 GN=CTNNA1 PE=1 SV=1;P26232 Catenin alpha-2 OS=Homo sapiens OX=9606 GN=CTNNA2 PE=1 SV=5	2	7	7	6	9.7	100.07	906	33.989	6.3	5.1	5	2.9	4.9	7	92467	19191	0	20232	0	11332	22896	120;533;737;842
P35222	P35222	Catenin beta-1	CTNNB1	P35222 Catenin beta-1 OS=Homo sapiens OX=9606 GN=CTNNB1 PE=1 SV=1	1	1	1	1	1.4	85.496	781	4.3033	0	0	1.4	1.4	1.4	1.4	0	0	0	0	0	0	0	288
P35237	P35237	Serpin B6	SERPINB6	P35237 Serpin B6 OS=Homo sapiens OX=9606 GN=SERPINB6 PE=1 SV=3	1	2	2	2	6.6	42.621	376	11.925	6.6	6.6	6.6	6.6	6.6	6.6	496330	56468	60551	65454	75067	77622	80972
P35241	P35241	Radixin	RDX	P35241 Radixin OS=Homo sapiens OX=9606 GN=RDX PE=1 SV=1	1	6	1	0	8.6	68.563	583	5.2336	8.6	8.6	8.6	8.6	8.6	8.6	216870	14806	17133	20240	23416	10322	23758	79;254
P35244	P35244	Replication protein A 14 kDa subunit	RPA3	P35244 Replication protein A 14 kDa subunit OS=Homo sapiens OX=9606 GN=RPA3 PE=1 SV=1	1	1	1	1	9.9	13.569	121	4.9547	9.9	9.9	9.9	9.9	9.9	9.9	233160	0	0	0	0	0	23854
P35249	P35249	Replication factor C subunit 4	RFC4	P35249 Replication factor C subunit 4 OS=Homo sapiens OX=9606 GN=RFC4 PE=1 SV=2	1	1	1	1	3.3	39.681	363	3.9545	3.3	3.3	3.3	3.3	3.3	3.3	0	0	0	0	0	0	0	13
P35268;Q6P5R6	P35268;Q6P5R6	60S ribosomal protein L22;60S ribosomal protein L22-like 1	RPL22;RPL22L1	P35268 60S ribosomal protein L22 OS=Homo sapiens OX=9606 GN=RPL22 PE=1 SV=2;Q6P5R6 60S ribosomal protein L22-like 1 OS=Homo sapiens OX=9606 GN=RPL22L1 PE=1 SV=2	2	2	2	2	14.8	14.787	128	8.0159	14.8	14.8	14.8	14.8	14.8	5.5	0	0	0	0	0	0	0	80;84
P35503	P35503	UDP-glucuronosyltransferase 1-3	UGT1A3	P35503 UDP-glucuronosyltransferase 1-3 OS=Homo sapiens OX=9606 GN=UGT1A3 PE=1 SV=1	1	1	1	1	2.6	60.338	534	-2	2.6	2.6	2.6	2.6	2.6	2.6	0	0	0	0	0	0	0
P35573	P35573	Glycogen debranching enzyme;4-alpha-glucanotransferase;Amylo-alpha-1,6-glucosidase	AGL	P35573 Glycogen debranching enzyme OS=Homo sapiens OX=9606 GN=AGL PE=1 SV=3	1	3	3	2	2.9	174.76	1532	11.058	0.7	0.7	0	1.6	2.2	2	0	0	0	0	0	0	0	79;1482
P35575	P35575	Glucose-6-phosphatase	G6PC	P35575 Glucose-6-phosphatase OS=Homo sapiens OX=9606 GN=G6PC PE=1 SV=2	1	1	1	1	2	40.483	357	-2	2	2	0	2	0	2	0	0	0	0	0	0	0
P35579;Q7Z406	P35579	Myosin-9	MYH9	P35579 Myosin-9 OS=Homo sapiens OX=9606 GN=MYH9 PE=1 SV=4	2	22	22	15	11.6	226.53	1960	241	10.2	10.6	11	10.5	11	11	4625600	631210	602390	600290	652020	660400	648280	8;299;545;555;565;576;613;760;821;1024;1352;1387;1445;1828
P35580;P35749	P35580	Myosin-10	MYH10	P35580 Myosin-10 OS=Homo sapiens OX=9606 GN=MYH10 PE=1 SV=3	2	18	12	11	10.2	229	1976	89.282	8	9.2	7.9	7.1	8.2	8.9	867290	94166	111610	149960	75583	109730	142760	33;552;562;565;572;583;767;828;1234;1452;1809
P35606	P35606	Coatomer subunit beta	COPB2	P35606 Coatomer subunit beta OS=Homo sapiens OX=9606 GN=COPB2 PE=1 SV=2	1	4	4	4	6.3	102.49	906	25.366	3.9	2.8	3.9	6.3	3.9	6.3	0	0	0	0	0	0	0	212;318;386;413
P35613	P35613	Basigin	BSG	P35613 Basigin OS=Homo sapiens OX=9606 GN=BSG PE=1 SV=2	1	1	1	1	4.9	42.2	385	5.0137	0	0	4.9	4.9	4.9	4.9	0	0	0	0	0	0	0	227
P35637	P35637	RNA-binding protein FUS	FUS	P35637 RNA-binding protein FUS OS=Homo sapiens OX=9606 GN=FUS PE=1 SV=1	1	1	1	1	4.6	53.425	526	11.446	0	4.6	0	4.6	4.6	4.6	0	0	0	0	0	0	0	451
P35658	P35658	Nuclear pore complex protein Nup214	NUP214	P35658 Nuclear pore complex protein Nup214 OS=Homo sapiens OX=9606 GN=NUP214 PE=1 SV=2	1	2	2	2	1.2	213.62	2090	10.78	1.2	0.5	0.8	0.8	1.2	1.2	0	0	0	0	0	0	0	143;682
P35659	P35659	Protein DEK	DEK	P35659 Protein DEK OS=Homo sapiens OX=9606 GN=DEK PE=1 SV=1	1	3	3	3	8.5	42.674	375	12.964	8.5	8.5	2.7	8.5	6.4	8.5	0	0	0	0	0	0	0	100;177;349
P35716	P35716	Transcription factor SOX-11	SOX11	P35716 Transcription factor SOX-11 OS=Homo sapiens OX=9606 GN=SOX11 PE=1 SV=2	1	1	1	1	2.3	46.679	441	4.6655	2.3	2.3	0	2.3	2.3	2.3	0	0	0	0	0	0	0	316
P35754	P35754	Glutaredoxin-1	GLRX	P35754 Glutaredoxin-1 OS=Homo sapiens OX=9606 GN=GLRX PE=1 SV=2	1	1	1	1	12.3	11.776	106	4.0267	12.3	12.3	0	12.3	12.3	12.3	0	0	0	0	0	0	0	20
P35813	P35813	Protein phosphatase 1A	PPM1A	P35813 Protein phosphatase 1A OS=Homo sapiens OX=9606 GN=PPM1A PE=1 SV=1	1	1	1	1	2.9	42.447	382	4.7285	2.9	2.9	2.9	2.9	2.9	2.9	0	0	0	0	0	0	0	310
P35914	P35914	Hydroxymethylglutaryl-CoA lyase, mitochondrial	HMGCL	P35914 Hydroxymethylglutaryl-CoA lyase, mitochondrial OS=Homo sapiens OX=9606 GN=HMGCL PE=1 SV=2	1	1	1	1	4.6	34.36	325	16.481	4.6	4.6	4.6	4.6	4.6	4.6	0	0	0	0	0	0	0	48
P35998	P35998	26S protease regulatory subunit 7	PSMC2	P35998 26S proteasome regulatory subunit 7 OS=Homo sapiens OX=9606 GN=PSMC2 PE=1 SV=3	1	4	4	4	12.5	48.633	433	36.336	9.7	10.2	12.5	12.5	12.5	12.5	0	0	0	0	0	0	0	110;146;248;422
P36404	P36404	ADP-ribosylation factor-like protein 2	ARL2	P36404 ADP-ribosylation factor-like protein 2 OS=Homo sapiens OX=9606 GN=ARL2 PE=1 SV=4	1	1	1	1	6.5	20.878	184	4.9339	6.5	6.5	6.5	6.5	6.5	6.5	167810	0	0	0	0	0	25434
P36542	P36542	ATP synthase subunit gamma, mitochondrial	ATP5C1	P36542 ATP synthase subunit gamma, mitochondrial OS=Homo sapiens OX=9606 GN=ATP5F1C PE=1 SV=1	1	4	4	4	16.1	32.996	298	19.802	11.4	16.1	11.4	16.1	12.4	16.1	195970	31210	22054	21968	33397	27138	30385	90;115
P36551	P36551	Oxygen-dependent coproporphyrinogen-III oxidase, mitochondrial	CPOX	P36551 Oxygen-dependent coproporphyrinogen-III oxidase, mitochondrial OS=Homo sapiens OX=9606 GN=CPOX PE=1 SV=3	1	2	2	2	5.3	50.151	454	9.3059	2.6	2.6	5.3	2.6	5.3	5.3	0	0	0	0	0	0	0	317;404
P36578	P36578	60S ribosomal protein L4	RPL4	P36578 60S ribosomal protein L4 OS=Homo sapiens OX=9606 GN=RPL4 PE=1 SV=5	1	15	15	15	39.1	47.697	427	110.84	38.9	31.6	32.1	32.3	34.9	32.1	1121100	170990	181700	232160	112250	134870	141000	106;175;219;239;259;274;283;327;353;364
P36776	P36776	Lon protease homolog, mitochondrial	LONP1	P36776 Lon protease homolog, mitochondrial OS=Homo sapiens OX=9606 GN=LONP1 PE=1 SV=2	1	3	3	2	4.5	106.49	959	10.1	0	2.7	4.5	4.5	4.5	4.5	0	0	0	0	0	0	0	393;498
P36871	P36871	Phosphoglucomutase-1	PGM1	P36871 Phosphoglucomutase-1 OS=Homo sapiens OX=9606 GN=PGM1 PE=1 SV=3	1	1	1	1	3.6	61.448	562	25.129	0	3.6	0	3.6	3.6	0	0	0	0	0	0	0	0	8
P36957	P36957	Dihydrolipoyllysine-residue succinyltransferase component of 2-oxoglutarate dehydrogenase complex, mitochondrial	DLST	P36957 Dihydrolipoyllysine-residue succinyltransferase component of 2-oxoglutarate dehydrogenase complex, mitochondrial OS=Homo sapiens OX=9606 GN=DLST PE=1 SV=4	1	1	1	1	2.6	48.755	453	4.0201	2.6	2.6	2.6	2.6	2.6	2.6	35997	0	0	0	0	0	3840.1
P36969	P36969	Phospholipid hydroperoxide glutathione peroxidase, mitochondrial	GPX4	P36969 Phospholipid hydroperoxide glutathione peroxidase OS=Homo sapiens OX=9606 GN=GPX4 PE=1 SV=3	1	1	1	1	6.6	22.174	197	5.731	6.6	6.6	6.6	6.6	6.6	6.6	0	0	0	0	0	0	0	58
P37108	P37108	Signal recognition particle 14 kDa protein	SRP14	P37108 Signal recognition particle 14 kDa protein OS=Homo sapiens OX=9606 GN=SRP14 PE=1 SV=2	1	2	2	2	10.3	14.57	136	10.499	10.3	10.3	10.3	10.3	10.3	10.3	79898	0	0	0	0	0	12093	78
P37268	P37268	Squalene synthase	FDFT1	P37268 Squalene synthase OS=Homo sapiens OX=9606 GN=FDFT1 PE=1 SV=1	1	6	6	5	19.9	48.115	417	30.276	16.3	16.3	13.7	11.5	19.9	13.7	628540	31819	78120	93643	111660	87227	117990	45;213
P37837	P37837	Transaldolase	TALDO1	P37837 Transaldolase OS=Homo sapiens OX=9606 GN=TALDO1 PE=1 SV=2	1	6	6	6	18.4	37.54	337	40.833	10.1	13.1	13.1	12.2	18.4	13.1	0	0	0	0	0	0	0	81;286;292;307;321
P38159;O75526;Q8N7X1	P38159;O75526	RNA-binding motif protein, X chromosome;RNA-binding motif protein, X chromosome, N-terminally processed;RNA-binding motif protein, X-linked-like-2	RBMX;RBMXL2	P38159 RNA-binding motif protein, X chromosome OS=Homo sapiens OX=9606 GN=RBMX PE=1 SV=3;O75526 RNA-binding motif protein, X-linked-like-2 OS=Homo sapiens OX=9606 GN=RBMXL2 PE=1 SV=3	3	4	4	2	12.3	42.331	391	20.577	6.4	9.7	12.3	9	12.3	12.3	736910	0	86356	92122	0	76040	179050	30;41
P38571	P38571	Lysosomal acid lipase/cholesteryl ester hydrolase	LIPA	P38571 Lysosomal acid lipase/cholesteryl ester hydrolase OS=Homo sapiens OX=9606 GN=LIPA PE=1 SV=2	1	1	1	1	3.5	45.418	399	9.6006	3.5	3.5	3.5	3.5	3.5	3.5	0	0	0	0	0	0	0	304
P38606	P38606	V-type proton ATPase catalytic subunit A	ATP6V1A	P38606 V-type proton ATPase catalytic subunit A OS=Homo sapiens OX=9606 GN=ATP6V1A PE=1 SV=2	1	4	4	4	9.2	68.303	617	21.588	7.6	7.6	9.2	7.6	3.9	7.6	28748	0	0	26157	0	0	0	132;163;443
P38646	P38646	Stress-70 protein, mitochondrial	HSPA9	P38646 Stress-70 protein, mitochondrial OS=Homo sapiens OX=9606 GN=HSPA9 PE=1 SV=2	1	16	16	16	27.1	73.68	679	155.43	22.8	22.8	21.2	22.2	25	25.2	389160	61196	67264	42144	47839	66547	42695	121;135;143;187;288;300;567;600
P38919	P38919	Eukaryotic initiation factor 4A-III;Eukaryotic initiation factor 4A-III, N-terminally processed	EIF4A3	P38919 Eukaryotic initiation factor 4A-III OS=Homo sapiens OX=9606 GN=EIF4A3 PE=1 SV=4	1	5	4	4	11.9	46.871	411	22.41	11.9	11.9	11.9	6.6	10	7.3	0	0	0	0	0	0	0	60;198;321;382
P39019	P39019	40S ribosomal protein S19	RPS19	P39019 40S ribosomal protein S19 OS=Homo sapiens OX=9606 GN=RPS19 PE=1 SV=2	1	5	5	5	40.7	16.06	145	26.506	29	29	40.7	40.7	40.7	40.7	0	0	0	0	0	0	0	7;29;38;43;77
P39023	P39023	60S ribosomal protein L3	RPL3	P39023 60S ribosomal protein L3 OS=Homo sapiens OX=9606 GN=RPL3 PE=1 SV=2	1	14	14	11	29.8	46.108	403	323.31	24.1	26.1	27	25.1	27.8	28.8	21738	0	0	0	0	0	550.73	39;103;115;120;136;155;286;300;366;373
P39656	P39656	Dolichyl-diphosphooligosaccharide--protein glycosyltransferase 48 kDa subunit	DDOST	P39656 Dolichyl-diphosphooligosaccharide--protein glycosyltransferase 48 kDa subunit OS=Homo sapiens OX=9606 GN=DDOST PE=1 SV=4	1	3	3	3	11.2	50.8	456	69.538	8.8	11.2	11.2	11.2	11.2	8.8	465080	84190	43492	87667	59272	66229	61968	189
P39687	P39687	Acidic leucine-rich nuclear phosphoprotein 32 family member A	ANP32A	P39687 Acidic leucine-rich nuclear phosphoprotein 32 family member A OS=Homo sapiens OX=9606 GN=ANP32A PE=1 SV=1	1	1	1	1	5.6	28.585	249	4.94	5.6	5.6	5.6	5.6	0	5.6	0	0	0	0	0	0	0	20
P39748	P39748	Flap endonuclease 1	FEN1	P39748 Flap endonuclease 1 OS=Homo sapiens OX=9606 GN=FEN1 PE=1 SV=1	1	4	4	4	9.5	42.592	380	16.897	9.5	9.5	9.5	7.1	7.1	7.1	0	0	0	0	0	0	0	201;252;267
P40121	P40121	Macrophage-capping protein	CAPG	P40121 Macrophage-capping protein OS=Homo sapiens OX=9606 GN=CAPG PE=1 SV=2	1	2	2	2	7.2	38.498	348	13.542	7.2	6.3	7.2	7.2	7.2	7.2	0	0	0	0	0	0	0	115;127
P40227	P40227	T-complex protein 1 subunit zeta	CCT6A	P40227 T-complex protein 1 subunit zeta OS=Homo sapiens OX=9606 GN=CCT6A PE=1 SV=3	1	7	7	6	12.8	58.024	531	202	12.8	12.8	9.8	9.8	12.8	9	94360	10522	33217	0	0	0	0	199;251;365;381;388
P40429;Q6NVV1	P40429	60S ribosomal protein L13a	RPL13A	P40429 60S ribosomal protein L13a OS=Homo sapiens OX=9606 GN=RPL13A PE=1 SV=2	2	8	8	8	30.5	23.577	203	55.512	26.6	25.1	25.1	26.6	30.5	24.6	0	0	0	0	0	0	0	53;125;134;148;159;191;197
P40692	P40692	DNA mismatch repair protein Mlh1	MLH1	P40692 DNA mismatch repair protein Mlh1 OS=Homo sapiens OX=9606 GN=MLH1 PE=1 SV=1	1	1	1	1	1.5	84.6	756	4.4724	1.5	1.5	1.5	1.5	1.5	1.5	55031	0	0	0	0	0	8648.8
P40763	P40763	Signal transducer and activator of transcription 3	STAT3	P40763 Signal transducer and activator of transcription 3 OS=Homo sapiens OX=9606 GN=STAT3 PE=1 SV=2	1	4	4	3	5.7	88.067	770	14.964	5.7	4.2	4.2	2.9	4.4	2.9	0	0	0	0	0	0	0	244;348;383
P40818	P40818	Ubiquitin carboxyl-terminal hydrolase 8	USP8	P40818 Ubiquitin carboxyl-terminal hydrolase 8 OS=Homo sapiens OX=9606 GN=USP8 PE=1 SV=1	1	1	1	1	1	127.52	1118	4.4063	1	1	1	1	1	1	0	0	0	0	0	0	0	42
P40925	P40925	Malate dehydrogenase, cytoplasmic	MDH1	P40925 Malate dehydrogenase, cytoplasmic OS=Homo sapiens OX=9606 GN=MDH1 PE=1 SV=4	1	6	6	6	18.6	36.426	334	47.681	15.3	13.5	18	18.6	18.6	18.6	445050	47523	0	42097	77992	79806	77228	110;118;179;199
P40926	P40926	Malate dehydrogenase, mitochondrial	MDH2	P40926 Malate dehydrogenase, mitochondrial OS=Homo sapiens OX=9606 GN=MDH2 PE=1 SV=3	1	7	7	7	25.7	35.503	338	52.148	17.5	25.7	17.5	17.5	18.6	22.8	263490	0	64907	0	0	44830	14209	78;157;239;335
P40937	P40937	Replication factor C subunit 5	RFC5	P40937 Replication factor C subunit 5 OS=Homo sapiens OX=9606 GN=RFC5 PE=1 SV=1	1	2	2	1	6.8	38.496	340	6.156	2.9	2.9	2.9	6.8	0	6.8	0	0	0	0	0	0	0	144
P40939	P40939	Trifunctional enzyme subunit alpha, mitochondrial;Long-chain enoyl-CoA hydratase;Long chain 3-hydroxyacyl-CoA dehydrogenase	HADHA	P40939 Trifunctional enzyme subunit alpha, mitochondrial OS=Homo sapiens OX=9606 GN=HADHA PE=1 SV=2	1	4	4	4	6.6	82.999	763	26.45	6.6	4.8	5	6.6	4.8	5	0	0	0	0	0	0	0	60;350;406;644
P40967	P40967	Melanocyte protein PMEL;M-alpha;M-beta	PMEL	P40967 Melanocyte protein PMEL OS=Homo sapiens OX=9606 GN=PMEL PE=1 SV=2	1	1	1	1	2.3	70.254	661	6.7318	2.3	2.3	2.3	2.3	2.3	2.3	175500	0	0	0	0	0	15538
P41091;Q2VIR3	P41091;Q2VIR3	Eukaryotic translation initiation factor 2 subunit 3;Putative eukaryotic translation initiation factor 2 subunit 3-like protein	EIF2S3;EIF2S3L	P41091 Eukaryotic translation initiation factor 2 subunit 3 OS=Homo sapiens OX=9606 GN=EIF2S3 PE=1 SV=3;Q2VIR3 Eukaryotic translation initiation factor 2 subunit 3B OS=Homo sapiens OX=9606 GN=EIF2S3B PE=2 SV=2	2	8	8	7	19.1	51.109	472	46.986	14.2	8.3	12.7	14	7.6	15.7	0	0	0	0	0	0	0	54;70;183;191;266;449
P41134	P41134	DNA-binding protein inhibitor ID-1	ID1	P41134 DNA-binding protein inhibitor ID-1 OS=Homo sapiens OX=9606 GN=ID1 PE=1 SV=3	1	1	1	1	8.4	16.132	155	5.843	8.4	0	8.4	8.4	8.4	0	0	0	0	0	0	0	0	23
P41250	P41250	Glycine--tRNA ligase	GARS	P41250 Glycine--tRNA ligase OS=Homo sapiens OX=9606 GN=GARS PE=1 SV=3	1	10	10	10	15.3	83.165	739	153.45	10.8	10.7	9.2	11.1	7.4	9.6	9131500	998060	971430	1125200	680050	694160	655100	115;197;204;419;477;553
P41252	P41252	Isoleucine--tRNA ligase, cytoplasmic	IARS	P41252 Isoleucine--tRNA ligase, cytoplasmic OS=Homo sapiens OX=9606 GN=IARS PE=1 SV=2	1	7	7	7	6.7	144.5	1262	35.869	4.7	2.9	5	6.7	5.8	5.9	144710	0	0	0	0	0	28679	132;169;298;1042;1057;1115
P41567;O60739	P41567;O60739	Eukaryotic translation initiation factor 1;Eukaryotic translation initiation factor 1b	EIF1;EIF1B	P41567 Eukaryotic translation initiation factor 1 OS=Homo sapiens OX=9606 GN=EIF1 PE=1 SV=1;O60739 Eukaryotic translation initiation factor 1b OS=Homo sapiens OX=9606 GN=EIF1B PE=1 SV=2	2	1	1	1	22.1	12.732	113	16.184	0	22.1	0	22.1	22.1	22.1	0	0	0	0	0	0	0	66
P42166	P42166	Lamina-associated polypeptide 2, isoform alpha;Thymopoietin;Thymopentin	TMPO	P42166 Lamina-associated polypeptide 2, isoform alpha OS=Homo sapiens OX=9606 GN=TMPO PE=1 SV=2	1	8	8	4	15.1	75.491	694	83.486	15.1	13.1	15.1	13.1	10.2	10.2	430260	94492	78533	99681	31277	35385	40168	13;17;519;656
P42167	P42167	Lamina-associated polypeptide 2, isoforms beta/gamma;Thymopoietin;Thymopentin	TMPO	P42167 Lamina-associated polypeptide 2, isoforms beta/gamma OS=Homo sapiens OX=9606 GN=TMPO PE=1 SV=2	1	8	4	2	20.3	50.67	454	12.334	15.4	15.4	14.8	17.2	17.2	19.6	0	0	0	0	0	0	0	13;17;303;389
P42224	P42224	Signal transducer and activator of transcription 1-alpha/beta	STAT1	P42224 Signal transducer and activator of transcription 1-alpha/beta OS=Homo sapiens OX=9606 GN=STAT1 PE=1 SV=2	1	2	2	2	3.9	87.334	750	10.084	3.9	3.9	1.5	3.9	3.9	3.9	0	0	0	0	0	0	0	152;286
P42285	P42285	Superkiller viralicidic activity 2-like 2	SKIV2L2	P42285 Exosome RNA helicase MTR4 OS=Homo sapiens OX=9606 GN=MTREX PE=1 SV=3	1	4	4	4	4.7	117.8	1042	24.749	3.1	4.7	3.9	2.4	4.7	4.7	57684	0	0	0	0	0	10690	78;379;1022
P42345	P42345	Serine/threonine-protein kinase mTOR	MTOR	P42345 Serine/threonine-protein kinase mTOR OS=Homo sapiens OX=9606 GN=MTOR PE=1 SV=1	1	2	2	2	1.2	288.89	2549	8.4629	0.4	0	0	0.8	0.8	0.8	79603	79603	0	0	0	0	0	298
P42574	P42574	Caspase-3;Caspase-3 subunit p17;Caspase-3 subunit p12	CASP3	P42574 Caspase-3 OS=Homo sapiens OX=9606 GN=CASP3 PE=1 SV=2	1	5	5	4	15.5	31.608	277	20.387	8.7	8.7	8.7	13.7	13.7	13.7	369300	57955	60742	60646	27388	25446	26931	11;156
P42677	P42677	40S ribosomal protein S27	RPS27	P42677 40S ribosomal protein S27 OS=Homo sapiens OX=9606 GN=RPS27 PE=1 SV=3	1	1	1	1	14.3	9.461	84	5.114	14.3	14.3	14.3	14.3	14.3	14.3	0	0	0	0	0	0	0	16
P42704	P42704	Leucine-rich PPR motif-containing protein, mitochondrial	LRPPRC	P42704 Leucine-rich PPR motif-containing protein, mitochondrial OS=Homo sapiens OX=9606 GN=LRPPRC PE=1 SV=3	1	15	15	15	12	157.9	1394	148.9	10.5	11.1	9.6	8.9	10	8.4	287830	51203	49343	50407	33176	31629	36495	107;287;613;649;726;966;1332;1347;1357
P42765	P42765	3-ketoacyl-CoA thiolase, mitochondrial	ACAA2	P42765 3-ketoacyl-CoA thiolase, mitochondrial OS=Homo sapiens OX=9606 GN=ACAA2 PE=1 SV=2	1	4	4	4	8.8	41.924	397	90.454	8.8	8.8	8.8	8.8	8.8	8.8	0	0	0	0	0	0	0	137;181;270
P42766	P42766	60S ribosomal protein L35	RPL35	P42766 60S ribosomal protein L35 OS=Homo sapiens OX=9606 GN=RPL35 PE=1 SV=2	1	3	3	3	16.3	14.551	123	12.662	15.4	16.3	16.3	16.3	16.3	16.3	0	0	0	0	0	0	0	77;79;97
P43034	P43034	Platelet-activating factor acetylhydrolase IB subunit alpha	PAFAH1B1	P43034 Platelet-activating factor acetylhydrolase IB subunit alpha OS=Homo sapiens OX=9606 GN=PAFAH1B1 PE=1 SV=2	1	5	5	5	14.6	46.637	410	25.942	10.5	12.9	7.6	10.5	14.6	14.6	0	0	0	0	0	0	0	46;54;101;228;360
P43243	P43243	Matrin-3	MATR3	P43243 Matrin-3 OS=Homo sapiens OX=9606 GN=MATR3 PE=1 SV=2	1	16	16	16	21.3	94.622	847	166.43	18.4	19.5	19.7	18.5	19.5	19.5	457990	36483	73859	62260	36974	54280	62561	3;245;304;473;524;532;554;555;565;817;829
P43246	P43246	DNA mismatch repair protein Msh2	MSH2	P43246 DNA mismatch repair protein Msh2 OS=Homo sapiens OX=9606 GN=MSH2 PE=1 SV=1	1	5	5	4	6.7	104.74	934	57.399	4	4	4	5.5	5.5	5.2	0	0	0	0	0	0	0	65;73;537;567
P43304	P43304	Glycerol-3-phosphate dehydrogenase, mitochondrial	GPD2	P43304 Glycerol-3-phosphate dehydrogenase, mitochondrial OS=Homo sapiens OX=9606 GN=GPD2 PE=1 SV=3	1	1	1	1	2.2	80.852	727	4.7653	2.2	0	2.2	0	0	0	12926	0	0	4199	0	0	0
P43308	P43308	Translocon-associated protein subunit beta	SSR2	P43308 Translocon-associated protein subunit beta OS=Homo sapiens OX=9606 GN=SSR2 PE=1 SV=1	1	1	1	1	5.5	20.135	183	4.5157	0	5.5	5.5	5.5	5.5	5.5	0	0	0	0	0	0	0	27
P43487	P43487	Ran-specific GTPase-activating protein	RANBP1	P43487 Ran-specific GTPase-activating protein OS=Homo sapiens OX=9606 GN=RANBP1 PE=1 SV=1	1	3	3	3	15.4	23.31	201	13.398	9	9	9	15.4	9	15.4	0	0	0	0	0	0	0	68;150;154
P43490	P43490	Nicotinamide phosphoribosyltransferase	NAMPT	P43490 Nicotinamide phosphoribosyltransferase OS=Homo sapiens OX=9606 GN=NAMPT PE=1 SV=1	1	1	1	1	2.2	55.52	491	4.832	2.2	2.2	2.2	2.2	2.2	2.2	0	0	0	0	0	0	0	469
P43686	P43686	26S protease regulatory subunit 6B	PSMC4	P43686 26S proteasome regulatory subunit 6B OS=Homo sapiens OX=9606 GN=PSMC4 PE=1 SV=2	1	2	2	2	6.2	47.366	418	17.831	2.4	6.2	2.4	6.2	3.8	6.2	0	0	0	0	0	0	0	238;397
P43897	P43897	Elongation factor Ts, mitochondrial	TSFM	P43897 Elongation factor Ts, mitochondrial OS=Homo sapiens OX=9606 GN=TSFM PE=1 SV=2	1	1	1	1	6.2	35.39	325	3.9716	6.2	0	6.2	0	0	0	6575.3	0	0	4032.1	0	0	0
P45880	P45880	Voltage-dependent anion-selective channel protein 2	VDAC2	P45880 Voltage-dependent anion-selective channel protein 2 OS=Homo sapiens OX=9606 GN=VDAC2 PE=1 SV=2	1	5	5	5	18.7	31.566	294	143.85	18.7	11.6	18.7	11.6	18.7	18.7	184250	37709	30465	38459	19006	0	17584	45;72;74
P45973	P45973	Chromobox protein homolog 5	CBX5	P45973 Chromobox protein homolog 5 OS=Homo sapiens OX=9606 GN=CBX5 PE=1 SV=1	1	2	1	1	13.1	22.225	191	4.089	6.3	6.3	6.8	6.8	0	6.3	0	0	0	0	0	0	0	102
P45974	P45974	Ubiquitin carboxyl-terminal hydrolase 5	USP5	P45974 Ubiquitin carboxyl-terminal hydrolase 5 OS=Homo sapiens OX=9606 GN=USP5 PE=1 SV=2	1	3	3	3	4.9	95.785	858	16.805	4.9	4.9	4.9	4.9	4.9	4.9	763910	80361	61803	112580	81032	111460	115900	353
P45983;P45984;P53779	P45983;P45984;P53779	Mitogen-activated protein kinase 8;Mitogen-activated protein kinase 9;Mitogen-activated protein kinase 10	MAPK8;MAPK9;MAPK10	P45983 Mitogen-activated protein kinase 8 OS=Homo sapiens OX=9606 GN=MAPK8 PE=1 SV=2;P45984 Mitogen-activated protein kinase 9 OS=Homo sapiens OX=9606 GN=MAPK9 PE=1 SV=2;P53779 Mitogen-activated protein kinase 10 OS=Homo sapiens OX=9606 GN=MAPK10 PE=1 SV=2	3	2	2	2	5.9	48.295	427	10.724	5.9	2.1	5.9	5.9	5.9	5.9	0	0	0	0	0	0	0	160;308
P46013	P46013	Antigen KI-67	MKI67	P46013 Proliferation marker protein Ki-67 OS=Homo sapiens OX=9606 GN=MKI67 PE=1 SV=2	1	3	3	2	1.5	358.69	3256	11.215	0.8	0.8	0.2	0.8	0.8	0.2	818620	0	0	0	0	0	80154	2826
P46060	P46060	Ran GTPase-activating protein 1	RANGAP1	P46060 Ran GTPase-activating protein 1 OS=Homo sapiens OX=9606 GN=RANGAP1 PE=1 SV=1	1	3	3	3	5.5	63.541	587	19.453	5.5	5.1	5.5	5.5	5.5	5.5	0	0	0	0	0	0	0	279;524
P46063	P46063	ATP-dependent DNA helicase Q1	RECQL	P46063 ATP-dependent DNA helicase Q1 OS=Homo sapiens OX=9606 GN=RECQL PE=1 SV=3	1	5	5	5	11.4	73.457	649	26.191	6.8	8.9	11.4	11.4	8.9	6.9	369560	46867	55406	57888	55895	46477	51565	91;171;313;637
P46087	P46087	Probable 28S rRNA (cytosine(4447)-C(5))-methyltransferase	NOP2	P46087 Probable 28S rRNA (cytosine(4447)-C(5))-methyltransferase OS=Homo sapiens OX=9606 GN=NOP2 PE=1 SV=2	1	2	2	1	3.1	89.301	812	5.2829	1.5	0	1.5	0	1.5	3.1	0	0	0	0	0	0	0	340
P46459	P46459	Vesicle-fusing ATPase	NSF	P46459 Vesicle-fusing ATPase OS=Homo sapiens OX=9606 GN=NSF PE=1 SV=3	1	1	1	1	0.9	82.593	744	-2	0.9	0.9	0.9	0.9	0.9	0.9	0	0	0	0	0	0	0	728
P46776	P46776	60S ribosomal protein L27a	RPL27A	P46776 60S ribosomal protein L27a OS=Homo sapiens OX=9606 GN=RPL27A PE=1 SV=2	1	6	6	6	38.5	16.561	148	31.014	38.5	38.5	32.4	32.4	38.5	38.5	362300	64747	45705	63565	48294	42648	48286	47;59;94
P46777	P46777	60S ribosomal protein L5	RPL5	P46777 60S ribosomal protein L5 OS=Homo sapiens OX=9606 GN=RPL5 PE=1 SV=3	1	11	11	11	39.4	34.362	297	72.972	39.4	32.3	39.4	30.6	34.7	32.3	416600	60338	56477	64901	51283	58729	55998	19;48;85;158;197;220;241
P46778	P46778	60S ribosomal protein L21	RPL21	P46778 60S ribosomal protein L21 OS=Homo sapiens OX=9606 GN=RPL21 PE=1 SV=2	1	2	2	2	16.9	18.565	160	105.98	16.9	16.9	16.9	16.9	16.9	16.9	2397300	453070	440900	425040	241310	242680	243070	21
P46779	P46779	60S ribosomal protein L28	RPL28	P46779 60S ribosomal protein L28 OS=Homo sapiens OX=9606 GN=RPL28 PE=1 SV=3	1	4	4	4	29.2	15.747	137	23.881	19.7	19.7	29.2	29.2	23.4	29.2	2027200	0	0	0	0	0	165620	19;33;101
P46781	P46781	40S ribosomal protein S9	RPS9	P46781 40S ribosomal protein S9 OS=Homo sapiens OX=9606 GN=RPS9 PE=1 SV=3	1	7	7	6	23.2	22.591	194	34.45	23.2	19.6	23.2	20.1	23.2	19.6	191670	0	0	0	0	0	15608	22;116;121;155
P46782	P46782	40S ribosomal protein S5;40S ribosomal protein S5, N-terminally processed	RPS5	P46782 40S ribosomal protein S5 OS=Homo sapiens OX=9606 GN=RPS5 PE=1 SV=4	1	3	3	3	12.3	22.876	204	148.62	12.3	12.3	12.3	12.3	12.3	12.3	3382200	448670	707930	487340	395580	435490	422330	47
P46783;Q9NQ39	P46783;Q9NQ39	40S ribosomal protein S10;Putative 40S ribosomal protein S10-like	RPS10;RPS10P5	P46783 40S ribosomal protein S10 OS=Homo sapiens OX=9606 GN=RPS10 PE=1 SV=1;Q9NQ39 Putative 40S ribosomal protein S10-like OS=Homo sapiens OX=9606 GN=RPS10P5 PE=5 SV=1	2	3	3	3	17.6	18.898	165	12.645	17.6	8.5	8.5	17.6	17.6	17.6	38022	0	0	0	0	0	11257	31
P46821;P78559	P46821	Microtubule-associated protein 1B;MAP1B heavy chain;MAP1 light chain LC1	MAP1B	P46821 Microtubule-associated protein 1B OS=Homo sapiens OX=9606 GN=MAP1B PE=1 SV=2	2	7	7	5	3.6	270.63	2468	25.51	3.1	2.4	1.1	2.1	3.1	1.7	0	0	0	0	0	0	0	259;296;429;2091;2196
P46926;Q8TDQ7	P46926	Glucosamine-6-phosphate isomerase 1	GNPDA1	P46926 Glucosamine-6-phosphate isomerase 1 OS=Homo sapiens OX=9606 GN=GNPDA1 PE=1 SV=1	2	3	3	2	12.8	32.668	289	16.863	12.8	12.8	9.3	12.8	12.8	7.3	399540	77546	92657	86983	25327	42757	0
P46939	P46939	Utrophin	UTRN	P46939 Utrophin OS=Homo sapiens OX=9606 GN=UTRN PE=1 SV=2	1	1	1	1	0.3	394.46	3433	13.079	0.3	0.3	0.3	0.3	0.3	0.3	109390	0	0	0	0	0	16553
P46940	P46940	Ras GTPase-activating-like protein IQGAP1	IQGAP1	P46940 Ras GTPase-activating-like protein IQGAP1 OS=Homo sapiens OX=9606 GN=IQGAP1 PE=1 SV=1	1	8	8	7	6.3	189.25	1657	33.913	4.3	4.2	4.9	4.8	5.7	5.7	0	0	0	0	0	0	0	1027;1128;1174;1477;1532;1562
P46977	P46977	Dolichyl-diphosphooligosaccharide--protein glycosyltransferase subunit STT3A	STT3A	P46977 Dolichyl-diphosphooligosaccharide--protein glycosyltransferase subunit STT3A OS=Homo sapiens OX=9606 GN=STT3A PE=1 SV=2	1	2	2	2	2.7	80.529	705	7.5196	1	1	1	1	2.7	1	0	0	0	0	0	0	0	3;610
P47755	P47755	F-actin-capping protein subunit alpha-2	CAPZA2	P47755 F-actin-capping protein subunit alpha-2 OS=Homo sapiens OX=9606 GN=CAPZA2 PE=1 SV=3	1	4	2	2	19.6	32.949	286	8.8104	19.6	9.1	19.6	9.1	19.6	19.6	38758	0	0	0	0	0	7358.9	97;273
P47756	P47756	F-actin-capping protein subunit beta	CAPZB	P47756 F-actin-capping protein subunit beta OS=Homo sapiens OX=9606 GN=CAPZB PE=1 SV=4	1	3	3	3	10.5	31.35	277	41.094	9.7	9.7	9.7	10.5	9.7	10.5	66315	0	0	0	0	0	7770.2	57
P47813;O14602	P47813;O14602	Eukaryotic translation initiation factor 1A, X-chromosomal;Eukaryotic translation initiation factor 1A, Y-chromosomal	EIF1AX;EIF1AY	P47813 Eukaryotic translation initiation factor 1A, X-chromosomal OS=Homo sapiens OX=9606 GN=EIF1AX PE=1 SV=2;O14602 Eukaryotic translation initiation factor 1A, Y-chromosomal OS=Homo sapiens OX=9606 GN=EIF1AY PE=1 SV=4	2	3	3	3	20.8	16.46	144	30.512	20.8	20.8	20.8	20.8	16	16	0	0	0	0	0	0	0	56;88;94
P47897	P47897	Glutamine--tRNA ligase	QARS	P47897 Glutamine--tRNA ligase OS=Homo sapiens OX=9606 GN=QARS PE=1 SV=1	1	10	10	8	15.2	87.798	775	45.029	9.3	14.1	9.3	11.5	11.2	11.1	1567400	227210	249010	233690	206790	205520	217980	25;628;740
P47974	P47974	Zinc finger protein 36, C3H1 type-like 2	ZFP36L2	P47974 mRNA decay activator protein ZFP36L2 OS=Homo sapiens OX=9606 GN=ZFP36L2 PE=1 SV=3	1	1	1	1	3.2	51.062	494	4.1554	0	0	3.2	3.2	3.2	3.2	0	0	0	0	0	0	0	155
P48047	P48047	ATP synthase subunit O, mitochondrial	ATP5O	P48047 ATP synthase subunit O, mitochondrial OS=Homo sapiens OX=9606 GN=ATP5PO PE=1 SV=1	1	6	6	6	35.7	23.277	213	27.163	35.7	30.5	30.5	35.7	26.8	35.7	62392	0	0	0	0	0	10665	60;84;90;162;192
P48059;Q7Z4I7	P48059;Q7Z4I7	LIM and senescent cell antigen-like-containing domain protein 1;LIM and senescent cell antigen-like-containing domain protein 2	LIMS1;LIMS2	P48059 LIM and senescent cell antigen-like-containing domain protein 1 OS=Homo sapiens OX=9606 GN=LIMS1 PE=1 SV=4;Q7Z4I7 LIM and senescent cell antigen-like-containing domain protein 2 OS=Homo sapiens OX=9606 GN=LIMS2 PE=1 SV=1	2	3	3	1	16	37.251	325	7.2976	7.1	16	16	12.9	7.1	7.1	0	0	0	0	0	0	0	290
P48147	P48147	Prolyl endopeptidase	PREP	P48147 Prolyl endopeptidase OS=Homo sapiens OX=9606 GN=PREP PE=1 SV=2	1	7	7	6	14.2	80.699	710	53.887	12.1	9.3	9.3	12.1	14.2	10.3	744770	87289	101870	102070	108090	112860	120480	172;588;613
P48426;P78356	P48426;P78356	Phosphatidylinositol 5-phosphate 4-kinase type-2 alpha;Phosphatidylinositol 5-phosphate 4-kinase type-2 beta	PIP4K2A;PIP4K2B	P48426 Phosphatidylinositol 5-phosphate 4-kinase type-2 alpha OS=Homo sapiens OX=9606 GN=PIP4K2A PE=1 SV=2;P78356 Phosphatidylinositol 5-phosphate 4-kinase type-2 beta OS=Homo sapiens OX=9606 GN=PIP4K2B PE=1 SV=1	2	2	2	2	4.4	46.224	406	8.6052	4.4	4.4	4.4	4.4	4.4	4.4	0	0	0	0	0	0	0	91
P48444	P48444	Coatomer subunit delta	ARCN1	P48444 Coatomer subunit delta OS=Homo sapiens OX=9606 GN=ARCN1 PE=1 SV=1	1	1	1	1	1.8	57.21	511	6.7285	1.8	1.8	1.8	1.8	1.8	1.8	1591000	0	0	0	0	0	144640
P48449	P48449	Lanosterol synthase	LSS	P48449 Lanosterol synthase OS=Homo sapiens OX=9606 GN=LSS PE=1 SV=1	1	2	2	2	4.4	83.308	732	22.923	4.4	2.5	4.4	4.4	4.4	4.4	393220	62268	60501	74210	39003	49029	54605	318
P48454;Q08209;P16298	P48454;Q08209;P16298	Serine/threonine-protein phosphatase 2B catalytic subunit gamma isoform;Serine/threonine-protein phosphatase 2B catalytic subunit alpha isoform;Serine/threonine-protein phosphatase 2B catalytic subunit beta isoform	PPP3CC;PPP3CA;PPP3CB	P48454 Serine/threonine-protein phosphatase 2B catalytic subunit gamma isoform OS=Homo sapiens OX=9606 GN=PPP3CC PE=1 SV=3;Q08209 Serine/threonine-protein phosphatase 2B catalytic subunit alpha isoform OS=Homo sapiens OX=9606 GN=PPP3CA PE=1 SV=1;P16298 Ser	3	1	1	1	2.7	58.129	512	4.5269	2.7	2.7	2.7	2.7	2.7	2.7	0	0	0	0	0	0	0	319
P48506	P48506	Glutamate--cysteine ligase catalytic subunit	GCLC	P48506 Glutamate--cysteine ligase catalytic subunit OS=Homo sapiens OX=9606 GN=GCLC PE=1 SV=2	1	3	3	3	4.7	72.765	637	17.097	4.7	4.7	4.7	2.4	2.4	2.4	1029700	124810	180050	176830	137810	137590	125790	492
P48556	P48556	26S proteasome non-ATPase regulatory subunit 8	PSMD8	P48556 26S proteasome non-ATPase regulatory subunit 8 OS=Homo sapiens OX=9606 GN=PSMD8 PE=1 SV=2	1	2	2	2	6.3	39.611	350	10.001	2.9	2.9	6.3	6.3	6.3	2.9	0	0	0	0	0	0	0	138;281
P48634	P48634	Protein PRRC2A	PRRC2A	P48634 Protein PRRC2A OS=Homo sapiens OX=9606 GN=PRRC2A PE=1 SV=3	1	3	3	2	1.8	228.86	2157	11.136	0.6	0.6	0.6	1.3	0.6	1.3	2092600	0	0	0	0	0	325150	29
P48637	P48637	Glutathione synthetase	GSS	P48637 Glutathione synthetase OS=Homo sapiens OX=9606 GN=GSS PE=1 SV=1	1	1	1	1	2.7	52.384	474	-2	2.7	2.7	2.7	2.7	0	2.7	0	0	0	0	0	0	0	443
P48643	P48643	T-complex protein 1 subunit epsilon	CCT5	P48643 T-complex protein 1 subunit epsilon OS=Homo sapiens OX=9606 GN=CCT5 PE=1 SV=1	1	7	7	7	15	59.67	541	51.074	15	13.1	15	13.1	12.9	10.5	2861000	0	0	0	0	0	251750	232;259;265;284;370;529
P48681	P48681	Nestin	NES	P48681 Nestin OS=Homo sapiens OX=9606 GN=NES PE=1 SV=2	1	1	1	1	1.1	177.44	1621	4.416	0	0	1.1	0	1.1	1.1	0	0	0	0	0	0	0	321
P48729	P48729	Casein kinase I isoform alpha	CSNK1A1	P48729 Casein kinase I isoform alpha OS=Homo sapiens OX=9606 GN=CSNK1A1 PE=1 SV=2	1	2	2	1	6.5	38.914	337	7.3586	6.5	3.6	6.5	6.5	6.5	6.5	0	0	0	0	0	0	0	62
P48735	P48735	Isocitrate dehydrogenase [NADP], mitochondrial	IDH2	P48735 Isocitrate dehydrogenase [NADP], mitochondrial OS=Homo sapiens OX=9606 GN=IDH2 PE=1 SV=2	1	3	3	3	10.4	50.909	452	11.626	0	6.6	3.1	6.6	10.4	10.4	11572	0	0	0	0	0	2991.9	180;272
P48739	P48739	Phosphatidylinositol transfer protein beta isoform	PITPNB	P48739 Phosphatidylinositol transfer protein beta isoform OS=Homo sapiens OX=9606 GN=PITPNB PE=1 SV=2	1	3	3	3	12.9	31.54	271	30.402	12.9	5.9	10.3	10.3	10.3	10.3	0	0	0	0	0	0	0	5;44;201
P48741;P17066	P48741;P17066	Putative heat shock 70 kDa protein 7;Heat shock 70 kDa protein 6	HSPA7;HSPA6	P48741 Putative heat shock 70 kDa protein 7 OS=Homo sapiens OX=9606 GN=HSPA7 PE=5 SV=2;P17066 Heat shock 70 kDa protein 6 OS=Homo sapiens OX=9606 GN=HSPA6 PE=1 SV=2	2	2	1	1	6.5	40.244	367	4.2358	6.5	6.5	3.5	3.5	3.5	3.5	26674	0	15758	0	0	0	0
P49023	P49023	Paxillin	PXN	P49023 Paxillin OS=Homo sapiens OX=9606 GN=PXN PE=1 SV=3	1	1	1	1	2.4	64.505	591	4.4013	2.4	2.4	2.4	2.4	2.4	2.4	0	0	0	0	0	0	0	553
P49207	P49207	60S ribosomal protein L34	RPL34	P49207 60S ribosomal protein L34 OS=Homo sapiens OX=9606 GN=RPL34 PE=1 SV=3	1	3	3	3	24.8	13.293	117	21.434	24.8	17.1	24.8	24.8	24.8	24.8	0	0	0	0	0	0	0	36;43
P49257	P49257	Protein ERGIC-53	LMAN1	P49257 Protein ERGIC-53 OS=Homo sapiens OX=9606 GN=LMAN1 PE=1 SV=2	1	1	1	1	2	57.548	510	3.8993	2	2	2	2	2	0	0	0	0	0	0	0	0	346
P49321	P49321	Nuclear autoantigenic sperm protein	NASP	P49321 Nuclear autoantigenic sperm protein OS=Homo sapiens OX=9606 GN=NASP PE=1 SV=2	1	2	2	2	4.2	85.237	788	16.833	0	0	0	2.3	4.2	1.9	0	0	0	0	0	0	0	76;190
P49327	P49327	Fatty acid synthase;[Acyl-carrier-protein] S-acetyltransferase;[Acyl-carrier-protein] S-malonyltransferase;3-oxoacyl-[acyl-carrier-protein] synthase;3-oxoacyl-[acyl-carrier-protein] reductase;3-hydroxyacyl-[acyl-carrier-protein] dehydratase;Enoyl-[acyl-carrier-protein] reductase;Oleoyl-[acyl-carrier-protein] hydrolase	FASN	P49327 Fatty acid synthase OS=Homo sapiens OX=9606 GN=FASN PE=1 SV=3	1	30	30	30	18.5	273.42	2511	323.31	17.3	15	14.5	16.3	14.7	16.8	4771100	613390	814510	733200	621730	643260	650620	70;235;298;326;673;786;1116;1239;1393;1847;1878;1995;2193;2438
P49356	P49356	Protein farnesyltransferase subunit beta	FNTB	P49356 Protein farnesyltransferase subunit beta OS=Homo sapiens OX=9606 GN=FNTB PE=1 SV=1	1	1	1	1	3.7	48.773	437	3.9808	3.7	3.7	3.7	3.7	3.7	3.7	0	0	0	0	0	0	0	63
P49368	P49368	T-complex protein 1 subunit gamma	CCT3	P49368 T-complex protein 1 subunit gamma OS=Homo sapiens OX=9606 GN=CCT3 PE=1 SV=4	1	12	12	10	32.7	60.533	545	71.22	25.7	27.5	24.4	26.2	30.1	23.1	656750	99455	101740	91885	65945	54313	66830	78;203;248;367;469
P49411	P49411	Elongation factor Tu, mitochondrial	TUFM	P49411 Elongation factor Tu, mitochondrial OS=Homo sapiens OX=9606 GN=TUFM PE=1 SV=2	1	8	8	8	25.4	49.541	452	91.469	19.7	18.8	12.4	18.8	22.1	13.1	723320	116050	114140	112940	86055	83717	83708	88;91;297;311
P49419	P49419	Alpha-aminoadipic semialdehyde dehydrogenase	ALDH7A1	P49419 Alpha-aminoadipic semialdehyde dehydrogenase OS=Homo sapiens OX=9606 GN=ALDH7A1 PE=1 SV=5	1	2	2	2	5.4	58.486	539	16.855	5.4	5.4	5.4	5.4	2.8	2.8	28530	0	0	0	1956.4	0	0	439
P49454	P49454	Centromere protein F	CENPF	P49454 Centromere protein F OS=Homo sapiens OX=9606 GN=CENPF PE=1 SV=3	1	3	3	3	1.3	357.52	3114	15.859	0.4	0.8	0.8	0.9	1.3	0.9	0	0	0	0	0	0	0	823;1163;2779
P49458	P49458	Signal recognition particle 9 kDa protein	SRP9	P49458 Signal recognition particle 9 kDa protein OS=Homo sapiens OX=9606 GN=SRP9 PE=1 SV=2	1	8	8	7	59.3	10.112	86	49.612	59.3	59.3	59.3	46.5	59.3	59.3	247430	34230	37607	36830	0	29308	29990	24;52;60;64
P49588	P49588	Alanine--tRNA ligase, cytoplasmic	AARS	P49588 Alanine--tRNA ligase, cytoplasmic OS=Homo sapiens OX=9606 GN=AARS PE=1 SV=2	1	7	7	7	8.9	106.81	968	74.661	7.1	7.1	6.4	7.1	7.1	8.2	2975400	420280	501130	444850	342010	385070	361810	19;876
P49589	P49589	Cysteine--tRNA ligase, cytoplasmic	CARS	P49589 Cysteine--tRNA ligase, cytoplasmic OS=Homo sapiens OX=9606 GN=CARS PE=1 SV=3	1	4	4	4	5.7	85.472	748	16.329	2.7	4.5	2.7	5.7	3.9	4.3	224010	0	0	0	0	0	30834	217;412;503
P49591	P49591	Serine--tRNA ligase, cytoplasmic	SARS	P49591 Serine--tRNA ligase, cytoplasmic OS=Homo sapiens OX=9606 GN=SARS PE=1 SV=3	1	2	2	2	5.1	58.777	514	20.28	5.1	5.1	5.1	3.7	5.1	3.7	0	0	0	0	0	0	0	57;323
P49642	P49642	DNA primase small subunit	PRIM1	P49642 DNA primase small subunit OS=Homo sapiens OX=9606 GN=PRIM1 PE=1 SV=1	1	3	3	3	10.7	49.901	420	13.452	5	10.7	5	10.7	10.7	8.3	28576	0	0	0	0	4780.4	0	153;377
P49674;P48730	P49674;P48730	Casein kinase I isoform epsilon;Casein kinase I isoform delta	CSNK1E;CSNK1D	P49674 Casein kinase I isoform epsilon OS=Homo sapiens OX=9606 GN=CSNK1E PE=1 SV=1;P48730 Casein kinase I isoform delta OS=Homo sapiens OX=9606 GN=CSNK1D PE=1 SV=2	2	3	3	3	6.2	47.315	416	13.645	6.2	5.5	6.2	2.9	2.9	2.9	0	0	0	0	0	0	0	45;54;122
P49711	P49711	Transcriptional repressor CTCF	CTCF	P49711 Transcriptional repressor CTCF OS=Homo sapiens OX=9606 GN=CTCF PE=1 SV=1	1	4	4	3	8.4	82.785	727	46.062	2.2	4.8	6.9	4.8	6.9	6.9	0	0	0	0	0	0	0	405;436;521
P49720	P49720	Proteasome subunit beta type-3	PSMB3	P49720 Proteasome subunit beta type-3 OS=Homo sapiens OX=9606 GN=PSMB3 PE=1 SV=2	1	2	2	1	8.3	22.949	205	5.3906	8.3	8.3	8.3	7.3	8.3	8.3	71985	0	0	0	0	0	12772
P49721	P49721	Proteasome subunit beta type-2	PSMB2	P49721 Proteasome subunit beta type-2 OS=Homo sapiens OX=9606 GN=PSMB2 PE=1 SV=1	1	1	1	1	4	22.836	201	-2	4	4	0	4	4	0	0	0	0	0	0	0	0	34
P49736	P49736	DNA replication licensing factor MCM2	MCM2	P49736 DNA replication licensing factor MCM2 OS=Homo sapiens OX=9606 GN=MCM2 PE=1 SV=4	1	5	5	5	8	101.89	904	25.619	4.6	2.9	8	5.2	5.2	6.2	12712	0	0	0	0	1201.3	0	216;447;450;492;534
P49754	P49754	Vacuolar protein sorting-associated protein 41 homolog	VPS41	P49754 Vacuolar protein sorting-associated protein 41 homolog OS=Homo sapiens OX=9606 GN=VPS41 PE=1 SV=3	1	1	1	1	1.2	98.565	854	14.929	1.2	1.2	1.2	1.2	1.2	1.2	158020	24564	24113	27617	24101	0	20291
P49755	P49755	Transmembrane emp24 domain-containing protein 10	TMED10	P49755 Transmembrane emp24 domain-containing protein 10 OS=Homo sapiens OX=9606 GN=TMED10 PE=1 SV=2	1	2	2	2	15.1	24.976	219	8.6645	7.8	7.8	7.8	7.8	15.1	15.1	0	0	0	0	0	0	0	75;127
P49773	P49773	Histidine triad nucleotide-binding protein 1	HINT1	P49773 Histidine triad nucleotide-binding protein 1 OS=Homo sapiens OX=9606 GN=HINT1 PE=1 SV=2	1	4	4	4	38.9	13.802	126	88.833	38.1	38.1	38.9	28.6	38.9	38.9	3394000	238690	269810	283360	291340	294610	316790	21;30
P49790	P49790	Nuclear pore complex protein Nup153	NUP153	P49790 Nuclear pore complex protein Nup153 OS=Homo sapiens OX=9606 GN=NUP153 PE=1 SV=2	1	5	5	5	3.8	153.94	1475	21.285	3.8	2.8	2.6	2.1	1.8	1.6	0	0	0	0	0	0	0	384;705;718;749;954
P49792;A6NKT7;P0DJD0;P0DJD1;Q7Z3J3;Q99666;O14715	P49792	E3 SUMO-protein ligase RanBP2	RANBP2	P49792 E3 SUMO-protein ligase RanBP2 OS=Homo sapiens OX=9606 GN=RANBP2 PE=1 SV=2	7	15	15	13	6	358.2	3224	135.36	3.7	4.2	4.7	4.7	4.7	5.9	264180	53669	52965	36591	38870	0	26085	106;455;458;822;1139;1332;1446;1842;1851;1977;3109
P49821	P49821	NADH dehydrogenase [ubiquinone] flavoprotein 1, mitochondrial	NDUFV1	P49821 NADH dehydrogenase [ubiquinone] flavoprotein 1, mitochondrial OS=Homo sapiens OX=9606 GN=NDUFV1 PE=1 SV=4	1	2	2	2	6.9	50.817	464	19.818	6.9	3.7	3.7	6.9	6.9	6.9	0	0	0	0	0	0	0	137;375
P49841	P49841	Glycogen synthase kinase-3 beta	GSK3B	P49841 Glycogen synthase kinase-3 beta OS=Homo sapiens OX=9606 GN=GSK3B PE=1 SV=2	1	1	1	1	3.1	46.744	420	4.0534	3.1	3.1	3.1	0	3.1	3.1	35116	0	0	0	0	0	1182.6
P49902	P49902	Cytosolic purine 5-nucleotidase	NT5C2	P49902 Cytosolic purine 5-nucleotidase OS=Homo sapiens OX=9606 GN=NT5C2 PE=1 SV=1	1	2	2	2	4.3	64.969	561	9.4658	2.5	4.3	2.5	2.5	2.5	4.3	0	0	0	0	0	0	0	140;254
P49903	P49903	Selenide, water dikinase 1	SEPHS1	P49903 Selenide, water dikinase 1 OS=Homo sapiens OX=9606 GN=SEPHS1 PE=1 SV=2	1	3	3	3	8.4	42.91	392	19.522	8.4	8.4	8.4	8.4	8.4	8.4	333020	15374	43994	52007	59405	55731	50630	16;344
P49915	P49915	GMP synthase [glutamine-hydrolyzing]	GMPS	P49915 GMP synthase [glutamine-hydrolyzing] OS=Homo sapiens OX=9606 GN=GMPS PE=1 SV=1	1	5	5	4	8.2	76.715	693	18.891	2.2	5.8	3.8	8.2	3.8	6.2	2700.4	0	0	0	0	0	2116.3	9;288;389
P49916	P49916	DNA ligase 3	LIG3	P49916 DNA ligase 3 OS=Homo sapiens OX=9606 GN=LIG3 PE=1 SV=2	1	4	4	3	5	112.91	1009	13.948	3.2	3.2	5	3.2	2.1	3.2	2294.2	0	0	0	0	0	0	99;615;663
P50213	P50213	Isocitrate dehydrogenase [NAD] subunit alpha, mitochondrial	IDH3A	P50213 Isocitrate dehydrogenase [NAD] subunit alpha, mitochondrial OS=Homo sapiens OX=9606 GN=IDH3A PE=1 SV=1	1	1	1	1	5.2	39.591	366	5.9863	5.2	5.2	0	5.2	5.2	5.2	0	0	0	0	0	0	0	77
P50395	P50395	Rab GDP dissociation inhibitor beta	GDI2	P50395 Rab GDP dissociation inhibitor beta OS=Homo sapiens OX=9606 GN=GDI2 PE=1 SV=2	1	15	15	12	37.5	50.663	445	323.31	29	37.5	28.1	34.8	34.6	34.6	9892700	767280	911570	986190	1123500	1119400	1133600	112;210;269;288;309;418
P50416	P50416	Carnitine O-palmitoyltransferase 1, liver isoform	CPT1A	P50416 Carnitine O-palmitoyltransferase 1, liver isoform OS=Homo sapiens OX=9606 GN=CPT1A PE=1 SV=2	1	1	1	1	1.6	88.367	773	4.335	1.6	1.6	1.6	0	0	0	33529	0	0	7301.9	0	0	0
P50440	P50440	Glycine amidinotransferase, mitochondrial	GATM	P50440 Glycine amidinotransferase, mitochondrial OS=Homo sapiens OX=9606 GN=GATM PE=1 SV=1	1	1	1	1	3.5	48.455	423	3.7658	3.5	0	3.5	0	0	3.5	0	0	0	0	0	0	0	55
P50453;P50452;P30740	P50453	Serpin B9	SERPINB9	P50453 Serpin B9 OS=Homo sapiens OX=9606 GN=SERPINB9 PE=1 SV=1	3	6	6	5	14.9	42.403	376	28.987	14.9	14.9	14.6	14.9	12.2	14.6	505940	114820	88825	128240	38168	41151	40896	130;138;170;256
P50454	P50454	Serpin H1	SERPINH1	P50454 Serpin H1 OS=Homo sapiens OX=9606 GN=SERPINH1 PE=1 SV=2	1	17	17	17	43.8	46.44	418	193.25	37.8	43.8	40.2	40.9	40.4	42.8	19149000	1698300	1726100	1882900	1519400	1428600	1362100	160;190;213;217;287;291;319
P50502;Q8NFI4;Q8IZP2	P50502;Q8NFI4	Hsc70-interacting protein;Putative protein FAM10A5	ST13;ST13P5	P50502 Hsc70-interacting protein OS=Homo sapiens OX=9606 GN=ST13 PE=1 SV=2;Q8NFI4 Putative protein FAM10A5 OS=Homo sapiens OX=9606 GN=ST13P5 PE=5 SV=1	3	3	3	3	9.8	41.331	369	14.462	9.8	9.8	9.8	4.1	9.8	9.8	0	0	0	0	0	0	0	153;186
P50542	P50542	Peroxisomal targeting signal 1 receptor	PEX5	P50542 Peroxisomal targeting signal 1 receptor OS=Homo sapiens OX=9606 GN=PEX5 PE=1 SV=3	1	1	1	1	4.1	70.864	639	11.158	4.1	4.1	0	4.1	4.1	0	0	0	0	0	0	0	0	456
P50552	P50552	Vasodilator-stimulated phosphoprotein	VASP	P50552 Vasodilator-stimulated phosphoprotein OS=Homo sapiens OX=9606 GN=VASP PE=1 SV=3	1	2	2	2	6.8	39.829	380	10.203	6.8	6.8	6.8	3.9	6.8	6.8	0	0	0	0	0	0	0	71;356
P50570;Q9UQ16	P50570	Dynamin-2	DNM2	P50570 Dynamin-2 OS=Homo sapiens OX=9606 GN=DNM2 PE=1 SV=2	2	7	7	6	9.3	98.063	870	30.9	4.7	6.4	6.4	7.6	6.4	5.2	473610	76534	72474	57884	46840	44485	67597	87;257;393
P50579	P50579	Methionine aminopeptidase 2	METAP2	P50579 Methionine aminopeptidase 2 OS=Homo sapiens OX=9606 GN=METAP2 PE=1 SV=1	1	2	2	2	8.8	52.891	478	40.922	8.8	8.8	8.8	8.8	8.8	3.8	564790	0	0	0	0	0	60772	385
P50748	P50748	Kinetochore-associated protein 1	KNTC1	P50748 Kinetochore-associated protein 1 OS=Homo sapiens OX=9606 GN=KNTC1 PE=1 SV=1	1	2	2	2	1.2	250.75	2209	8.8557	0.5	1.2	1.2	1.2	0.5	0.5	0	0	0	0	0	0	0	859;1092
P50851	P50851	Lipopolysaccharide-responsive and beige-like anchor protein	LRBA	P50851 Lipopolysaccharide-responsive and beige-like anchor protein OS=Homo sapiens OX=9606 GN=LRBA PE=1 SV=4	1	6	6	4	2.2	319.1	2863	20.287	1.2	1.2	1.3	1.8	1.6	1.3	433890	51879	57596	58604	65985	65867	65993	195;748
P50897	P50897	Palmitoyl-protein thioesterase 1	PPT1	P50897 Palmitoyl-protein thioesterase 1 OS=Homo sapiens OX=9606 GN=PPT1 PE=1 SV=1	1	1	1	1	5.6	34.193	306	5.189	0	5.6	0	5.6	0	5.6	0	0	0	0	0	0	0	191
P50914	P50914	60S ribosomal protein L14	RPL14	P50914 60S ribosomal protein L14 OS=Homo sapiens OX=9606 GN=RPL14 PE=1 SV=4	1	5	5	5	26	23.432	215	45.208	26	26	26	26	26	20.9	440390	57744	54959	62065	54253	55135	62421	63;71;85
P50990	P50990	T-complex protein 1 subunit theta	CCT8	P50990 T-complex protein 1 subunit theta OS=Homo sapiens OX=9606 GN=CCT8 PE=1 SV=4	1	12	12	12	26.8	59.62	548	108.42	26.8	20.8	26.8	20.8	19.7	17.5	382500	73629	69025	74337	37702	39073	42407	20;152;171;307;318;400;440;466
P50991	P50991	T-complex protein 1 subunit delta	CCT4	P50991 T-complex protein 1 subunit delta OS=Homo sapiens OX=9606 GN=CCT4 PE=1 SV=4	1	5	5	5	10.9	57.924	539	23.244	8.9	10.9	10.9	10.9	10.9	10.9	447340	57232	74554	69600	43631	57436	51779	288;531
P50995	P50995	Annexin A11	ANXA11	P50995 Annexin A11 OS=Homo sapiens OX=9606 GN=ANXA11 PE=1 SV=1	1	2	2	2	4.8	54.389	505	9.5558	4.8	4.8	2.4	2.4	4.8	4.8	0	0	0	0	0	0	0	255;430
P51003	P51003	Poly(A) polymerase alpha	PAPOLA	P51003 Poly(A) polymerase alpha OS=Homo sapiens OX=9606 GN=PAPOLA PE=1 SV=4	1	3	3	3	3.4	82.842	745	11.225	0	0	2	0	0	3.4	28707	0	0	26119	0	0	0	372;650
P51114	P51114	Fragile X mental retardation syndrome-related protein 1	FXR1	P51114 Fragile X mental retardation syndrome-related protein 1 OS=Homo sapiens OX=9606 GN=FXR1 PE=1 SV=3	1	1	1	1	1.9	69.72	621	5.8074	1.9	0	0	1.9	1.9	1.9	0	0	0	0	0	0	0	207
P51116	P51116	Fragile X mental retardation syndrome-related protein 2	FXR2	P51116 Fragile X mental retardation syndrome-related protein 2 OS=Homo sapiens OX=9606 GN=FXR2 PE=1 SV=2	1	1	1	1	1.9	74.222	673	4.4446	1.9	1.9	1.9	0	1.9	0	0	0	0	0	0	0	0	158
P51148	P51148	Ras-related protein Rab-5C	RAB5C	P51148 Ras-related protein Rab-5C OS=Homo sapiens OX=9606 GN=RAB5C PE=1 SV=2	1	2	2	1	11.1	23.482	216	19.433	11.1	11.1	11.1	11.1	11.1	11.1	0	0	0	0	0	0	0	117;184
P51149	P51149	Ras-related protein Rab-7a	RAB7A	P51149 Ras-related protein Rab-7a OS=Homo sapiens OX=9606 GN=RAB7A PE=1 SV=1	1	2	2	2	11.6	23.489	207	26.222	11.6	11.6	4.8	11.6	11.6	11.6	1108400	201290	200110	0	149770	102920	146300
P51398	P51398	28S ribosomal protein S29, mitochondrial	DAP3	P51398 28S ribosomal protein S29, mitochondrial OS=Homo sapiens OX=9606 GN=DAP3 PE=1 SV=1	1	2	2	2	5.5	45.566	398	14.266	5.5	3.3	5.5	5.5	3.3	3.3	387870	0	85113	63530	0	0	71973	207
P51530	P51530	DNA replication ATP-dependent helicase/nuclease DNA2;DNA replication nuclease DNA2;DNA replication ATP-dependent helicase DNA2	DNA2	P51530 DNA replication ATP-dependent helicase/nuclease DNA2 OS=Homo sapiens OX=9606 GN=DNA2 PE=1 SV=3	1	2	2	2	3	120.41	1060	11.801	0	1.5	1.5	1.5	1.5	1.5	0	0	0	0	0	0	0	394;852
P51531	P51531	Probable global transcription activator SNF2L2	SMARCA2	P51531 Probable global transcription activator SNF2L2 OS=Homo sapiens OX=9606 GN=SMARCA2 PE=1 SV=2	1	4	1	0	3.1	181.28	1590	-2	1	0.7	3.1	2.6	1.6	1.1	0	0	0	0	0	0	0	447;837;846
P51532	P51532	Transcription activator BRG1	SMARCA4	P51532 Transcription activator BRG1 OS=Homo sapiens OX=9606 GN=SMARCA4 PE=1 SV=2	1	4	4	1	2.9	184.64	1647	17.388	0.9	1.6	2.9	2.5	2.5	1.1	76263	0	0	0	0	14549	0	471;867;876
P51571	P51571	Translocon-associated protein subunit delta	SSR4	P51571 Translocon-associated protein subunit delta OS=Homo sapiens OX=9606 GN=SSR4 PE=1 SV=1	1	1	1	1	11.6	18.998	173	25.844	0	11.6	11.6	11.6	11.6	11.6	0	0	0	0	0	0	0	95
P51572	P51572	B-cell receptor-associated protein 31	BCAP31	P51572 B-cell receptor-associated protein 31 OS=Homo sapiens OX=9606 GN=BCAP31 PE=1 SV=3	1	2	2	2	11	27.991	246	19.836	7.7	11	7.7	11	7.7	7.7	0	0	0	0	0	0	0	95
P51580	P51580	Thiopurine S-methyltransferase	TPMT	P51580 Thiopurine S-methyltransferase OS=Homo sapiens OX=9606 GN=TPMT PE=1 SV=1	1	1	1	1	4.9	28.18	245	4.375	4.9	0	4.9	4.9	4.9	4.9	0	0	0	0	0	0	0	228
P51608	P51608	Methyl-CpG-binding protein 2	MECP2	P51608 Methyl-CpG-binding protein 2 OS=Homo sapiens OX=9606 GN=MECP2 PE=1 SV=1	1	1	1	1	3.3	52.44	486	7.0005	0	3.3	0	3.3	3.3	3.3	0	0	0	0	0	0	0	449
P51610	P51610	Host cell factor 1;HCF N-terminal chain 1;HCF N-terminal chain 2;HCF N-terminal chain 3;HCF N-terminal chain 4;HCF N-terminal chain 5;HCF N-terminal chain 6;HCF C-terminal chain 1;HCF C-terminal chain 2;HCF C-terminal chain 3;HCF C-terminal chain 4;HCF C-terminal chain 5;HCF C-terminal chain 6	HCFC1	P51610 Host cell factor 1 OS=Homo sapiens OX=9606 GN=HCFC1 PE=1 SV=2	1	2	2	2	0.6	208.73	2035	7.0347	0.6	0.6	0	0.6	0.6	0.6	0	0	0	0	0	0	0	1863
P51648	P51648	Fatty aldehyde dehydrogenase	ALDH3A2	P51648 Fatty aldehyde dehydrogenase OS=Homo sapiens OX=9606 GN=ALDH3A2 PE=1 SV=1	1	3	3	2	9.9	54.847	485	21.619	6.2	6.2	6.2	6.2	3.3	9.9	128820	0	0	0	0	0	13304	218
P51659	P51659	Peroxisomal multifunctional enzyme type 2;(3R)-hydroxyacyl-CoA dehydrogenase;Enoyl-CoA hydratase 2	HSD17B4	P51659 Peroxisomal multifunctional enzyme type 2 OS=Homo sapiens OX=9606 GN=HSD17B4 PE=1 SV=3	1	14	14	12	20.5	79.685	736	67.974	12.2	11.5	14.9	20	20	18.3	358160	60997	70068	54041	38056	36844	44253	84;139;270;415;565;663;669;707;731
P51665	P51665	26S proteasome non-ATPase regulatory subunit 7	PSMD7	P51665 26S proteasome non-ATPase regulatory subunit 7 OS=Homo sapiens OX=9606 GN=PSMD7 PE=1 SV=2	1	7	7	7	18.2	37.025	324	31.118	17.9	17.9	18.2	17.9	18.2	18.2	951350	121980	144480	150140	131970	115850	133930	45;103
P51784	P51784	Ubiquitin carboxyl-terminal hydrolase 11	USP11	P51784 Ubiquitin carboxyl-terminal hydrolase 11 OS=Homo sapiens OX=9606 GN=USP11 PE=1 SV=3	1	2	2	2	2.1	109.82	963	9.3926	1.2	1.2	1.2	2.1	2.1	1.2	0	0	0	0	0	0	0	245;835
P51797	P51797	Chloride transport protein 6	CLCN6	P51797 Chloride transport protein 6 OS=Homo sapiens OX=9606 GN=CLCN6 PE=1 SV=2	1	1	1	1	1.4	97.288	869	3.9275	0	0	0	1.4	1.4	1.4	13167	0	0	0	0	0	3075.3
P51809	P51809	Vesicle-associated membrane protein 7	VAMP7	P51809 Vesicle-associated membrane protein 7 OS=Homo sapiens OX=9606 GN=VAMP7 PE=1 SV=3	1	1	1	1	7.7	24.935	220	12.574	7.7	7.7	7.7	7.7	7.7	7.7	149210	0	0	0	0	0	21662
P51858	P51858	Hepatoma-derived growth factor	HDGF	P51858 Hepatoma-derived growth factor OS=Homo sapiens OX=9606 GN=HDGF PE=1 SV=1	1	1	1	1	7.1	26.788	240	5.4066	0	0	0	7.1	7.1	7.1	59696	0	0	0	0	0	14990
P51991	P51991	Heterogeneous nuclear ribonucleoprotein A3	HNRNPA3	P51991 Heterogeneous nuclear ribonucleoprotein A3 OS=Homo sapiens OX=9606 GN=HNRNPA3 PE=1 SV=2	1	10	10	10	35.2	39.594	378	96.338	16.7	20.6	27	31	35.2	31	336470	48733	47038	48072	44031	45332	46216	57;126;134;187;199
P52209	P52209	6-phosphogluconate dehydrogenase, decarboxylating	PGD	P52209 6-phosphogluconate dehydrogenase, decarboxylating OS=Homo sapiens OX=9606 GN=PGD PE=1 SV=3	1	10	10	10	25.1	53.139	483	68.391	21.7	18.8	21.7	21.7	25.1	21.7	1527400	176390	185150	192340	182070	182870	181280	38;154;248;309
P52272	P52272	Heterogeneous nuclear ribonucleoprotein M	HNRNPM	P52272 Heterogeneous nuclear ribonucleoprotein M OS=Homo sapiens OX=9606 GN=HNRNPM PE=1 SV=3	1	11	11	10	11.8	77.515	730	109.39	11.4	9.6	11.2	9.7	10.4	10.3	212280	29750	31506	20906	30406	32176	34795	69;134;381;670;672;698
P52292	P52292	Importin subunit alpha-1	KPNA2	P52292 Importin subunit alpha-1 OS=Homo sapiens OX=9606 GN=KPNA2 PE=1 SV=1	1	3	3	3	8.3	57.861	529	16.989	8.3	8.3	8.3	8.3	8.3	8.3	326090	53174	41552	43985	46499	50098	45245	291
P52294	P52294	Importin subunit alpha-5;Importin subunit alpha-5, N-terminally processed	KPNA1	P52294 Importin subunit alpha-5 OS=Homo sapiens OX=9606 GN=KPNA1 PE=1 SV=3	1	1	1	1	2.4	60.221	538	6.664	2.4	2.4	2.4	2.4	2.4	2.4	0	0	0	0	0	0	0	105
P52298	P52298	Nuclear cap-binding protein subunit 2	NCBP2	P52298 Nuclear cap-binding protein subunit 2 OS=Homo sapiens OX=9606 GN=NCBP2 PE=1 SV=1	1	1	1	1	8.3	18.001	156	3.7955	8.3	8.3	8.3	8.3	8.3	8.3	68919	0	0	0	0	0	9183.3
P52564;P46734	P52564;P46734	Dual specificity mitogen-activated protein kinase kinase 6;Dual specificity mitogen-activated protein kinase kinase 3	MAP2K6;MAP2K3	P52564 Dual specificity mitogen-activated protein kinase kinase 6 OS=Homo sapiens OX=9606 GN=MAP2K6 PE=1 SV=1;P46734 Dual specificity mitogen-activated protein kinase kinase 3 OS=Homo sapiens OX=9606 GN=MAP2K3 PE=1 SV=2	2	1	1	1	4.2	37.492	334	5.8963	4.2	4.2	4.2	4.2	4.2	4.2	0	0	0	0	0	0	0	172
P52565	P52565	Rho GDP-dissociation inhibitor 1	ARHGDIA	P52565 Rho GDP-dissociation inhibitor 1 OS=Homo sapiens OX=9606 GN=ARHGDIA PE=1 SV=3	1	2	2	2	13.7	23.207	204	108.45	13.7	13.7	13.7	13.7	13.7	13.7	0	0	0	0	0	0	0	127;141
P52597	P52597	Heterogeneous nuclear ribonucleoprotein F;Heterogeneous nuclear ribonucleoprotein F, N-terminally processed	HNRNPF	P52597 Heterogeneous nuclear ribonucleoprotein F OS=Homo sapiens OX=9606 GN=HNRNPF PE=1 SV=3	1	8	8	7	25.5	45.671	415	131.12	22.4	25.5	17.1	25.5	25.5	25.5	98845	0	15493	0	15986	20929	22784	87;98;185;200;224
P52701	P52701	DNA mismatch repair protein Msh6	MSH6	P52701 DNA mismatch repair protein Msh6 OS=Homo sapiens OX=9606 GN=MSH6 PE=1 SV=2	1	9	9	8	8.2	152.78	1360	35.467	4	3.5	4.1	3.7	5.4	5.1	27157	0	0	0	0	0	7238.5	728;771;775;824;896;997;1296
P52732	P52732	Kinesin-like protein KIF11	KIF11	P52732 Kinesin-like protein KIF11 OS=Homo sapiens OX=9606 GN=KIF11 PE=1 SV=2	1	6	6	6	6.6	119.16	1056	63.815	6.1	3.6	4.6	5.6	3.6	5	174970	0	0	0	0	0	15493	362;444;457;466;655
P52747;P36508	P52747	Zinc finger protein 143	ZNF143	P52747 Zinc finger protein 143 OS=Homo sapiens OX=9606 GN=ZNF143 PE=1 SV=2	2	3	2	1	6.3	68.895	638	6.2922	0	2	2	3.4	2	3.4	0	0	0	0	0	0	0	285;295
P52758	P52758	Ribonuclease UK114	HRSP12	P52758 2-iminobutanoate/2-iminopropanoate deaminase OS=Homo sapiens OX=9606 GN=RIDA PE=1 SV=1	1	1	1	1	7.3	14.494	137	-2	7.3	0	7.3	7.3	0	7.3	0	0	0	0	0	0	0	101
P52789	P52789	Hexokinase-2	HK2	P52789 Hexokinase-2 OS=Homo sapiens OX=9606 GN=HK2 PE=1 SV=2	1	2	2	1	1.9	102.38	917	5.1066	1.9	1.9	1.7	1.7	0	1.9	10327	0	0	0	474.68	0	0
P52815	P52815	39S ribosomal protein L12, mitochondrial	MRPL12	P52815 39S ribosomal protein L12, mitochondrial OS=Homo sapiens OX=9606 GN=MRPL12 PE=1 SV=2	1	1	1	1	7.6	21.348	198	16.352	7.6	7.6	7.6	7.6	7.6	7.6	0	0	0	0	0	0	0	150
P52888	P52888	Thimet oligopeptidase	THOP1	P52888 Thimet oligopeptidase OS=Homo sapiens OX=9606 GN=THOP1 PE=1 SV=2	1	2	2	2	3	78.839	689	6.6892	1.5	3	3	1.5	3	3	0	0	0	0	0	0	0	667
P52907	P52907	F-actin-capping protein subunit alpha-1	CAPZA1	P52907 F-actin-capping protein subunit alpha-1 OS=Homo sapiens OX=9606 GN=CAPZA1 PE=1 SV=3	1	6	6	4	32.5	32.922	286	54.38	24.8	15.4	24.8	21.3	32.5	32.5	81942	0	0	0	0	0	5012.2	19;97;118;133;273
P52948	P52948	Nuclear pore complex protein Nup98-Nup96;Nuclear pore complex protein Nup98;Nuclear pore complex protein Nup96	NUP98	P52948 Nuclear pore complex protein Nup98-Nup96 OS=Homo sapiens OX=9606 GN=NUP98 PE=1 SV=4	1	4	4	3	2.9	197.58	1817	19.116	0.8	2.3	2.9	2.3	2.9	2	0	0	0	0	0	0	0	1019;1614;1630
P53004	P53004	Biliverdin reductase A	BLVRA	P53004 Biliverdin reductase A OS=Homo sapiens OX=9606 GN=BLVRA PE=1 SV=2	1	3	3	3	9.8	33.428	296	11.967	3.7	3.4	3.4	3.7	9.8	9.8	46675	0	0	0	0	0	2827.5	8;290
P53007	P53007	Tricarboxylate transport protein, mitochondrial	SLC25A1	P53007 Tricarboxylate transport protein, mitochondrial OS=Homo sapiens OX=9606 GN=SLC25A1 PE=1 SV=2	1	4	4	4	11.9	34.012	311	26.639	11.3	11.3	11.3	11.3	11.9	8.7	0	0	0	0	0	0	0	149;160;255;268
P53041	P53041	Serine/threonine-protein phosphatase 5	PPP5C	P53041 Serine/threonine-protein phosphatase 5 OS=Homo sapiens OX=9606 GN=PPP5C PE=1 SV=1	1	2	2	2	4.2	56.878	499	7.9683	2.2	2.2	4.2	4.2	4.2	4.2	0	0	0	0	0	0	0	111
P53350	P53350	Serine/threonine-protein kinase PLK1	PLK1	P53350 Serine/threonine-protein kinase PLK1 OS=Homo sapiens OX=9606 GN=PLK1 PE=1 SV=1	1	1	1	1	1.3	68.254	603	4.2515	1.3	0	1.3	1.3	1.3	0	0	0	0	0	0	0	0	480
P53367;P53365	P53367	Arfaptin-1	ARFIP1	P53367 Arfaptin-1 OS=Homo sapiens OX=9606 GN=ARFIP1 PE=1 SV=2	2	3	3	3	12.6	41.738	373	19.569	0	6.7	6.7	10.5	8	8	69689	0	0	0	0	0	16008	316
P53396	P53396	ATP-citrate synthase	ACLY	P53396 ATP-citrate synthase OS=Homo sapiens OX=9606 GN=ACLY PE=1 SV=3	1	14	14	14	13.7	120.84	1101	73.682	10.2	13.7	10.7	11.5	12.1	12.4	269200	42754	46042	38893	40416	32045	28387	230;272;488;540;630;968;978;991;1077
P53582	P53582	Methionine aminopeptidase 1	METAP1	P53582 Methionine aminopeptidase 1 OS=Homo sapiens OX=9606 GN=METAP1 PE=1 SV=2	1	3	3	3	15.8	43.215	386	20.339	10.6	10.6	4.9	15.8	10.6	10.6	20540	0	0	0	15681	0	0	278;298
P53618	P53618	Coatomer subunit beta	COPB1	P53618 Coatomer subunit beta OS=Homo sapiens OX=9606 GN=COPB1 PE=1 SV=3	1	6	6	6	8.4	107.14	953	32.125	5.2	7	7	6.7	8.4	8.4	1429900	170610	166550	168300	128910	140180	127890	378;932
P53621	P53621	Coatomer subunit alpha;Xenin;Proxenin	COPA	P53621 Coatomer subunit alpha OS=Homo sapiens OX=9606 GN=COPA PE=1 SV=2	1	14	14	13	14.8	138.34	1224	116.8	10	11.9	12.5	10.4	10.5	11.8	275820	0	0	55421	0	0	31323	46;74;76;438;531;598;607;1028;1184
P53634	P53634	Dipeptidyl peptidase 1;Dipeptidyl peptidase 1 exclusion domain chain;Dipeptidyl peptidase 1 heavy chain;Dipeptidyl peptidase 1 light chain	CTSC	P53634 Dipeptidyl peptidase 1 OS=Homo sapiens OX=9606 GN=CTSC PE=1 SV=2	1	4	4	4	10.4	51.853	463	27.787	10.4	8.4	6.3	10.4	8.4	10.4	204910	0	0	0	0	0	32591	169;334
P53671	P53671	LIM domain kinase 2	LIMK2	P53671 LIM domain kinase 2 OS=Homo sapiens OX=9606 GN=LIMK2 PE=1 SV=1	1	1	1	1	2.7	72.231	638	4.292	2.7	2.7	2.7	2.7	0	0	33235	0	0	0	4849.9	0	0
P53680	P53680	AP-2 complex subunit sigma	AP2S1	P53680 AP-2 complex subunit sigma OS=Homo sapiens OX=9606 GN=AP2S1 PE=1 SV=2	1	2	2	2	12.7	17.018	142	9.4336	12.7	4.9	12.7	4.9	4.9	4.9	0	0	0	0	0	0	0	45;56
P53701	P53701	Cytochrome c-type heme lyase	HCCS	P53701 Cytochrome c-type heme lyase OS=Homo sapiens OX=9606 GN=HCCS PE=1 SV=1	1	1	1	1	6	30.601	268	16.22	0	0	6	0	6	0	0	0	0	0	0	0	0	48
P53816	P53816	HRAS-like suppressor 3	PLA2G16	P53816 HRAS-like suppressor 3 OS=Homo sapiens OX=9606 GN=PLA2G16 PE=1 SV=2	1	2	2	2	17.9	17.936	162	10.294	7.4	7.4	17.9	17.9	17.9	17.9	0	0	0	0	0	0	0	73;83
P53990	P53990	IST1 homolog	IST1	P53990 IST1 homolog OS=Homo sapiens OX=9606 GN=IST1 PE=1 SV=1	1	1	1	1	3.3	39.75	364	4.6963	3.3	3.3	3.3	3.3	3.3	3.3	0	0	0	0	0	0	0	127
P53992	P53992	Protein transport protein Sec24C	SEC24C	P53992 Protein transport protein Sec24C OS=Homo sapiens OX=9606 GN=SEC24C PE=1 SV=3	1	1	1	1	1.8	118.32	1094	9.0968	1.8	1.8	1.8	1.8	1.8	0	0	0	0	0	0	0	0	1087
P54132	P54132	Bloom syndrome protein	BLM	P54132 Bloom syndrome protein OS=Homo sapiens OX=9606 GN=BLM PE=1 SV=1	1	2	2	2	1.8	159	1417	9.3396	0.7	0.7	1.8	1.8	1.8	1.8	0	0	0	0	0	0	0	863;884
P54136	P54136	Arginine--tRNA ligase, cytoplasmic	RARS	P54136 Arginine--tRNA ligase, cytoplasmic OS=Homo sapiens OX=9606 GN=RARS PE=1 SV=2	1	4	4	4	8	75.378	660	34.426	3.9	8	5.3	5.5	6.7	3.9	0	0	0	0	0	0	0	143;287;393;629
P54198	P54198	Protein HIRA	HIRA	P54198 Protein HIRA OS=Homo sapiens OX=9606 GN=HIRA PE=1 SV=2	1	2	2	2	3.2	111.83	1017	8.1495	0.8	3.2	0.8	0.8	0.8	0.8	137580	0	0	0	0	0	18430	14
P54274	P54274	Telomeric repeat-binding factor 1	TERF1	P54274 Telomeric repeat-binding factor 1 OS=Homo sapiens OX=9606 GN=TERF1 PE=1 SV=3	1	1	1	1	4.1	50.245	439	5.1837	4.1	4.1	4.1	4.1	0	4.1	53053	0	15948	0	11020	0	10430
P54277	P54277	PMS1 protein homolog 1	PMS1	P54277 PMS1 protein homolog 1 OS=Homo sapiens OX=9606 GN=PMS1 PE=1 SV=1	1	1	1	1	1.1	105.83	932	-2	0	0	0	1.1	0	0	0	0	0	0	0	0	0	905
P54577	P54577	Tyrosine--tRNA ligase, cytoplasmic;Tyrosine--tRNA ligase, cytoplasmic, N-terminally processed	YARS	P54577 Tyrosine--tRNA ligase, cytoplasmic OS=Homo sapiens OX=9606 GN=YARS PE=1 SV=4	1	7	7	6	19.5	59.143	528	52.649	16.7	10	16.7	13.4	16.7	13.4	57857	0	0	0	0	0	10407	327;356;380;427;513
P54578	P54578	Ubiquitin carboxyl-terminal hydrolase 14	USP14	P54578 Ubiquitin carboxyl-terminal hydrolase 14 OS=Homo sapiens OX=9606 GN=USP14 PE=1 SV=3	1	4	4	4	9.3	56.068	494	19.292	6.7	6.7	9.3	6.7	6.7	9.3	643030	62924	85317	60100	65256	0	57348	291;441
P54687	P54687	Branched-chain-amino-acid aminotransferase, cytosolic	BCAT1	P54687 Branched-chain-amino-acid aminotransferase, cytosolic OS=Homo sapiens OX=9606 GN=BCAT1 PE=1 SV=3	1	1	1	1	3.1	42.966	386	19.874	3.1	3.1	0	3.1	3.1	3.1	0	0	0	0	0	0	0	368
P54709	P54709	Sodium/potassium-transporting ATPase subunit beta-3	ATP1B3	P54709 Sodium/potassium-transporting ATPase subunit beta-3 OS=Homo sapiens OX=9606 GN=ATP1B3 PE=1 SV=1	1	2	2	2	14.3	31.512	279	17.528	0	0	14.3	9	14.3	14.3	0	0	0	0	0	0	0	111;194
P54725	P54725	UV excision repair protein RAD23 homolog A	RAD23A	P54725 UV excision repair protein RAD23 homolog A OS=Homo sapiens OX=9606 GN=RAD23A PE=1 SV=1	1	2	1	1	8.3	39.609	363	4.0284	4.1	8.3	8.3	8.3	8.3	8.3	72552	0	0	0	0	0	9045.7	47
P54727	P54727	UV excision repair protein RAD23 homolog B	RAD23B	P54727 UV excision repair protein RAD23 homolog B OS=Homo sapiens OX=9606 GN=RAD23B PE=1 SV=1	1	4	4	3	9.8	43.171	409	22.953	9.8	6.8	9.8	6.8	9.3	6.8	0	0	0	0	0	0	0	45;60
P54819	P54819	Adenylate kinase 2, mitochondrial;Adenylate kinase 2, mitochondrial, N-terminally processed	AK2	P54819 Adenylate kinase 2, mitochondrial OS=Homo sapiens OX=9606 GN=AK2 PE=1 SV=2	1	1	1	1	6.7	26.477	239	4.493	6.7	0	6.7	6.7	6.7	6.7	0	0	0	0	0	0	0	14
P54886	P54886	Delta-1-pyrroline-5-carboxylate synthase;Glutamate 5-kinase;Gamma-glutamyl phosphate reductase	ALDH18A1	P54886 Delta-1-pyrroline-5-carboxylate synthase OS=Homo sapiens OX=9606 GN=ALDH18A1 PE=1 SV=2	1	4	4	4	6.9	87.301	795	34.782	6.9	3.1	3.1	6.9	5.8	6.9	0	0	0	0	0	0	0	59;649;767;781
P55010	P55010	Eukaryotic translation initiation factor 5	EIF5	P55010 Eukaryotic translation initiation factor 5 OS=Homo sapiens OX=9606 GN=EIF5 PE=1 SV=2	1	3	3	3	12.8	49.222	431	24.854	12.8	9.3	12.8	12.8	12.8	8.1	58848	0	0	0	0	10704	0	95;136
P55036	P55036	26S proteasome non-ATPase regulatory subunit 4	PSMD4	P55036 26S proteasome non-ATPase regulatory subunit 4 OS=Homo sapiens OX=9606 GN=PSMD4 PE=1 SV=1	1	2	2	2	6.9	40.736	377	10.657	6.9	6.9	0	4.5	4.5	4.5	0	0	0	0	0	0	0	40;98
P55060	P55060	Exportin-2	CSE1L	P55060 Exportin-2 OS=Homo sapiens OX=9606 GN=CSE1L PE=1 SV=3	1	11	11	10	13.2	110.42	971	85.89	10.1	9.3	7.3	8.2	11.9	11.5	581240	61068	78237	80085	80263	71948	68549	67;83;158;165;425
P55072	P55072	Transitional endoplasmic reticulum ATPase	VCP	P55072 Transitional endoplasmic reticulum ATPase OS=Homo sapiens OX=9606 GN=VCP PE=1 SV=4	1	13	13	13	21.7	89.321	806	158.13	16.9	18.6	21.7	21.7	18.4	18.4	971990	86045	147520	152480	95461	161020	101340	109;190;231;386;502;505;754
P55081	P55081	Microfibrillar-associated protein 1	MFAP1	P55081 Microfibrillar-associated protein 1 OS=Homo sapiens OX=9606 GN=MFAP1 PE=1 SV=2	1	2	2	2	8	51.958	439	42.6	0	6.2	6.2	6.2	8	8	0	0	0	0	0	0	0	340;390
P55084	P55084	Trifunctional enzyme subunit beta, mitochondrial;3-ketoacyl-CoA thiolase	HADHB	P55084 Trifunctional enzyme subunit beta, mitochondrial OS=Homo sapiens OX=9606 GN=HADHB PE=1 SV=3	1	2	2	1	5.9	51.294	474	8.0657	1.7	5.9	1.7	1.7	1.7	1.7	0	0	0	0	0	0	0	201
P55145	P55145	Mesencephalic astrocyte-derived neurotrophic factor	MANF	P55145 Mesencephalic astrocyte-derived neurotrophic factor OS=Homo sapiens OX=9606 GN=MANF PE=1 SV=3	1	2	2	2	6.6	20.7	182	25.505	6.6	6.6	6.6	6.6	6.6	6.6	0	0	0	0	0	0	0	120
P55201	P55201	Peregrin	BRPF1	P55201 Peregrin OS=Homo sapiens OX=9606 GN=BRPF1 PE=1 SV=2	1	2	2	2	1.8	137.5	1214	7.9391	0.7	1.8	1.8	1.2	0	0	0	0	0	0	0	0	0	147;896
P55209	P55209	Nucleosome assembly protein 1-like 1	NAP1L1	P55209 Nucleosome assembly protein 1-like 1 OS=Homo sapiens OX=9606 GN=NAP1L1 PE=1 SV=1	1	7	7	6	14.1	45.374	391	59.998	8.7	14.1	8.7	8.7	14.1	14.1	281270	42550	41814	0	0	41388	52734	82;105;116;194
P55212	P55212	Caspase-6;Caspase-6 subunit p18;Caspase-6 subunit p11	CASP6	P55212 Caspase-6 OS=Homo sapiens OX=9606 GN=CASP6 PE=1 SV=2	1	1	1	1	3.4	33.31	293	3.9441	3.4	3.4	3.4	3.4	0	3.4	52413	0	0	0	0	0	8083.6
P55263	P55263	Adenosine kinase	ADK	P55263 Adenosine kinase OS=Homo sapiens OX=9606 GN=ADK PE=1 SV=2	1	1	1	1	4.4	40.545	362	4.6357	4.4	4.4	0	4.4	4.4	4.4	0	0	0	0	0	0	0	61
P55265	P55265	Double-stranded RNA-specific adenosine deaminase	ADAR	P55265 Double-stranded RNA-specific adenosine deaminase OS=Homo sapiens OX=9606 GN=ADAR PE=1 SV=4	1	4	4	3	4.6	136.06	1226	36.236	4.6	4.6	3.3	3.3	3.3	4.6	661970	83551	94748	90375	93983	98225	99475	757
P55268	P55268	Laminin subunit beta-2	LAMB2	P55268 Laminin subunit beta-2 OS=Homo sapiens OX=9606 GN=LAMB2 PE=1 SV=2	1	3	2	2	1.8	195.98	1798	11.96	1.8	1.8	1.8	0.7	0.7	0.7	340210	0	0	0	0	0	46167	87;241
P55769	P55769	NHP2-like protein 1;NHP2-like protein 1, N-terminally processed	NHP2L1	P55769 NHP2-like protein 1 OS=Homo sapiens OX=9606 GN=SNU13 PE=1 SV=3	1	3	3	3	28.9	14.173	128	13.235	28.9	28.9	28.9	28.9	28.9	19.5	182250	0	0	0	0	0	20892	20;33
P55786;A6NEC2	P55786;A6NEC2	Puromycin-sensitive aminopeptidase;Puromycin-sensitive aminopeptidase-like protein	NPEPPS;NPEPPSL1	P55786 Puromycin-sensitive aminopeptidase OS=Homo sapiens OX=9606 GN=NPEPPS PE=1 SV=2;A6NEC2 Puromycin-sensitive aminopeptidase-like protein OS=Homo sapiens OX=9606 GN=NPEPPSL1 PE=2 SV=3	2	4	4	4	5.8	103.28	919	16.797	1.3	3	4.4	4.4	5.8	5.8	0	0	0	0	0	0	0	336;467;832
P55795	P55795	Heterogeneous nuclear ribonucleoprotein H2	HNRNPH2	P55795 Heterogeneous nuclear ribonucleoprotein H2 OS=Homo sapiens OX=9606 GN=HNRNPH2 PE=1 SV=1	1	5	1	1	14.3	49.263	449	4.345	14.3	10.9	8.7	14.3	10.9	14.3	0	0	0	0	0	0	0	35;185
P55884	P55884	Eukaryotic translation initiation factor 3 subunit B	EIF3B	P55884 Eukaryotic translation initiation factor 3 subunit B OS=Homo sapiens OX=9606 GN=EIF3B PE=1 SV=3	1	14	14	14	17.6	92.48	814	81.908	16	15.5	15.8	16.2	16	15	2193800	348460	361520	337710	285580	290030	267380	209;345;364;430;436;521;595;729
P56134	P56134	ATP synthase subunit f, mitochondrial	ATP5J2	P56134 ATP synthase subunit f, mitochondrial OS=Homo sapiens OX=9606 GN=ATP5MF PE=1 SV=3	1	3	3	3	26.6	10.918	94	15.663	25.5	26.6	9.6	26.6	26.6	26.6	0	0	0	0	0	0	0	14;16;54
P56182	P56182	Ribosomal RNA processing protein 1 homolog A	RRP1	P56182 Ribosomal RNA processing protein 1 homolog A OS=Homo sapiens OX=9606 GN=RRP1 PE=1 SV=1	1	1	1	1	2	52.839	461	-2	0	2	2	0	2	2	0	0	0	0	0	0	0	117
P56192	P56192	Methionine--tRNA ligase, cytoplasmic	MARS	P56192 Methionine--tRNA ligase, cytoplasmic OS=Homo sapiens OX=9606 GN=MARS PE=1 SV=2	1	3	3	3	6.2	101.11	900	20.841	3.6	3.6	2	6.2	6.2	6.2	88654	25934	4159.4	0	0	0	17743	335;726
P56270	P56270	Myc-associated zinc finger protein	MAZ	P56270 Myc-associated zinc finger protein OS=Homo sapiens OX=9606 GN=MAZ PE=1 SV=1	1	2	2	2	7.1	48.607	477	27.244	7.1	3.6	3.6	7.1	7.1	7.1	0	0	0	0	0	0	0	305;335
P56377	P56377	AP-1 complex subunit sigma-2	AP1S2	P56377 AP-1 complex subunit sigma-2 OS=Homo sapiens OX=9606 GN=AP1S2 PE=1 SV=1	1	2	2	2	14	18.615	157	7.0341	0	8.3	8.3	14	14	8.3	11529	0	0	0	0	4718.1	0	17
P56545;Q13363	P56545;Q13363	C-terminal-binding protein 2;C-terminal-binding protein 1	CTBP2;CTBP1	P56545 C-terminal-binding protein 2 OS=Homo sapiens OX=9606 GN=CTBP2 PE=1 SV=1;Q13363 C-terminal-binding protein 1 OS=Homo sapiens OX=9606 GN=CTBP1 PE=1 SV=2	2	2	2	2	3.6	48.944	445	7.5882	3.6	3.6	2	3.6	3.6	3.6	73894	0	0	0	0	0	11689	6
P56747	P56747	Claudin-6	CLDN6	P56747 Claudin-6 OS=Homo sapiens OX=9606 GN=CLDN6 PE=1 SV=2	1	1	1	1	5.9	23.291	220	4.2876	0	5.9	5.9	5.9	5.9	5.9	0	0	0	0	0	0	0	157
P57088	P57088	Transmembrane protein 33	TMEM33	P57088 Transmembrane protein 33 OS=Homo sapiens OX=9606 GN=TMEM33 PE=1 SV=2	1	2	2	2	4.9	27.978	247	12.915	4.9	4.9	4.9	4.9	4.9	4.9	225050	0	17925	0	0	0	51821
P57721	P57721	Poly(rC)-binding protein 3	PCBP3	P57721 Poly(rC)-binding protein 3 OS=Homo sapiens OX=9606 GN=PCBP3 PE=2 SV=2	1	2	1	1	8.6	39.465	371	4.0878	3.2	0	3.2	3.2	3.2	8.6	135340	0	0	0	0	0	17050
P58107	P58107	Epiplakin	EPPK1	P58107 Epiplakin OS=Homo sapiens OX=9606 GN=EPPK1 PE=1 SV=3	1	2	2	2	1.5	555.65	5088	8.0241	0.3	1.5	1.5	1.3	0	1.3	0	0	0	0	0	0	0	2048;2753
P58317;Q96MU6;Q96LW1	P58317	Zinc finger protein 121	ZNF121	P58317 Zinc finger protein 121 OS=Homo sapiens OX=9606 GN=ZNF121 PE=3 SV=2	3	5	5	4	13.3	44.694	390	28.284	7.9	7.9	5.1	7.9	7.9	7.7	0	0	0	0	0	0	0	170;254;272;338;385
P58876	P58876	Histone H2B type 1-D	HIST1H2BD	P58876 Histone H2B type 1-D OS=Homo sapiens OX=9606 GN=HIST1H2BD PE=1 SV=2	1	23	4	4	69	13.936	126	93.084	69	69	69	57.1	69	69	0	0	0	0	0	0	0	6;12;13;16;17;21;24;44;47;86;109
P59780	P59780	AP-3 complex subunit sigma-2	AP3S2	P59780 AP-3 complex subunit sigma-2 OS=Homo sapiens OX=9606 GN=AP3S2 PE=2 SV=1	1	2	2	2	15.5	22.017	193	13.177	15.5	15.5	7.8	15.5	15.5	15.5	126740	0	15942	27416	18059	15330	16328	166
P59998	P59998	Actin-related protein 2/3 complex subunit 4	ARPC4	P59998 Actin-related protein 2/3 complex subunit 4 OS=Homo sapiens OX=9606 GN=ARPC4 PE=1 SV=3	1	3	3	3	22.6	19.667	168	12.751	13.7	13.7	13.7	22.6	22.6	18.5	93973	0	0	0	0	0	11284	84;89
P60174	P60174	Triosephosphate isomerase	TPI1	P60174 Triosephosphate isomerase OS=Homo sapiens OX=9606 GN=TPI1 PE=1 SV=3	1	11	11	11	39.5	30.791	286	323.31	35	39.5	25.2	35	34.3	39.5	2279400	450610	400140	470800	247840	210430	204210	43;186;193;212;225;231
P60228	P60228	Eukaryotic translation initiation factor 3 subunit E	EIF3E	P60228 Eukaryotic translation initiation factor 3 subunit E OS=Homo sapiens OX=9606 GN=EIF3E PE=1 SV=1	1	3	3	3	6.5	52.22	445	18.581	6.5	6.5	4.9	4.9	4.9	2.9	69312	20512	18422	0	0	0	0	120
P60510	P60510	Serine/threonine-protein phosphatase 4 catalytic subunit	PPP4C	P60510 Serine/threonine-protein phosphatase 4 catalytic subunit OS=Homo sapiens OX=9606 GN=PPP4C PE=1 SV=1	1	2	1	1	7.5	35.08	307	-2	7.5	7.5	4.6	4.6	7.5	4.6	0	0	0	0	0	0	0	133
P60660;P14649	P60660	Myosin light polypeptide 6	MYL6	P60660 Myosin light polypeptide 6 OS=Homo sapiens OX=9606 GN=MYL6 PE=1 SV=2	2	5	5	5	35.1	16.93	151	29.946	35.1	35.1	35.1	31.8	35.1	24.5	123520	0	23018	30092	22149	0	0	26;56;81
P60709;P63261;Q9BYX7	P60709;P63261	Actin, cytoplasmic 1;Actin, cytoplasmic 1, N-terminally processed;Actin, cytoplasmic 2;Actin, cytoplasmic 2, N-terminally processed	ACTB;ACTG1	P60709 Actin, cytoplasmic 1 OS=Homo sapiens OX=9606 GN=ACTB PE=1 SV=1;P63261 Actin, cytoplasmic 2 OS=Homo sapiens OX=9606 GN=ACTG1 PE=1 SV=1	3	16	16	4	46.1	41.736	375	193.02	41.9	38.1	38.1	46.1	33.9	33.9	4388500	593670	581570	551840	509270	600450	517900	50;61;113;213;326;328
P60842	P60842	Eukaryotic initiation factor 4A-I	EIF4A1	P60842 Eukaryotic initiation factor 4A-I OS=Homo sapiens OX=9606 GN=EIF4A1 PE=1 SV=1	1	9	9	6	27.8	46.153	406	95.025	24.1	27.8	24.1	13.1	19.7	25.4	219450	29165	33708	55713	0	36423	22428	54;174;291;309
P60866	P60866	40S ribosomal protein S20	RPS20	P60866 40S ribosomal protein S20 OS=Homo sapiens OX=9606 GN=RPS20 PE=1 SV=1	1	1	1	1	10.9	13.373	119	27.187	10.9	10.9	10.9	10.9	10.9	10.9	0	0	0	0	0	0	0	75
P60891	P60891	Ribose-phosphate pyrophosphokinase 1	PRPS1	P60891 Ribose-phosphate pyrophosphokinase 1 OS=Homo sapiens OX=9606 GN=PRPS1 PE=1 SV=2	1	5	5	3	21.7	34.834	318	215.7	21.7	17.3	17.3	21.7	17.3	21.7	2924700	399320	466730	485790	141750	163400	149110	34;176;194;212
P60900	P60900	Proteasome subunit alpha type-6	PSMA6	P60900 Proteasome subunit alpha type-6 OS=Homo sapiens OX=9606 GN=PSMA6 PE=1 SV=1	1	5	5	5	21.1	27.399	246	19.042	11.8	17.5	16.3	21.1	16.3	11.8	83149	0	0	0	0	0	14097	45;102;104;181
P60903	P60903	Protein S100-A10	S100A10	P60903 Protein S100-A10 OS=Homo sapiens OX=9606 GN=S100A10 PE=1 SV=2	1	2	2	2	26.8	11.203	97	9.9996	9.3	9.3	9.3	26.8	26.8	9.3	11500	0	0	0	0	3667.8	0	28
P60953	P60953	Cell division control protein 42 homolog	CDC42	P60953 Cell division control protein 42 homolog OS=Homo sapiens OX=9606 GN=CDC42 PE=1 SV=2	1	3	3	3	19.4	21.258	191	11.989	13.6	13.6	0	13.6	12.6	12.6	122010	0	0	0	0	0	25530	96;153
P60981	P60981	Destrin	DSTN	P60981 Destrin OS=Homo sapiens OX=9606 GN=DSTN PE=1 SV=3	1	6	4	4	31.5	18.506	165	119.1	31.5	31.5	30.3	31.5	30.3	30.3	0	0	0	0	0	0	0	19;78;114;121;127;132
P60983	P60983	Glia maturation factor beta	GMFB	P60983 Glia maturation factor beta OS=Homo sapiens OX=9606 GN=GMFB PE=1 SV=2	1	1	1	1	9.9	16.713	142	20.632	9.9	9.9	9.9	9.9	9.9	9.9	0	0	0	0	0	0	0	74
P61011	P61011	Signal recognition particle 54 kDa protein	SRP54	P61011 Signal recognition particle 54 kDa protein OS=Homo sapiens OX=9606 GN=SRP54 PE=1 SV=1	1	1	1	1	2.6	55.704	504	4.3821	2.6	2.6	2.6	0	2.6	2.6	0	0	0	0	0	0	0	120
P61019;Q8WUD1	P61019;Q8WUD1	Ras-related protein Rab-2A;Ras-related protein Rab-2B	RAB2A;RAB2B	P61019 Ras-related protein Rab-2A OS=Homo sapiens OX=9606 GN=RAB2A PE=1 SV=1;Q8WUD1 Ras-related protein Rab-2B OS=Homo sapiens OX=9606 GN=RAB2B PE=1 SV=1	2	2	2	2	13.2	23.545	212	43.42	6.1	6.1	7.1	13.2	13.2	13.2	169190	0	0	0	24951	20806	25982
P61024	P61024	Cyclin-dependent kinases regulatory subunit 1	CKS1B	P61024 Cyclin-dependent kinases regulatory subunit 1 OS=Homo sapiens OX=9606 GN=CKS1B PE=1 SV=1	1	1	1	1	24.1	9.6601	79	39.277	0	0	0	24.1	24.1	24.1	0	0	0	0	0	0	0	4
P61026	P61026	Ras-related protein Rab-10	RAB10	P61026 Ras-related protein Rab-10 OS=Homo sapiens OX=9606 GN=RAB10 PE=1 SV=1	1	2	2	2	10	22.541	200	9.5691	10	10	10	5	10	10	229890	0	0	0	0	0	28726	102
P61077	P61077	Ubiquitin-conjugating enzyme E2 D3	UBE2D3	P61077 Ubiquitin-conjugating enzyme E2 D3 OS=Homo sapiens OX=9606 GN=UBE2D3 PE=1 SV=1	1	1	1	1	5.4	16.687	147	3.973	0	0	0	0	5.4	5.4	0	0	0	0	0	0	0	133
P61081	P61081	NEDD8-conjugating enzyme Ubc12	UBE2M	P61081 NEDD8-conjugating enzyme Ubc12 OS=Homo sapiens OX=9606 GN=UBE2M PE=1 SV=1	1	3	3	3	17.5	20.9	183	10.49	17.5	14.2	14.2	14.2	17.5	17.5	0	0	0	0	0	0	0	36;72;75
P61086	P61086	Ubiquitin-conjugating enzyme E2 K	UBE2K	P61086 Ubiquitin-conjugating enzyme E2 K OS=Homo sapiens OX=9606 GN=UBE2K PE=1 SV=3	1	2	2	2	9.5	22.406	200	9.7831	9.5	9.5	9.5	9	9	9.5	56729	0	0	0	0	0	9407.6	164
P61088;Q5JXB2	P61088;Q5JXB2	Ubiquitin-conjugating enzyme E2 N;Putative ubiquitin-conjugating enzyme E2 N-like	UBE2N;UBE2NL	P61088 Ubiquitin-conjugating enzyme E2 N OS=Homo sapiens OX=9606 GN=UBE2N PE=1 SV=1;Q5JXB2 Putative ubiquitin-conjugating enzyme E2 N-like OS=Homo sapiens OX=9606 GN=UBE2NL PE=1 SV=1	2	4	4	4	32.2	17.138	152	33.886	32.2	32.2	24.3	32.2	32.2	32.2	466120	0	0	0	0	0	89868	74;92;94
P61106	P61106	Ras-related protein Rab-14	RAB14	P61106 Ras-related protein Rab-14 OS=Homo sapiens OX=9606 GN=RAB14 PE=1 SV=4	1	2	2	1	14.9	23.897	215	9.7722	7	7	7	14.9	14.9	7	356360	0	0	0	0	0	56960
P61158	P61158	Actin-related protein 3	ACTR3	P61158 Actin-related protein 3 OS=Homo sapiens OX=9606 GN=ACTR3 PE=1 SV=3	1	7	7	7	15.3	47.371	418	67.133	12.9	15.3	12.2	12.2	15.3	12.2	25507	0	0	0	0	4143.4	0	240;244;251;254;317
P61201	P61201	COP9 signalosome complex subunit 2	COPS2	P61201 COP9 signalosome complex subunit 2 OS=Homo sapiens OX=9606 GN=COPS2 PE=1 SV=1	1	6	6	5	19	51.596	443	24.534	11.1	15.3	12.6	5.4	9.7	11.1	0	0	0	0	0	0	0	93;150;189;331;415
P61204;P84077;P84085	P61204;P84077;P84085	ADP-ribosylation factor 3;ADP-ribosylation factor 1;ADP-ribosylation factor 5	ARF3;ARF1;ARF5	P61204 ADP-ribosylation factor 3 OS=Homo sapiens OX=9606 GN=ARF3 PE=1 SV=2;P84077 ADP-ribosylation factor 1 OS=Homo sapiens OX=9606 GN=ARF1 PE=1 SV=2;P84085 ADP-ribosylation factor 5 OS=Homo sapiens OX=9606 GN=ARF5 PE=1 SV=2	3	4	4	2	24.3	20.601	181	93.499	24.3	16.6	24.3	24.3	24.3	24.3	993930	176270	153860	133530	132940	167490	113530
P61221	P61221	ATP-binding cassette sub-family E member 1	ABCE1	P61221 ATP-binding cassette sub-family E member 1 OS=Homo sapiens OX=9606 GN=ABCE1 PE=1 SV=1	1	6	6	6	11	67.314	599	38.451	7.8	5.8	6.5	9	9.7	9	38078	0	0	0	0	0	10229	210;343;349;431
P61247	P61247	40S ribosomal protein S3a	RPS3A	P61247 40S ribosomal protein S3a OS=Homo sapiens OX=9606 GN=RPS3A PE=1 SV=2	1	11	11	11	38.3	29.945	264	63.566	19.3	24.2	20.8	22	30.7	24.2	405310	75462	68659	67185	38667	38980	0	34;46;56;85;94;144;220;222
P61254;Q9UNX3	P61254;Q9UNX3	60S ribosomal protein L26;60S ribosomal protein L26-like 1	RPL26;RPL26L1	P61254 60S ribosomal protein L26 OS=Homo sapiens OX=9606 GN=RPL26 PE=1 SV=1;Q9UNX3 60S ribosomal protein L26-like 1 OS=Homo sapiens OX=9606 GN=RPL26L1 PE=1 SV=1	2	5	5	5	31	17.258	145	35.414	31	31	31	31	31	31	0	0	0	0	0	0	0	2;63;69;77;134
P61289	P61289	Proteasome activator complex subunit 3	PSME3	P61289 Proteasome activator complex subunit 3 OS=Homo sapiens OX=9606 GN=PSME3 PE=1 SV=1	1	4	4	3	14.6	29.506	254	16.968	14.2	8.3	8.3	8.3	14.6	8.3	174350	0	0	0	0	0	18763	195
P61313	P61313	60S ribosomal protein L15	RPL15	P61313 60S ribosomal protein L15 OS=Homo sapiens OX=9606 GN=RPL15 PE=1 SV=2	1	11	11	11	35.3	24.146	204	140.08	35.3	28.4	35.3	33.3	35.3	27.5	162870	47929	0	35867	15859	0	16595	5;83;93;153;157;179
P61326;Q96A72	P61326;Q96A72	Protein mago nashi homolog;Protein mago nashi homolog 2	MAGOH;MAGOHB	P61326 Protein mago nashi homolog OS=Homo sapiens OX=9606 GN=MAGOH PE=1 SV=1;Q96A72 Protein mago nashi homolog 2 OS=Homo sapiens OX=9606 GN=MAGOHB PE=1 SV=1	2	5	5	5	49.3	17.163	146	42.538	39.7	39.7	49.3	39.7	49.3	49.3	317470	0	0	0	0	0	32730	16;41;54;114
P61353	P61353	60S ribosomal protein L27	RPL27	P61353 60S ribosomal protein L27 OS=Homo sapiens OX=9606 GN=RPL27 PE=1 SV=2	1	12	12	12	61	15.798	136	172.94	57.4	61	61	55.1	61	61	97020	0	15667	0	0	0	0	3;27;73;93;98;107;128;133
P61513;A6NKH3	P61513	60S ribosomal protein L37a	RPL37A	P61513 60S ribosomal protein L37a OS=Homo sapiens OX=9606 GN=RPL37A PE=1 SV=2	2	5	5	5	51.1	10.275	92	108.58	51.1	51.1	51.1	51.1	51.1	51.1	541950	0	0	0	0	0	57916	13;36;44
P61571;P61565	P61571;P61565	Endogenous retrovirus group K member 21 Rec protein;Endogenous retrovirus group K member 21 Env polyprotein;Surface protein;Transmembrane protein	ERVK-21	P61571 Endogenous retrovirus group K member 21 Rec protein OS=Homo sapiens OX=9606 GN=ERVK-21 PE=1 SV=1;P61565 Endogenous retrovirus group K member 21 Env polyprotein OS=Homo sapiens OX=9606 GN=ERVK-21 PE=1 SV=1	2	1	1	1	7.7	11.722	104	-2	7.7	7.7	7.7	7.7	7.7	7.7	961050	0	0	0	0	0	171690
P61604	P61604	10 kDa heat shock protein, mitochondrial	HSPE1	P61604 10 kDa heat shock protein, mitochondrial OS=Homo sapiens OX=9606 GN=HSPE1 PE=1 SV=2	1	3	3	3	33.3	10.932	102	22.893	33.3	33.3	33.3	33.3	33.3	33.3	1289600	123220	137050	163990	155050	171420	161430	8
P61758	P61758	Prefoldin subunit 3	VBP1	P61758 Prefoldin subunit 3 OS=Homo sapiens OX=9606 GN=VBP1 PE=1 SV=4	1	1	1	1	5.1	22.626	197	4.8774	5.1	5.1	5.1	5.1	0	5.1	0	0	0	0	0	0	0	59
P61916	P61916	Epididymal secretory protein E1	NPC2	P61916 NPC intracellular cholesterol transporter 2 OS=Homo sapiens OX=9606 GN=NPC2 PE=1 SV=1	1	2	2	2	13.2	16.57	151	12.901	13.2	13.2	13.2	13.2	7.3	13.2	0	0	0	0	0	0	0	105;116
P61923	P61923	Coatomer subunit zeta-1	COPZ1	P61923 Coatomer subunit zeta-1 OS=Homo sapiens OX=9606 GN=COPZ1 PE=1 SV=1	1	3	3	3	18.1	20.198	177	14.271	13	18.1	13	18.1	13	13	0	0	0	0	0	0	0	29;46;172
P61927	P61927	60S ribosomal protein L37	RPL37	P61927 60S ribosomal protein L37 OS=Homo sapiens OX=9606 GN=RPL37 PE=1 SV=2	1	3	3	3	26.8	11.078	97	14.415	7.2	7.2	18.6	18.6	26.8	26.8	0	0	0	0	0	0	0	14;31;68
P61956;P55854;Q6EEV6	P61956;P55854	Small ubiquitin-related modifier 2;Small ubiquitin-related modifier 3	SUMO2;SUMO3	P61956 Small ubiquitin-related modifier 2 OS=Homo sapiens OX=9606 GN=SUMO2 PE=1 SV=3;P55854 Small ubiquitin-related modifier 3 OS=Homo sapiens OX=9606 GN=SUMO3 PE=1 SV=2	3	3	3	3	38.9	10.871	95	18.293	24.2	38.9	38.9	14.7	29.5	38.9	0	0	0	0	0	0	0	11;33;42
P61964	P61964	WD repeat-containing protein 5	WDR5	P61964 WD repeat-containing protein 5 OS=Homo sapiens OX=9606 GN=WDR5 PE=1 SV=1	1	2	2	1	12.9	36.588	334	5.322	9.6	0	0	0	0	3.3	0	0	0	0	0	0	0	112
P61978	P61978	Heterogeneous nuclear ribonucleoprotein K	HNRNPK	P61978 Heterogeneous nuclear ribonucleoprotein K OS=Homo sapiens OX=9606 GN=HNRNPK PE=1 SV=1	1	10	10	10	28.9	50.976	463	135.74	24.2	28.9	24.2	27	27	28.9	766350	135700	100940	136410	78053	96901	100370	34;52;60;63;66;163;179;198;405
P61981;P31947	P61981	14-3-3 protein gamma;14-3-3 protein gamma, N-terminally processed	YWHAG	P61981 14-3-3 protein gamma OS=Homo sapiens OX=9606 GN=YWHAG PE=1 SV=2	2	5	2	2	23.1	28.302	247	159	18.6	23.1	18.6	18.6	23.1	18.6	0	0	0	0	0	0	0	50;120;127;142
P62070	P62070	Ras-related protein R-Ras2	RRAS2	P62070 Ras-related protein R-Ras2 OS=Homo sapiens OX=9606 GN=RRAS2 PE=1 SV=1	1	2	2	2	12.7	23.399	204	45.232	12.7	12.7	12.7	7.4	12.7	12.7	0	0	0	0	0	0	0	106;177
P62081	P62081	40S ribosomal protein S7	RPS7	P62081 40S ribosomal protein S7 OS=Homo sapiens OX=9606 GN=RPS7 PE=1 SV=1	1	8	8	7	27.3	22.127	194	47.645	22.7	22.7	22.7	22.7	18.6	18.6	591970	0	79212	97917	80307	85466	106010	74;86;90;178
P62136;P36873	P62136;P36873	Serine/threonine-protein phosphatase PP1-alpha catalytic subunit;Serine/threonine-protein phosphatase PP1-gamma catalytic subunit	PPP1CA;PPP1CC	P62136 Serine/threonine-protein phosphatase PP1-alpha catalytic subunit OS=Homo sapiens OX=9606 GN=PPP1CA PE=1 SV=1;P36873 Serine/threonine-protein phosphatase PP1-gamma catalytic subunit OS=Homo sapiens OX=9606 GN=PPP1CC PE=1 SV=1	2	5	5	3	17.3	37.512	330	54.536	12.4	17.3	12.4	14.2	14.2	14.2	0	0	0	0	0	0	0	238;260;305
P62140	P62140	Serine/threonine-protein phosphatase PP1-beta catalytic subunit	PPP1CB	P62140 Serine/threonine-protein phosphatase PP1-beta catalytic subunit OS=Homo sapiens OX=9606 GN=PPP1CB PE=1 SV=3	1	4	2	1	13.5	37.186	327	5.5276	10.4	9.8	10.4	6.7	6.7	10.4	0	0	0	0	0	0	0	146;259
P62191	P62191	26S protease regulatory subunit 4	PSMC1	P62191 26S proteasome regulatory subunit 4 OS=Homo sapiens OX=9606 GN=PSMC1 PE=1 SV=1	1	2	2	2	4.5	49.184	440	10.085	4.5	4.5	4.5	2	4.5	2.5	0	0	0	0	0	0	0	24;326
P62195	P62195	26S protease regulatory subunit 8	PSMC5	P62195 26S proteasome regulatory subunit 8 OS=Homo sapiens OX=9606 GN=PSMC5 PE=1 SV=1	1	3	3	3	7.9	45.626	406	14.321	7.9	2.5	7.9	7.9	7.9	7.9	0	0	0	0	0	0	0	94;290;330
P62241	P62241	40S ribosomal protein S8	RPS8	P62241 40S ribosomal protein S8 OS=Homo sapiens OX=9606 GN=RPS8 PE=1 SV=2	1	9	9	9	48.1	24.205	208	80.392	48.1	33.2	45.2	40.4	48.1	46.2	877520	170590	144310	151860	83333	73423	92087	26;37;98;139
P62244	P62244	40S ribosomal protein S15a	RPS15A	P62244 40S ribosomal protein S15a OS=Homo sapiens OX=9606 GN=RPS15A PE=1 SV=2	1	3	3	3	25.4	14.839	130	20.698	20.8	25.4	25.4	20.8	25.4	20.8	151820	0	0	0	0	0	16535	84;88
P62249	P62249	40S ribosomal protein S16	RPS16	P62249 40S ribosomal protein S16 OS=Homo sapiens OX=9606 GN=RPS16 PE=1 SV=2	1	8	8	8	45.2	16.445	146	46.619	38.4	41.8	33.6	37	38.4	38.4	278050	37365	35917	0	0	0	37968	26;73;90;98;109
P62253	P62253	Ubiquitin-conjugating enzyme E2 G1;Ubiquitin-conjugating enzyme E2 G1, N-terminally processed	UBE2G1	P62253 Ubiquitin-conjugating enzyme E2 G1 OS=Homo sapiens OX=9606 GN=UBE2G1 PE=1 SV=3	1	1	1	1	8.2	19.509	170	4.3635	0	0	8.2	0	0	0	0	0	0	0	0	0	0	73
P62256	P62256	Ubiquitin-conjugating enzyme E2 H	UBE2H	P62256 Ubiquitin-conjugating enzyme E2 H OS=Homo sapiens OX=9606 GN=UBE2H PE=1 SV=1	1	1	1	1	5.5	20.655	183	3.7844	0	5.5	5.5	5.5	5.5	5.5	0	0	0	0	0	0	0	60
P62258	P62258	14-3-3 protein epsilon	YWHAE	P62258 14-3-3 protein epsilon OS=Homo sapiens OX=9606 GN=YWHAE PE=1 SV=1	1	9	9	8	38	29.174	255	119.51	33.7	33.3	33.3	33.7	33.3	33.7	771840	119800	113760	119770	105300	98776	109980	28;50;78;106;118
P62263	P62263	40S ribosomal protein S14	RPS14	P62263 40S ribosomal protein S14 OS=Homo sapiens OX=9606 GN=RPS14 PE=1 SV=3	1	3	3	3	16.6	16.273	151	17.448	15.2	15.2	7.9	16.6	16.6	16.6	131160	0	0	0	0	0	27678	96
P62266	P62266	40S ribosomal protein S23	RPS23	P62266 40S ribosomal protein S23 OS=Homo sapiens OX=9606 GN=RPS23 PE=1 SV=3	1	4	4	3	16.1	15.807	143	13.454	16.1	14.7	14	14	12.6	12.6	1659400	0	0	0	0	0	182460	21;25
P62269	P62269	40S ribosomal protein S18	RPS18	P62269 40S ribosomal protein S18 OS=Homo sapiens OX=9606 GN=RPS18 PE=1 SV=3	1	5	5	5	28.9	17.718	152	49.754	27.6	28.9	28.9	28.9	28.9	27.6	488830	74268	74268	77704	64537	63087	65625	54;94;106
P62273	P62273	40S ribosomal protein S29	RPS29	P62273 40S ribosomal protein S29 OS=Homo sapiens OX=9606 GN=RPS29 PE=1 SV=2	1	4	4	4	64.3	6.6767	56	16.121	64.3	44.6	32.1	64.3	32.1	46.4	40323	0	0	0	0	0	19084	13;33;48
P62277	P62277	40S ribosomal protein S13	RPS13	P62277 40S ribosomal protein S13 OS=Homo sapiens OX=9606 GN=RPS13 PE=1 SV=2	1	3	3	2	24.5	17.222	151	12.835	13.9	18.5	24.5	7.9	7.9	24.5	0	0	0	0	0	0	0	9;34
P62280	P62280	40S ribosomal protein S11	RPS11	P62280 40S ribosomal protein S11 OS=Homo sapiens OX=9606 GN=RPS11 PE=1 SV=3	1	6	6	6	34.2	18.431	158	27.299	34.2	27.8	34.2	34.2	34.2	27.8	119390	0	0	0	0	0	11700	38;45;58;79;107
P62304	P62304	Small nuclear ribonucleoprotein E	SNRPE	P62304 Small nuclear ribonucleoprotein E OS=Homo sapiens OX=9606 GN=SNRPE PE=1 SV=1	1	1	1	1	12	10.803	92	4.5875	12	12	12	12	12	0	66380	0	0	0	0	14070	0
P62306	P62306	Small nuclear ribonucleoprotein F	SNRPF	P62306 Small nuclear ribonucleoprotein F OS=Homo sapiens OX=9606 GN=SNRPF PE=1 SV=1	1	1	1	1	9.3	9.7251	86	3.9264	9.3	9.3	9.3	9.3	9.3	9.3	0	0	0	0	0	0	0	24
P62308;A8MWD9	P62308	Small nuclear ribonucleoprotein G	SNRPG	P62308 Small nuclear ribonucleoprotein G OS=Homo sapiens OX=9606 GN=SNRPG PE=1 SV=1	2	3	3	3	28.9	8.496	76	11.376	28.9	28.9	28.9	13.2	27.6	13.2	54982	0	0	0	0	10756	0	20
P62312	P62312	U6 snRNA-associated Sm-like protein LSm6	LSM6	P62312 U6 snRNA-associated Sm-like protein LSm6 OS=Homo sapiens OX=9606 GN=LSM6 PE=1 SV=1	1	1	1	1	11.2	9.1275	80	4.307	11.2	11.2	11.2	11.2	11.2	11.2	0	0	0	0	0	0	0	59
P62314	P62314	Small nuclear ribonucleoprotein Sm D1	SNRPD1	P62314 Small nuclear ribonucleoprotein Sm D1 OS=Homo sapiens OX=9606 GN=SNRPD1 PE=1 SV=1	1	1	1	1	14.3	13.281	119	4.8522	14.3	14.3	14.3	14.3	0	14.3	0	0	0	0	0	0	0	48
P62316	P62316	Small nuclear ribonucleoprotein Sm D2	SNRPD2	P62316 Small nuclear ribonucleoprotein Sm D2 OS=Homo sapiens OX=9606 GN=SNRPD2 PE=1 SV=1	1	3	3	3	30.5	13.527	118	24.222	30.5	30.5	30.5	30.5	30.5	30.5	0	0	0	0	0	0	0	6;8;79;98
P62330	P62330	ADP-ribosylation factor 6	ARF6	P62330 ADP-ribosylation factor 6 OS=Homo sapiens OX=9606 GN=ARF6 PE=1 SV=2	1	3	3	3	24.6	20.082	175	48.052	24.6	24.6	24.6	24.6	13.1	19.4	210800	0	0	0	0	0	24167	7;58
P62333	P62333	26S protease regulatory subunit 10B	PSMC6	P62333 26S proteasome regulatory subunit 10B OS=Homo sapiens OX=9606 GN=PSMC6 PE=1 SV=1	1	3	3	3	13.4	44.172	389	85.233	13.4	13.4	13.4	8.5	13.4	13.4	0	0	0	0	0	0	0	180;206;322
P62424	P62424	60S ribosomal protein L7a	RPL7A	P62424 60S ribosomal protein L7a OS=Homo sapiens OX=9606 GN=RPL7A PE=1 SV=2	1	8	8	8	25.9	29.995	266	68.448	25.9	20.7	25.9	25.9	20.7	20.7	554540	94178	95919	120750	39650	58798	62452	37;48;101;150;245
P62487	P62487	DNA-directed RNA polymerase II subunit RPB7	POLR2G	P62487 DNA-directed RNA polymerase II subunit RPB7 OS=Homo sapiens OX=9606 GN=POLR2G PE=1 SV=1	1	2	2	2	15.1	19.294	172	10.595	9.3	9.3	15.1	15.1	15.1	15.1	271240	0	0	0	0	0	24541
P62491;Q15907	P62491;Q15907	Ras-related protein Rab-11A;Ras-related protein Rab-11B	RAB11A;RAB11B	P62491 Ras-related protein Rab-11A OS=Homo sapiens OX=9606 GN=RAB11A PE=1 SV=3;Q15907 Ras-related protein Rab-11B OS=Homo sapiens OX=9606 GN=RAB11B PE=1 SV=4	2	4	4	4	22.7	24.393	216	69.333	21.3	21.3	21.3	21.3	22.7	22.7	151980	0	0	0	0	22074	34503	24;61
P62495	P62495	Eukaryotic peptide chain release factor subunit 1	ETF1	P62495 Eukaryotic peptide chain release factor subunit 1 OS=Homo sapiens OX=9606 GN=ETF1 PE=1 SV=3	1	5	5	5	13.3	49.03	437	29.641	10.3	10.3	13.3	10.3	13.3	8.2	47775	0	0	0	0	17710	0	22;171;342;352
P62633	P62633	Cellular nucleic acid-binding protein	CNBP	P62633 Cellular nucleic acid-binding protein OS=Homo sapiens OX=9606 GN=CNBP PE=1 SV=1	1	2	2	2	14.1	19.463	177	40.916	14.1	14.1	14.1	14.1	14.1	14.1	0	0	0	0	0	0	0	118;130
P62685;Q9YNA8;Q7LDI9;P87889;P63145;P63130;P63126;P62684;P63128;P62683;Q9HDB9	P62685;Q9YNA8;Q7LDI9;P87889;P63145;P63130;P63126;P62684;P63128;P62683;Q9HDB9	Endogenous retrovirus group K member 8 Gag polyprotein;Endogenous retrovirus group K member 19 Gag polyprotein;Endogenous retrovirus group K member 6 Gag polyprotein;Endogenous retrovirus group K member 10 Gag polyprotein;Endogenous retrovirus group K member 24 Gag polyprotein;Endogenous retrovirus group K member 7 Gag polyprotein;Endogenous retrovirus group K member 9 Gag polyprotein;Endogenous …	ERVK-8;ERVK-19;ERVK-6;ERVK-10;ERVK-24;ERVK-7;ERVK-9;HERVK_113;ERVK-21;ERVK-5	P62685 Endogenous retrovirus group K member 8 Gag polyprotein OS=Homo sapiens OX=9606 GN=ERVK-8 PE=1 SV=2;Q9YNA8 Endogenous retrovirus group K member 19 Gag polyprotein OS=Homo sapiens OX=9606 GN=ERVK-19 PE=1 SV=3;Q7LDI9 Endogenous retrovirus group K membe	11	3	3	3	4.6	72.181	647	11.294	4.6	4.6	4.6	0	0	0	53500	0	0	18302	0	0	0	11;308
P62701;P22090;Q8TD47	P62701;P22090;Q8TD47	40S ribosomal protein S4, X isoform;40S ribosomal protein S4, Y isoform 1;40S ribosomal protein S4, Y isoform 2	RPS4X;RPS4Y1;RPS4Y2	P62701 40S ribosomal protein S4, X isoform OS=Homo sapiens OX=9606 GN=RPS4X PE=1 SV=2;P22090 40S ribosomal protein S4, Y isoform 1 OS=Homo sapiens OX=9606 GN=RPS4Y1 PE=1 SV=2;Q8TD47 40S ribosomal protein S4, Y isoform 2 OS=Homo sapiens OX=9606 GN=RPS4Y2 PE	3	13	13	12	43.3	29.597	263	70.206	33.5	36.9	39.9	36.5	33.1	39.9	609980	81179	87822	75280	82639	87322	80080	16;37;53;62;128;134;211
P62750	P62750	60S ribosomal protein L23a	RPL23A	P62750 60S ribosomal protein L23a OS=Homo sapiens OX=9606 GN=RPL23A PE=1 SV=1	1	6	6	6	19.2	17.695	156	28.706	14.1	13.5	14.1	14.1	19.2	19.2	0	0	0	0	0	0	0	70;78;88;110
P62753	P62753	40S ribosomal protein S6	RPS6	P62753 40S ribosomal protein S6 OS=Homo sapiens OX=9606 GN=RPS6 PE=1 SV=1	1	3	3	3	12.9	28.68	249	14.055	8	5.2	8	8	8	12.9	85024	0	0	0	0	0	66633	79;143
P62760	P62760	Visinin-like protein 1	VSNL1	P62760 Visinin-like protein 1 OS=Homo sapiens OX=9606 GN=VSNL1 PE=1 SV=2	1	2	2	2	13.1	22.142	191	10.154	0	0	0	13.1	7.3	13.1	57912	0	0	0	0	0	21780	28
P62805	P62805	Histone H4	HIST1H4A	P62805 Histone H4 OS=Homo sapiens OX=9606 GN=HIST1H4A PE=1 SV=2	1	16	16	16	71.8	11.367	103	220.49	69.9	69.9	69.9	71.8	71.8	71.8	10647000	1176100	1180300	1098400	795790	879200	855290	6;9;13;17;32;78;92
P62820	P62820	Ras-related protein Rab-1A	RAB1A	P62820 Ras-related protein Rab-1A OS=Homo sapiens OX=9606 GN=RAB1A PE=1 SV=3	1	1	1	1	10.2	22.677	205	8.2147	0	10.2	10.2	10.2	10.2	10.2	58198	0	0	0	0	0	10946
P62826	P62826	GTP-binding nuclear protein Ran	RAN	P62826 GTP-binding nuclear protein Ran OS=Homo sapiens OX=9606 GN=RAN PE=1 SV=3	1	16	16	16	59.3	24.423	216	261.18	58.8	58.8	58.8	59.3	59.3	59.3	1438500	216890	197750	182000	211770	198500	205360	23;37;38;60;71;99;123;127;134;142
P62841	P62841	40S ribosomal protein S15	RPS15	P62841 40S ribosomal protein S15 OS=Homo sapiens OX=9606 GN=RPS15 PE=1 SV=2	1	3	3	2	35.2	17.04	145	11.328	35.2	5.5	5.5	29.7	16.6	16.6	13589	0	0	0	2530.7	0	0	58
P62847	P62847	40S ribosomal protein S24	RPS24	P62847 40S ribosomal protein S24 OS=Homo sapiens OX=9606 GN=RPS24 PE=1 SV=1	1	5	5	4	30.1	15.423	133	27.311	27.8	22.6	28.6	28.6	28.6	28.6	276040	0	0	0	0	0	36250	68;83;122;129
P62851	P62851	40S ribosomal protein S25	RPS25	P62851 40S ribosomal protein S25 OS=Homo sapiens OX=9606 GN=RPS25 PE=1 SV=1	1	2	2	2	12.8	13.742	125	16.665	12.8	12.8	12.8	12.8	12.8	12.8	0	0	0	0	0	0	0	52
P62861	P62861	40S ribosomal protein S30	FAU	P62861 40S ribosomal protein S30 OS=Homo sapiens OX=9606 GN=FAU PE=1 SV=1	1	1	1	1	18.6	6.6478	59	4.3727	18.6	18.6	18.6	18.6	18.6	18.6	0	0	0	0	0	0	0	51
P62877	P62877	E3 ubiquitin-protein ligase RBX1;E3 ubiquitin-protein ligase RBX1, N-terminally processed	RBX1	P62877 E3 ubiquitin-protein ligase RBX1 OS=Homo sapiens OX=9606 GN=RBX1 PE=1 SV=1	1	1	1	1	8.3	12.274	108	4.8865	0	8.3	8.3	8.3	8.3	0	0	0	0	0	0	0	0	105
P62879;P62873	P62879;P62873	Guanine nucleotide-binding protein G(I)/G(S)/G(T) subunit beta-2;Guanine nucleotide-binding protein G(I)/G(S)/G(T) subunit beta-1	GNB2;GNB1	P62879 Guanine nucleotide-binding protein G(I)/G(S)/G(T) subunit beta-2 OS=Homo sapiens OX=9606 GN=GNB2 PE=1 SV=3;P62873 Guanine nucleotide-binding protein G(I)/G(S)/G(T) subunit beta-1 OS=Homo sapiens OX=9606 GN=GNB1 PE=1 SV=3	2	2	2	2	10	37.331	340	11.671	4.7	4.7	10	5.3	10	4.7	0	0	0	0	0	0	0	57;89
P62888	P62888	60S ribosomal protein L30	RPL30	P62888 60S ribosomal protein L30 OS=Homo sapiens OX=9606 GN=RPL30 PE=1 SV=2	1	7	7	7	51.3	12.784	115	87.384	51.3	51.3	51.3	51.3	51.3	51.3	634560	76110	85272	71931	39954	53812	57837	26;32;68;87
P62899	P62899	60S ribosomal protein L31	RPL31	P62899 60S ribosomal protein L31 OS=Homo sapiens OX=9606 GN=RPL31 PE=1 SV=1	1	1	1	1	7.2	14.463	125	13.248	7.2	7.2	7.2	7.2	7.2	7.2	0	0	0	0	0	0	0	31
P62906	P62906	60S ribosomal protein L10a	RPL10A	P62906 60S ribosomal protein L10a OS=Homo sapiens OX=9606 GN=RPL10A PE=1 SV=2	1	13	13	13	50.7	24.831	217	69.018	46.5	46.5	46.5	46.5	46.5	50.7	745910	111790	108670	111970	101660	102410	102330	45;62;91;106;133;147;152;207
P62910	P62910	60S ribosomal protein L32	RPL32	P62910 60S ribosomal protein L32 OS=Homo sapiens OX=9606 GN=RPL32 PE=1 SV=2	1	3	3	3	24.4	15.86	135	107.28	24.4	24.4	24.4	24.4	24.4	24.4	0	0	0	0	0	0	0	67;76;106
P62913	P62913	60S ribosomal protein L11	RPL11	P62913 60S ribosomal protein L11 OS=Homo sapiens OX=9606 GN=RPL11 PE=1 SV=2	1	6	6	6	27	20.252	178	59.551	21.9	27	27	27	27	21.9	80563	0	0	12132	0	13308	0	52;144;154;169
P62917	P62917	60S ribosomal protein L8	RPL8	P62917 60S ribosomal protein L8 OS=Homo sapiens OX=9606 GN=RPL8 PE=1 SV=2	1	4	4	3	19.5	28.024	257	55.356	19.1	19.5	19.5	19.5	19.5	19.1	233410	29957	32775	39074	38521	40671	17116	46
P62937;P0DN26;A0A0B4J2A2;A0A075B767;A0A075B759;F5H284	P62937	Peptidyl-prolyl cis-trans isomerase A;Peptidyl-prolyl cis-trans isomerase A, N-terminally processed	PPIA	P62937 Peptidyl-prolyl cis-trans isomerase A OS=Homo sapiens OX=9606 GN=PPIA PE=1 SV=2	6	8	8	7	47.3	18.012	165	267.82	47.3	47.3	47.3	47.3	47.3	47.3	599980	0	0	0	0	0	73277	31;49;76;82;125
P62979;P0CG47;P0CG48	P62979;P0CG47;P0CG48	Ubiquitin-40S ribosomal protein S27a;Ubiquitin;40S ribosomal protein S27a;Polyubiquitin-B;Ubiquitin;Polyubiquitin-C;Ubiquitin	RPS27A;UBB;UBC	P62979 Ubiquitin-40S ribosomal protein S27a OS=Homo sapiens OX=9606 GN=RPS27A PE=1 SV=2;P0CG47 Polyubiquitin-B OS=Homo sapiens OX=9606 GN=UBB PE=1 SV=1;P0CG48 Polyubiquitin-C OS=Homo sapiens OX=9606 GN=UBC PE=1 SV=3	3	7	7	3	50	17.965	156	88.601	50	40.4	46.8	40.4	50	50	4511800	811660	811130	423310	747070	200290	873180	6;107;143;152
P62987	P62987	Ubiquitin-60S ribosomal protein L40;Ubiquitin;60S ribosomal protein L40	UBA52	P62987 Ubiquitin-60S ribosomal protein L40 OS=Homo sapiens OX=9606 GN=UBA52 PE=1 SV=2	1	5	1	1	47.7	14.728	128	6.3638	47.7	35.9	47.7	35.9	47.7	47.7	0	0	0	0	0	0	0	6;88
P62993	P62993	Growth factor receptor-bound protein 2	GRB2	P62993 Growth factor receptor-bound protein 2 OS=Homo sapiens OX=9606 GN=GRB2 PE=1 SV=1	1	2	2	1	8.8	25.206	217	5.0809	3.2	8.8	8.8	8.8	3.2	3.2	116920	0	0	0	0	0	10358
P63000;P60763;P15153	P63000;P60763	Ras-related C3 botulinum toxin substrate 1;Ras-related C3 botulinum toxin substrate 3	RAC1;RAC3	P63000 Ras-related C3 botulinum toxin substrate 1 OS=Homo sapiens OX=9606 GN=RAC1 PE=1 SV=1;P60763 Ras-related C3 botulinum toxin substrate 3 OS=Homo sapiens OX=9606 GN=RAC3 PE=1 SV=1	3	3	3	2	18.2	21.45	192	20.868	12.5	14.1	12.5	12.5	18.2	12.5	0	0	0	0	0	0	0	153
P63010	P63010	AP-2 complex subunit beta	AP2B1	P63010 AP-2 complex subunit beta OS=Homo sapiens OX=9606 GN=AP2B1 PE=1 SV=1	1	10	10	2	10.5	104.55	937	39.809	6.7	10.1	8.5	7.5	9.5	8.2	1573300	179210	205290	190000	157320	133640	161690	117;261;318;322;327
P63104	P63104	14-3-3 protein zeta/delta	YWHAZ	P63104 14-3-3 protein zeta/delta OS=Homo sapiens OX=9606 GN=YWHAZ PE=1 SV=1	1	8	7	5	40	27.745	245	62.075	40	40	40	30.6	24.9	40	410000	60817	83600	63521	46667	60796	38893	9;49;122;138
P63151;Q9Y2T4	P63151;Q9Y2T4	Serine/threonine-protein phosphatase 2A 55 kDa regulatory subunit B alpha isoform;Serine/threonine-protein phosphatase 2A 55 kDa regulatory subunit B gamma isoform	PPP2R2A;PPP2R2C	P63151 Serine/threonine-protein phosphatase 2A 55 kDa regulatory subunit B alpha isoform OS=Homo sapiens OX=9606 GN=PPP2R2A PE=1 SV=1;Q9Y2T4 Serine/threonine-protein phosphatase 2A 55 kDa regulatory subunit B gamma isoform OS=Homo sapiens OX=9606 GN=PPP2R2	2	2	2	2	6.5	51.691	447	7.8312	3.4	6.5	3.4	6.5	6.5	3.4	0	0	0	0	0	0	0	267;417
P63162;P14678	P63162;P14678	Small nuclear ribonucleoprotein-associated protein N;Small nuclear ribonucleoprotein-associated proteins B and B	SNRPN;SNRPB	P63162 Small nuclear ribonucleoprotein-associated protein N OS=Homo sapiens OX=9606 GN=SNRPN PE=1 SV=1;P14678 Small nuclear ribonucleoprotein-associated proteins B and B OS=Homo sapiens OX=9606 GN=SNRPB PE=1 SV=2	2	6	6	6	14.2	24.614	240	46.173	14.2	14.2	14.2	14.2	14.2	14.2	691060	122090	108850	109920	91521	78032	86034	32;36
P63167;Q96FJ2	P63167	Dynein light chain 1, cytoplasmic	DYNLL1	P63167 Dynein light chain 1, cytoplasmic OS=Homo sapiens OX=9606 GN=DYNLL1 PE=1 SV=1	2	5	5	5	57.3	10.366	89	49.799	56.2	56.2	56.2	57.3	56.2	57.3	152580	0	0	0	41791	0	0	9;36;49
P63172	P63172	Dynein light chain Tctex-type 1	DYNLT1	P63172 Dynein light chain Tctex-type 1 OS=Homo sapiens OX=9606 GN=DYNLT1 PE=1 SV=1	1	1	1	1	8.8	12.452	113	4.0475	8.8	8.8	8.8	8.8	8.8	8.8	211260	0	0	0	0	0	17061
P63173	P63173	60S ribosomal protein L38	RPL38	P63173 60S ribosomal protein L38 OS=Homo sapiens OX=9606 GN=RPL38 PE=1 SV=2	1	4	4	4	47.1	8.2178	70	26.709	47.1	35.7	47.1	47.1	47.1	47.1	2535900	423360	393850	413800	315570	350150	291690	33
P63208	P63208	S-phase kinase-associated protein 1	SKP1	P63208 S-phase kinase-associated protein 1 OS=Homo sapiens OX=9606 GN=SKP1 PE=1 SV=2	1	3	3	2	14.7	18.658	163	24.272	14.1	14.1	14.7	14.7	14.1	14.7	0	0	0	0	0	0	0	66
P63220	P63220	40S ribosomal protein S21	RPS21	P63220 40S ribosomal protein S21 OS=Homo sapiens OX=9606 GN=RPS21 PE=1 SV=1	1	4	4	4	45.8	9.1113	83	51.179	45.8	45.8	45.8	45.8	45.8	45.8	69778	0	0	0	0	0	5650.8	27;41;51
P63244	P63244	Guanine nucleotide-binding protein subunit beta-2-like 1;Guanine nucleotide-binding protein subunit beta-2-like 1, N-terminally processed	GNB2L1	P63244 Receptor of activated protein C kinase 1 OS=Homo sapiens OX=9606 GN=RACK1 PE=1 SV=3	1	10	10	10	33.8	35.076	317	169.89	33.8	28.4	33.8	33.8	32.8	33.8	1359000	272590	233270	268430	142950	139260	137030	38;130;139;185
P63267;P62736	P63267;P62736	Actin, gamma-enteric smooth muscle;Actin, aortic smooth muscle	ACTG2;ACTA2	P63267 Actin, gamma-enteric smooth muscle OS=Homo sapiens OX=9606 GN=ACTG2 PE=1 SV=1;P62736 Actin, aortic smooth muscle OS=Homo sapiens OX=9606 GN=ACTA2 PE=1 SV=1	2	13	1	1	29.8	41.876	376	-2	23.9	29.8	28.2	28.2	25.5	23.9	205630	0	0	0	0	0	34964	51;62;69;214;327;329
P63279	P63279	SUMO-conjugating enzyme UBC9	UBE2I	P63279 SUMO-conjugating enzyme UBC9 OS=Homo sapiens OX=9606 GN=UBE2I PE=1 SV=1	1	2	2	2	17.1	18.007	158	9.1313	9.5	9.5	9.5	17.1	9.5	17.1	0	0	0	0	0	0	0	59;74
P67775;P62714	P67775;P62714	Serine/threonine-protein phosphatase 2A catalytic subunit alpha isoform;Serine/threonine-protein phosphatase 2A catalytic subunit beta isoform	PPP2CA;PPP2CB	P67775 Serine/threonine-protein phosphatase 2A catalytic subunit alpha isoform OS=Homo sapiens OX=9606 GN=PPP2CA PE=1 SV=1;P62714 Serine/threonine-protein phosphatase 2A catalytic subunit beta isoform OS=Homo sapiens OX=9606 GN=PPP2CB PE=1 SV=1	2	5	5	4	19.7	35.594	309	39.52	19.7	19.7	15.5	19.7	19.7	19.7	640250	103920	101510	107620	84888	73406	85410	29;136
P67809;P16989	P67809;P16989	Nuclease-sensitive element-binding protein 1;Y-box-binding protein 3	YBX1;YBX3	P67809 Nuclease-sensitive element-binding protein 1 OS=Homo sapiens OX=9606 GN=YBX1 PE=1 SV=3;P16989 Y-box-binding protein 3 OS=Homo sapiens OX=9606 GN=YBX3 PE=1 SV=4	2	3	3	3	14.2	35.924	324	18.286	8.3	3.4	9.3	9.3	3.4	14.2	10464	0	0	0	0	0	3409.1	64;92
P67870	P67870	Casein kinase II subunit beta	CSNK2B	P67870 Casein kinase II subunit beta OS=Homo sapiens OX=9606 GN=CSNK2B PE=1 SV=1	1	1	1	1	5.1	24.942	215	4.8176	5.1	5.1	0	5.1	0	5.1	0	0	0	0	0	0	0	147
P67936	P67936	Tropomyosin alpha-4 chain	TPM4	P67936 Tropomyosin alpha-4 chain OS=Homo sapiens OX=9606 GN=TPM4 PE=1 SV=3	1	2	1	1	12.9	28.521	248	-2	0	12.9	4.4	12.9	12.9	4.4	0	0	0	0	0	0	0	116;177
P68104;Q5VTE0	P68104;Q5VTE0	Elongation factor 1-alpha 1;Putative elongation factor 1-alpha-like 3	EEF1A1;EEF1A1P5	P68104 Elongation factor 1-alpha 1 OS=Homo sapiens OX=9606 GN=EEF1A1 PE=1 SV=1;Q5VTE0 Putative elongation factor 1-alpha-like 3 OS=Homo sapiens OX=9606 GN=EEF1A1P5 PE=5 SV=1	2	19	19	11	50.2	50.14	462	274.96	39.8	44.6	39.8	36.4	48.7	49.4	10507000	1815500	1553800	1730500	1341600	1464100	1144100	3;5;20;30;36;55;84;165;313;318;392;395;439
P68133;P68032	P68133;P68032	Actin, alpha skeletal muscle;Actin, alpha cardiac muscle 1	ACTA1;ACTC1	P68133 Actin, alpha skeletal muscle OS=Homo sapiens OX=9606 GN=ACTA1 PE=1 SV=1;P68032 Actin, alpha cardiac muscle 1 OS=Homo sapiens OX=9606 GN=ACTC1 PE=1 SV=1	2	13	2	0	29.7	42.051	377	9.0696	23.9	29.7	28.1	28.1	25.5	23.9	1341300	145500	99292	83860	106520	108300	91500	52;63;70;215;328;330
P68363	P68363	Tubulin alpha-1B chain	TUBA1B	P68363 Tubulin alpha-1B chain OS=Homo sapiens OX=9606 GN=TUBA1B PE=1 SV=1	1	17	1	0	47.7	50.151	451	4.4164	36.6	43.7	43.7	38.6	35	40.6	241880	0	0	0	0	0	23986	60;311;336;394;401
P68366	P68366	Tubulin alpha-4A chain	TUBA4A	P68366 Tubulin alpha-4A chain OS=Homo sapiens OX=9606 GN=TUBA4A PE=1 SV=1	1	13	1	1	36.2	49.924	448	4.3195	26.8	26.8	26.8	30.8	27.2	36.2	0	0	0	0	0	0	0	60;311;394;401
P68371;P04350	P68371;P04350	Tubulin beta-4B chain;Tubulin beta-4A chain	TUBB4B;TUBB4A	P68371 Tubulin beta-4B chain OS=Homo sapiens OX=9606 GN=TUBB4B PE=1 SV=1;P04350 Tubulin beta-4A chain OS=Homo sapiens OX=9606 GN=TUBB4A PE=1 SV=2	2	11	11	3	26.1	49.83	445	278.95	23.8	26.1	26.1	26.1	26.1	23.8	5363100	752570	665720	791070	587510	541910	616380	58;324
P68402	P68402	Platelet-activating factor acetylhydrolase IB subunit beta	PAFAH1B2	P68402 Platelet-activating factor acetylhydrolase IB subunit beta OS=Homo sapiens OX=9606 GN=PAFAH1B2 PE=1 SV=1	1	1	1	1	3.9	25.569	229	4.162	3.9	3.9	3.9	3.9	3.9	3.9	87448	0	0	0	0	0	6479.4
P68431;Q71DI3;Q6NXT2	P68431;Q71DI3;Q6NXT2	Histone H3.1;Histone H3.2;Histone H3.3C	HIST1H3A;HIST2H3A;H3F3C	P68431 Histone H3.1 OS=Homo sapiens OX=9606 GN=HIST1H3A PE=1 SV=2;Q71DI3 Histone H3.2 OS=Homo sapiens OX=9606 GN=HIST2H3A PE=1 SV=3;Q6NXT2 Histone H3.3C OS=Homo sapiens OX=9606 GN=H3F3C PE=1 SV=3	3	20	20	0	58.1	15.404	136	323.31	58.1	58.1	58.1	58.1	58.1	58.1	3916600	680970	644470	649350	378890	430550	525130	10;15;19;24;28;37;38;57;80;123
P68543	P68543	UBX domain-containing protein 2A	UBXN2A	P68543 UBX domain-containing protein 2A OS=Homo sapiens OX=9606 GN=UBXN2A PE=1 SV=1	1	1	1	1	3.9	29.278	259	-2	3.9	3.9	3.9	3.9	3.9	3.9	0	0	0	0	0	0	0	189
P68871;P02042	P68871;P02042	Hemoglobin subunit beta;LVV-hemorphin-7;Spinorphin;Hemoglobin subunit delta	HBB;HBD	P68871 Hemoglobin subunit beta OS=Homo sapiens OX=9606 GN=HBB PE=1 SV=2;P02042 Hemoglobin subunit delta OS=Homo sapiens OX=9606 GN=HBD PE=1 SV=2	2	1	1	1	9.5	15.998	147	4.4428	9.5	9.5	9.5	9.5	9.5	9.5	0	0	0	0	0	0	0	145
P69849;Q15155;Q5JPE7	P69849;Q15155;Q5JPE7	Nodal modulator 3;Nodal modulator 1;Nodal modulator 2	NOMO3;NOMO1;NOMO2	P69849 Nodal modulator 3 OS=Homo sapiens OX=9606 GN=NOMO3 PE=3 SV=2;Q15155 Nodal modulator 1 OS=Homo sapiens OX=9606 GN=NOMO1 PE=1 SV=5;Q5JPE7 Nodal modulator 2 OS=Homo sapiens OX=9606 GN=NOMO2 PE=1 SV=1	3	5	5	4	5.1	134.13	1222	29.777	3.8	4.3	4.3	3.4	3.8	3.8	242410	0	17379	24496	19355	0	0	170
P78310	P78310	Coxsackievirus and adenovirus receptor	CXADR	P78310 Coxsackievirus and adenovirus receptor OS=Homo sapiens OX=9606 GN=CXADR PE=1 SV=1	1	3	3	3	7.1	40.029	365	46.985	7.1	7.1	7.1	7.1	7.1	7.1	1140900	188630	183970	201130	126570	160320	132460
P78318	P78318	Immunoglobulin-binding protein 1	IGBP1	P78318 Immunoglobulin-binding protein 1 OS=Homo sapiens OX=9606 GN=IGBP1 PE=1 SV=1	1	1	1	1	2.7	39.221	339	6.7135	2.7	2.7	2.7	2.7	2.7	2.7	112470	0	0	0	0	0	12410
P78324	P78324	Tyrosine-protein phosphatase non-receptor type substrate 1	SIRPA	P78324 Tyrosine-protein phosphatase non-receptor type substrate 1 OS=Homo sapiens OX=9606 GN=SIRPA PE=1 SV=2	1	1	1	1	1.6	54.966	504	3.7205	1.6	1.6	1.6	1.6	1.6	1.6	0	0	0	0	0	0	0	483
P78330	P78330	Phosphoserine phosphatase	PSPH	P78330 Phosphoserine phosphatase OS=Homo sapiens OX=9606 GN=PSPH PE=1 SV=2	1	1	1	1	5.3	25.007	225	4.229	5.3	0	5.3	0	0	0	75013	0	0	41061	0	0	0
P78332	P78332	RNA-binding protein 6	RBM6	P78332 RNA-binding protein 6 OS=Homo sapiens OX=9606 GN=RBM6 PE=1 SV=5	1	1	1	1	1	128.64	1123	5.4923	1	1	1	1	1	1	0	0	0	0	0	0	0	281
P78344	P78344	Eukaryotic translation initiation factor 4 gamma 2	EIF4G2	P78344 Eukaryotic translation initiation factor 4 gamma 2 OS=Homo sapiens OX=9606 GN=EIF4G2 PE=1 SV=1	1	2	2	2	2.6	102.36	907	11.7	2.6	1.2	2.6	2.6	2.6	2.6	0	0	0	0	0	0	0	49;271
P78347	P78347	General transcription factor II-I	GTF2I	P78347 General transcription factor II-I OS=Homo sapiens OX=9606 GN=GTF2I PE=1 SV=2	1	5	5	4	6.6	112.42	998	24.829	6.6	5.1	6.6	5.6	5.6	4.1	14397	0	0	0	0	0	0	78;130;353;715
P78362	P78362	SRSF protein kinase 2;SRSF protein kinase 2 N-terminal;SRSF protein kinase 2 C-terminal	SRPK2	P78362 SRSF protein kinase 2 OS=Homo sapiens OX=9606 GN=SRPK2 PE=1 SV=3	1	2	1	1	4.5	77.526	688	3.7844	1.5	1.5	3.1	1.5	4.5	4.5	0	0	0	0	0	0	0	539;618
P78371	P78371	T-complex protein 1 subunit beta	CCT2	P78371 T-complex protein 1 subunit beta OS=Homo sapiens OX=9606 GN=CCT2 PE=1 SV=4	1	9	9	9	17.6	57.488	535	80.144	13.5	17.2	17.6	17.4	14.8	13.3	418790	26700	70049	54580	39174	30983	32516	154;203;284
P78406	P78406	mRNA export factor	RAE1	P78406 mRNA export factor OS=Homo sapiens OX=9606 GN=RAE1 PE=1 SV=1	1	1	1	1	3	40.968	368	4.3097	0	3	0	3	0	3	0	0	0	0	0	0	0	212
P78417	P78417	Glutathione S-transferase omega-1	GSTO1	P78417 Glutathione S-transferase omega-1 OS=Homo sapiens OX=9606 GN=GSTO1 PE=1 SV=2	1	1	1	1	7.1	27.566	241	5.7563	0	0	0	7.1	7.1	7.1	0	0	0	0	0	0	0	57
P78527	P78527	DNA-dependent protein kinase catalytic subunit	PRKDC	P78527 DNA-dependent protein kinase catalytic subunit OS=Homo sapiens OX=9606 GN=PRKDC PE=1 SV=3	1	34	34	32	9.8	469.08	4128	180.88	8	7.4	7.2	7.3	8.3	8.2	165820	27422	31947	27465	22746	23007	0	205;263;309;493;681;700;838;1057;1074;1141;1186;1412;1456;1627;1635;1857;1913;2102;2221;2259;2359;2418;3158;3192;3260;3631;3840;3849
P80365	P80365	Corticosteroid 11-beta-dehydrogenase isozyme 2	HSD11B2	P80365 Corticosteroid 11-beta-dehydrogenase isozyme 2 OS=Homo sapiens OX=9606 GN=HSD11B2 PE=1 SV=2	1	2	2	2	6.9	44.126	405	8.4137	0	0	0	0	3.2	3.7	2618.5	0	0	0	0	2045.6	0	266
P81605	P81605	Dermcidin;Survival-promoting peptide;DCD-1	DCD	P81605 Dermcidin OS=Homo sapiens OX=9606 GN=DCD PE=1 SV=2	1	1	1	1	12.7	11.284	110	-2	0	12.7	12.7	12.7	0	0	0	0	0	0	0	0	0	85
P82650	P82650	28S ribosomal protein S22, mitochondrial	MRPS22	P82650 28S ribosomal protein S22, mitochondrial OS=Homo sapiens OX=9606 GN=MRPS22 PE=1 SV=1	1	2	2	2	6.9	41.28	360	9.3643	6.9	6.9	3.3	6.9	6.9	0	20884	0	0	0	0	886.98	0	248
P82664	P82664	28S ribosomal protein S10, mitochondrial	MRPS10	P82664 28S ribosomal protein S10, mitochondrial OS=Homo sapiens OX=9606 GN=MRPS10 PE=1 SV=2	1	1	1	1	5.5	22.999	201	5.0482	5.5	5.5	5.5	5.5	5.5	5.5	113690	0	0	0	0	0	12155
P82933	P82933	28S ribosomal protein S9, mitochondrial	MRPS9	P82933 28S ribosomal protein S9, mitochondrial OS=Homo sapiens OX=9606 GN=MRPS9 PE=1 SV=2	1	3	3	3	10.4	45.834	396	13.412	6.6	6.6	10.4	6.8	7.3	7.3	0	0	0	0	0	0	0	126;287;325
P82979	P82979	SAP domain-containing ribonucleoprotein	SARNP	P82979 SAP domain-containing ribonucleoprotein OS=Homo sapiens OX=9606 GN=SARNP PE=1 SV=3	1	1	1	1	5.2	23.671	210	14.393	5.2	5.2	5.2	5.2	5.2	5.2	0	0	0	0	0	0	0	17
P83111	P83111	Serine beta-lactamase-like protein LACTB, mitochondrial	LACTB	P83111 Serine beta-lactamase-like protein LACTB, mitochondrial OS=Homo sapiens OX=9606 GN=LACTB PE=1 SV=2	1	1	1	1	2.2	60.693	547	4.681	2.2	2.2	2.2	2.2	2.2	2.2	0	0	0	0	0	0	0	342
P83731	P83731	60S ribosomal protein L24	RPL24	P83731 60S ribosomal protein L24 OS=Homo sapiens OX=9606 GN=RPL24 PE=1 SV=1	1	5	5	5	31.2	17.779	157	53.751	31.2	25.5	31.2	31.2	31.2	31.2	1536400	0	0	0	0	0	152380	2;12;27;43
P83916	P83916	Chromobox protein homolog 1	CBX1	P83916 Chromobox protein homolog 1 OS=Homo sapiens OX=9606 GN=CBX1 PE=1 SV=1	1	1	1	1	7	21.418	185	4.1254	7	7	7	7	7	7	0	0	0	0	0	0	0	139
P84090	P84090	Enhancer of rudimentary homolog	ERH	P84090 Enhancer of rudimentary homolog OS=Homo sapiens OX=9606 GN=ERH PE=1 SV=1	1	4	4	4	49	12.259	104	45.457	34.6	34.6	34.6	49	49	49	851170	101160	102720	95913	128530	142060	133440	41;84
P84098	P84098	60S ribosomal protein L19	RPL19	P84098 60S ribosomal protein L19 OS=Homo sapiens OX=9606 GN=RPL19 PE=1 SV=1	1	4	4	3	19.4	23.466	196	15.496	19.4	14.3	14.3	19.4	14.3	19.4	0	0	0	0	0	0	0	80;126;186
P84103	P84103	Serine/arginine-rich splicing factor 3	SRSF3	P84103 Serine/arginine-rich splicing factor 3 OS=Homo sapiens OX=9606 GN=SRSF3 PE=1 SV=1	1	1	1	1	10.4	19.329	164	15.943	10.4	10.4	10.4	10.4	10.4	10.4	0	0	0	0	0	0	0	23
P84243	P84243	Histone H3.3	H3F3A	P84243 Histone H3.3 OS=Homo sapiens OX=9606 GN=H3F3A PE=1 SV=2	1	19	2	2	58.1	15.328	136	147.06	58.1	58.1	58.1	58.1	58.1	58.1	0	0	0	0	0	0	0	10;15;19;24;28;37;57;80;123
P85298	P85298	Rho GTPase-activating protein 8	ARHGAP8	P85298 Rho GTPase-activating protein 8 OS=Homo sapiens OX=9606 GN=ARHGAP8 PE=1 SV=1	1	1	1	1	2.4	53.483	464	3.8755	2.4	2.4	2.4	2.4	2.4	2.4	71098	0	0	0	0	0	9376.6
P98160	P98160	Basement membrane-specific heparan sulfate proteoglycan core protein;Endorepellin;LG3 peptide	HSPG2	P98160 Basement membrane-specific heparan sulfate proteoglycan core protein OS=Homo sapiens OX=9606 GN=HSPG2 PE=1 SV=4	1	2	2	2	0.7	468.83	4391	10.647	0.7	0.7	0.7	0	0	0.2	208160	0	0	0	0	0	4008.5	1796
P98170	P98170	E3 ubiquitin-protein ligase XIAP	XIAP	P98170 E3 ubiquitin-protein ligase XIAP OS=Homo sapiens OX=9606 GN=XIAP PE=1 SV=2	1	1	1	1	3.2	56.684	497	5.1304	3.2	3.2	3.2	3.2	3.2	3.2	128530	0	0	0	0	0	17521
P98175	P98175	RNA-binding protein 10	RBM10	P98175 RNA-binding protein 10 OS=Homo sapiens OX=9606 GN=RBM10 PE=1 SV=3	1	1	1	1	1.6	103.53	930	7.603	1.6	1.6	1.6	0	0	1.6	49844	0	0	0	0	0	8159
P98179	P98179	RNA-binding protein 3	RBM3	P98179 RNA-binding protein 3 OS=Homo sapiens OX=9606 GN=RBM3 PE=1 SV=1	1	1	1	1	11.5	17.17	157	6.7535	11.5	11.5	11.5	11.5	11.5	11.5	169410	0	0	0	0	0	21907
Q00169	Q00169	Phosphatidylinositol transfer protein alpha isoform	PITPNA	Q00169 Phosphatidylinositol transfer protein alpha isoform OS=Homo sapiens OX=9606 GN=PITPNA PE=1 SV=2	1	1	1	1	3.3	31.806	270	-2	3.3	3.3	3.3	3.3	3.3	3.3	0	0	0	0	0	0	0	201
Q00325	Q00325	Phosphate carrier protein, mitochondrial	SLC25A3	Q00325 Phosphate carrier protein, mitochondrial OS=Homo sapiens OX=9606 GN=SLC25A3 PE=1 SV=2	1	8	8	7	21.5	40.094	362	52.739	19.1	21.5	21.5	21.5	15.2	21.5	0	0	0	0	0	0	0	99;209;214;218;247;304;313
Q00341	Q00341	Vigilin	HDLBP	Q00341 Vigilin OS=Homo sapiens OX=9606 GN=HDLBP PE=1 SV=2	1	4	4	4	3.9	141.45	1268	19.577	2.8	3.9	3.2	3.2	2	1.2	140180	40808	24543	31263	17482	0	0
Q00403	Q00403	Transcription initiation factor IIB	GTF2B	Q00403 Transcription initiation factor IIB OS=Homo sapiens OX=9606 GN=GTF2B PE=1 SV=1	1	1	1	1	5.7	34.833	316	3.8336	0	0	0	5.7	0	5.7	0	0	0	0	0	0	0	100
Q00610;P53675	Q00610	Clathrin heavy chain 1	CLTC	Q00610 Clathrin heavy chain 1 OS=Homo sapiens OX=9606 GN=CLTC PE=1 SV=5	2	22	22	19	15	191.61	1675	181.84	14	12.2	10.4	12.6	13.1	13.4	2113400	337580	183580	313680	258710	215640	294330	163;367;453;456;487;637;1254;1264;1449;1501;1609
Q00653	Q00653	Nuclear factor NF-kappa-B p100 subunit;Nuclear factor NF-kappa-B p52 subunit	NFKB2	Q00653 Nuclear factor NF-kappa-B p100 subunit OS=Homo sapiens OX=9606 GN=NFKB2 PE=1 SV=4	1	1	1	1	1.6	96.748	900	4.2912	0	1.6	1.6	1.6	0	1.6	0	0	0	0	0	0	0	741
Q00688	Q00688	Peptidyl-prolyl cis-trans isomerase FKBP3	FKBP3	Q00688 Peptidyl-prolyl cis-trans isomerase FKBP3 OS=Homo sapiens OX=9606 GN=FKBP3 PE=1 SV=1	1	8	8	7	34.8	25.177	224	40.581	30.4	34.8	22.8	33.5	33.5	34.8	20910	0	0	0	0	0	10595	27;70;99;110;200
Q00765	Q00765	Receptor expression-enhancing protein 5	REEP5	Q00765 Receptor expression-enhancing protein 5 OS=Homo sapiens OX=9606 GN=REEP5 PE=1 SV=3	1	1	1	1	7.4	21.493	189	3.9611	0	7.4	7.4	7.4	7.4	7.4	0	0	0	0	0	0	0	16
Q00796	Q00796	Sorbitol dehydrogenase	SORD	Q00796 Sorbitol dehydrogenase OS=Homo sapiens OX=9606 GN=SORD PE=1 SV=4	1	2	2	2	6.2	38.324	357	13.481	3.1	0	3.1	3.1	6.2	6.2	0	0	0	0	0	0	0	134;319
Q00839	Q00839	Heterogeneous nuclear ribonucleoprotein U	HNRNPU	Q00839 Heterogeneous nuclear ribonucleoprotein U OS=Homo sapiens OX=9606 GN=HNRNPU PE=1 SV=6	1	23	23	23	28.8	90.583	825	323.31	23.6	22.8	21	27	27	24.8	2571100	314370	256970	303570	296140	301400	289310	186;265;352;387;516;524;565;609;626;635;674;814
Q01082;P11277;O15020;Q9H254	Q01082	Spectrin beta chain, non-erythrocytic 1	SPTBN1	Q01082 Spectrin beta chain, non-erythrocytic 1 OS=Homo sapiens OX=9606 GN=SPTBN1 PE=1 SV=2	4	13	13	11	7.6	274.61	2364	122.58	3.7	3.9	5.7	7.1	4.6	6.3	281480	47595	43088	50769	30777	30107	24268	62;463;497;602;1653;1809;1878;1913;2269
Q01085	Q01085	Nucleolysin TIAR	TIAL1	Q01085 Nucleolysin TIAR OS=Homo sapiens OX=9606 GN=TIAL1 PE=1 SV=1	1	1	1	1	2.7	41.59	375	3.724	2.7	2.7	2.7	2.7	2.7	2.7	157990	0	0	0	0	0	24311
Q01105;P0DME0	Q01105	Protein SET	SET	Q01105 Protein SET OS=Homo sapiens OX=9606 GN=SET PE=1 SV=3	2	4	4	4	17.6	33.488	290	145.59	12.4	12.4	17.6	17.6	17.6	17.6	0	0	0	0	0	0	0	68;132;154;167
Q01433	Q01433	AMP deaminase 2	AMPD2	Q01433 AMP deaminase 2 OS=Homo sapiens OX=9606 GN=AMPD2 PE=1 SV=2	1	1	1	1	1.3	100.69	879	-2	1.3	1.3	1.3	1.3	1.3	1.3	0	0	0	0	0	0	0	516
Q01469;A8MUU1	Q01469	Fatty acid-binding protein, epidermal	FABP5	Q01469 Fatty acid-binding protein 5 OS=Homo sapiens OX=9606 GN=FABP5 PE=1 SV=3	2	9	9	9	67.4	15.164	135	121.05	67.4	51.9	67.4	67.4	67.4	67.4	443700	93647	0	102480	15541	15726	12039	40;61;72
Q01484	Q01484	Ankyrin-2	ANK2	Q01484 Ankyrin-2 OS=Homo sapiens OX=9606 GN=ANK2 PE=1 SV=4	1	1	1	1	0.3	433.71	3957	4.0088	0.3	0.3	0.3	0.3	0.3	0.3	116950	0	0	0	0	0	14552
Q01518	Q01518	Adenylyl cyclase-associated protein 1	CAP1	Q01518 Adenylyl cyclase-associated protein 1 OS=Homo sapiens OX=9606 GN=CAP1 PE=1 SV=5	1	7	7	7	19.8	51.901	475	69.834	14.5	19.8	16.4	15.4	19.8	19.8	30371	0	0	0	0	0	681.75	71;81;209;376;412;422
Q01581	Q01581	Hydroxymethylglutaryl-CoA synthase, cytoplasmic	HMGCS1	Q01581 Hydroxymethylglutaryl-CoA synthase, cytoplasmic OS=Homo sapiens OX=9606 GN=HMGCS1 PE=1 SV=2	1	5	5	5	16.2	57.293	520	65.069	13.1	8.3	11.2	13.3	13.1	16.2	0	0	0	0	0	0	0	46;206;317;409;428
Q01780	Q01780	Exosome component 10	EXOSC10	Q01780 Exosome component 10 OS=Homo sapiens OX=9606 GN=EXOSC10 PE=1 SV=2	1	3	3	3	4.4	100.83	885	11.284	0	1.6	2.8	3.1	1.5	3.1	15240	0	0	13866	0	0	0	178;710
Q01804	Q01804	OTU domain-containing protein 4	OTUD4	Q01804 OTU domain-containing protein 4 OS=Homo sapiens OX=9606 GN=OTUD4 PE=1 SV=4	1	1	1	1	1.3	124.04	1114	4.2723	1.3	1.3	1.3	1.3	1.3	0	0	0	0	0	0	0	0	343
Q01813	Q01813	ATP-dependent 6-phosphofructokinase, platelet type	PFKP	Q01813 ATP-dependent 6-phosphofructokinase, platelet type OS=Homo sapiens OX=9606 GN=PFKP PE=1 SV=2	1	3	3	2	4.3	85.595	784	10.432	2.9	4.3	2.9	2.9	4.3	4.3	0	0	0	0	0	0	0	395;736
Q01831	Q01831	DNA repair protein complementing XP-C cells	XPC	Q01831 DNA repair protein complementing XP-C cells OS=Homo sapiens OX=9606 GN=XPC PE=1 SV=4	1	1	1	1	2.4	105.95	940	5.9026	0	2.4	0	2.4	2.4	0	0	0	0	0	0	0	0	359
Q01970	Q01970	1-phosphatidylinositol 4,5-bisphosphate phosphodiesterase beta-3	PLCB3	Q01970 1-phosphatidylinositol 4,5-bisphosphate phosphodiesterase beta-3 OS=Homo sapiens OX=9606 GN=PLCB3 PE=1 SV=2	1	3	3	2	3	138.8	1234	11.01	0.6	1.9	1.8	1.1	3	0.6	0	0	0	0	0	0	0	173;804
Q01995	Q01995	Transgelin	TAGLN	Q01995 Transgelin OS=Homo sapiens OX=9606 GN=TAGLN PE=1 SV=4	1	2	2	2	15.4	22.611	201	14.953	4.5	0	4.5	15.4	15.4	15.4	0	0	0	0	0	0	0	21;172
Q02218	Q02218	2-oxoglutarate dehydrogenase, mitochondrial	OGDH	Q02218 2-oxoglutarate dehydrogenase, mitochondrial OS=Homo sapiens OX=9606 GN=OGDH PE=1 SV=3	1	6	6	4	7.1	115.93	1023	27.166	2.4	5.2	3.5	3.4	4.4	3.5	0	0	0	0	0	0	0	276;899;947;961;970
Q02224	Q02224	Centromere-associated protein E	CENPE	Q02224 Centromere-associated protein E OS=Homo sapiens OX=9606 GN=CENPE PE=1 SV=2	1	4	4	3	2.3	316.41	2701	12.317	1.2	1.2	0.6	1.2	0.6	2.3	108440	0	0	0	0	0	84984	1480;1803
Q02252	Q02252	Methylmalonate-semialdehyde dehydrogenase [acylating], mitochondrial	ALDH6A1	Q02252 Methylmalonate-semialdehyde dehydrogenase [acylating], mitochondrial OS=Homo sapiens OX=9606 GN=ALDH6A1 PE=1 SV=2	1	1	1	1	3.2	57.839	535	5.3198	0	3.2	3.2	3.2	3.2	3.2	0	0	0	0	0	0	0	76
Q02318	Q02318	Sterol 26-hydroxylase, mitochondrial	CYP27A1	Q02318 Sterol 26-hydroxylase, mitochondrial OS=Homo sapiens OX=9606 GN=CYP27A1 PE=1 SV=1	1	1	1	1	2.4	60.234	531	4.0671	0	0	0	2.4	2.4	2.4	31032	0	0	0	0	0	9722.9
Q02447;Q02446;P08047	Q02447;Q02446;P08047	Transcription factor Sp3;Transcription factor Sp4;Transcription factor Sp1	SP3;SP4;SP1	Q02447 Transcription factor Sp3 OS=Homo sapiens OX=9606 GN=SP3 PE=1 SV=3;Q02446 Transcription factor Sp4 OS=Homo sapiens OX=9606 GN=SP4 PE=1 SV=2;P08047 Transcription factor Sp1 OS=Homo sapiens OX=9606 GN=SP1 PE=1 SV=3	3	2	2	1	2.3	81.924	781	5.207	0	0	1.2	1.2	1.2	1.2	0	0	0	0	0	0	0	634
Q02543	Q02543	60S ribosomal protein L18a	RPL18A	Q02543 60S ribosomal protein L18a OS=Homo sapiens OX=9606 GN=RPL18A PE=1 SV=2	1	13	13	12	56.2	20.762	176	79.396	36.4	43.8	48.3	48.3	48.3	55.7	3048400	566880	439660	659570	374840	329040	314230	41;52;70;76;128;143;151
Q02750;P36507	Q02750;P36507	Dual specificity mitogen-activated protein kinase kinase 1;Dual specificity mitogen-activated protein kinase kinase 2	MAP2K1;MAP2K2	Q02750 Dual specificity mitogen-activated protein kinase kinase 1 OS=Homo sapiens OX=9606 GN=MAP2K1 PE=1 SV=2;P36507 Dual specificity mitogen-activated protein kinase kinase 2 OS=Homo sapiens OX=9606 GN=MAP2K2 PE=1 SV=1	2	1	1	1	3.1	43.439	393	4.8944	3.1	3.1	3.1	3.1	3.1	3.1	0	0	0	0	0	0	0	97;104
Q02790	Q02790	Peptidyl-prolyl cis-trans isomerase FKBP4;Peptidyl-prolyl cis-trans isomerase FKBP4, N-terminally processed	FKBP4	Q02790 Peptidyl-prolyl cis-trans isomerase FKBP4 OS=Homo sapiens OX=9606 GN=FKBP4 PE=1 SV=3	1	7	7	6	22	51.804	459	65.292	17	19.4	22	22	19.4	22	2011400	283940	453200	336370	186760	303840	196660	76;108;222;250;354
Q02878	Q02878	60S ribosomal protein L6	RPL6	Q02878 60S ribosomal protein L6 OS=Homo sapiens OX=9606 GN=RPL6 PE=1 SV=3	1	6	6	6	19.8	32.728	288	163.5	15.3	16	19.8	19.8	19.8	19.8	0	0	0	0	0	0	0	192;210;218;239
Q02880	Q02880	DNA topoisomerase 2-beta	TOP2B	Q02880 DNA topoisomerase 2-beta OS=Homo sapiens OX=9606 GN=TOP2B PE=1 SV=3	1	7	3	3	4.6	183.26	1626	14.005	2.7	2.7	2.7	3.8	4.6	4.6	138360	0	0	0	0	0	18169	556;756;988;1008;1032
Q02952	Q02952	A-kinase anchor protein 12	AKAP12	Q02952 A-kinase anchor protein 12 OS=Homo sapiens OX=9606 GN=AKAP12 PE=1 SV=4	1	4	4	3	3.4	191.48	1782	43.543	3	3.4	3.4	3.4	3.4	3	127280	0	0	0	0	0	13529	266;1511
Q02978	Q02978	Mitochondrial 2-oxoglutarate/malate carrier protein	SLC25A11	Q02978 Mitochondrial 2-oxoglutarate/malate carrier protein OS=Homo sapiens OX=9606 GN=SLC25A11 PE=1 SV=3	1	3	3	3	8	34.061	314	13.671	4.5	8	8	8	8	4.5	62259	0	0	0	0	0	5642.1	62;162
Q03013;P46439;P09488;P28161	Q03013;P46439;P09488;P28161	Glutathione S-transferase Mu 4;Glutathione S-transferase Mu 5;Glutathione S-transferase Mu 1;Glutathione S-transferase Mu 2	GSTM4;GSTM5;GSTM1;GSTM2	Q03013 Glutathione S-transferase Mu 4 OS=Homo sapiens OX=9606 GN=GSTM4 PE=1 SV=3;P46439 Glutathione S-transferase Mu 5 OS=Homo sapiens OX=9606 GN=GSTM5 PE=1 SV=3;P09488 Glutathione S-transferase Mu 1 OS=Homo sapiens OX=9606 GN=GSTM1 PE=1 SV=3;P28161 Glutat	4	2	2	2	9.6	25.561	218	8.928	4.1	4.1	9.6	4.1	4.1	4.1	0	0	0	0	0	0	0	50;83
Q03164	Q03164	Histone-lysine N-methyltransferase 2A;MLL cleavage product N320;MLL cleavage product C180	KMT2A	Q03164 Histone-lysine N-methyltransferase 2A OS=Homo sapiens OX=9606 GN=KMT2A PE=1 SV=5	1	2	2	2	1.1	431.76	3969	13.999	0.5	1.1	1.1	1.1	1.1	0.6	0	0	0	0	0	0	0	1130;1235
Q03252	Q03252	Lamin-B2	LMNB2	Q03252 Lamin-B2 OS=Homo sapiens OX=9606 GN=LMNB2 PE=1 SV=4	1	3	3	1	6	69.948	620	7.7386	4.2	6	1.3	0	2.9	1.3	0	0	0	0	0	0	0	520
Q03701	Q03701	CCAAT/enhancer-binding protein zeta	CEBPZ	Q03701 CCAAT/enhancer-binding protein zeta OS=Homo sapiens OX=9606 GN=CEBPZ PE=1 SV=3	1	7	7	7	7.6	120.97	1054	61.207	7.6	7.6	6	7.6	6.4	6.4	797050	91595	111170	125740	117960	117890	116250	221;376;412;503;695
Q03933	Q03933	Heat shock factor protein 2	HSF2	Q03933 Heat shock factor protein 2 OS=Homo sapiens OX=9606 GN=HSF2 PE=1 SV=1	1	1	1	1	2.6	60.348	536	-2	2.6	2.6	2.6	2.6	2.6	2.6	0	0	0	0	0	0	0
Q03938	Q03938	Zinc finger protein 90	ZNF90	Q03938 Zinc finger protein 90 OS=Homo sapiens OX=9606 GN=ZNF90 PE=2 SV=3	1	2	2	2	4	69.057	601	7.9106	4	2	2	2	4	4	178830	0	0	0	0	0	19814	491
Q04206	Q04206	Transcription factor p65	RELA	Q04206 Transcription factor p65 OS=Homo sapiens OX=9606 GN=RELA PE=1 SV=2	1	1	1	1	2.7	60.218	551	30.29	2.7	2.7	2.7	2.7	2.7	2.7	0	0	0	0	0	0	0	122
Q04637;O43432	Q04637	Eukaryotic translation initiation factor 4 gamma 1	EIF4G1	Q04637 Eukaryotic translation initiation factor 4 gamma 1 OS=Homo sapiens OX=9606 GN=EIF4G1 PE=1 SV=4	2	3	3	3	2.6	175.49	1599	34.893	1.6	1.6	2.6	2.6	2.6	2.6	0	0	0	0	0	0	0	597;925;1513
Q04721	Q04721	Neurogenic locus notch homolog protein 2;Notch 2 extracellular truncation;Notch 2 intracellular domain	NOTCH2	Q04721 Neurogenic locus notch homolog protein 2 OS=Homo sapiens OX=9606 GN=NOTCH2 PE=1 SV=3	1	1	1	1	0.7	265.4	2471	4.161	0.7	0.7	0	0	0.7	0	0	0	0	0	0	0	0
Q04724;Q04727	Q04724;Q04727	Transducin-like enhancer protein 1;Transducin-like enhancer protein 4	TLE1;TLE4	Q04724 Transducin-like enhancer protein 1 OS=Homo sapiens OX=9606 GN=TLE1 PE=1 SV=2;Q04727 Transducin-like enhancer protein 4 OS=Homo sapiens OX=9606 GN=TLE4 PE=1 SV=3	2	1	1	1	1.8	83.2	770	4.4441	1.8	1.8	1.8	1.8	0	1.8	0	0	0	0	0	0	0	508
Q04917	Q04917	14-3-3 protein eta	YWHAH	Q04917 14-3-3 protein eta OS=Homo sapiens OX=9606 GN=YWHAH PE=1 SV=4	1	5	2	2	20.3	28.218	246	20.952	20.3	20.3	20.3	20.3	20.3	20.3	0	0	0	0	0	0	0	50;110;120;127
Q05048	Q05048	Cleavage stimulation factor subunit 1	CSTF1	Q05048 Cleavage stimulation factor subunit 1 OS=Homo sapiens OX=9606 GN=CSTF1 PE=1 SV=1	1	1	1	1	2.3	48.357	431	-2	0	0	2.3	2.3	2.3	2.3	0	0	0	0	0	0	0	319
Q05639	Q05639	Elongation factor 1-alpha 2	EEF1A2	Q05639 Elongation factor 1-alpha 2 OS=Homo sapiens OX=9606 GN=EEF1A2 PE=1 SV=1	1	9	1	1	17.1	50.47	463	36.833	16.2	14.7	16.2	16.2	15.6	16.2	82816	0	0	0	0	0	11284	3;5;20;30;36;55
Q05682	Q05682	Caldesmon	CALD1	Q05682 Caldesmon OS=Homo sapiens OX=9606 GN=CALD1 PE=1 SV=3	1	6	6	4	9.2	93.23	793	25.258	3.5	1.8	5.7	4.9	4.2	5.4	0	0	0	0	0	0	0	504;632;664;674
Q05D32	Q05D32	CTD small phosphatase-like protein 2	CTDSPL2	Q05D32 CTD small phosphatase-like protein 2 OS=Homo sapiens OX=9606 GN=CTDSPL2 PE=1 SV=2	1	1	1	1	3.9	52.998	466	38.018	3.9	3.9	3.9	3.9	3.9	3.9	0	0	0	0	0	0	0	26
Q06124	Q06124	Tyrosine-protein phosphatase non-receptor type 11	PTPN11	Q06124 Tyrosine-protein phosphatase non-receptor type 11 OS=Homo sapiens OX=9606 GN=PTPN11 PE=1 SV=2	1	3	3	3	6.7	68.436	597	16.078	4.2	4.2	4.4	2.3	6.7	6.7	12739	0	0	0	0	0	5842.3	35;280
Q06203	Q06203	Amidophosphoribosyltransferase	PPAT	Q06203 Amidophosphoribosyltransferase OS=Homo sapiens OX=9606 GN=PPAT PE=1 SV=1	1	6	6	5	16.6	57.398	517	73.2	11.2	14.1	16.6	11.2	13.7	16.6	302900	0	0	0	0	0	23969	62;81;349;372
Q06210	Q06210	Glutamine--fructose-6-phosphate aminotransferase [isomerizing] 1	GFPT1	Q06210 Glutamine--fructose-6-phosphate aminotransferase [isomerizing] 1 OS=Homo sapiens OX=9606 GN=GFPT1 PE=1 SV=3	1	4	4	4	5.9	78.806	699	33.748	4.4	5.9	5.9	5.9	5.9	5.7	1097400	125130	136830	139620	173340	163000	177120
Q06265	Q06265	Exosome complex component RRP45	EXOSC9	Q06265 Exosome complex component RRP45 OS=Homo sapiens OX=9606 GN=EXOSC9 PE=1 SV=3	1	3	3	2	6.8	48.948	439	12.398	6.8	3.6	6.8	6.8	6.8	6.8	0	0	0	0	0	0	0	227;277;281
Q06323	Q06323	Proteasome activator complex subunit 1	PSME1	Q06323 Proteasome activator complex subunit 1 OS=Homo sapiens OX=9606 GN=PSME1 PE=1 SV=1	1	1	1	1	6	28.723	249	4.5334	6	6	6	6	6	6	0	0	0	0	0	0	0	176
Q06330	Q06330	Recombining binding protein suppressor of hairless	RBPJ	Q06330 Recombining binding protein suppressor of hairless OS=Homo sapiens OX=9606 GN=RBPJ PE=1 SV=3	1	2	2	2	8.8	55.637	500	31.396	8.8	8.8	8.8	8.8	5.8	8.8	0	0	0	0	0	0	0	21;175
Q06546	Q06546	GA-binding protein alpha chain	GABPA	Q06546 GA-binding protein alpha chain OS=Homo sapiens OX=9606 GN=GABPA PE=1 SV=1	1	1	1	1	3.1	51.295	454	-2	0	0	0	3.1	3.1	0	0	0	0	0	0	0	0	359
Q06830	Q06830	Peroxiredoxin-1	PRDX1	Q06830 Peroxiredoxin-1 OS=Homo sapiens OX=9606 GN=PRDX1 PE=1 SV=1	1	9	9	9	34.2	22.11	199	220.73	33.7	29.1	34.2	34.2	29.1	28.6	2179200	332900	365050	397350	233990	238750	226300	35;92;168;178;185
Q06945	Q06945	Transcription factor SOX-4	SOX4	Q06945 Transcription factor SOX-4 OS=Homo sapiens OX=9606 GN=SOX4 PE=1 SV=1	1	1	1	1	5.9	47.262	474	16.893	5.9	5.9	5.9	5.9	5.9	5.9	0	0	0	0	0	0	0	286
Q07020	Q07020	60S ribosomal protein L18	RPL18	Q07020 60S ribosomal protein L18 OS=Homo sapiens OX=9606 GN=RPL18 PE=1 SV=2	1	9	9	9	43.6	21.634	188	225.56	43.6	43.6	43.6	42	42	43.6	820010	266210	153850	195790	38338	35655	15995	19;30;49;78;164
Q07065	Q07065	Cytoskeleton-associated protein 4	CKAP4	Q07065 Cytoskeleton-associated protein 4 OS=Homo sapiens OX=9606 GN=CKAP4 PE=1 SV=2	1	1	1	1	5.3	66.022	602	4.7955	0	0	0	5.3	5.3	5.3	0	0	0	0	0	0	0	78
Q07283	Q07283	Trichohyalin	TCHH	Q07283 Trichohyalin OS=Homo sapiens OX=9606 GN=TCHH PE=1 SV=2	1	1	1	1	0.6	253.92	1943	4.7444	0.6	0.6	0.6	0	0.6	0.6	0	0	0	0	0	0	0
Q07352	Q07352	Zinc finger protein 36, C3H1 type-like 1	ZFP36L1	Q07352 mRNA decay activator protein ZFP36L1 OS=Homo sapiens OX=9606 GN=ZFP36L1 PE=1 SV=1	1	2	2	1	10.7	36.313	338	5.2236	0	0	10.7	5.9	5.9	4.7	0	0	0	0	0	0	0	116
Q07666;Q5VWX1	Q07666	KH domain-containing, RNA-binding, signal transduction-associated protein 1	KHDRBS1	Q07666 KH domain-containing, RNA-binding, signal transduction-associated protein 1 OS=Homo sapiens OX=9606 GN=KHDRBS1 PE=1 SV=1	2	3	3	3	9.5	48.227	443	13.402	9.5	9.5	6.1	6.1	6.1	9.5	0	0	0	0	0	0	0	102;152;169
Q07812	Q07812	Apoptosis regulator BAX	BAX	Q07812 Apoptosis regulator BAX OS=Homo sapiens OX=9606 GN=BAX PE=1 SV=1	1	1	1	1	6.8	21.184	192	3.8904	6.8	6.8	6.8	6.8	6.8	6.8	63160	0	0	0	0	0	10744
Q07866;Q9H0B6;Q9NSK0	Q07866;Q9H0B6;Q9NSK0	Kinesin light chain 1;Kinesin light chain 2;Kinesin light chain 4	KLC1;KLC2;KLC4	Q07866 Kinesin light chain 1 OS=Homo sapiens OX=9606 GN=KLC1 PE=1 SV=2;Q9H0B6 Kinesin light chain 2 OS=Homo sapiens OX=9606 GN=KLC2 PE=1 SV=1;Q9NSK0 Kinesin light chain 4 OS=Homo sapiens OX=9606 GN=KLC4 PE=1 SV=3	3	2	2	2	4.4	65.309	573	11.562	4.4	4.4	4.4	4.4	4.4	4.4	119640	0	0	0	0	0	16180	384
Q07890	Q07890	Son of sevenless homolog 2	SOS2	Q07890 Son of sevenless homolog 2 OS=Homo sapiens OX=9606 GN=SOS2 PE=1 SV=2	1	2	2	2	1.8	152.98	1332	6.6274	1.1	1.1	1.1	1.1	0.7	0	60345	0	0	0	10449	0	0	951
Q07954	Q07954	Prolow-density lipoprotein receptor-related protein 1;Low-density lipoprotein receptor-related protein 1 85 kDa subunit;Low-density lipoprotein receptor-related protein 1 515 kDa subunit;Low-density lipoprotein receptor-related protein 1 intracellular domain	LRP1	Q07954 Prolow-density lipoprotein receptor-related protein 1 OS=Homo sapiens OX=9606 GN=LRP1 PE=1 SV=2	1	1	1	1	0.3	504.6	4544	4.9994	0.3	0	0.3	0.3	0.3	0.3	74067	0	0	0	0	0	11427
Q07955	Q07955	Serine/arginine-rich splicing factor 1	SRSF1	Q07955 Serine/arginine-rich splicing factor 1 OS=Homo sapiens OX=9606 GN=SRSF1 PE=1 SV=2	1	2	2	2	9.3	27.744	248	9.6653	9.3	9.3	9.3	9.3	9.3	6	0	0	0	0	0	0	0	38;179
Q07960	Q07960	Rho GTPase-activating protein 1	ARHGAP1	Q07960 Rho GTPase-activating protein 1 OS=Homo sapiens OX=9606 GN=ARHGAP1 PE=1 SV=1	1	1	1	1	3.6	50.435	439	5.4103	3.6	0	3.6	3.6	0	3.6	0	0	0	0	0	0	0	48
Q08211	Q08211	ATP-dependent RNA helicase A	DHX9	Q08211 ATP-dependent RNA helicase A OS=Homo sapiens OX=9606 GN=DHX9 PE=1 SV=4	1	18	18	18	17.5	140.96	1270	116.21	11.7	13.9	12.8	14.6	14.3	15.4	1431900	217240	248350	254470	165120	171860	170900	14;33;146;199;264;467;737;755;857;1024
Q08426	Q08426	Peroxisomal bifunctional enzyme;Enoyl-CoA hydratase/3,2-trans-enoyl-CoA isomerase;3-hydroxyacyl-CoA dehydrogenase	EHHADH	Q08426 Peroxisomal bifunctional enzyme OS=Homo sapiens OX=9606 GN=EHHADH PE=1 SV=3	1	2	2	2	3.9	79.494	723	12.398	3.9	3.9	3.9	3.9	1.9	1.9	0	0	0	0	0	0	0	280;598
Q08431	Q08431	Lactadherin;Lactadherin short form;Medin	MFGE8	Q08431 Lactadherin OS=Homo sapiens OX=9606 GN=MFGE8 PE=1 SV=3	1	2	2	2	6.7	43.104	387	9.597	6.7	6.7	6.7	6.7	6.7	6.7	0	0	0	0	0	0	0	156
Q08623	Q08623	Pseudouridine-5-phosphatase	HDHD1	Q08623 Pseudouridine-5-phosphatase OS=Homo sapiens OX=9606 GN=PUDP PE=1 SV=3	1	1	1	1	5.3	25.249	228	4.2606	5.3	5.3	5.3	5.3	5.3	5.3	71859	0	0	0	0	0	23512
Q08752	Q08752	Peptidyl-prolyl cis-trans isomerase D	PPID	Q08752 Peptidyl-prolyl cis-trans isomerase D OS=Homo sapiens OX=9606 GN=PPID PE=1 SV=3	1	1	1	1	3.2	40.763	370	4.478	3.2	0	0	3.2	0	0	0	0	0	0	0	0	0	111
Q08945	Q08945	FACT complex subunit SSRP1	SSRP1	Q08945 FACT complex subunit SSRP1 OS=Homo sapiens OX=9606 GN=SSRP1 PE=1 SV=1	1	10	10	10	16.2	81.074	709	52.544	16.2	14.8	14.8	16.2	16.2	14.8	171670	25903	26516	26167	20387	22336	25758	73;90;100;228;248;304;364;566
Q08J23	Q08J23	tRNA (cytosine(34)-C(5))-methyltransferase	NSUN2	Q08J23 tRNA (cytosine(34)-C(5))-methyltransferase OS=Homo sapiens OX=9606 GN=NSUN2 PE=1 SV=2	1	8	8	8	12.9	86.47	767	71.458	10.6	11.7	11.7	11.6	10.4	11.7	322870	0	0	53354	41254	51261	47107	46;95;144;286;445;586
Q09028	Q09028	Histone-binding protein RBBP4	RBBP4	Q09028 Histone-binding protein RBBP4 OS=Homo sapiens OX=9606 GN=RBBP4 PE=1 SV=3	1	1	1	1	6.8	47.655	425	86.857	6.8	6.8	6.8	6.8	6.8	6.8	0	0	0	0	0	0	0	156;160
Q09161	Q09161	Nuclear cap-binding protein subunit 1	NCBP1	Q09161 Nuclear cap-binding protein subunit 1 OS=Homo sapiens OX=9606 GN=NCBP1 PE=1 SV=1	1	6	6	6	10	91.838	790	31.408	6.8	6.8	6.8	6.6	7.5	6.6	203660	22220	28813	40305	0	0	29078	204;323;568;574
Q09472	Q09472	Histone acetyltransferase p300	EP300	Q09472 Histone acetyltransferase p300 OS=Homo sapiens OX=9606 GN=EP300 PE=1 SV=2	1	39	39	26	14	264.16	2414	323.31	11.1	10.1	10.7	13.3	11.9	11.8	846760	95039	111940	113010	132790	128160	131310	14;386;418;636;1180;1340;1542;1546;1549;1550;1551;1554;1555;1558;1560;1569;1570;1583;1590;1637;1674;1699;1704;1760;1762;1794;1800
Q0D2J5;Q96LW9	Q0D2J5;Q96LW9	Zinc finger protein 763;Zinc finger and SCAN domain-containing protein 31	ZNF763;ZSCAN31	Q0D2J5 Zinc finger protein 763 OS=Homo sapiens OX=9606 GN=ZNF763 PE=2 SV=2;Q96LW9 Zinc finger and SCAN domain-containing protein 31 OS=Homo sapiens OX=9606 GN=ZSCAN31 PE=1 SV=2	2	2	1	0	5.6	46.099	394	-2	0	2.8	2.8	0	2.8	2.8	0	0	0	0	0	0	0	226
Q0VDF9	Q0VDF9	Heat shock 70 kDa protein 14	HSPA14	Q0VDF9 Heat shock 70 kDa protein 14 OS=Homo sapiens OX=9606 GN=HSPA14 PE=1 SV=1	1	1	1	1	2.9	54.794	509	12.083	0	2.9	2.9	2.9	2.9	2.9	0	0	0	0	0	0	0	82
Q10471	Q10471	Polypeptide N-acetylgalactosaminyltransferase 2;Polypeptide N-acetylgalactosaminyltransferase 2 soluble form	GALNT2	Q10471 Polypeptide N-acetylgalactosaminyltransferase 2 OS=Homo sapiens OX=9606 GN=GALNT2 PE=1 SV=1	1	1	1	1	1.8	64.732	571	-2	1.8	0	0	1.8	1.8	0	0	0	0	0	0	0	0	103
Q10567	Q10567	AP-1 complex subunit beta-1	AP1B1	Q10567 AP-1 complex subunit beta-1 OS=Homo sapiens OX=9606 GN=AP1B1 PE=1 SV=2	1	9	2	2	8.7	104.64	949	8.4357	5.7	8.4	8.4	8.4	8.4	8.7	0	0	0	0	0	0	0	117;261;318;322;327
Q10570	Q10570	Cleavage and polyadenylation specificity factor subunit 1	CPSF1	Q10570 Cleavage and polyadenylation specificity factor subunit 1 OS=Homo sapiens OX=9606 GN=CPSF1 PE=1 SV=2	1	2	2	2	1.4	160.88	1443	7.5136	1.4	1.4	0.6	1.4	0.8	1.4	36026	0	0	0	0	0	4613.6	395
Q10713	Q10713	Mitochondrial-processing peptidase subunit alpha	PMPCA	Q10713 Mitochondrial-processing peptidase subunit alpha OS=Homo sapiens OX=9606 GN=PMPCA PE=1 SV=2	1	1	1	1	2.5	58.252	525	4.0957	2.5	0	0	2.5	0	0	0	0	0	0	0	0	0	68
Q12756	Q12756	Kinesin-like protein KIF1A	KIF1A	Q12756 Kinesin-like protein KIF1A OS=Homo sapiens OX=9606 GN=KIF1A PE=1 SV=2	1	6	6	6	3.8	191.06	1690	33.813	3.8	3.8	3.8	3	3.8	3	532510	119220	122930	125560	0	38723	0	537;588
Q12765	Q12765	Secernin-1	SCRN1	Q12765 Secernin-1 OS=Homo sapiens OX=9606 GN=SCRN1 PE=1 SV=2	1	3	3	3	5.1	46.382	414	21.771	4.1	5.1	4.1	5.1	4.1	5.1	0	0	0	0	0	0	0	319;332
Q12768	Q12768	WASH complex subunit strumpellin	KIAA0196	Q12768 WASH complex subunit 5 OS=Homo sapiens OX=9606 GN=WASHC5 PE=1 SV=1	1	1	1	1	1.3	134.28	1159	4.0083	0	1.3	0	1.3	0	0	0	0	0	0	0	0	0	974
Q12769	Q12769	Nuclear pore complex protein Nup160	NUP160	Q12769 Nuclear pore complex protein Nup160 OS=Homo sapiens OX=9606 GN=NUP160 PE=1 SV=3	1	4	4	4	3.6	162.12	1436	72.895	1.7	3.6	2.8	1.7	2.5	2.5	1069700	70093	81614	82960	116550	130120	110530	833
Q12778;P98177	Q12778;P98177	Forkhead box protein O1;Forkhead box protein O4	FOXO1;FOXO4	Q12778 Forkhead box protein O1 OS=Homo sapiens OX=9606 GN=FOXO1 PE=1 SV=2;P98177 Forkhead box protein O4 OS=Homo sapiens OX=9606 GN=FOXO4 PE=1 SV=5	2	2	2	2	4	69.661	655	8.7505	1.7	4	0	1.7	1.7	0	0	0	0	0	0	0	0	222;245
Q12788	Q12788	Transducin beta-like protein 3	TBL3	Q12788 Transducin beta-like protein 3 OS=Homo sapiens OX=9606 GN=TBL3 PE=1 SV=2	1	2	2	2	3.3	89.034	808	10.992	3.3	0	3.3	2	2	1.4	0	0	0	0	0	0	0	593;607
Q12789	Q12789	General transcription factor 3C polypeptide 1	GTF3C1	Q12789 General transcription factor 3C polypeptide 1 OS=Homo sapiens OX=9606 GN=GTF3C1 PE=1 SV=4	1	1	1	1	0.8	238.87	2109	6.0966	0.8	0.8	0.8	0.8	0.8	0.8	163940	0	0	0	0	0	22526
Q12797	Q12797	Aspartyl/asparaginyl beta-hydroxylase	ASPH	Q12797 Aspartyl/asparaginyl beta-hydroxylase OS=Homo sapiens OX=9606 GN=ASPH PE=1 SV=3	1	1	1	1	2	85.862	758	12.537	2	2	2	2	2	2	0	0	0	0	0	0	0	653
Q12830	Q12830	Nucleosome-remodeling factor subunit BPTF	BPTF	Q12830 Nucleosome-remodeling factor subunit BPTF OS=Homo sapiens OX=9606 GN=BPTF PE=1 SV=3	1	1	1	1	0.5	338.26	3046	6.2663	0.5	0.5	0.5	0.5	0.5	0.5	0	0	0	0	0	0	0	880
Q12834	Q12834	Cell division cycle protein 20 homolog	CDC20	Q12834 Cell division cycle protein 20 homolog OS=Homo sapiens OX=9606 GN=CDC20 PE=1 SV=2	1	1	1	1	2.8	54.722	499	14.566	2.8	2.8	2.8	2.8	0	2.8	0	0	0	0	0	0	0	490
Q12849	Q12849	G-rich sequence factor 1	GRSF1	Q12849 G-rich sequence factor 1 OS=Homo sapiens OX=9606 GN=GRSF1 PE=1 SV=3	1	1	1	1	3.3	53.126	480	6.1182	3.3	3.3	3.3	0	3.3	3.3	0	0	0	0	0	0	0	242
Q12874	Q12874	Splicing factor 3A subunit 3	SF3A3	Q12874 Splicing factor 3A subunit 3 OS=Homo sapiens OX=9606 GN=SF3A3 PE=1 SV=1	1	4	4	2	10.2	58.848	501	13.172	2.2	2.2	2.2	8.8	8.8	2.8	0	0	0	0	0	0	0	264;291
Q12904	Q12904	Aminoacyl tRNA synthase complex-interacting multifunctional protein 1;Endothelial monocyte-activating polypeptide 2	AIMP1	Q12904 Aminoacyl tRNA synthase complex-interacting multifunctional protein 1 OS=Homo sapiens OX=9606 GN=AIMP1 PE=1 SV=2	1	1	1	1	3.8	34.352	312	4.4086	3.8	3.8	3.8	3.8	3.8	3.8	360420	0	0	0	0	0	40301
Q12905	Q12905	Interleukin enhancer-binding factor 2	ILF2	Q12905 Interleukin enhancer-binding factor 2 OS=Homo sapiens OX=9606 GN=ILF2 PE=1 SV=2	1	2	2	2	8.7	43.062	390	9.4454	8.7	8.7	8.7	8.7	8.7	8.7	128520	0	0	0	0	0	11951	59
Q12906;Q96SI9;Q96KR1	Q12906;Q96SI9	Interleukin enhancer-binding factor 3;Spermatid perinuclear RNA-binding protein	ILF3;STRBP	Q12906 Interleukin enhancer-binding factor 3 OS=Homo sapiens OX=9606 GN=ILF3 PE=1 SV=3;Q96SI9 Spermatid perinuclear RNA-binding protein OS=Homo sapiens OX=9606 GN=STRBP PE=1 SV=1	3	7	7	6	9.3	95.337	894	46.189	7.2	7.2	7.2	9.3	7.2	7.2	0	0	0	0	0	0	0	17;100;214;540;553
Q12907	Q12907	Vesicular integral-membrane protein VIP36	LMAN2	Q12907 Vesicular integral-membrane protein VIP36 OS=Homo sapiens OX=9606 GN=LMAN2 PE=1 SV=1	1	2	2	2	6.2	40.228	356	9.2833	6.2	6.2	6.2	6.2	0	6.2	245700	71036	37774	52360	28622	0	22761
Q12923	Q12923	Tyrosine-protein phosphatase non-receptor type 13	PTPN13	Q12923 Tyrosine-protein phosphatase non-receptor type 13 OS=Homo sapiens OX=9606 GN=PTPN13 PE=1 SV=2	1	3	3	3	1.8	276.9	2485	12.281	0	0.4	0.4	1.8	0.9	0.9	0	0	0	0	0	0	0	224;239;2244
Q12931	Q12931	Heat shock protein 75 kDa, mitochondrial	TRAP1	Q12931 Heat shock protein 75 kDa, mitochondrial OS=Homo sapiens OX=9606 GN=TRAP1 PE=1 SV=3	1	5	5	4	6.4	80.109	704	25.56	5	6.4	6.4	6.4	5	5	0	0	0	0	0	0	0	258;332;424;431
Q12955	Q12955	Ankyrin-3	ANK3	Q12955 Ankyrin-3 OS=Homo sapiens OX=9606 GN=ANK3 PE=1 SV=3	1	1	1	1	0.4	480.4	4377	5.7034	0	0.4	0.4	0.4	0	0.4	0	0	0	0	0	0	0	4327
Q12972	Q12972	Nuclear inhibitor of protein phosphatase 1;Activator of RNA decay	PPP1R8	Q12972 Nuclear inhibitor of protein phosphatase 1 OS=Homo sapiens OX=9606 GN=PPP1R8 PE=1 SV=2	1	2	2	2	5.4	38.478	351	8.7469	5.4	5.4	5.4	5.4	5.4	3.4	0	0	0	0	0	0	0	47;78
Q12982;Q86WG3	Q12982;Q86WG3	BCL2/adenovirus E1B 19 kDa protein-interacting protein 2;Caytaxin	BNIP2;ATCAY	Q12982 BCL2/adenovirus E1B 19 kDa protein-interacting protein 2 OS=Homo sapiens OX=9606 GN=BNIP2 PE=1 SV=1;Q86WG3 Caytaxin OS=Homo sapiens OX=9606 GN=ATCAY PE=1 SV=2	2	2	2	2	6.4	36.017	314	8.4035	3.8	3.8	6.4	6.4	6.4	3.8	48616	0	0	0	0	0	6191.2
Q12996	Q12996	Cleavage stimulation factor subunit 3	CSTF3	Q12996 Cleavage stimulation factor subunit 3 OS=Homo sapiens OX=9606 GN=CSTF3 PE=1 SV=1	1	1	1	1	2.1	82.921	717	5.4027	0	2.1	2.1	2.1	2.1	0	0	0	0	0	0	0	0	192
Q13011	Q13011	Delta(3,5)-Delta(2,4)-dienoyl-CoA isomerase, mitochondrial	ECH1	Q13011 Delta(3,5)-Delta(2,4)-dienoyl-CoA isomerase, mitochondrial OS=Homo sapiens OX=9606 GN=ECH1 PE=1 SV=2	1	3	3	3	5.8	35.816	328	50.549	5.8	5.8	5.8	5.8	5.8	5.8	18401	0	0	0	0	0	5691.8	65
Q13033	Q13033	Striatin-3	STRN3	Q13033 Striatin-3 OS=Homo sapiens OX=9606 GN=STRN3 PE=1 SV=3	1	2	2	2	3.1	87.208	797	10.166	3.1	3.1	1.5	3.1	3.1	3.1	0	0	0	0	0	0	0	136;629
Q13042	Q13042	Cell division cycle protein 16 homolog	CDC16	Q13042 Cell division cycle protein 16 homolog OS=Homo sapiens OX=9606 GN=CDC16 PE=1 SV=2	1	1	1	1	1.9	71.655	620	3.7614	0	0	1.9	1.9	1.9	0	0	0	0	0	0	0	0	248
Q13045	Q13045	Protein flightless-1 homolog	FLII	Q13045 Protein flightless-1 homolog OS=Homo sapiens OX=9606 GN=FLII PE=1 SV=2	1	1	1	1	0.7	144.75	1269	-2	0.7	0.7	0	0.7	0.7	0.7	0	0	0	0	0	0	0	1007
Q13085;O00763	Q13085	Acetyl-CoA carboxylase 1;Biotin carboxylase	ACACA	Q13085 Acetyl-CoA carboxylase 1 OS=Homo sapiens OX=9606 GN=ACACA PE=1 SV=2	2	5	5	5	2.9	265.55	2346	21.292	1.7	2.9	1.7	1.4	2.4	0.9	37851	0	0	0	0	2391.7	0	276;1316;1334
Q13098	Q13098	COP9 signalosome complex subunit 1	GPS1	Q13098 COP9 signalosome complex subunit 1 OS=Homo sapiens OX=9606 GN=GPS1 PE=1 SV=4	1	2	2	2	5.7	55.536	491	9.5058	2.2	2.2	3.5	2.2	5.7	3.5	52482	0	0	0	0	0	17596	337
Q13111	Q13111	Chromatin assembly factor 1 subunit A	CHAF1A	Q13111 Chromatin assembly factor 1 subunit A OS=Homo sapiens OX=9606 GN=CHAF1A PE=1 SV=3	1	1	1	1	1.6	106.91	956	5.5659	1.6	0	1.6	1.6	1.6	1.6	0	0	0	0	0	0	0	467
Q13123	Q13123	Protein Red	IK	Q13123 Protein Red OS=Homo sapiens OX=9606 GN=IK PE=1 SV=3	1	1	1	1	1.6	65.601	557	4.2303	0	1.6	1.6	1.6	1.6	1.6	42872	0	0	0	0	0	5388.3
Q13126	Q13126	S-methyl-5-thioadenosine phosphorylase	MTAP	Q13126 S-methyl-5-thioadenosine phosphorylase OS=Homo sapiens OX=9606 GN=MTAP PE=1 SV=2	1	1	1	1	5.7	31.236	283	5.2101	5.7	5.7	5.7	5.7	5.7	5.7	0	0	0	0	0	0	0	147
Q13144	Q13144	Translation initiation factor eIF-2B subunit epsilon	EIF2B5	Q13144 Translation initiation factor eIF-2B subunit epsilon OS=Homo sapiens OX=9606 GN=EIF2B5 PE=1 SV=3	1	1	1	1	1.8	80.379	721	4.4772	1.8	1.8	1.8	1.8	1.8	1.8	0	0	0	0	0	0	0	110
Q13151	Q13151	Heterogeneous nuclear ribonucleoprotein A0	HNRNPA0	Q13151 Heterogeneous nuclear ribonucleoprotein A0 OS=Homo sapiens OX=9606 GN=HNRNPA0 PE=1 SV=1	1	5	5	5	21.6	30.84	305	49.285	14.8	14.8	14.8	14.8	21.6	14.8	388020	65156	69875	62072	46567	40434	49734	159
Q13153	Q13153	Serine/threonine-protein kinase PAK 1	PAK1	Q13153 Serine/threonine-protein kinase PAK 1 OS=Homo sapiens OX=9606 GN=PAK1 PE=1 SV=2	1	2	2	2	5.5	60.646	545	9.7614	2.4	5.5	5.5	2.4	2.4	2.4	16147	0	0	7889.5	0	0	0	114
Q13162	Q13162	Peroxiredoxin-4	PRDX4	Q13162 Peroxiredoxin-4 OS=Homo sapiens OX=9606 GN=PRDX4 PE=1 SV=1	1	2	2	1	17.3	30.54	271	5.8741	5.2	17.3	17.3	17.3	5.2	5.2	50852	0	0	0	0	0	7948.6
Q13164	Q13164	Mitogen-activated protein kinase 7	MAPK7	Q13164 Mitogen-activated protein kinase 7 OS=Homo sapiens OX=9606 GN=MAPK7 PE=1 SV=2	1	1	1	1	2.3	88.385	816	-2	0	2.3	2.3	2.3	0	0	0	0	0	0	0	0	0	35
Q13177	Q13177	Serine/threonine-protein kinase PAK 2;PAK-2p27;PAK-2p34	PAK2	Q13177 Serine/threonine-protein kinase PAK 2 OS=Homo sapiens OX=9606 GN=PAK2 PE=1 SV=3	1	1	1	1	3.2	58.042	524	5.4926	3.2	3.2	3.2	3.2	3.2	0	31458	0	0	0	0	3154.3	0
Q13185	Q13185	Chromobox protein homolog 3	CBX3	Q13185 Chromobox protein homolog 3 OS=Homo sapiens OX=9606 GN=CBX3 PE=1 SV=4	1	3	3	2	22.4	20.811	183	11.855	6.6	22.4	15.8	15.8	9.8	12.6	34664	0	0	0	0	0	12800	34;44
Q13200	Q13200	26S proteasome non-ATPase regulatory subunit 2	PSMD2	Q13200 26S proteasome non-ATPase regulatory subunit 2 OS=Homo sapiens OX=9606 GN=PSMD2 PE=1 SV=3	1	8	8	7	10.5	100.2	908	74.778	9.1	10.5	9.7	10.5	10.5	10.5	985780	93124	81231	119960	94897	72918	69286	97;350;397;623
Q13242	Q13242	Serine/arginine-rich splicing factor 9	SRSF9	Q13242 Serine/arginine-rich splicing factor 9 OS=Homo sapiens OX=9606 GN=SRSF9 PE=1 SV=1	1	1	1	1	5.9	25.542	221	9.4521	0	0	0	5.9	5.9	0	0	0	0	0	0	0	0	36
Q13247	Q13247	Serine/arginine-rich splicing factor 6	SRSF6	Q13247 Serine/arginine-rich splicing factor 6 OS=Homo sapiens OX=9606 GN=SRSF6 PE=1 SV=2	1	1	1	1	4.1	39.586	344	5.1387	0	0	4.1	0	0	4.1	0	0	0	0	0	0	0	143
Q13257	Q13257	Mitotic spindle assembly checkpoint protein MAD2A	MAD2L1	Q13257 Mitotic spindle assembly checkpoint protein MAD2A OS=Homo sapiens OX=9606 GN=MAD2L1 PE=1 SV=1	1	1	1	1	7.8	23.51	205	3.919	0	0	0	0	7.8	0	0	0	0	0	0	0	0	192
Q13263	Q13263	Transcription intermediary factor 1-beta	TRIM28	Q13263 Transcription intermediary factor 1-beta OS=Homo sapiens OX=9606 GN=TRIM28 PE=1 SV=5	1	14	14	14	14.1	88.549	835	323.31	10.5	12.3	10.7	11.1	13.2	11.1	3027900	512360	458860	570810	397430	290990	296320	188;213;238;261;266;337;340;366
Q13283	Q13283	Ras GTPase-activating protein-binding protein 1	G3BP1	Q13283 Ras GTPase-activating protein-binding protein 1 OS=Homo sapiens OX=9606 GN=G3BP1 PE=1 SV=1	1	5	5	5	15.2	52.164	466	58.452	14.4	12.2	15.2	13.1	15.2	15.2	482290	88877	68140	49378	0	51162	84098	36;59;76
Q13310	Q13310	Polyadenylate-binding protein 4	PABPC4	Q13310 Polyadenylate-binding protein 4 OS=Homo sapiens OX=9606 GN=PABPC4 PE=1 SV=1	1	9	4	4	16.3	70.782	644	37.564	13.8	13.8	13.8	13.8	16.3	11.3	180130	0	0	25386	20716	25403	20245	78;240;333;615
Q13315	Q13315	Serine-protein kinase ATM	ATM	Q13315 Serine-protein kinase ATM OS=Homo sapiens OX=9606 GN=ATM PE=1 SV=4	1	2	2	1	1	350.68	3056	5.8158	1	0	0.4	0.7	0.4	0.7	0	0	0	0	0	0	0	673
Q13330	Q13330	Metastasis-associated protein MTA1	MTA1	Q13330 Metastasis-associated protein MTA1 OS=Homo sapiens OX=9606 GN=MTA1 PE=1 SV=2	1	2	2	1	3.2	80.785	715	5.6793	0	1.5	0	1.7	1.7	1.7	0	0	0	0	0	0	0	626
Q13347	Q13347	Eukaryotic translation initiation factor 3 subunit I	EIF3I	Q13347 Eukaryotic translation initiation factor 3 subunit I OS=Homo sapiens OX=9606 GN=EIF3I PE=1 SV=1	1	4	4	4	15.7	36.501	325	27.29	9.2	12	12	9.2	12.9	12.9	81080	0	0	0	0	0	12435	17;91;224
Q13356	Q13356	Peptidyl-prolyl cis-trans isomerase-like 2	PPIL2	Q13356 RING-type E3 ubiquitin-protein ligase PPIL2 OS=Homo sapiens OX=9606 GN=PPIL2 PE=1 SV=1	1	2	2	2	4.6	58.823	520	18.961	4.6	2.5	2.5	4.6	4.6	2.5	0	0	0	0	0	0	0	313;482
Q13371	Q13371	Phosducin-like protein	PDCL	Q13371 Phosducin-like protein OS=Homo sapiens OX=9606 GN=PDCL PE=1 SV=3	1	1	1	1	4.7	34.281	301	4.5029	0	4.7	4.7	4.7	0	4.7	0	0	0	0	0	0	0	218
Q13404	Q13404	Ubiquitin-conjugating enzyme E2 variant 1	UBE2V1	Q13404 Ubiquitin-conjugating enzyme E2 variant 1 OS=Homo sapiens OX=9606 GN=UBE2V1 PE=1 SV=2	1	3	3	3	21.8	16.495	147	26.185	21.8	21.8	21.8	13.6	21.8	21.8	0	0	0	0	0	0	0	10;68;74
Q13418	Q13418	Integrin-linked protein kinase	ILK	Q13418 Integrin-linked protein kinase OS=Homo sapiens OX=9606 GN=ILK PE=1 SV=2	1	1	1	1	2.7	51.419	452	4.0919	2.7	2.7	0	2.7	2.7	2.7	0	0	0	0	0	0	0	426
Q13427	Q13427	Peptidyl-prolyl cis-trans isomerase G	PPIG	Q13427 Peptidyl-prolyl cis-trans isomerase G OS=Homo sapiens OX=9606 GN=PPIG PE=1 SV=2	1	2	2	1	2.5	88.616	754	6.9944	2	2	2.5	2	2	2	0	0	0	0	0	0	0	61
Q13435	Q13435	Splicing factor 3B subunit 2	SF3B2	Q13435 Splicing factor 3B subunit 2 OS=Homo sapiens OX=9606 GN=SF3B2 PE=1 SV=2	1	1	1	1	1.5	100.23	895	5.2564	1.5	1.5	1.5	1.5	1.5	1.5	0	0	0	0	0	0	0	577
Q13485	Q13485	Mothers against decapentaplegic homolog 4	SMAD4	Q13485 Mothers against decapentaplegic homolog 4 OS=Homo sapiens OX=9606 GN=SMAD4 PE=1 SV=1	1	3	3	3	6.7	60.438	552	18.66	2.2	6.7	6.7	2.4	4.5	4.5	13504	0	0	6835.2	0	0	0	113;507
Q13501	Q13501	Sequestosome-1	SQSTM1	Q13501 Sequestosome-1 OS=Homo sapiens OX=9606 GN=SQSTM1 PE=1 SV=1	1	2	2	2	12	47.687	440	9.0176	5	5	5	12	12	12	0	0	0	0	0	0	0	165;295
Q13505	Q13505	Metaxin-1	MTX1	Q13505 Metaxin-1 OS=Homo sapiens OX=9606 GN=MTX1 PE=1 SV=3	1	1	1	1	2.6	51.462	466	4.2866	2.6	2.6	2.6	2.6	2.6	2.6	0	0	0	0	0	0	0	227
Q13509	Q13509	Tubulin beta-3 chain	TUBB3	Q13509 Tubulin beta-3 chain OS=Homo sapiens OX=9606 GN=TUBB3 PE=1 SV=2	1	6	1	1	16.7	50.432	450	20.732	14.4	16.7	16.7	13.1	16.7	14.4	0	0	0	0	0	0	0	58
Q13523	Q13523	Serine/threonine-protein kinase PRP4 homolog	PRPF4B	Q13523 Serine/threonine-protein kinase PRP4 homolog OS=Homo sapiens OX=9606 GN=PRPF4B PE=1 SV=3	1	2	2	2	1.5	116.99	1007	13.52	1.5	1.5	1.5	1.5	1.5	1.5	0	0	0	0	0	0	0	747
Q13541	Q13541	Eukaryotic translation initiation factor 4E-binding protein 1	EIF4EBP1	Q13541 Eukaryotic translation initiation factor 4E-binding protein 1 OS=Homo sapiens OX=9606 GN=EIF4EBP1 PE=1 SV=3	1	1	1	1	5.9	12.58	118	3.9993	5.9	0	0	5.9	5.9	5.9	0	0	0	0	0	0	0	57
Q13547	Q13547	Histone deacetylase 1	HDAC1	Q13547 Histone deacetylase 1 OS=Homo sapiens OX=9606 GN=HDAC1 PE=1 SV=1	1	6	6	3	18	55.102	482	28.006	13.9	8.3	8.9	7.3	11.4	8.9	203380	38734	36945	32884	24135	20641	23299	66;74;200;220
Q13557	Q13557	Calcium/calmodulin-dependent protein kinase type II subunit delta	CAMK2D	Q13557 Calcium/calmodulin-dependent protein kinase type II subunit delta OS=Homo sapiens OX=9606 GN=CAMK2D PE=1 SV=3	1	1	1	1	3	56.369	499	4.5901	3	0	0	3	3	0	0	0	0	0	0	0	0	268
Q13564	Q13564	NEDD8-activating enzyme E1 regulatory subunit	NAE1	Q13564 NEDD8-activating enzyme E1 regulatory subunit OS=Homo sapiens OX=9606 GN=NAE1 PE=1 SV=1	1	4	4	4	7.5	60.246	534	19.414	5.4	5.4	5.4	7.5	5.4	5.4	431570	0	92727	93106	0	32655	43317	6;338
Q13576	Q13576	Ras GTPase-activating-like protein IQGAP2	IQGAP2	Q13576 Ras GTPase-activating-like protein IQGAP2 OS=Homo sapiens OX=9606 GN=IQGAP2 PE=1 SV=4	1	1	1	1	1.1	180.58	1575	4.3307	1.1	0	0	0	1.1	1.1	0	0	0	0	0	0	0	1087
Q13595	Q13595	Transformer-2 protein homolog alpha	TRA2A	Q13595 Transformer-2 protein homolog alpha OS=Homo sapiens OX=9606 GN=TRA2A PE=1 SV=1	1	1	1	1	3.2	32.688	282	4.8652	3.2	3.2	3.2	3.2	3.2	3.2	870340	0	0	0	0	0	114620
Q13596	Q13596	Sorting nexin-1	SNX1	Q13596 Sorting nexin-1 OS=Homo sapiens OX=9606 GN=SNX1 PE=1 SV=3	1	1	1	1	2.3	59.069	522	6.5263	2.3	2.3	2.3	2.3	2.3	2.3	0	0	0	0	0	0	0	237
Q13610	Q13610	Periodic tryptophan protein 1 homolog	PWP1	Q13610 Periodic tryptophan protein 1 homolog OS=Homo sapiens OX=9606 GN=PWP1 PE=1 SV=1	1	1	1	1	2.6	55.827	501	4.2064	2.6	2.6	2.6	2.6	2.6	0	0	0	0	0	0	0	0	408
Q13616	Q13616	Cullin-1	CUL1	Q13616 Cullin-1 OS=Homo sapiens OX=9606 GN=CUL1 PE=1 SV=2	1	3	3	3	6.1	89.677	776	24.042	6.1	6.1	4.6	6.1	6.1	6.1	323050	0	45846	0	33398	0	0	464;596
Q13617	Q13617	Cullin-2	CUL2	Q13617 Cullin-2 OS=Homo sapiens OX=9606 GN=CUL2 PE=1 SV=2	1	6	6	6	9.4	86.982	745	24.252	9.4	7	7.5	3.8	5	5	82646	21297	21083	21350	0	0	0	393;400;433
Q13618	Q13618	Cullin-3	CUL3	Q13618 Cullin-3 OS=Homo sapiens OX=9606 GN=CUL3 PE=1 SV=2	1	2	2	2	2.7	88.929	768	13.455	2.7	2.7	2.7	2.7	2.7	2.7	0	0	0	0	0	0	0	459;542
Q13619	Q13619	Cullin-4A	CUL4A	Q13619 Cullin-4A OS=Homo sapiens OX=9606 GN=CUL4A PE=1 SV=3	1	2	1	1	2.9	87.679	759	4.6182	1.3	2.9	2.9	1.6	1.6	2.9	0	0	0	0	0	0	0	480;561
Q13620	Q13620	Cullin-4B	CUL4B	Q13620 Cullin-4B OS=Homo sapiens OX=9606 GN=CUL4B PE=1 SV=4	1	3	3	2	4.5	103.98	913	19.625	0	2.4	1.3	4.5	4.5	4.5	0	0	0	0	0	0	0	634;715;815
Q13630	Q13630	GDP-L-fucose synthase	TSTA3	Q13630 GDP-L-fucose synthase OS=Homo sapiens OX=9606 GN=TSTA3 PE=1 SV=1	1	2	2	2	11.8	35.892	321	10.894	11.8	11.8	11.8	11.8	5.6	11.8	83807	0	0	0	0	0	5787.1	199
Q13642	Q13642	Four and a half LIM domains protein 1	FHL1	Q13642 Four and a half LIM domains protein 1 OS=Homo sapiens OX=9606 GN=FHL1 PE=1 SV=4	1	3	3	3	12.7	36.263	323	19.37	12.7	7.7	12.7	12.7	12.7	9.6	0	0	0	0	0	0	0	4;124;157
Q13643	Q13643	Four and a half LIM domains protein 3	FHL3	Q13643 Four and a half LIM domains protein 3 OS=Homo sapiens OX=9606 GN=FHL3 PE=1 SV=4	1	2	2	2	11.8	31.192	280	11.043	0	5.7	0	11.8	11.8	5.7	0	0	0	0	0	0	0	157;235
Q13724	Q13724	Mannosyl-oligosaccharide glucosidase	MOGS	Q13724 Mannosyl-oligosaccharide glucosidase OS=Homo sapiens OX=9606 GN=MOGS PE=1 SV=5	1	2	2	1	5.4	91.916	837	5.7658	3.3	2	0	3.3	3.3	3.3	83915	0	0	0	0	0	22260
Q13813	Q13813	Spectrin alpha chain, non-erythrocytic 1	SPTAN1	Q13813 Spectrin alpha chain, non-erythrocytic 1 OS=Homo sapiens OX=9606 GN=SPTAN1 PE=1 SV=3	1	15	15	15	7.8	284.54	2472	86.6	4.7	5.9	7.2	6	6.9	5.9	0	0	0	0	0	0	0	508;613;719;871;1274;1486;1591;1699;1911;1938;2047;2333;2349;2404;2446
Q13823	Q13823	Nucleolar GTP-binding protein 2	GNL2	Q13823 Nucleolar GTP-binding protein 2 OS=Homo sapiens OX=9606 GN=GNL2 PE=1 SV=1	1	1	1	1	1.1	83.654	731	4.1532	1.1	1.1	1.1	1.1	1.1	0	114330	0	0	0	0	12176	0
Q13838	Q13838	Spliceosome RNA helicase DDX39B	DDX39B	Q13838 Spliceosome RNA helicase DDX39B OS=Homo sapiens OX=9606 GN=DDX39B PE=1 SV=1	1	15	15	7	30.1	48.991	428	192.39	30.1	30.1	30.1	27.8	28.3	30.1	2554200	418160	416320	415940	311370	316970	309710	33;36;138;162;191;241;268;334
Q13867	Q13867	Bleomycin hydrolase	BLMH	Q13867 Bleomycin hydrolase OS=Homo sapiens OX=9606 GN=BLMH PE=1 SV=1	1	1	1	1	4	52.562	455	5.368	0	0	0	4	0	4	0	0	0	0	0	0	0	330
Q13885	Q13885	Tubulin beta-2A chain	TUBB2A	Q13885 Tubulin beta-2A chain OS=Homo sapiens OX=9606 GN=TUBB2A PE=1 SV=1	1	10	1	1	25.6	49.906	445	33.829	23.4	25.6	25.6	25.6	25.6	23.4	0	0	0	0	0	0	0	58;324
Q13895	Q13895	Bystin	BYSL	Q13895 Bystin OS=Homo sapiens OX=9606 GN=BYSL PE=1 SV=3	1	1	1	1	2.3	49.601	437	-2	2.3	2.3	2.3	2.3	2.3	2.3	79891	0	0	0	0	0	12441
Q13907	Q13907	Isopentenyl-diphosphate Delta-isomerase 1	IDI1	Q13907 Isopentenyl-diphosphate Delta-isomerase 1 OS=Homo sapiens OX=9606 GN=IDI1 PE=1 SV=2	1	3	3	3	15.9	26.319	227	22.999	15.9	10.1	15.9	15.9	15.9	5.3	641960	0	0	0	0	0	90524	169;176
Q14008	Q14008	Cytoskeleton-associated protein 5	CKAP5	Q14008 Cytoskeleton-associated protein 5 OS=Homo sapiens OX=9606 GN=CKAP5 PE=1 SV=3	1	9	9	7	5.5	225.49	2032	55.543	3.7	2.8	2.8	5	5.5	5	165590	0	0	0	0	0	22018	171;353;354;1102;1182;1761
Q14019	Q14019	Coactosin-like protein	COTL1	Q14019 Coactosin-like protein OS=Homo sapiens OX=9606 GN=COTL1 PE=1 SV=3	1	2	2	1	16.9	15.945	142	5.7072	0	9.9	0	9.9	9.9	0	0	0	0	0	0	0	0	126
Q14093	Q14093	Cylicin-2	CYLC2	Q14093 Cylicin-2 OS=Homo sapiens OX=9606 GN=CYLC2 PE=2 SV=1	1	1	1	1	4.3	39.078	348	-2	0	0	4.3	4.3	4.3	4.3	0	0	0	0	0	0	0
Q14103	Q14103	Heterogeneous nuclear ribonucleoprotein D0	HNRNPD	Q14103 Heterogeneous nuclear ribonucleoprotein D0 OS=Homo sapiens OX=9606 GN=HNRNPD PE=1 SV=1	1	14	14	12	23.4	38.434	355	60.809	23.4	20	18.9	23.4	21.4	23.4	1072000	116690	119660	116730	93715	98621	105410	110;114;153;231;237;243;251
Q14119	Q14119	Vascular endothelial zinc finger 1	VEZF1	Q14119 Vascular endothelial zinc finger 1 OS=Homo sapiens OX=9606 GN=VEZF1 PE=1 SV=2	1	1	1	1	3.3	56.931	521	6.5112	3.3	3.3	3.3	3.3	3.3	3.3	0	0	0	0	0	0	0	200
Q14137	Q14137	Ribosome biogenesis protein BOP1	BOP1	Q14137 Ribosome biogenesis protein BOP1 OS=Homo sapiens OX=9606 GN=BOP1 PE=1 SV=2	1	1	1	1	1.2	83.629	746	13.58	1.2	1.2	1.2	1.2	1.2	1.2	170860	0	0	0	0	0	19464
Q14139	Q14139	Ubiquitin conjugation factor E4 A	UBE4A	Q14139 Ubiquitin conjugation factor E4 A OS=Homo sapiens OX=9606 GN=UBE4A PE=1 SV=2	1	1	1	1	1.1	122.56	1066	4.3776	1.1	1.1	1.1	1.1	1.1	1.1	115390	0	0	0	0	0	22652
Q14141	Q14141	Septin-6	2019-09-06	Q14141 Septin-6 OS=Homo sapiens OX=9606 GN=SEPT6 PE=1 SV=4	1	1	1	1	3.7	49.716	434	4.167	3.7	3.7	0	3.7	3.7	3.7	73842	0	0	0	0	0	18665
Q14145	Q14145	Kelch-like ECH-associated protein 1	KEAP1	Q14145 Kelch-like ECH-associated protein 1 OS=Homo sapiens OX=9606 GN=KEAP1 PE=1 SV=2	1	1	1	1	3	69.666	624	17.114	3	3	3	3	0	3	0	0	0	0	0	0	0	131
Q14146	Q14146	Unhealthy ribosome biogenesis protein 2 homolog	URB2	Q14146 Unhealthy ribosome biogenesis protein 2 homolog OS=Homo sapiens OX=9606 GN=URB2 PE=1 SV=2	1	1	1	1	0.9	170.54	1524	4.9656	0.9	0.9	0.9	0.9	0.9	0.9	82692	0	0	0	0	0	8463.6
Q14149	Q14149	MORC family CW-type zinc finger protein 3	MORC3	Q14149 MORC family CW-type zinc finger protein 3 OS=Homo sapiens OX=9606 GN=MORC3 PE=1 SV=3	1	1	1	1	1.5	107.11	939	5.4164	0	1.5	1.5	1.5	1.5	1.5	0	0	0	0	0	0	0	855
Q14152	Q14152	Eukaryotic translation initiation factor 3 subunit A	EIF3A	Q14152 Eukaryotic translation initiation factor 3 subunit A OS=Homo sapiens OX=9606 GN=EIF3A PE=1 SV=1	1	6	6	6	5.8	166.57	1382	42.253	5.8	4.8	4.1	4.3	4.8	3.4	41061	0	0	0	0	0	6507.7	13;285;409;632;1369
Q14166	Q14166	Tubulin--tyrosine ligase-like protein 12	TTLL12	Q14166 Tubulin--tyrosine ligase-like protein 12 OS=Homo sapiens OX=9606 GN=TTLL12 PE=1 SV=2	1	1	1	1	2.3	74.403	644	6.6214	2.3	2.3	2.3	2.3	2.3	2.3	0	0	0	0	0	0	0	433
Q14192	Q14192	Four and a half LIM domains protein 2	FHL2	Q14192 Four and a half LIM domains protein 2 OS=Homo sapiens OX=9606 GN=FHL2 PE=1 SV=3	1	1	1	1	5.4	32.193	279	4.6104	5.4	5.4	5.4	0	0	5.4	0	0	0	0	0	0	0	183
Q14194	Q14194	Dihydropyrimidinase-related protein 1	CRMP1	Q14194 Dihydropyrimidinase-related protein 1 OS=Homo sapiens OX=9606 GN=CRMP1 PE=1 SV=1	1	3	2	2	6.8	62.183	572	8.0403	6.8	6.8	4	6.8	6.8	6.8	0	0	0	0	0	0	0	254;258
Q14195	Q14195	Dihydropyrimidinase-related protein 3	DPYSL3	Q14195 Dihydropyrimidinase-related protein 3 OS=Homo sapiens OX=9606 GN=DPYSL3 PE=1 SV=1	1	7	6	6	20.2	61.963	570	53.395	20.2	20.2	12.5	20.2	20.2	20.2	288900	14691	22335	17115	54892	61411	44886	258;423;480
Q14202	Q14202	Zinc finger MYM-type protein 3	ZMYM3	Q14202 Zinc finger MYM-type protein 3 OS=Homo sapiens OX=9606 GN=ZMYM3 PE=1 SV=2	1	4	4	4	3.2	152.38	1370	16.039	2.5	1.5	2.5	2.6	2.5	1.8	0	0	0	0	0	0	0	502;561;709
Q14203	Q14203	Dynactin subunit 1	DCTN1	Q14203 Dynactin subunit 1 OS=Homo sapiens OX=9606 GN=DCTN1 PE=1 SV=3	1	3	3	3	3.2	141.69	1278	36.59	2.3	2	3.2	2.3	2.3	2.3	0	0	0	0	0	0	0	77;683
Q14204	Q14204	Cytoplasmic dynein 1 heavy chain 1	DYNC1H1	Q14204 Cytoplasmic dynein 1 heavy chain 1 OS=Homo sapiens OX=9606 GN=DYNC1H1 PE=1 SV=5	1	24	24	22	6.4	532.4	4646	131.61	4.6	5	4.8	6	5.1	5.5	4040600	607040	585500	639510	503560	493580	504900	67;622;754;1119;1125;1992;2702;2966;3225;3480;4204
Q14207	Q14207	Protein NPAT	NPAT	Q14207 Protein NPAT OS=Homo sapiens OX=9606 GN=NPAT PE=1 SV=3	1	3	3	1	2.3	154.29	1427	7.9918	2.3	2.3	2.2	0.7	2.3	2.3	0	0	0	0	0	0	0	257
Q14240	Q14240	Eukaryotic initiation factor 4A-II;Eukaryotic initiation factor 4A-II, N-terminally processed	EIF4A2	Q14240 Eukaryotic initiation factor 4A-II OS=Homo sapiens OX=9606 GN=EIF4A2 PE=1 SV=2	1	4	1	1	13.3	46.402	407	-2	13.3	9.3	13.3	3.9	10.8	10.8	0	0	0	0	0	0	0	55;292;310
Q14241	Q14241	Transcription elongation factor B polypeptide 3	TCEB3	Q14241 Elongin-A OS=Homo sapiens OX=9606 GN=ELOA PE=1 SV=2	1	1	1	1	1.5	89.908	798	-2	0	1.5	0	1.5	0	1.5	0	0	0	0	0	0	0	697
Q14247	Q14247	Src substrate cortactin	CTTN	Q14247 Src substrate cortactin OS=Homo sapiens OX=9606 GN=CTTN PE=1 SV=2	1	13	13	13	29.5	61.585	550	193.03	27.3	27.3	27.3	24.7	27.3	28.9	0	0	0	0	0	0	0	70;87;110;124;144;161;198;235;272;309;346
Q14258	Q14258	E3 ubiquitin/ISG15 ligase TRIM25	TRIM25	Q14258 E3 ubiquitin/ISG15 ligase TRIM25 OS=Homo sapiens OX=9606 GN=TRIM25 PE=1 SV=2	1	1	1	1	2.2	70.973	630	4.6051	2.2	2.2	2.2	0	0	2.2	29668	0	0	0	0	0	5368.9
Q14315	Q14315	Filamin-C	FLNC	Q14315 Filamin-C OS=Homo sapiens OX=9606 GN=FLNC PE=1 SV=3	1	3	2	2	2.3	291.02	2725	20.011	1.4	1.4	1.4	1.4	2.3	2.3	0	0	0	0	0	0	0	621;2463;2616
Q14318	Q14318	Peptidyl-prolyl cis-trans isomerase FKBP8	FKBP8	Q14318 Peptidyl-prolyl cis-trans isomerase FKBP8 OS=Homo sapiens OX=9606 GN=FKBP8 PE=1 SV=2	1	1	1	1	3.4	44.561	412	3.7532	3.4	3.4	3.4	0	3.4	3.4	0	0	0	0	0	0	0	340
Q14498	Q14498	RNA-binding protein 39	RBM39	Q14498 RNA-binding protein 39 OS=Homo sapiens OX=9606 GN=RBM39 PE=1 SV=2	1	3	3	3	4.9	59.379	530	11.673	4.7	4.9	4.9	2.6	2.8	4.9	105190	29366	0	0	0	0	0	305
Q14527	Q14527	Helicase-like transcription factor	HLTF	Q14527 Helicase-like transcription factor OS=Homo sapiens OX=9606 GN=HLTF PE=1 SV=2	1	1	1	1	1	113.93	1009	-2	1	0	1	1	0	1	0	0	0	0	0	0	0
Q14534	Q14534	Squalene monooxygenase	SQLE	Q14534 Squalene monooxygenase OS=Homo sapiens OX=9606 GN=SQLE PE=1 SV=3	1	1	1	1	2.3	63.922	574	3.8998	2.3	2.3	0	2.3	2.3	2.3	60221	0	0	0	0	0	11639
Q14554	Q14554	Protein disulfide-isomerase A5	PDIA5	Q14554 Protein disulfide-isomerase A5 OS=Homo sapiens OX=9606 GN=PDIA5 PE=1 SV=1	1	2	2	2	6.4	59.594	519	10.201	6.4	6.4	6.4	6.4	6.4	6.4	221470	33181	36407	33427	39272	35707	12014
Q14566	Q14566	DNA replication licensing factor MCM6	MCM6	Q14566 DNA replication licensing factor MCM6 OS=Homo sapiens OX=9606 GN=MCM6 PE=1 SV=1	1	13	13	12	20.3	92.888	821	183.38	15.1	13.6	16.3	17.5	19.4	18.9	1501400	202400	230870	210920	204360	211840	214680	173;205;336;365;407;599;643;654;744
Q14592;Q5CZA5;O43296	Q14592	Zinc finger protein 460	ZNF460	Q14592 Zinc finger protein 460 OS=Homo sapiens OX=9606 GN=ZNF460 PE=1 SV=2	3	3	3	3	7.5	63.664	562	13.547	5.5	4.3	3.2	2.3	7.5	7.5	50136	0	0	0	0	0	6905.1	390;418
Q14651	Q14651	Plastin-1	PLS1	Q14651 Plastin-1 OS=Homo sapiens OX=9606 GN=PLS1 PE=1 SV=2	1	3	1	1	7.3	70.253	629	7.7092	3.8	3.8	3.8	7.3	5.4	5.4	0	0	0	0	0	0	0	456
Q14653	Q14653	Interferon regulatory factor 3	IRF3	Q14653 Interferon regulatory factor 3 OS=Homo sapiens OX=9606 GN=IRF3 PE=1 SV=1	1	1	1	1	2.3	47.219	427	-2	2.3	2.3	2.3	2.3	2.3	2.3	0	0	0	0	0	0	0	77
Q14669	Q14669	E3 ubiquitin-protein ligase TRIP12	TRIP12	Q14669 E3 ubiquitin-protein ligase TRIP12 OS=Homo sapiens OX=9606 GN=TRIP12 PE=1 SV=1	1	2	2	2	1.3	220.43	1992	8.9003	1.3	1.3	1.3	1.3	0.7	1.3	35358	0	0	0	0	0	2690.9	1259
Q14671	Q14671	Pumilio homolog 1	PUM1	Q14671 Pumilio homolog 1 OS=Homo sapiens OX=9606 GN=PUM1 PE=1 SV=3	1	1	1	1	1.2	126.47	1186	3.9835	0	1.2	0	1.2	1.2	1.2	16405	0	0	0	0	0	547.93
Q14677	Q14677	Clathrin interactor 1	CLINT1	Q14677 Clathrin interactor 1 OS=Homo sapiens OX=9606 GN=CLINT1 PE=1 SV=1	1	3	3	2	7.7	68.259	625	14.202	5.3	5.3	2.1	5.3	5.3	5.3	0	0	0	0	0	0	0	218;283
Q14678	Q14678	KN motif and ankyrin repeat domain-containing protein 1	KANK1	Q14678 KN motif and ankyrin repeat domain-containing protein 1 OS=Homo sapiens OX=9606 GN=KANK1 PE=1 SV=3	1	1	1	1	1	147.29	1352	3.868	0	0	0	1	0	0	0	0	0	0	0	0	0	156
Q14683	Q14683	Structural maintenance of chromosomes protein 1A	SMC1A	Q14683 Structural maintenance of chromosomes protein 1A OS=Homo sapiens OX=9606 GN=SMC1A PE=1 SV=2	1	3	3	2	3	143.23	1233	12.081	1	1	1	2.2	2.2	3	0	0	0	0	0	0	0	324;713
Q14684	Q14684	Ribosomal RNA processing protein 1 homolog B	RRP1B	Q14684 Ribosomal RNA processing protein 1 homolog B OS=Homo sapiens OX=9606 GN=RRP1B PE=1 SV=3	1	1	1	1	1.2	84.427	758	5.1408	1.2	1.2	1.2	1.2	1.2	1.2	0	0	0	0	0	0	0	116
Q14689	Q14689	Disco-interacting protein 2 homolog A	DIP2A	Q14689 Disco-interacting protein 2 homolog A OS=Homo sapiens OX=9606 GN=DIP2A PE=1 SV=2	1	2	2	2	1.9	170.37	1571	6.9378	0.9	1.9	0.9	0.9	0.9	0.9	155230	0	0	0	0	0	23127	78
Q14690	Q14690	Protein RRP5 homolog	PDCD11	Q14690 Protein RRP5 homolog OS=Homo sapiens OX=9606 GN=PDCD11 PE=1 SV=3	1	8	8	8	4.9	208.7	1871	45.178	3.2	3.2	3.7	3.2	4.3	3.7	188970	18853	29437	31386	32863	16606	29470	1102;1144;1157;1363;1703;1706
Q14691	Q14691	DNA replication complex GINS protein PSF1	GINS1	Q14691 DNA replication complex GINS protein PSF1 OS=Homo sapiens OX=9606 GN=GINS1 PE=1 SV=1	1	2	2	2	14.3	22.988	196	15.267	5.1	0	14.3	14.3	5.1	0	0	0	0	0	0	0	0	51;63
Q14692	Q14692	Ribosome biogenesis protein BMS1 homolog	BMS1	Q14692 Ribosome biogenesis protein BMS1 homolog OS=Homo sapiens OX=9606 GN=BMS1 PE=1 SV=1	1	5	5	5	5.1	145.81	1282	21.935	2.7	3.9	2.7	5.1	4.1	4.2	0	0	0	0	0	0	0	95;190;762;795;1152
Q14694	Q14694	Ubiquitin carboxyl-terminal hydrolase 10	USP10	Q14694 Ubiquitin carboxyl-terminal hydrolase 10 OS=Homo sapiens OX=9606 GN=USP10 PE=1 SV=2	1	4	4	4	3.9	87.133	798	18.695	2.9	3.9	3.9	3.9	3.9	3.9	251990	0	49870	53487	33124	30693	28127	512;687
Q14696	Q14696	LDLR chaperone MESD	MESDC2	Q14696 LRP chaperone MESD OS=Homo sapiens OX=9606 GN=MESD PE=1 SV=2	1	1	1	1	6.4	26.076	234	3.8932	6.4	6.4	6.4	0	6.4	6.4	41079	0	0	0	0	0	1833.7
Q14697	Q14697	Neutral alpha-glucosidase AB	GANAB	Q14697 Neutral alpha-glucosidase AB OS=Homo sapiens OX=9606 GN=GANAB PE=1 SV=3	1	4	4	4	6.8	106.87	944	36.262	5.2	6.8	6.8	6.8	5.2	6.8	1056200	65767	70484	102230	84676	107110	95277	39
Q14738;Q15172;Q13362	Q14738	Serine/threonine-protein phosphatase 2A 56 kDa regulatory subunit delta isoform	PPP2R5D	Q14738 Serine/threonine-protein phosphatase 2A 56 kDa regulatory subunit delta isoform OS=Homo sapiens OX=9606 GN=PPP2R5D PE=1 SV=1	3	3	3	2	5.6	69.991	602	13.202	3	1.5	3	5.6	5.6	5.6	0	0	0	0	0	0	0	259;268;460
Q14739	Q14739	Lamin-B receptor	LBR	Q14739 Delta(14)-sterol reductase OS=Homo sapiens OX=9606 GN=LBR PE=1 SV=2	1	3	3	3	2.1	70.702	615	17.922	2.1	2.1	2.1	2.1	2.1	2	0	0	0	0	0	0	0	594;601
Q14781	Q14781	Chromobox protein homolog 2	CBX2	Q14781 Chromobox protein homolog 2 OS=Homo sapiens OX=9606 GN=CBX2 PE=1 SV=2	1	3	3	3	9	56.08	532	14.151	6.2	9	6.2	9	5.6	5.6	0	0	0	0	0	0	0	153;432
Q147X3	Q147X3	N-alpha-acetyltransferase 30	NAA30	Q147X3 N-alpha-acetyltransferase 30 OS=Homo sapiens OX=9606 GN=NAA30 PE=1 SV=1	1	1	1	1	4.4	39.319	362	116.74	4.4	4.4	4.4	4.4	4.4	4.4	0	0	0	0	0	0	0	233
Q14839;Q12873;Q8TDI0	Q14839	Chromodomain-helicase-DNA-binding protein 4	CHD4	Q14839 Chromodomain-helicase-DNA-binding protein 4 OS=Homo sapiens OX=9606 GN=CHD4 PE=1 SV=2	3	8	8	8	5.1	218	1912	51.406	3.6	3.1	3.2	4.6	4.6	5.1	591820	82179	96912	102800	73500	75741	75853	403;643;711;969;987
Q14847	Q14847	LIM and SH3 domain protein 1	LASP1	Q14847 LIM and SH3 domain protein 1 OS=Homo sapiens OX=9606 GN=LASP1 PE=1 SV=2	1	3	3	3	13.4	29.717	261	20.79	13.4	13.4	13.4	13.4	13.4	13.4	0	0	0	0	0	0	0	23;27;121
Q14914	Q14914	Prostaglandin reductase 1	PTGR1	Q14914 Prostaglandin reductase 1 OS=Homo sapiens OX=9606 GN=PTGR1 PE=1 SV=2	1	1	1	1	4.6	35.869	329	4.4215	4.6	4.6	4.6	4.6	4.6	4.6	0	0	0	0	0	0	0	11
Q14966	Q14966	Zinc finger protein 638	ZNF638	Q14966 Zinc finger protein 638 OS=Homo sapiens OX=9606 GN=ZNF638 PE=1 SV=2	1	2	2	2	1.6	220.62	1978	16.461	1	0	0	1.6	1.6	1.6	0	0	0	0	0	0	0	642;1455
Q14974	Q14974	Importin subunit beta-1	KPNB1	Q14974 Importin subunit beta-1 OS=Homo sapiens OX=9606 GN=KPNB1 PE=1 SV=2	1	5	5	4	8.3	97.169	876	25.906	4.7	6.3	6.3	6.8	8.3	8.3	6022500	0	0	0	0	916460	0	23;62;867
Q14978	Q14978	Nucleolar and coiled-body phosphoprotein 1	NOLC1	Q14978 Nucleolar and coiled-body phosphoprotein 1 OS=Homo sapiens OX=9606 GN=NOLC1 PE=1 SV=2	1	2	2	2	3.3	73.602	699	9.9917	3.3	1.9	1.9	3.3	1.9	3.3	0	0	0	0	0	0	0	33;251
Q14980	Q14980	Nuclear mitotic apparatus protein 1	NUMA1	Q14980 Nuclear mitotic apparatus protein 1 OS=Homo sapiens OX=9606 GN=NUMA1 PE=1 SV=2	1	6	6	5	4.5	238.26	2115	38.424	1.8	3.9	2.8	3.5	3.5	3.5	2359900	72856	140940	121810	78067	71246	0	73;379;1699
Q14BN4	Q14BN4	Sarcolemmal membrane-associated protein	SLMAP	Q14BN4 Sarcolemmal membrane-associated protein OS=Homo sapiens OX=9606 GN=SLMAP PE=1 SV=1	1	1	1	1	1.7	95.197	828	4.3983	0	0	0	0	0	1.7	0	0	0	0	0	0	0	677
Q14C86	Q14C86	GTPase-activating protein and VPS9 domain-containing protein 1	GAPVD1	Q14C86 GTPase-activating protein and VPS9 domain-containing protein 1 OS=Homo sapiens OX=9606 GN=GAPVD1 PE=1 SV=2	1	1	1	1	1.2	164.98	1478	5.4641	0	1.2	1.2	1.2	0	0	0	0	0	0	0	0	0	270
Q14CX7	Q14CX7	N-alpha-acetyltransferase 25, NatB auxiliary subunit	NAA25	Q14CX7 N-alpha-acetyltransferase 25, NatB auxiliary subunit OS=Homo sapiens OX=9606 GN=NAA25 PE=1 SV=1	1	2	2	0	2.4	112.29	972	3.6809	1.3	1	0	0	0	1.3	2585.7	0	0	0	0	0	0
Q15003	Q15003	Condensin complex subunit 2	NCAPH	Q15003 Condensin complex subunit 2 OS=Homo sapiens OX=9606 GN=NCAPH PE=1 SV=3	1	1	1	1	1.3	82.562	741	4.2044	0	1.3	1.3	1.3	0	0	0	0	0	0	0	0	0	637
Q15005	Q15005	Signal peptidase complex subunit 2	SPCS2	Q15005 Signal peptidase complex subunit 2 OS=Homo sapiens OX=9606 GN=SPCS2 PE=1 SV=3	1	1	1	1	4	25.003	226	4.1017	0	4	4	4	0	4	0	0	0	0	0	0	0	169
Q15008	Q15008	26S proteasome non-ATPase regulatory subunit 6	PSMD6	Q15008 26S proteasome non-ATPase regulatory subunit 6 OS=Homo sapiens OX=9606 GN=PSMD6 PE=1 SV=1	1	7	7	6	19	45.531	389	68.16	12.3	15.4	18.5	19	16.5	19	113690	13938	32647	20667	0	16299	0	130;165;181;349
Q15019	Q15019	Septin-2	2019-09-02	Q15019 Septin-2 OS=Homo sapiens OX=9606 GN=SEPT2 PE=1 SV=1	1	3	3	3	10.5	41.487	361	12.556	10.5	8.3	8.3	10.5	10.5	10.5	130320	0	0	0	0	0	25023	174
Q15020	Q15020	Squamous cell carcinoma antigen recognized by T-cells 3	SART3	Q15020 Squamous cell carcinoma antigen recognized by T-cells 3 OS=Homo sapiens OX=9606 GN=SART3 PE=1 SV=1	1	2	2	2	2.3	109.93	963	8.2816	2.3	2.3	1.1	2.3	1.1	1.1	44908	0	0	0	0	0	9165.5	754
Q15021	Q15021	Condensin complex subunit 1	NCAPD2	Q15021 Condensin complex subunit 1 OS=Homo sapiens OX=9606 GN=NCAPD2 PE=1 SV=3	1	2	2	2	1.8	157.18	1401	6.5182	1.8	0.9	1.8	0.9	0.9	0.9	10793	0	0	4233.5	0	0	0
Q15022	Q15022	Polycomb protein SUZ12	SUZ12	Q15022 Polycomb protein SUZ12 OS=Homo sapiens OX=9606 GN=SUZ12 PE=1 SV=3	1	2	2	2	6.9	83.054	739	207.19	6.9	6.9	5.3	5.3	5.3	5.3	23022	0	9455.1	0	0	0	0	5
Q15024	Q15024	Exosome complex component RRP42	EXOSC7	Q15024 Exosome complex component RRP42 OS=Homo sapiens OX=9606 GN=EXOSC7 PE=1 SV=3	1	1	1	1	3.8	31.821	291	3.7661	3.8	3.8	3.8	3.8	3.8	3.8	0	0	0	0	0	0	0	116
Q15029	Q15029	116 kDa U5 small nuclear ribonucleoprotein component	EFTUD2	Q15029 116 kDa U5 small nuclear ribonucleoprotein component OS=Homo sapiens OX=9606 GN=EFTUD2 PE=1 SV=1	1	7	7	6	11	109.43	972	29.81	7	4.3	9	9	7	10.1	348640	40874	28601	17179	69325	66091	64616	142;244;581
Q15031	Q15031	Probable leucine--tRNA ligase, mitochondrial	LARS2	Q15031 Probable leucine--tRNA ligase, mitochondrial OS=Homo sapiens OX=9606 GN=LARS2 PE=1 SV=2	1	3	3	3	4.1	101.97	903	20.729	4.1	3	4.1	4.1	4.1	4.1	121290	21000	0	28121	17154	18606	8594.6	61;155
Q15041	Q15041	ADP-ribosylation factor-like protein 6-interacting protein 1	ARL6IP1	Q15041 ADP-ribosylation factor-like protein 6-interacting protein 1 OS=Homo sapiens OX=9606 GN=ARL6IP1 PE=1 SV=2	1	2	2	2	12.8	23.362	203	42.922	12.8	12.8	12.8	12.8	12.8	12.8	0	0	0	0	0	0	0	96;114
Q15046	Q15046	Lysine--tRNA ligase	KARS	Q15046 Lysine--tRNA ligase OS=Homo sapiens OX=9606 GN=KARS PE=1 SV=3	1	3	3	3	6.7	68.047	597	27.689	6.7	6.7	6.7	6.7	6.7	6.7	0	0	0	0	0	0	0	141;164;363
Q15047	Q15047	Histone-lysine N-methyltransferase SETDB1	SETDB1	Q15047 Histone-lysine N-methyltransferase SETDB1 OS=Homo sapiens OX=9606 GN=SETDB1 PE=1 SV=1	1	1	1	1	1.2	143.16	1291	-2	0	0	0	1.2	0	0	0	0	0	0	0	0	0	97
Q15056	Q15056	Eukaryotic translation initiation factor 4H	EIF4H	Q15056 Eukaryotic translation initiation factor 4H OS=Homo sapiens OX=9606 GN=EIF4H PE=1 SV=5	1	1	1	1	3.2	27.385	248	5.3001	3.2	3.2	3.2	3.2	3.2	3.2	0	0	0	0	0	0	0	80
Q15057	Q15057	Arf-GAP with coiled-coil, ANK repeat and PH domain-containing protein 2	ACAP2	Q15057 Arf-GAP with coiled-coil, ANK repeat and PH domain-containing protein 2 OS=Homo sapiens OX=9606 GN=ACAP2 PE=1 SV=3	1	2	2	2	4.2	88.028	778	50.698	2.7	2.7	2.7	4.2	4.2	2.7	0	0	0	0	0	0	0	319;695
Q15061	Q15061	WD repeat-containing protein 43	WDR43	Q15061 WD repeat-containing protein 43 OS=Homo sapiens OX=9606 GN=WDR43 PE=1 SV=3	1	2	2	2	4	74.89	677	10.382	1.6	4	4	1.6	4	1.6	21338	0	0	0	0	6611	0	198
Q15067	Q15067	Peroxisomal acyl-coenzyme A oxidase 1	ACOX1	Q15067 Peroxisomal acyl-coenzyme A oxidase 1 OS=Homo sapiens OX=9606 GN=ACOX1 PE=1 SV=3	1	7	7	7	10.5	74.423	660	55.456	6.2	9.7	9.2	10.5	10.5	9.5	0	0	0	0	0	0	0	255;260;267;437;500;504;643;651
Q15070	Q15070	Mitochondrial inner membrane protein OXA1L	OXA1L	Q15070 Mitochondrial inner membrane protein OXA1L OS=Homo sapiens OX=9606 GN=OXA1L PE=1 SV=3	1	2	2	1	7.1	48.547	435	6.1956	3.2	7.1	7.1	3.2	3.2	7.1	0	0	0	0	0	0	0	178
Q15072	Q15072	Zinc finger protein OZF	ZNF146	Q15072 Zinc finger protein OZF OS=Homo sapiens OX=9606 GN=ZNF146 PE=1 SV=2	1	1	1	1	4.8	33.307	292	4.0982	4.8	0	4.8	0	4.8	0	0	0	0	0	0	0	0	79
Q15084	Q15084	Protein disulfide-isomerase A6	PDIA6	Q15084 Protein disulfide-isomerase A6 OS=Homo sapiens OX=9606 GN=PDIA6 PE=1 SV=1	1	3	3	2	8	48.121	440	105.88	8	8	8	8	5.7	5.7	70345	0	0	0	0	0	18658	85
Q15102	Q15102	Platelet-activating factor acetylhydrolase IB subunit gamma	PAFAH1B3	Q15102 Platelet-activating factor acetylhydrolase IB subunit gamma OS=Homo sapiens OX=9606 GN=PAFAH1B3 PE=1 SV=1	1	1	1	1	10	25.734	231	22.354	10	10	10	10	10	10	245830	0	0	0	0	0	46168
Q15118	Q15118	[Pyruvate dehydrogenase (acetyl-transferring)] kinase isozyme 1, mitochondrial	PDK1	Q15118 [Pyruvate dehydrogenase (acetyl-transferring)] kinase isozyme 1, mitochondrial OS=Homo sapiens OX=9606 GN=PDK1 PE=1 SV=1	1	1	1	1	3.9	49.244	436	5.463	3.9	3.9	3.9	3.9	0	0	0	0	0	0	0	0	0	214
Q15154	Q15154	Pericentriolar material 1 protein	PCM1	Q15154 Pericentriolar material 1 protein OS=Homo sapiens OX=9606 GN=PCM1 PE=1 SV=5	1	3	3	3	2.1	228.54	2024	18.882	2.1	1.6	0.9	2.1	1.6	0.7	0	0	0	0	0	0	0	954;1761
Q15181	Q15181	Inorganic pyrophosphatase	PPA1	Q15181 Inorganic pyrophosphatase OS=Homo sapiens OX=9606 GN=PPA1 PE=1 SV=2	1	3	3	3	17.3	32.66	289	15.073	5.9	4.2	0	15.6	15.6	15.6	0	0	0	0	0	0	0	221;228;282
Q15185	Q15185	Prostaglandin E synthase 3	PTGES3	Q15185 Prostaglandin E synthase 3 OS=Homo sapiens OX=9606 GN=PTGES3 PE=1 SV=1	1	5	5	5	25.6	18.697	160	124.03	25.6	19.4	25.6	25.6	25.6	25.6	146280	0	0	0	0	0	21022	7;33;65
Q15233	Q15233	Non-POU domain-containing octamer-binding protein	NONO	Q15233 Non-POU domain-containing octamer-binding protein OS=Homo sapiens OX=9606 GN=NONO PE=1 SV=4	1	6	6	6	12.7	54.231	471	25.873	9.8	12.7	12.7	12.7	12.7	9.8	31902	0	0	0	0	9211	0	5;99;107;198;243
Q15257	Q15257	Serine/threonine-protein phosphatase 2A activator	PPP2R4	Q15257 Serine/threonine-protein phosphatase 2A activator OS=Homo sapiens OX=9606 GN=PTPA PE=1 SV=3	1	1	1	1	3.9	40.667	358	3.8707	3.9	3.9	3.9	3.9	0	0	0	0	0	0	0	0	0	337
Q15269	Q15269	Periodic tryptophan protein 2 homolog	PWP2	Q15269 Periodic tryptophan protein 2 homolog OS=Homo sapiens OX=9606 GN=PWP2 PE=2 SV=2	1	5	5	5	4.8	102.45	919	17.945	2.5	4.8	3.2	3.7	4	2	45722	0	6898.8	0	8974.6	0	0	43;279;700
Q15274	Q15274	Nicotinate-nucleotide pyrophosphorylase [carboxylating]	QPRT	Q15274 Nicotinate-nucleotide pyrophosphorylase [carboxylating] OS=Homo sapiens OX=9606 GN=QPRT PE=1 SV=3	1	1	1	1	5.4	30.845	297	16.049	5.4	5.4	5.4	5.4	5.4	5.4	0	0	0	0	0	0	0	149
Q15293	Q15293	Reticulocalbin-1	RCN1	Q15293 Reticulocalbin-1 OS=Homo sapiens OX=9606 GN=RCN1 PE=1 SV=1	1	2	2	2	12.4	38.89	331	47.95	0	12.4	7.6	12.4	12.4	12.4	28589	0	0	0	0	0	3789.2	165
Q15363	Q15363	Transmembrane emp24 domain-containing protein 2	TMED2	Q15363 Transmembrane emp24 domain-containing protein 2 OS=Homo sapiens OX=9606 GN=TMED2 PE=1 SV=1	1	1	1	1	8.5	22.761	201	6.2204	8.5	8.5	8.5	8.5	8.5	8.5	0	0	0	0	0	0	0	79
Q15365	Q15365	Poly(rC)-binding protein 1	PCBP1	Q15365 Poly(rC)-binding protein 1 OS=Homo sapiens OX=9606 GN=PCBP1 PE=1 SV=2	1	3	2	2	14	37.497	356	14.476	8.4	8.4	8.4	8.4	8.4	14	466360	48622	53648	53877	51843	35149	59072
Q15366	Q15366	Poly(rC)-binding protein 2	PCBP2	Q15366 Poly(rC)-binding protein 2 OS=Homo sapiens OX=9606 GN=PCBP2 PE=1 SV=1	1	3	3	2	11.8	38.58	365	45.791	6.3	6.3	6.3	6.3	6.3	11.8	52255	0	0	0	0	0	1175.2	185
Q15369	Q15369	Transcription elongation factor B polypeptide 1	TCEB1	Q15369 Elongin-C OS=Homo sapiens OX=9606 GN=ELOC PE=1 SV=1	1	2	2	2	18.8	12.473	112	12.614	18.8	18.8	18.8	18.8	18.8	18.8	141990	0	0	0	0	0	18017	32
Q15370	Q15370	Transcription elongation factor B polypeptide 2	TCEB2	Q15370 Elongin-B OS=Homo sapiens OX=9606 GN=ELOB PE=1 SV=1	1	3	3	3	27.1	13.133	118	12.647	18.6	10.2	0	0	18.6	10.2	49606	0	0	0	0	0	9330.1	11;28
Q15382	Q15382	GTP-binding protein Rheb	RHEB	Q15382 GTP-binding protein Rheb OS=Homo sapiens OX=9606 GN=RHEB PE=1 SV=1	1	1	1	1	6	20.497	184	4.239	6	6	6	6	6	6	0	0	0	0	0	0	0	97
Q15386	Q15386	Ubiquitin-protein ligase E3C	UBE3C	Q15386 Ubiquitin-protein ligase E3C OS=Homo sapiens OX=9606 GN=UBE3C PE=1 SV=3	1	1	1	1	0.8	123.92	1083	4.0779	0	0.8	0.8	0.8	0.8	0.8	0	0	0	0	0	0	0	145
Q15388	Q15388	Mitochondrial import receptor subunit TOM20 homolog	TOMM20	Q15388 Mitochondrial import receptor subunit TOM20 homolog OS=Homo sapiens OX=9606 GN=TOMM20 PE=1 SV=1	1	1	1	1	8.3	16.298	145	-2	0	0	0	0	0	8.3	0	0	0	0	0	0	0	61
Q15392	Q15392	Delta(24)-sterol reductase	DHCR24	Q15392 Delta(24)-sterol reductase OS=Homo sapiens OX=9606 GN=DHCR24 PE=1 SV=2	1	5	5	5	11	60.101	516	155.5	9.1	9.1	9.1	9.1	9.7	9.7	355180	47022	57558	55125	49310	44986	53171	254;313;446
Q15393	Q15393	Splicing factor 3B subunit 3	SF3B3	Q15393 Splicing factor 3B subunit 3 OS=Homo sapiens OX=9606 GN=SF3B3 PE=1 SV=4	1	6	6	6	4.4	135.58	1217	82.917	4.4	4.4	4.4	4.4	4.4	4.4	564090	76327	104500	62486	64003	55739	74079	109;980;984
Q15397	Q15397	Pumilio domain-containing protein KIAA0020	KIAA0020	Q15397 Pumilio homolog 3 OS=Homo sapiens OX=9606 GN=PUM3 PE=1 SV=3	1	4	4	3	7.3	73.584	648	15.696	4.8	4.8	5.9	4.8	5.4	5.4	199570	0	0	0	0	0	18592	221
Q15398	Q15398	Disks large-associated protein 5	DLGAP5	Q15398 Disks large-associated protein 5 OS=Homo sapiens OX=9606 GN=DLGAP5 PE=1 SV=2	1	2	2	2	3	95.114	846	96.781	3	3	3	3	3	3	0	0	0	0	0	0	0	495;715
Q15404	Q15404	Ras suppressor protein 1	RSU1	Q15404 Ras suppressor protein 1 OS=Homo sapiens OX=9606 GN=RSU1 PE=1 SV=3	1	2	2	1	7.2	31.54	277	6.3562	3.6	3.6	3.6	3.6	3.6	3.6	0	0	0	0	0	0	0	243
Q15417	Q15417	Calponin-3	CNN3	Q15417 Calponin-3 OS=Homo sapiens OX=9606 GN=CNN3 PE=1 SV=1	1	2	2	2	8.2	36.413	329	22.172	8.2	8.2	8.2	8.2	8.2	8.2	0	0	0	0	0	0	0	17;23
Q15424;Q14151	Q15424;Q14151	Scaffold attachment factor B1;Scaffold attachment factor B2	SAFB;SAFB2	Q15424 Scaffold attachment factor B1 OS=Homo sapiens OX=9606 GN=SAFB PE=1 SV=4;Q14151 Scaffold attachment factor B2 OS=Homo sapiens OX=9606 GN=SAFB2 PE=1 SV=1	2	3	3	3	4	102.64	915	25.749	2.7	2.7	4	4	4	2.7	34155	0	0	0	0	1582.6	0	294;356
Q15428	Q15428	Splicing factor 3A subunit 2	SF3A2	Q15428 Splicing factor 3A subunit 2 OS=Homo sapiens OX=9606 GN=SF3A2 PE=1 SV=2	1	3	3	3	9.5	49.255	464	19.024	9.5	4.3	7.1	7.1	9.5	9.5	280120	0	0	0	0	0	15682	10;194
Q15436	Q15436	Protein transport protein Sec23A	SEC23A	Q15436 Protein transport protein Sec23A OS=Homo sapiens OX=9606 GN=SEC23A PE=1 SV=2	1	3	3	3	4.3	86.16	765	34.855	4.3	4.3	4.3	4.3	4.3	4.3	48233	0	0	0	0	0	5559.7	556;562
Q15437	Q15437	Protein transport protein Sec23B	SEC23B	Q15437 Protein transport protein Sec23B OS=Homo sapiens OX=9606 GN=SEC23B PE=1 SV=2	1	2	2	2	3.4	86.478	767	18.399	3.4	3.4	3.4	1.3	3.4	3.4	184180	0	0	0	0	0	30218	558
Q15459	Q15459	Splicing factor 3A subunit 1	SF3A1	Q15459 Splicing factor 3A subunit 1 OS=Homo sapiens OX=9606 GN=SF3A1 PE=1 SV=1	1	4	4	4	5.5	88.885	793	41.6	4.5	5.5	5.5	5.5	4.4	5.5	61888	0	0	0	0	0	7781.1	55;80;251
Q15596	Q15596	Nuclear receptor coactivator 2	NCOA2	Q15596 Nuclear receptor coactivator 2 OS=Homo sapiens OX=9606 GN=NCOA2 PE=1 SV=2	1	2	2	1	1.1	159.15	1464	6.7246	0.9	1.1	1.1	1.1	1.1	0.9	0	0	0	0	0	0	0	780
Q15631	Q15631	Translin	TSN	Q15631 Translin OS=Homo sapiens OX=9606 GN=TSN PE=1 SV=1	1	5	5	5	19.3	26.183	228	72.092	19.3	19.3	19.3	19.3	19.3	19.3	0	0	0	0	0	0	0	69;78;187;199
Q15633	Q15633	RISC-loading complex subunit TARBP2	TARBP2	Q15633 RISC-loading complex subunit TARBP2 OS=Homo sapiens OX=9606 GN=TARBP2 PE=1 SV=3	1	1	1	1	2.7	39.039	366	-2	2.7	0	2.7	2.7	2.7	2.7	0	0	0	0	0	0	0	93
Q15652	Q15652	Probable JmjC domain-containing histone demethylation protein 2C	JMJD1C	Q15652 Probable JmjC domain-containing histone demethylation protein 2C OS=Homo sapiens OX=9606 GN=JMJD1C PE=1 SV=2	1	2	2	2	1	284.52	2540	18.315	0.5	0.5	0	0.5	0.5	1	0	0	0	0	0	0	0	552;1339
Q15691;Q9UPY8	Q15691;Q9UPY8	Microtubule-associated protein RP/EB family member 1;Microtubule-associated protein RP/EB family member 3	MAPRE1;MAPRE3	Q15691 Microtubule-associated protein RP/EB family member 1 OS=Homo sapiens OX=9606 GN=MAPRE1 PE=1 SV=3;Q9UPY8 Microtubule-associated protein RP/EB family member 3 OS=Homo sapiens OX=9606 GN=MAPRE3 PE=1 SV=1	2	2	2	2	9	29.999	268	10.739	0	3.7	3.7	9	9	3.7	0	0	0	0	0	0	0	66;113
Q15717	Q15717	ELAV-like protein 1	ELAVL1	Q15717 ELAV-like protein 1 OS=Homo sapiens OX=9606 GN=ELAVL1 PE=1 SV=2	1	3	3	3	10.1	36.091	326	57.111	10.1	10.1	10.1	9.5	10.1	10.1	461020	66064	57770	68378	54531	52769	49927	55
Q15738	Q15738	Sterol-4-alpha-carboxylate 3-dehydrogenase, decarboxylating	NSDHL	Q15738 Sterol-4-alpha-carboxylate 3-dehydrogenase, decarboxylating OS=Homo sapiens OX=9606 GN=NSDHL PE=1 SV=2	1	2	2	2	7.5	41.9	373	15.478	7.5	7.5	3.8	7.5	7.5	7.5	135580	0	0	0	0	0	20009	126
Q15800	Q15800	Methylsterol monooxygenase 1	MSMO1	Q15800 Methylsterol monooxygenase 1 OS=Homo sapiens OX=9606 GN=MSMO1 PE=1 SV=1	1	1	1	1	5.1	35.215	293	16.237	5.1	5.1	5.1	5.1	5.1	5.1	0	0	0	0	0	0	0	284
Q15813	Q15813	Tubulin-specific chaperone E	TBCE	Q15813 Tubulin-specific chaperone E OS=Homo sapiens OX=9606 GN=TBCE PE=1 SV=1	1	2	2	2	4	59.345	527	8.3237	4	1.9	4	1.9	2.1	1.9	16645	0	0	0	0	3278.9	0	451
Q15819	Q15819	Ubiquitin-conjugating enzyme E2 variant 2	UBE2V2	Q15819 Ubiquitin-conjugating enzyme E2 variant 2 OS=Homo sapiens OX=9606 GN=UBE2V2 PE=1 SV=4	1	3	3	2	29.7	16.363	145	18.327	13.8	29.7	26.2	13.8	26.2	29.7	0	0	0	0	0	0	0	66;72
Q15833	Q15833	Syntaxin-binding protein 2	STXBP2	Q15833 Syntaxin-binding protein 2 OS=Homo sapiens OX=9606 GN=STXBP2 PE=1 SV=2	1	2	2	1	5.2	66.452	593	6.6324	5.2	2.5	2.5	2.5	2.5	2.5	82078	0	0	0	0	0	9430.3
Q15915;O60481	Q15915;O60481	Zinc finger protein ZIC 1;Zinc finger protein ZIC 3	ZIC1;ZIC3	Q15915 Zinc finger protein ZIC 1 OS=Homo sapiens OX=9606 GN=ZIC1 PE=1 SV=2;O60481 Zinc finger protein ZIC 3 OS=Homo sapiens OX=9606 GN=ZIC3 PE=1 SV=1	2	1	1	1	3.8	48.308	447	4.8772	0	0	0	3.8	0	0	0	0	0	0	0	0	0	330
Q15942	Q15942	Zyxin	ZYX	Q15942 Zyxin OS=Homo sapiens OX=9606 GN=ZYX PE=1 SV=1	1	2	2	2	4.5	61.277	572	15.625	2.4	4.5	2.4	4.5	3.3	4.5	0	0	0	0	0	0	0	265;272
Q16181	Q16181	Septin-7	2019-09-07	Q16181 Septin-7 OS=Homo sapiens OX=9606 GN=SEPT7 PE=1 SV=2	1	2	2	2	7.3	50.679	437	13.821	7.3	3.2	3.2	7.3	3.2	3.2	0	0	0	0	0	0	0	208;238
Q16186	Q16186	Proteasomal ubiquitin receptor ADRM1	ADRM1	Q16186 Proteasomal ubiquitin receptor ADRM1 OS=Homo sapiens OX=9606 GN=ADRM1 PE=1 SV=2	1	2	2	2	7.1	42.153	407	30.179	4.4	4.4	7.1	7.1	7.1	7.1	0	0	0	0	0	0	0	21;113
Q16204	Q16204	Coiled-coil domain-containing protein 6	CCDC6	Q16204 Coiled-coil domain-containing protein 6 OS=Homo sapiens OX=9606 GN=CCDC6 PE=1 SV=2	1	1	1	1	1.7	53.29	474	4.2429	1.7	1.7	1.7	1.7	1.7	1.7	0	0	0	0	0	0	0	266
Q16222;Q3KQV9	Q16222;Q3KQV9	UDP-N-acetylhexosamine pyrophosphorylase;UDP-N-acetylgalactosamine pyrophosphorylase;UDP-N-acetylglucosamine pyrophosphorylase;UDP-N-acetylhexosamine pyrophosphorylase-like protein 1	UAP1;UAP1L1	Q16222 UDP-N-acetylhexosamine pyrophosphorylase OS=Homo sapiens OX=9606 GN=UAP1 PE=1 SV=3;Q3KQV9 UDP-N-acetylhexosamine pyrophosphorylase-like protein 1 OS=Homo sapiens OX=9606 GN=UAP1L1 PE=1 SV=2	2	2	2	2	4.8	58.768	522	8.2779	4.8	4.8	4.8	4.8	4.8	2.3	80444	0	0	0	0	8104.8	0	152
Q16236	Q16236	Nuclear factor erythroid 2-related factor 2	NFE2L2	Q16236 Nuclear factor erythroid 2-related factor 2 OS=Homo sapiens OX=9606 GN=NFE2L2 PE=1 SV=3	1	1	1	1	1.5	67.826	605	-2	1.5	1.5	1.5	0	1.5	1.5	0	0	0	0	0	0	0	44
Q16352	Q16352	Alpha-internexin	INA	Q16352 Alpha-internexin OS=Homo sapiens OX=9606 GN=INA PE=1 SV=2	1	1	1	1	2.4	55.39	499	4.0514	2.4	0	2.4	0	0	0	0	0	0	0	0	0	0	290
Q16401	Q16401	26S proteasome non-ATPase regulatory subunit 5	PSMD5	Q16401 26S proteasome non-ATPase regulatory subunit 5 OS=Homo sapiens OX=9606 GN=PSMD5 PE=1 SV=3	1	1	1	1	3.4	56.195	504	10.125	3.4	3.4	3.4	3.4	3.4	3.4	141880	0	0	0	0	0	15357
Q16527	Q16527	Cysteine and glycine-rich protein 2	CSRP2	Q16527 Cysteine and glycine-rich protein 2 OS=Homo sapiens OX=9606 GN=CSRP2 PE=1 SV=3	1	5	5	4	40.4	20.954	193	28.029	37.3	25.4	16.1	28.5	40.4	35.2	0	0	0	0	0	0	0	59;108;112;141;173
Q16531	Q16531	DNA damage-binding protein 1	DDB1	Q16531 DNA damage-binding protein 1 OS=Homo sapiens OX=9606 GN=DDB1 PE=1 SV=1	1	7	7	7	8	126.97	1140	33.887	8	6.7	6.5	6.5	6.5	8	931510	144880	134590	129150	129430	123920	126530	191;1067
Q16537	Q16537	Serine/threonine-protein phosphatase 2A 56 kDa regulatory subunit epsilon isoform	PPP2R5E	Q16537 Serine/threonine-protein phosphatase 2A 56 kDa regulatory subunit epsilon isoform OS=Homo sapiens OX=9606 GN=PPP2R5E PE=1 SV=1	1	2	1	0	6	54.699	467	-2	6	6	6	6	1.9	6	0	0	0	0	0	0	0	209
Q16539	Q16539	Mitogen-activated protein kinase 14	MAPK14	Q16539 Mitogen-activated protein kinase 14 OS=Homo sapiens OX=9606 GN=MAPK14 PE=1 SV=3	1	1	1	1	3.6	41.293	360	5.9512	3.6	0	3.6	3.6	3.6	3.6	0	0	0	0	0	0	0	139
Q16543	Q16543	Hsp90 co-chaperone Cdc37;Hsp90 co-chaperone Cdc37, N-terminally processed	CDC37	Q16543 Hsp90 co-chaperone Cdc37 OS=Homo sapiens OX=9606 GN=CDC37 PE=1 SV=1	1	5	5	4	14.6	44.468	378	39.629	10.8	7.7	7.1	14.6	10.8	7.4	0	0	0	0	0	0	0	78;147;330
Q16555	Q16555	Dihydropyrimidinase-related protein 2	DPYSL2	Q16555 Dihydropyrimidinase-related protein 2 OS=Homo sapiens OX=9606 GN=DPYSL2 PE=1 SV=1	1	7	7	5	16.1	62.293	572	67.511	12.4	9.4	9.4	15.2	14.3	15.2	521550	90546	58766	0	66937	58938	64167	254;258;480
Q16560	Q16560	U11/U12 small nuclear ribonucleoprotein 35 kDa protein	SNRNP35	Q16560 U11/U12 small nuclear ribonucleoprotein 35 kDa protein OS=Homo sapiens OX=9606 GN=SNRNP35 PE=1 SV=1	1	1	1	1	3.7	29.45	246	-2	3.7	3.7	3.7	3.7	3.7	3.7	0	0	0	0	0	0	0	147
Q16576	Q16576	Histone-binding protein RBBP7	RBBP7	Q16576 Histone-binding protein RBBP7 OS=Homo sapiens OX=9606 GN=RBBP7 PE=1 SV=1	1	4	4	4	19.1	47.82	425	251.84	12.2	19.1	19.1	19.1	19.1	19.1	0	0	0	0	0	0	0	4;119;155
Q16629	Q16629	Serine/arginine-rich splicing factor 7	SRSF7	Q16629 Serine/arginine-rich splicing factor 7 OS=Homo sapiens OX=9606 GN=SRSF7 PE=1 SV=1	1	3	3	3	14.3	27.366	238	49.449	14.3	14.3	9.7	9.7	14.3	14.3	0	0	0	0	0	0	0	12;24;70
Q16630	Q16630	Cleavage and polyadenylation specificity factor subunit 6	CPSF6	Q16630 Cleavage and polyadenylation specificity factor subunit 6 OS=Homo sapiens OX=9606 GN=CPSF6 PE=1 SV=2	1	1	1	1	2.5	59.209	551	4.3721	2.5	2.5	2.5	2.5	2.5	0	0	0	0	0	0	0	0	79
Q16637	Q16637	Survival motor neuron protein	SMN1	Q16637 Survival motor neuron protein OS=Homo sapiens OX=9606 GN=SMN1 PE=1 SV=1	1	2	2	2	7.8	31.848	294	7.9184	4.4	7.8	7.8	7.8	7.8	3.4	183230	0	0	0	0	30551	0	51
Q16658	Q16658	Fascin	FSCN1	Q16658 Fascin OS=Homo sapiens OX=9606 GN=FSCN1 PE=1 SV=3	1	7	7	7	18.3	54.529	493	112.72	15.4	15.4	18.3	18.3	12.2	15.4	2535100	291070	349580	370210	325100	341130	366330	74;313
Q16695	Q16695	Histone H3.1t	HIST3H3	Q16695 Histone H3.1t OS=Homo sapiens OX=9606 GN=HIST3H3 PE=1 SV=3	1	16	1	1	58.1	15.508	136	9.3092	58.1	58.1	58.1	58.1	58.1	58.1	0	0	0	0	0	0	0	10;15;19;24;28;37;38;57;80;123
Q16706	Q16706	Alpha-mannosidase 2	MAN2A1	Q16706 Alpha-mannosidase 2 OS=Homo sapiens OX=9606 GN=MAN2A1 PE=1 SV=2	1	1	1	1	0.8	131.14	1144	4.2654	0.8	0.8	0.8	0.8	0.8	0.8	0	0	0	0	0	0	0	1099
Q16718	Q16718	NADH dehydrogenase [ubiquinone] 1 alpha subcomplex subunit 5	NDUFA5	Q16718 NADH dehydrogenase [ubiquinone] 1 alpha subcomplex subunit 5 OS=Homo sapiens OX=9606 GN=NDUFA5 PE=1 SV=3	1	1	1	1	8.6	13.459	116	4.1943	8.6	8.6	0	8.6	8.6	8.6	0	0	0	0	0	0	0	46
Q16740	Q16740	ATP-dependent Clp protease proteolytic subunit, mitochondrial	CLPP	Q16740 ATP-dependent Clp protease proteolytic subunit, mitochondrial OS=Homo sapiens OX=9606 GN=CLPP PE=1 SV=1	1	1	1	1	4	30.18	277	6.9065	4	4	4	4	4	4	0	0	0	0	0	0	0	211
Q16778;P06899;Q8N257;Q6DRA6;Q6DN03	Q16778;P06899;Q8N257;Q6DRA6;Q6DN03	Histone H2B type 2-E;Histone H2B type 1-J;Histone H2B type 3-B;Putative histone H2B type 2-D;Putative histone H2B type 2-C	HIST2H2BE;HIST1H2BJ;HIST3H2BB;HIST2H2BD;HIST2H2BC	Q16778 Histone H2B type 2-E OS=Homo sapiens OX=9606 GN=HIST2H2BE PE=1 SV=3;P06899 Histone H2B type 1-J OS=Homo sapiens OX=9606 GN=HIST1H2BJ PE=1 SV=3;Q8N257 Histone H2B type 3-B OS=Homo sapiens OX=9606 GN=HIST3H2BB PE=1 SV=3;Q6DRA6 Putative histone H2B typ	5	22	3	0	69	13.92	126	16.588	69	69	69	54.8	69	69	4134900	846410	495580	617040	508440	499950	514210	6;12;13;16;17;21;24;44;47;86;109
Q16822;P35558	Q16822;P35558	Phosphoenolpyruvate carboxykinase [GTP], mitochondrial;Phosphoenolpyruvate carboxykinase, cytosolic [GTP]	PCK2;PCK1	Q16822 Phosphoenolpyruvate carboxykinase [GTP], mitochondrial OS=Homo sapiens OX=9606 GN=PCK2 PE=1 SV=4;P35558 Phosphoenolpyruvate carboxykinase, cytosolic [GTP] OS=Homo sapiens OX=9606 GN=PCK1 PE=1 SV=3	2	2	2	2	3.9	70.698	640	9.3715	3.9	3.9	3.9	3.9	3.9	1.9	0	0	0	0	0	0	0	108;491
Q16836	Q16836	Hydroxyacyl-coenzyme A dehydrogenase, mitochondrial	HADH	Q16836 Hydroxyacyl-coenzyme A dehydrogenase, mitochondrial OS=Homo sapiens OX=9606 GN=HADH PE=1 SV=3	1	1	1	1	3.2	34.293	314	4.9349	0	0	0	3.2	3.2	3.2	0	0	0	0	0	0	0	206
Q16851	Q16851	UTP--glucose-1-phosphate uridylyltransferase	UGP2	Q16851 UTP--glucose-1-phosphate uridylyltransferase OS=Homo sapiens OX=9606 GN=UGP2 PE=1 SV=5	1	12	12	12	25.2	56.94	508	116.35	17.1	19.7	20.1	20.5	20.5	23.4	20262	0	0	0	0	0	1094.7	33;52;127;177;184;291;301;312;319;438
Q16881	Q16881	Thioredoxin reductase 1, cytoplasmic	TXNRD1	Q16881 Thioredoxin reductase 1, cytoplasmic OS=Homo sapiens OX=9606 GN=TXNRD1 PE=1 SV=3	1	1	1	1	2.2	70.905	649	4.7416	0	2.2	0	0	2.2	2.2	0	0	0	0	0	0	0	396
Q16891	Q16891	MICOS complex subunit MIC60	IMMT	Q16891 MICOS complex subunit MIC60 OS=Homo sapiens OX=9606 GN=IMMT PE=1 SV=1	1	1	1	1	1.7	83.677	758	7.1013	1.7	1.7	1.7	1.7	1.7	1.7	110050	0	0	0	0	0	13354
Q1KMD3	Q1KMD3	Heterogeneous nuclear ribonucleoprotein U-like protein 2	HNRNPUL2	Q1KMD3 Heterogeneous nuclear ribonucleoprotein U-like protein 2 OS=Homo sapiens OX=9606 GN=HNRNPUL2 PE=1 SV=1	1	1	1	1	1.2	85.104	747	5.9457	1.2	1.2	1.2	1.2	1.2	1.2	0	0	0	0	0	0	0	553
Q29RF7	Q29RF7	Sister chromatid cohesion protein PDS5 homolog A	PDS5A	Q29RF7 Sister chromatid cohesion protein PDS5 homolog A OS=Homo sapiens OX=9606 GN=PDS5A PE=1 SV=1	1	7	7	7	6.9	150.83	1337	32.076	4.5	3.7	5.5	6.9	4.6	6.9	356110	52162	41374	51846	50959	52367	51511	112;345;558;1113;1211
Q2KHM9	Q2KHM9	Uncharacterized protein KIAA0753	KIAA0753	Q2KHM9 Protein moonraker OS=Homo sapiens OX=9606 GN=KIAA0753 PE=1 SV=3	1	1	1	1	1	109.41	967	-2	1	1	1	1	1	1	702190	0	0	0	0	0	85349
Q2KHR3	Q2KHR3	Glutamine and serine-rich protein 1	QSER1	Q2KHR3 Glutamine and serine-rich protein 1 OS=Homo sapiens OX=9606 GN=QSER1 PE=1 SV=3	1	2	2	2	2.1	189.97	1735	71.371	2.1	1.3	1.3	2.1	1.3	2.1	0	0	0	0	0	0	0	978;1654
Q2M1K9;Q96K83	Q2M1K9;Q96K83	Zinc finger protein 423;Zinc finger protein 521	ZNF423;ZNF521	Q2M1K9 Zinc finger protein 423 OS=Homo sapiens OX=9606 GN=ZNF423 PE=1 SV=1;Q96K83 Zinc finger protein 521 OS=Homo sapiens OX=9606 GN=ZNF521 PE=1 SV=1	2	2	2	2	2.6	144.6	1284	14.944	0	0.8	0.8	2.6	2.6	2.6	75241	0	0	0	0	0	14847	324
Q2M1P5	Q2M1P5	Kinesin-like protein KIF7	KIF7	Q2M1P5 Kinesin-like protein KIF7 OS=Homo sapiens OX=9606 GN=KIF7 PE=1 SV=2	1	1	1	1	1.3	150.59	1343	-2	0	0	0	1.3	0	1.3	0	0	0	0	0	0	0
Q2M389	Q2M389	WASH complex subunit 7	KIAA1033	Q2M389 WASH complex subunit 4 OS=Homo sapiens OX=9606 GN=WASHC4 PE=1 SV=2	1	4	4	2	5.3	136.4	1173	12.041	4.4	2.7	5.3	4	1.3	5.3	864370	0	0	0	0	0	130050	233
Q2M3W8	Q2M3W8	Zinc finger protein 181	ZNF181	Q2M3W8 Zinc finger protein 181 OS=Homo sapiens OX=9606 GN=ZNF181 PE=1 SV=1	1	1	1	1	2.5	65.841	571	4.1174	0	2.5	2.5	2.5	2.5	0	0	0	0	0	0	0	0	440
Q2Q1W2	Q2Q1W2	E3 ubiquitin-protein ligase TRIM71	TRIM71	Q2Q1W2 E3 ubiquitin-protein ligase TRIM71 OS=Homo sapiens OX=9606 GN=TRIM71 PE=1 SV=1	1	6	6	4	9.2	93.384	868	21.681	7	7.5	7.5	5.3	5.3	5.3	5233.9	0	0	3539.2	0	0	0	88;395;634;642
Q2TAA5	Q2TAA5	GDP-Man:Man(3)GlcNAc(2)-PP-Dol alpha-1,2-mannosyltransferase	ALG11	Q2TAA5 GDP-Man:Man(3)GlcNAc(2)-PP-Dol alpha-1,2-mannosyltransferase OS=Homo sapiens OX=9606 GN=ALG11 PE=1 SV=2	1	2	2	2	6.3	55.65	492	6.9733	6.3	2.2	6.3	0	2.2	2.2	75417	15271	0	20674	0	0	0
Q2TAY7	Q2TAY7	WD40 repeat-containing protein SMU1;WD40 repeat-containing protein SMU1, N-terminally processed	SMU1	Q2TAY7 WD40 repeat-containing protein SMU1 OS=Homo sapiens OX=9606 GN=SMU1 PE=1 SV=2	1	3	3	3	5.8	57.543	513	12.378	5.8	2.9	1.4	4.5	4.5	4.3	71014	0	0	0	0	0	7894.8	210;337
Q2TBE0	Q2TBE0	CWF19-like protein 2	CWF19L2	Q2TBE0 CWF19-like protein 2 OS=Homo sapiens OX=9606 GN=CWF19L2 PE=1 SV=4	1	1	1	1	1.9	103.79	894	4.5914	1.9	1.9	0	1.9	1.9	1.9	0	0	0	0	0	0	0	565
Q32P28	Q32P28	Prolyl 3-hydroxylase 1	LEPRE1	Q32P28 Prolyl 3-hydroxylase 1 OS=Homo sapiens OX=9606 GN=P3H1 PE=1 SV=2	1	3	3	3	6.2	83.393	736	22.204	1.6	6.2	3.7	6.2	4.2	1.6	282910	0	85674	38187	34220	0	0	512
Q32P51	Q32P51	Heterogeneous nuclear ribonucleoprotein A1-like 2	HNRNPA1L2	Q32P51 Heterogeneous nuclear ribonucleoprotein A1-like 2 OS=Homo sapiens OX=9606 GN=HNRNPA1L2 PE=2 SV=2	1	8	1	1	29.4	34.225	320	4.0283	27.2	29.4	29.4	27.2	29.4	29.4	30146	0	0	0	0	0	6347.7	105
Q3MHD2	Q3MHD2	Protein LSM12 homolog	LSM12	Q3MHD2 Protein LSM12 homolog OS=Homo sapiens OX=9606 GN=LSM12 PE=1 SV=2	1	1	1	1	3.6	21.701	195	4.0579	3.6	3.6	3.6	3.6	0	3.6	0	0	0	0	0	0	0	168
Q3SXZ3;Q49A33;Q8IYX0;P0CB33;Q15928;A6NP11;B4DXR9;Q03923;Q96N22;Q8IYB9;P17038;Q8TF20	Q3SXZ3;Q49A33;Q8IYX0;P0CB33;Q15928;A6NP11;B4DXR9;Q03923;Q96N22;Q8IYB9;P17038;Q8TF20	Zinc finger protein 718;Putative zinc finger protein 876;Zinc finger protein 679;Putative zinc finger protein 735;Zinc finger protein 141;Zinc finger protein 716;Zinc finger protein 732;Zinc finger protein 85;Zinc finger protein 681;Zinc finger protein 595;Zinc finger protein 43;Zinc finger protein 721	ZNF718;ZNF876P;ZNF679;ZNF735;ZNF141;ZNF716;ZNF732;ZNF85;ZNF681;ZNF595;ZNF43;ZNF721	Q3SXZ3 Zinc finger protein 718 OS=Homo sapiens OX=9606 GN=ZNF718 PE=2 SV=2;Q49A33 Putative zinc finger protein 876 OS=Homo sapiens OX=9606 GN=ZNF876P PE=5 SV=3;Q8IYX0 Zinc finger protein 679 OS=Homo sapiens OX=9606 GN=ZNF679 PE=1 SV=2;P0CB33 Putative zinc	12	2	2	1	5.9	55.359	478	5.329	2.7	2.7	5.9	2.7	3.1	2.7	0	0	0	0	0	0	0	433;440
Q3SY05	Q3SY05	Putative uncharacterized protein encoded by LINC00303	LINC00303	Q3SY05 Putative uncharacterized protein encoded by LINC00303 OS=Homo sapiens OX=9606 GN=LINC00303 PE=5 SV=2	1	1	1	1	10.2	14.562	128	3.7822	0	0	10.2	10.2	10.2	10.2	0	0	0	0	0	0	0	13
Q3T8J9	Q3T8J9	GON-4-like protein	GON4L	Q3T8J9 GON-4-like protein OS=Homo sapiens OX=9606 GN=GON4L PE=1 SV=1	1	1	1	1	0.5	248.62	2241	-2	0	0	0	0	0.5	0	0	0	0	0	0	0	0	2070
Q3T906	Q3T906	N-acetylglucosamine-1-phosphotransferase subunits alpha/beta;N-acetylglucosamine-1-phosphotransferase subunit alpha;N-acetylglucosamine-1-phosphotransferase subunit beta	GNPTAB	Q3T906 N-acetylglucosamine-1-phosphotransferase subunits alpha/beta OS=Homo sapiens OX=9606 GN=GNPTAB PE=1 SV=1	1	1	1	1	1	143.62	1256	3.7884	1	1	1	1	1	1	0	0	0	0	0	0	0
Q3ZCM7	Q3ZCM7	Tubulin beta-8 chain	TUBB8	Q3ZCM7 Tubulin beta-8 chain OS=Homo sapiens OX=9606 GN=TUBB8 PE=1 SV=2	1	4	1	1	15.1	49.775	444	4.2305	5.4	7.7	15.1	15.1	15.1	12.8	38843	0	0	0	0	0	8618.7
Q3ZCQ8	Q3ZCQ8	Mitochondrial import inner membrane translocase subunit TIM50	TIMM50	Q3ZCQ8 Mitochondrial import inner membrane translocase subunit TIM50 OS=Homo sapiens OX=9606 GN=TIMM50 PE=1 SV=2	1	1	1	1	4.2	39.646	353	4.8887	0	0	0	0	4.2	0	0	0	0	0	0	0	0	232
Q4G0U5	Q4G0U5	Cilia- and flagella-associated protein 221	CFAP221	Q4G0U5 Cilia- and flagella-associated protein 221 OS=Homo sapiens OX=9606 GN=CFAP221 PE=1 SV=2	1	1	1	1	1.7	96.89	840	-2	0	1.7	1.7	1.7	1.7	1.7	0	0	0	0	0	0	0
Q4KMQ2	Q4KMQ2	Anoctamin-6	ANO6	Q4KMQ2 Anoctamin-6 OS=Homo sapiens OX=9606 GN=ANO6 PE=1 SV=2	1	1	1	1	1.5	106.16	910	-2	0	1.5	0	1.5	1.5	1.5	0	0	0	0	0	0	0	229
Q4LE39	Q4LE39	AT-rich interactive domain-containing protein 4B	ARID4B	Q4LE39 AT-rich interactive domain-containing protein 4B OS=Homo sapiens OX=9606 GN=ARID4B PE=1 SV=2	1	1	1	1	1.1	147.81	1312	4.3928	1.1	1.1	1.1	1.1	1.1	1.1	0	0	0	0	0	0	0	904
Q4VCS5	Q4VCS5	Angiomotin	AMOT	Q4VCS5 Angiomotin OS=Homo sapiens OX=9606 GN=AMOT PE=1 SV=1	1	1	1	1	2	118.08	1084	4.3194	2	0	2	0	2	2	0	0	0	0	0	0	0
Q4ZHG4	Q4ZHG4	Fibronectin type III domain-containing protein 1	FNDC1	Q4ZHG4 Fibronectin type III domain-containing protein 1 OS=Homo sapiens OX=9606 GN=FNDC1 PE=2 SV=4	1	1	1	1	1	205.56	1894	-2	1	1	1	1	1	1	0	0	0	0	0	0	0	922
Q52LA3	Q52LA3	Protein lin-52 homolog	LIN52	Q52LA3 Protein lin-52 homolog OS=Homo sapiens OX=9606 GN=LIN52 PE=1 SV=1	1	1	1	1	9.5	13.001	116	3.9856	0	0	0	9.5	9.5	9.5	0	0	0	0	0	0	0	106
Q52LJ0	Q52LJ0	Protein FAM98B	FAM98B	Q52LJ0 Protein FAM98B OS=Homo sapiens OX=9606 GN=FAM98B PE=1 SV=2	1	2	1	1	5.5	45.547	433	5.0129	2.8	5.5	2.8	5.5	5.5	5.5	130020	0	0	0	0	0	16944	299
Q52LW3	Q52LW3	Rho GTPase-activating protein 29	ARHGAP29	Q52LW3 Rho GTPase-activating protein 29 OS=Homo sapiens OX=9606 GN=ARHGAP29 PE=1 SV=2	1	1	1	1	0.8	142.06	1261	-2	0.8	0.8	0.8	0.8	0.8	0.8	0	0	0	0	0	0	0
Q53GQ0	Q53GQ0	Very-long-chain 3-oxoacyl-CoA reductase	HSD17B12	Q53GQ0 Very-long-chain 3-oxoacyl-CoA reductase OS=Homo sapiens OX=9606 GN=HSD17B12 PE=1 SV=2	1	3	3	3	13.1	34.324	312	20.042	9.6	13.1	13.1	9.6	13.1	13.1	62040	0	0	0	0	0	16270	72;257
Q53GS9	Q53GS9	U4/U6.U5 tri-snRNP-associated protein 2	USP39	Q53GS9 U4/U6.U5 tri-snRNP-associated protein 2 OS=Homo sapiens OX=9606 GN=USP39 PE=1 SV=2	1	3	3	2	8	65.38	565	20.011	6.2	6.2	3.9	3.9	6.2	8	1572300	0	331380	378240	0	0	140810	260
Q53H12	Q53H12	Acylglycerol kinase, mitochondrial	AGK	Q53H12 Acylglycerol kinase, mitochondrial OS=Homo sapiens OX=9606 GN=AGK PE=1 SV=2	1	1	1	1	2.6	47.137	422	-2	0	2.6	2.6	2.6	2.6	2.6	0	0	0	0	0	0	0	223
Q53H82	Q53H82	Beta-lactamase-like protein 2	LACTB2	Q53H82 Endoribonuclease LACTB2 OS=Homo sapiens OX=9606 GN=LACTB2 PE=1 SV=2	1	3	3	3	12.2	32.805	288	14.746	12.2	12.2	12.2	12.2	12.2	12.2	0	0	0	0	0	0	0	102;247;258
Q53T59	Q53T59	HCLS1-binding protein 3	HS1BP3	Q53T59 HCLS1-binding protein 3 OS=Homo sapiens OX=9606 GN=HS1BP3 PE=1 SV=1	1	2	2	2	7.7	42.78	392	11.995	4.8	7.7	7.7	4.8	7.7	7.7	0	0	0	0	0	0	0	70;331;337
Q562F6	Q562F6	Shugoshin-like 2	SGOL2	Q562F6 Shugoshin 2 OS=Homo sapiens OX=9606 GN=SGO2 PE=1 SV=2	1	1	1	1	0.7	144.74	1265	-2	0.7	0.7	0.7	0	0.7	0.7	0	0	0	0	0	0	0	84
Q562R1	Q562R1	Beta-actin-like protein 2	ACTBL2	Q562R1 Beta-actin-like protein 2 OS=Homo sapiens OX=9606 GN=ACTBL2 PE=1 SV=2	1	4	1	0	12.5	42.003	376	-2	5.3	12.5	9.6	12.5	8.2	5.3	0	0	0	0	0	0	0	329
Q56VL3	Q56VL3	OCIA domain-containing protein 2	OCIAD2	Q56VL3 OCIA domain-containing protein 2 OS=Homo sapiens OX=9606 GN=OCIAD2 PE=1 SV=1	1	3	3	3	18.2	16.953	154	46.964	18.2	18.2	18.2	18.2	18.2	13	0	0	0	0	0	0	0	29;53;140
Q58FF6	Q58FF6	Putative heat shock protein HSP 90-beta 4	HSP90AB4P	Q58FF6 Putative heat shock protein HSP 90-beta 4 OS=Homo sapiens OX=9606 GN=HSP90AB4P PE=5 SV=1	1	4	1	1	9.7	58.264	505	4.5063	9.7	9.7	9.7	7.3	7.3	9.7	53270	0	0	0	0	0	5828.2	161;458;476
Q58FF8	Q58FF8	Putative heat shock protein HSP 90-beta 2	HSP90AB2P	Q58FF8 Putative heat shock protein HSP 90-beta 2 OS=Homo sapiens OX=9606 GN=HSP90AB2P PE=1 SV=2	1	11	1	1	20.7	44.348	381	50.935	20.7	20.7	20.7	20.7	20.7	20.7	1098300	137680	140480	148880	119080	118030	133820	64;197;206;208;304;332
Q5BJD5	Q5BJD5	Transmembrane protein 41B	TMEM41B	Q5BJD5 Transmembrane protein 41B OS=Homo sapiens OX=9606 GN=TMEM41B PE=1 SV=1	1	1	1	1	3.8	32.513	291	4.4351	3.8	3.8	3.8	0	0	0	21716	0	0	7499.9	0	0	0
Q5BJF2	Q5BJF2	Transmembrane protein 97	TMEM97	Q5BJF2 Sigma intracellular receptor 2 OS=Homo sapiens OX=9606 GN=TMEM97 PE=1 SV=1	1	1	1	1	4.5	20.848	176	-2	4.5	4.5	4.5	4.5	4.5	4.5	0	0	0	0	0	0	0	48
Q5BKZ1	Q5BKZ1	DBIRD complex subunit ZNF326	ZNF326	Q5BKZ1 DBIRD complex subunit ZNF326 OS=Homo sapiens OX=9606 GN=ZNF326 PE=1 SV=2	1	2	2	1	4.5	65.653	582	6.2467	0	0	1.9	4.5	2.6	1.9	0	0	0	0	0	0	0	318
Q5C9Z4	Q5C9Z4	Nucleolar MIF4G domain-containing protein 1	NOM1	Q5C9Z4 Nucleolar MIF4G domain-containing protein 1 OS=Homo sapiens OX=9606 GN=NOM1 PE=1 SV=1	1	2	2	2	1.7	96.256	860	10.534	1	1	1.7	1.7	1.7	1.7	129660	0	0	0	0	0	15699	827
Q5CZC0	Q5CZC0	Fibrous sheath-interacting protein 2	FSIP2	Q5CZC0 Fibrous sheath-interacting protein 2 OS=Homo sapiens OX=9606 GN=FSIP2 PE=2 SV=4	1	1	1	1	0.3	780.6	6907	-2	0	0	0	0.3	0.3	0.3	0	0	0	0	0	0	0	139
Q5EBM4	Q5EBM4	Putative zinc finger protein 542	ZNF542P	Q5EBM4 Putative zinc finger protein 542 OS=Homo sapiens OX=9606 GN=ZNF542P PE=5 SV=2	1	1	1	1	6.5	19.729	170	3.9013	6.5	0	0	6.5	6.5	6.5	0	0	0	0	0	0	0	161
Q5FWF4	Q5FWF4	DNA annealing helicase and endonuclease ZRANB3;DNA annealing helicase ZRANB3;Endonuclease ZRANB3	ZRANB3	Q5FWF4 DNA annealing helicase and endonuclease ZRANB3 OS=Homo sapiens OX=9606 GN=ZRANB3 PE=1 SV=2	1	1	1	1	1.4	123.25	1079	4.149	1.4	1.4	1.4	1.4	1.4	1.4	0	0	0	0	0	0	0	322;327
Q5GLZ8	Q5GLZ8	Probable E3 ubiquitin-protein ligase HERC4	HERC4	Q5GLZ8 Probable E3 ubiquitin-protein ligase HERC4 OS=Homo sapiens OX=9606 GN=HERC4 PE=1 SV=1	1	1	1	1	1.3	118.56	1057	3.6818	0	1.3	1.3	0	0	0	0	0	0	0	0	0	0	218
Q5H9R7	Q5H9R7	Serine/threonine-protein phosphatase 6 regulatory subunit 3	PPP6R3	Q5H9R7 Serine/threonine-protein phosphatase 6 regulatory subunit 3 OS=Homo sapiens OX=9606 GN=PPP6R3 PE=1 SV=2	1	2	2	2	2.6	97.668	873	8.9893	2.6	2.6	2.6	2.6	2.6	2.6	0	0	0	0	0	0	0	145;146;816
Q5JNZ5;P62854	Q5JNZ5;P62854	Putative 40S ribosomal protein S26-like 1;40S ribosomal protein S26	RPS26P11;RPS26	Q5JNZ5 Putative 40S ribosomal protein S26-like 1 OS=Homo sapiens OX=9606 GN=RPS26P11 PE=5 SV=1;P62854 40S ribosomal protein S26 OS=Homo sapiens OX=9606 GN=RPS26 PE=1 SV=3	2	2	2	2	13	13.002	115	17.678	13	13	13	13	13	13	756410	82564	0	87433	111360	85341	93154	82
Q5JRX3	Q5JRX3	Presequence protease, mitochondrial	PITRM1	Q5JRX3 Presequence protease, mitochondrial OS=Homo sapiens OX=9606 GN=PITRM1 PE=1 SV=3	1	2	2	2	2.4	117.41	1037	8.0437	2.4	2.4	1.2	0	1.3	2.4	0	0	0	0	0	0	0	483;759
Q5JS54	Q5JS54	Proteasome assembly chaperone 4	PSMG4	Q5JS54 Proteasome assembly chaperone 4 OS=Homo sapiens OX=9606 GN=PSMG4 PE=1 SV=2	1	1	1	1	9.8	13.775	123	4.956	9.8	9.8	9.8	9.8	9.8	9.8	224410	0	0	0	0	0	21101
Q5JSH3	Q5JSH3	WD repeat-containing protein 44	WDR44	Q5JSH3 WD repeat-containing protein 44 OS=Homo sapiens OX=9606 GN=WDR44 PE=1 SV=1	1	4	4	3	6.9	101.37	913	16.953	3.7	3.4	3.7	2	3.4	1.4	513230	149320	119780	168430	0	0	0	725
Q5JSL3	Q5JSL3	Dedicator of cytokinesis protein 11	DOCK11	Q5JSL3 Dedicator of cytokinesis protein 11 OS=Homo sapiens OX=9606 GN=DOCK11 PE=1 SV=2	1	2	2	2	2.2	237.67	2073	28.736	1.4	2.2	2.2	1.4	2.2	1.4	40287	0	17379	15049	0	0	0	830
Q5JTH9	Q5JTH9	RRP12-like protein	RRP12	Q5JTH9 RRP12-like protein OS=Homo sapiens OX=9606 GN=RRP12 PE=1 SV=2	1	2	2	1	2.4	143.7	1297	16.418	2.4	2.4	1.6	2.4	2.4	2.4	0	0	0	0	0	0	0	286
Q5JU85	Q5JU85	IQ motif and SEC7 domain-containing protein 2	IQSEC2	Q5JU85 IQ motif and SEC7 domain-containing protein 2 OS=Homo sapiens OX=9606 GN=IQSEC2 PE=1 SV=2	1	1	1	1	1.1	162.78	1488	4.2364	1.1	1.1	0	1.1	0	1.1	264000	0	0	0	0	0	44676
Q5JUX0	Q5JUX0	Spindlin-3	SPIN3	Q5JUX0 Spindlin-3 OS=Homo sapiens OX=9606 GN=SPIN3 PE=1 SV=1	1	2	2	2	10.9	29.207	258	10.336	5	10.9	5.8	0	0	0	0	0	0	0	0	0	0	7;29
Q5JVF3	Q5JVF3	PCI domain-containing protein 2	PCID2	Q5JVF3 PCI domain-containing protein 2 OS=Homo sapiens OX=9606 GN=PCID2 PE=1 SV=2	1	5	5	2	15	46.029	399	17.505	9.8	15	10.5	12	12.8	15	104250	0	0	0	0	0	15318	32
Q5MJ10	Q5MJ10	Sperm protein associated with the nucleus on the X chromosome N2	SPANXN2	Q5MJ10 Sperm protein associated with the nucleus on the X chromosome N2 OS=Homo sapiens OX=9606 GN=SPANXN2 PE=1 SV=1	1	1	1	1	6.7	19.917	180	-2	6.7	6.7	6.7	6.7	6.7	6.7	0	0	0	0	0	0	0	59;62
Q5PSV4	Q5PSV4	Breast cancer metastasis-suppressor 1-like protein	BRMS1L	Q5PSV4 Breast cancer metastasis-suppressor 1-like protein OS=Homo sapiens OX=9606 GN=BRMS1L PE=1 SV=2	1	1	1	1	3.4	37.629	323	4.8762	0	3.4	3.4	0	3.4	0	0	0	0	0	0	0	0	134
Q5QNW6	Q5QNW6	Histone H2B type 2-F	HIST2H2BF	Q5QNW6 Histone H2B type 2-F OS=Homo sapiens OX=9606 GN=HIST2H2BF PE=1 SV=3	1	21	5	4	69	13.92	126	98.793	69	69	69	57.1	69	69	0	0	0	0	0	0	0	6;12;13;16;17;21;24;44;47;86;109
Q5SQI0	Q5SQI0	Alpha-tubulin N-acetyltransferase 1	ATAT1	Q5SQI0 Alpha-tubulin N-acetyltransferase 1 OS=Homo sapiens OX=9606 GN=ATAT1 PE=1 SV=1	1	1	1	1	3.1	46.81	421	4.5311	3.1	3.1	3.1	3.1	3.1	3.1	0	0	0	0	0	0	0	233
Q5SRE5	Q5SRE5	Nucleoporin NUP188 homolog	NUP188	Q5SRE5 Nucleoporin NUP188 homolog OS=Homo sapiens OX=9606 GN=NUP188 PE=1 SV=1	1	6	6	6	4.8	196.04	1749	72.029	4.7	4.8	4.8	4.8	4.8	4.7	1575700	163000	206890	144870	294300	251740	257990	38;862;1721
Q5SVZ6	Q5SVZ6	Zinc finger MYM-type protein 1	ZMYM1	Q5SVZ6 Zinc finger MYM-type protein 1 OS=Homo sapiens OX=9606 GN=ZMYM1 PE=1 SV=1	1	1	1	1	1.1	128.72	1142	-2	0	0	0	0	0	1.1	0	0	0	0	0	0	0	802
Q5SY16	Q5SY16	Polynucleotide 5-hydroxyl-kinase NOL9	NOL9	Q5SY16 Polynucleotide 5-hydroxyl-kinase NOL9 OS=Homo sapiens OX=9606 GN=NOL9 PE=1 SV=1	1	1	1	1	1.4	79.322	702	-2	1.4	0	0	1.4	1.4	1.4	0	0	0	0	0	0	0	376
Q5T0N5	Q5T0N5	Formin-binding protein 1-like	FNBP1L	Q5T0N5 Formin-binding protein 1-like OS=Homo sapiens OX=9606 GN=FNBP1L PE=1 SV=3	1	2	2	1	4.8	70.065	605	6.9211	4.8	4.8	4.8	1.8	4.8	1.8	534250	0	0	0	0	0	50519
Q5T160	Q5T160	Probable arginine--tRNA ligase, mitochondrial	RARS2	Q5T160 Probable arginine--tRNA ligase, mitochondrial OS=Homo sapiens OX=9606 GN=RARS2 PE=1 SV=1	1	2	2	1	4	65.505	578	5.174	1.4	0	1.4	1.4	4	1.4	0	0	0	0	0	0	0	139
Q5T1C6	Q5T1C6	Acyl-coenzyme A thioesterase THEM4	THEM4	Q5T1C6 Acyl-coenzyme A thioesterase THEM4 OS=Homo sapiens OX=9606 GN=THEM4 PE=1 SV=1	1	1	1	1	5.8	27.129	240	4.9165	5.8	5.8	5.8	5.8	5.8	5.8	0	0	0	0	0	0	0	207
Q5T1M5	Q5T1M5	FK506-binding protein 15	FKBP15	Q5T1M5 FK506-binding protein 15 OS=Homo sapiens OX=9606 GN=FKBP15 PE=1 SV=2	1	1	1	1	1.3	133.63	1219	4.1234	1.3	1.3	1.3	1.3	1.3	0	0	0	0	0	0	0	0	707
Q5T3I0	Q5T3I0	G patch domain-containing protein 4	GPATCH4	Q5T3I0 G patch domain-containing protein 4 OS=Homo sapiens OX=9606 GN=GPATCH4 PE=1 SV=2	1	1	1	1	3.4	50.381	446	-2	3.4	3.4	3.4	3.4	0	3.4	0	0	0	0	0	0	0	108
Q5T4S7	Q5T4S7	E3 ubiquitin-protein ligase UBR4	UBR4	Q5T4S7 E3 ubiquitin-protein ligase UBR4 OS=Homo sapiens OX=9606 GN=UBR4 PE=1 SV=1	1	10	10	10	3.1	573.83	5183	94.677	2.1	1.8	2.4	2.7	2.8	2.5	2012900	289990	285980	306740	268400	287420	274980	920;1150;3606;3707;4639;4646
Q5T5C0	Q5T5C0	Syntaxin-binding protein 5	STXBP5	Q5T5C0 Syntaxin-binding protein 5 OS=Homo sapiens OX=9606 GN=STXBP5 PE=1 SV=1	1	1	1	1	1	127.57	1151	3.9618	1	1	0	0	0	0	0	0	0	0	0	0	0	139
Q5T5X7	Q5T5X7	BEN domain-containing protein 3	BEND3	Q5T5X7 BEN domain-containing protein 3 OS=Homo sapiens OX=9606 GN=BEND3 PE=1 SV=1	1	1	1	1	1.6	94.474	828	3.7704	1.6	1.6	1.6	1.6	1.6	1.6	0	0	0	0	0	0	0	137
Q5T5Y3	Q5T5Y3	Calmodulin-regulated spectrin-associated protein 1	CAMSAP1	Q5T5Y3 Calmodulin-regulated spectrin-associated protein 1 OS=Homo sapiens OX=9606 GN=CAMSAP1 PE=1 SV=2	1	1	1	1	1.6	177.97	1602	20.249	0	0	0	1.6	1.6	1.6	0	0	0	0	0	0	0	523
Q5T6S3	Q5T6S3	PHD finger protein 19	PHF19	Q5T6S3 PHD finger protein 19 OS=Homo sapiens OX=9606 GN=PHF19 PE=1 SV=1	1	1	1	1	2.1	65.59	580	-2	2.1	2.1	2.1	2.1	0	0	0	0	0	0	0	0	0	162
Q5T7N2	Q5T7N2	LINE-1 type transposase domain-containing protein 1	L1TD1	Q5T7N2 LINE-1 type transposase domain-containing protein 1 OS=Homo sapiens OX=9606 GN=L1TD1 PE=1 SV=1	1	17	17	16	19.2	98.848	865	218.88	17.9	17.2	15.5	15.7	19	18.4	134670	0	0	0	0	0	14448	11;54;91;275;291;329;344;525;570;571;585;733;763;806
Q5T8P6	Q5T8P6	RNA-binding protein 26	RBM26	Q5T8P6 RNA-binding protein 26 OS=Homo sapiens OX=9606 GN=RBM26 PE=1 SV=3	1	2	2	2	2.3	113.6	1007	9.5191	0	2.3	1	2.3	0	1	0	0	0	0	0	0	0	510;747
Q5T9A4	Q5T9A4	ATPase family AAA domain-containing protein 3B	ATAD3B	Q5T9A4 ATPase family AAA domain-containing protein 3B OS=Homo sapiens OX=9606 GN=ATAD3B PE=1 SV=1	1	2	1	1	4.5	72.572	648	-2	4.5	4.5	4.5	4.5	4.5	4.5	53945	0	0	0	0	0	4628.7	46
Q5TDH0;Q8WTU0	Q5TDH0;Q8WTU0	Protein DDI1 homolog 2;Protein DDI1 homolog 1	DDI2;DDI1	Q5TDH0 Protein DDI1 homolog 2 OS=Homo sapiens OX=9606 GN=DDI2 PE=1 SV=1;Q8WTU0 Protein DDI1 homolog 1 OS=Homo sapiens OX=9606 GN=DDI1 PE=1 SV=1	2	2	2	2	4.5	44.522	399	8.3514	4.5	4.5	4.5	4.5	4.5	4.5	348870	0	0	0	0	0	42459	337
Q5TFE4	Q5TFE4	5-nucleotidase domain-containing protein 1	NT5DC1	Q5TFE4 5-nucleotidase domain-containing protein 1 OS=Homo sapiens OX=9606 GN=NT5DC1 PE=1 SV=1	1	3	3	3	7.5	51.844	455	28.557	3.1	7.5	7.5	7.5	5.7	5.7	391570	46506	50858	53525	56521	60762	61953	187;359
Q5U5X8	Q5U5X8	Protein FAM222A	FAM222A	Q5U5X8 Protein FAM222A OS=Homo sapiens OX=9606 GN=FAM222A PE=2 SV=1	1	1	1	1	3.5	46.791	452	4.524	3.5	3.5	3.5	3.5	3.5	3.5	522820	0	0	0	0	0	52761
Q5UIP0	Q5UIP0	Telomere-associated protein RIF1	RIF1	Q5UIP0 Telomere-associated protein RIF1 OS=Homo sapiens OX=9606 GN=RIF1 PE=1 SV=2	1	5	5	4	2.9	274.46	2472	25.396	1.9	0.6	1.7	1.9	1.7	1.9	0	0	0	0	0	0	0	186;1524;1615;1721
Q5VT03;Q8IVF1;B1AL46;A6NNL0	Q5VT03;Q8IVF1;B1AL46;A6NNL0	NUT family member 2D;NUT family member 2A;NUT family member 2E;NUT family member 2B	NUTM2D;NUTM2A;NUTM2E;NUTM2B	Q5VT03 NUT family member 2D OS=Homo sapiens OX=9606 GN=NUTM2D PE=3 SV=2;Q8IVF1 NUT family member 2A OS=Homo sapiens OX=9606 GN=NUTM2A PE=2 SV=4;B1AL46 NUT family member 2E OS=Homo sapiens OX=9606 GN=NUTM2E PE=3 SV=3;A6NNL0 NUT family member 2B OS=Homo sapi	4	1	1	1	2	86.275	806	10.319	0	2	2	2	2	2	0	0	0	0	0	0	0	577
Q5VUR7;Q5TYW2;Q5SQ80;Q5CZ79;Q4UJ75	Q5VUR7;Q5TYW2;Q5SQ80;Q5CZ79;Q4UJ75	Ankyrin repeat domain-containing protein 20A3;Ankyrin repeat domain-containing protein 20A1;Ankyrin repeat domain-containing protein 20A2;Ankyrin repeat domain-containing protein 20B;Ankyrin repeat domain-containing protein 20A4	ANKRD20A3;ANKRD20A1;ANKRD20A2;ANKRD20A8P;ANKRD20A4	Q5VUR7 Ankyrin repeat domain-containing protein 20A3 OS=Homo sapiens OX=9606 GN=ANKRD20A3 PE=4 SV=1;Q5TYW2 Ankyrin repeat domain-containing protein 20A1 OS=Homo sapiens OX=9606 GN=ANKRD20A1 PE=2 SV=1;Q5SQ80 Ankyrin repeat domain-containing protein 20A2 OS=	5	1	1	1	1.7	94.107	823	3.6904	0	1.7	0	0	1.7	0	0	0	0	0	0	0	0
Q5VV41	Q5VV41	Rho guanine nucleotide exchange factor 16	ARHGEF16	Q5VV41 Rho guanine nucleotide exchange factor 16 OS=Homo sapiens OX=9606 GN=ARHGEF16 PE=1 SV=1	1	1	1	1	1.4	80.104	709	4.6685	1.4	1.4	1.4	0	0	0	33132	0	0	10618	0	0	0
Q5VV42	Q5VV42	Threonylcarbamoyladenosine tRNA methylthiotransferase	CDKAL1	Q5VV42 Threonylcarbamoyladenosine tRNA methylthiotransferase OS=Homo sapiens OX=9606 GN=CDKAL1 PE=1 SV=1	1	1	1	1	1.6	65.111	579	-2	1.6	0	0	0	1.6	0	0	0	0	0	0	0	0	343
Q5VV52	Q5VV52	Zinc finger protein 691	ZNF691	Q5VV52 Zinc finger protein 691 OS=Homo sapiens OX=9606 GN=ZNF691 PE=1 SV=2	1	1	1	1	4.8	35.809	315	5.7303	4.8	0	0	0	4.8	4.8	0	0	0	0	0	0	0	113
Q5VV67	Q5VV67	Peroxisome proliferator-activated receptor gamma coactivator-related protein 1	PPRC1	Q5VV67 Peroxisome proliferator-activated receptor gamma coactivator-related protein 1 OS=Homo sapiens OX=9606 GN=PPRC1 PE=1 SV=1	1	1	1	1	1	177.54	1664	4.4321	1	0	0	1	0	0	0	0	0	0	0	0	0	538
Q5VVJ2	Q5VVJ2	Histone H2A deubiquitinase MYSM1	MYSM1	Q5VVJ2 Histone H2A deubiquitinase MYSM1 OS=Homo sapiens OX=9606 GN=MYSM1 PE=1 SV=1	1	2	2	2	4.7	95.031	828	10.401	0	4.7	4.7	2.5	4.7	4.7	58894	0	0	0	0	0	4274.7	438
Q5VWN6	Q5VWN6	Protein FAM208B	FAM208B	Q5VWN6 Protein TASOR 2 OS=Homo sapiens OX=9606 GN=TASOR2 PE=1 SV=1	1	1	1	1	0.7	268.84	2430	8.7694	0.7	0.7	0	0.7	0.7	0.7	0	0	0	0	0	0	0	1122
Q5VYK3	Q5VYK3	Proteasome-associated protein ECM29 homolog	ECM29	Q5VYK3 Proteasome adapter and scaffold protein ECM29 OS=Homo sapiens OX=9606 GN=ECPAS PE=1 SV=2	1	9	9	8	6.8	204.29	1845	48.814	4.2	3.4	4.3	3.9	3.4	4.7	388490	53277	56680	38390	26216	26140	27473	156;1039;1475;1630;1778
Q5VZ72	Q5VZ72	Izumo sperm-egg fusion protein 3	IZUMO3	Q5VZ72 Izumo sperm-egg fusion protein 3 OS=Homo sapiens OX=9606 GN=IZUMO3 PE=3 SV=4	1	1	1	1	4.6	27.768	239	-2	4.6	4.6	0	0	4.6	4.6	0	0	0	0	0	0	0
Q5VZL5	Q5VZL5	Zinc finger MYM-type protein 4	ZMYM4	Q5VZL5 Zinc finger MYM-type protein 4 OS=Homo sapiens OX=9606 GN=ZMYM4 PE=1 SV=1	1	3	3	2	2.3	172.79	1548	11.232	2.3	1.5	1.5	0.7	1.5	0.8	0	0	0	0	0	0	0	474;511
Q5VZR2;A1L443	Q5VZR2;A1L443	NUT family member 2G;NUT family member 2F	NUTM2G;NUTM2F	Q5VZR2 NUT family member 2G OS=Homo sapiens OX=9606 GN=NUTM2G PE=3 SV=2;A1L443 NUT family member 2F OS=Homo sapiens OX=9606 GN=NUTM2F PE=2 SV=2	2	4	4	4	8	79.01	741	25.63	4.5	8	8	6.1	6.3	4.5	0	0	0	0	0	0	0	333;490;492;668;683;695
Q63HN8	Q63HN8	E3 ubiquitin-protein ligase RNF213	RNF213	Q63HN8 E3 ubiquitin-protein ligase RNF213 OS=Homo sapiens OX=9606 GN=RNF213 PE=1 SV=3	1	2	2	2	0.7	591.4	5207	7.7692	0.7	0.7	0.2	0.2	0.7	0.2	39495	0	0	0	0	0	6345.3	4707
Q66GS9	Q66GS9	Centrosomal protein of 135 kDa	CEP135	Q66GS9 Centrosomal protein of 135 kDa OS=Homo sapiens OX=9606 GN=CEP135 PE=1 SV=2	1	1	1	1	1.8	133.49	1140	4.1288	0	0	1.8	0	0	1.8	0	0	0	0	0	0	0	635;644;646
Q66K14	Q66K14	TBC1 domain family member 9B	TBC1D9B	Q66K14 TBC1 domain family member 9B OS=Homo sapiens OX=9606 GN=TBC1D9B PE=1 SV=3	1	1	1	1	0.6	140.52	1250	-2	0	0	0.6	0	0	0	0	0	0	0	0	0	0	286
Q68CP9	Q68CP9	AT-rich interactive domain-containing protein 2	ARID2	Q68CP9 AT-rich interactive domain-containing protein 2 OS=Homo sapiens OX=9606 GN=ARID2 PE=1 SV=2	1	2	2	1	1.5	197.39	1835	6.7397	1.5	0.8	1.5	1.5	1.5	1.5	174620	0	0	0	0	0	19279
Q68CQ4	Q68CQ4	Digestive organ expansion factor homolog	DIEXF	Q68CQ4 Digestive organ expansion factor homolog OS=Homo sapiens OX=9606 GN=DIEXF PE=1 SV=2	1	1	1	1	1.7	87.054	756	3.8897	1.7	1.7	1.7	1.7	1.7	1.7	81579	0	0	0	0	0	4031.9
Q68CZ6	Q68CZ6	HAUS augmin-like complex subunit 3	HAUS3	Q68CZ6 HAUS augmin-like complex subunit 3 OS=Homo sapiens OX=9606 GN=HAUS3 PE=1 SV=1	1	1	1	1	2.7	69.65	603	4.8929	2.7	2.7	2.7	0	0	0	37982	0	0	14590	0	0	0
Q68D10	Q68D10	Protein SPT2 homolog	SPTY2D1	Q68D10 Protein SPT2 homolog OS=Homo sapiens OX=9606 GN=SPTY2D1 PE=1 SV=3	1	1	1	1	1.3	75.598	685	7.54	1.3	1.3	1.3	1.3	1.3	1.3	0	0	0	0	0	0	0	582
Q68DK7	Q68DK7	Male-specific lethal 1 homolog	MSL1	Q68DK7 Male-specific lethal 1 homolog OS=Homo sapiens OX=9606 GN=MSL1 PE=1 SV=3	1	1	1	1	4.6	67.128	614	4.3157	0	4.6	4.6	0	0	4.6	0	0	0	0	0	0	0	77
Q68E01	Q68E01	Integrator complex subunit 3	INTS3	Q68E01 Integrator complex subunit 3 OS=Homo sapiens OX=9606 GN=INTS3 PE=1 SV=1	1	4	4	3	5.1	118.07	1043	19.471	5.1	2.7	3.6	3.6	3.6	3.6	112050	0	0	0	0	0	27166	133;493
Q69YN2	Q69YN2	CWF19-like protein 1	CWF19L1	Q69YN2 CWF19-like protein 1 OS=Homo sapiens OX=9606 GN=CWF19L1 PE=1 SV=2	1	2	2	2	4.6	60.618	538	10.01	4.6	3	1.7	1.7	1.7	1.7	0	0	0	0	0	0	0	174;401
Q6AI08	Q6AI08	HEAT repeat-containing protein 6	HEATR6	Q6AI08 HEAT repeat-containing protein 6 OS=Homo sapiens OX=9606 GN=HEATR6 PE=1 SV=1	1	1	1	1	0.8	128.78	1181	4.823	0.8	0.8	0.8	0.8	0.8	0.8	0	0	0	0	0	0	0	568
Q6AI39	Q6AI39	GLTSCR1-like protein	GLTSCR1L	Q6AI39 BRD4-interacting chromatin-remodeling complex-associated protein-like OS=Homo sapiens OX=9606 GN=BICRAL PE=1 SV=2	1	1	1	1	1.5	115.08	1079	6.9453	1.5	1.5	1.5	1.5	1.5	1.5	0	0	0	0	0	0	0	908
Q6AWC2	Q6AWC2	Protein WWC2	WWC2	Q6AWC2 Protein WWC2 OS=Homo sapiens OX=9606 GN=WWC2 PE=1 SV=2	1	2	2	1	3.9	133.89	1192	5.2836	1.4	1.4	0	3.9	3.9	1.4	287050	0	0	0	0	223840	0
Q6DD87	Q6DD87	Zinc finger protein 787	ZNF787	Q6DD87 Zinc finger protein 787 OS=Homo sapiens OX=9606 GN=ZNF787 PE=1 SV=4	1	3	3	3	11	40.428	382	25.84	7.1	11	11	7.9	11	11	0	0	0	0	0	0	0	120;176;278
Q6DKK2	Q6DKK2	Tetratricopeptide repeat protein 19, mitochondrial	TTC19	Q6DKK2 Tetratricopeptide repeat protein 19, mitochondrial OS=Homo sapiens OX=9606 GN=TTC19 PE=1 SV=4	1	1	1	1	3.4	42.456	380	-2	0	0	0	3.4	3.4	0	0	0	0	0	0	0	0	338
Q6FI81	Q6FI81	Anamorsin	CIAPIN1	Q6FI81 Anamorsin OS=Homo sapiens OX=9606 GN=CIAPIN1 PE=1 SV=2	1	2	2	0	12.2	33.582	312	3.6809	4.8	7.4	4.8	4.8	4.8	4.8	0	0	0	0	0	0	0
Q6I9Y2	Q6I9Y2	THO complex subunit 7 homolog	THOC7	Q6I9Y2 THO complex subunit 7 homolog OS=Homo sapiens OX=9606 GN=THOC7 PE=1 SV=3	1	1	1	1	7.4	23.743	204	4.6543	0	0	0	7.4	7.4	0	0	0	0	0	0	0	0	86
Q6IA86	Q6IA86	Elongator complex protein 2	ELP2	Q6IA86 Elongator complex protein 2 OS=Homo sapiens OX=9606 GN=ELP2 PE=1 SV=2	1	2	2	1	4.5	92.499	826	5.7965	4.5	4.5	4.5	1.8	4.5	2.7	35627	0	0	0	0	4745.2	0
Q6IBS0;Q12792	Q6IBS0;Q12792	Twinfilin-2;Twinfilin-1	TWF2;TWF1	Q6IBS0 Twinfilin-2 OS=Homo sapiens OX=9606 GN=TWF2 PE=1 SV=2;Q12792 Twinfilin-1 OS=Homo sapiens OX=9606 GN=TWF1 PE=1 SV=3	2	2	2	2	9.5	39.548	349	11.132	2	2	9.5	9.5	9.5	9.5	626870	0	0	0	0	0	69423	136
Q6IE81	Q6IE81	Protein Jade-1	JADE1	Q6IE81 Protein Jade-1 OS=Homo sapiens OX=9606 GN=JADE1 PE=1 SV=1	1	2	2	2	3.2	95.532	842	68.772	3.2	3.2	3.2	3.2	3.2	3.2	0	0	0	0	0	0	0	302;331
Q6IQ21	Q6IQ21	Zinc finger protein 770	ZNF770	Q6IQ21 Zinc finger protein 770 OS=Homo sapiens OX=9606 GN=ZNF770 PE=1 SV=1	1	2	2	1	4.5	80.006	691	6.3206	4.5	1.9	1.9	4.5	4.5	4.5	0	0	0	0	0	0	0	391
Q6L8Q7	Q6L8Q7	2,5-phosphodiesterase 12	PDE12	Q6L8Q7 2,5-phosphodiesterase 12 OS=Homo sapiens OX=9606 GN=PDE12 PE=1 SV=2	1	1	1	1	2.3	67.351	609	4.0137	2.3	2.3	0	2.3	0	0	0	0	0	0	0	0	0	427
Q6NSJ2	Q6NSJ2	Pleckstrin homology-like domain family B member 3	PHLDB3	Q6NSJ2 Pleckstrin homology-like domain family B member 3 OS=Homo sapiens OX=9606 GN=PHLDB3 PE=2 SV=3	1	1	1	1	1.7	71.911	640	-2	1.7	0	0	0	0	0	0	0	0	0	0	0	0
Q6NUK1	Q6NUK1	Calcium-binding mitochondrial carrier protein SCaMC-1	SLC25A24	Q6NUK1 Calcium-binding mitochondrial carrier protein SCaMC-1 OS=Homo sapiens OX=9606 GN=SLC25A24 PE=1 SV=2	1	4	4	3	8.8	53.354	477	28.305	6.3	6.1	6.1	6.3	8.8	6.1	0	0	0	0	0	0	0	320;332;336
Q6NUQ4	Q6NUQ4	Transmembrane protein 214	TMEM214	Q6NUQ4 Transmembrane protein 214 OS=Homo sapiens OX=9606 GN=TMEM214 PE=1 SV=2	1	1	1	1	2.3	77.15	689	3.7554	2.3	2.3	2.3	2.3	2.3	2.3	0	0	0	0	0	0	0	73;84
Q6NW34	Q6NW34	Uncharacterized protein C3orf17	C3orf17	Q6NW34 Nucleolus and neural progenitor protein OS=Homo sapiens OX=9606 GN=NEPRO PE=1 SV=3	1	1	1	1	2.8	64.551	567	-2	0	2.8	2.8	2.8	2.8	2.8	0	0	0	0	0	0	0	298
Q6NWY9	Q6NWY9	Pre-mRNA-processing factor 40 homolog B	PRPF40B	Q6NWY9 Pre-mRNA-processing factor 40 homolog B OS=Homo sapiens OX=9606 GN=PRPF40B PE=1 SV=1	1	1	1	1	1.6	99.357	871	4.6431	1.6	1.6	1.6	1.6	1.6	1.6	0	0	0	0	0	0	0	148
Q6NXG1	Q6NXG1	Epithelial splicing regulatory protein 1	ESRP1	Q6NXG1 Epithelial splicing regulatory protein 1 OS=Homo sapiens OX=9606 GN=ESRP1 PE=1 SV=2	1	1	1	1	1.8	75.585	681	6.9223	1.8	1.8	1.8	1.8	1.8	1.8	0	0	0	0	0	0	0	209
Q6NY19	Q6NY19	KN motif and ankyrin repeat domain-containing protein 3	KANK3	Q6NY19 KN motif and ankyrin repeat domain-containing protein 3 OS=Homo sapiens OX=9606 GN=KANK3 PE=1 SV=1	1	1	1	1	1	88.424	840	-2	1	1	1	1	1	1	0	0	0	0	0	0	0	243
Q6P158	Q6P158	Putative ATP-dependent RNA helicase DHX57	DHX57	Q6P158 Putative ATP-dependent RNA helicase DHX57 OS=Homo sapiens OX=9606 GN=DHX57 PE=1 SV=2	1	1	1	1	1.5	155.6	1386	6.7073	1.5	1.5	1.5	1.5	1.5	1.5	190010	9405.1	39526	20135	38437	43640	0
Q6P1J9	Q6P1J9	Parafibromin	CDC73	Q6P1J9 Parafibromin OS=Homo sapiens OX=9606 GN=CDC73 PE=1 SV=1	1	1	1	1	1.9	60.576	531	3.8347	0	1.9	1.9	0	1.9	1.9	0	0	0	0	0	0	0	479
Q6P1N9	Q6P1N9	Putative deoxyribonuclease TATDN1	TATDN1	Q6P1N9 Putative deoxyribonuclease TATDN1 OS=Homo sapiens OX=9606 GN=TATDN1 PE=1 SV=2	1	2	2	2	8.4	33.601	297	23.549	8.4	5.1	8.4	8.4	5.1	5.1	0	0	0	0	0	0	0	27;236
Q6P2C8	Q6P2C8	Mediator of RNA polymerase II transcription subunit 27	MED27	Q6P2C8 Mediator of RNA polymerase II transcription subunit 27 OS=Homo sapiens OX=9606 GN=MED27 PE=1 SV=1	1	1	1	1	3.9	35.431	311	4.3853	0	3.9	0	0	3.9	3.9	0	0	0	0	0	0	0	275
Q6P2Q9	Q6P2Q9	Pre-mRNA-processing-splicing factor 8	PRPF8	Q6P2Q9 Pre-mRNA-processing-splicing factor 8 OS=Homo sapiens OX=9606 GN=PRPF8 PE=1 SV=2	1	15	15	15	8.1	273.6	2335	85.741	6.9	6.3	7	5.8	6.8	6.6	60199	0	0	15443	0	0	11978	218;460;609;746;833;1158;1449;1901;2049;2108;2113;2293
Q6P3W7	Q6P3W7	SCY1-like protein 2	SCYL2	Q6P3W7 SCY1-like protein 2 OS=Homo sapiens OX=9606 GN=SCYL2 PE=1 SV=1	1	2	2	1	3	103.71	929	7.0884	1.5	3	3	0	1.5	0	0	0	0	0	0	0	0	493
Q6P3X3	Q6P3X3	Tetratricopeptide repeat protein 27	TTC27	Q6P3X3 Tetratricopeptide repeat protein 27 OS=Homo sapiens OX=9606 GN=TTC27 PE=1 SV=1	1	1	1	1	1.9	96.631	843	5.1085	0	1.9	1.9	1.9	0	1.9	0	0	0	0	0	0	0	752
Q6P6C2	Q6P6C2	RNA demethylase ALKBH5	ALKBH5	Q6P6C2 RNA demethylase ALKBH5 OS=Homo sapiens OX=9606 GN=ALKBH5 PE=1 SV=2	1	1	1	1	1.8	44.255	394	4.1289	1.8	1.8	1.8	1.8	1.8	1.8	0	0	0	0	0	0	0	235
Q6PCE3	Q6PCE3	Glucose 1,6-bisphosphate synthase	PGM2L1	Q6PCE3 Glucose 1,6-bisphosphate synthase OS=Homo sapiens OX=9606 GN=PGM2L1 PE=1 SV=3	1	3	3	3	6.1	70.441	622	37.393	3.4	3.4	6.1	3.4	6.1	6.1	819460	0	0	0	0	0	128980	380;514
Q6PGP7	Q6PGP7	Tetratricopeptide repeat protein 37	TTC37	Q6PGP7 Tetratricopeptide repeat protein 37 OS=Homo sapiens OX=9606 GN=TTC37 PE=1 SV=1	1	3	3	3	2.3	175.48	1564	10.611	1.7	1.7	1.7	1.5	2.3	2.3	38661	0	0	0	0	0	7077.8	323
Q6PI48	Q6PI48	Aspartate--tRNA ligase, mitochondrial	DARS2	Q6PI48 Aspartate--tRNA ligase, mitochondrial OS=Homo sapiens OX=9606 GN=DARS2 PE=1 SV=1	1	2	2	0	4.3	73.562	645	3.6809	1.9	4.3	2.5	4.3	2.5	4.3	0	0	0	0	0	0	0
Q6PJT7	Q6PJT7	Zinc finger CCCH domain-containing protein 14	ZC3H14	Q6PJT7 Zinc finger CCCH domain-containing protein 14 OS=Homo sapiens OX=9606 GN=ZC3H14 PE=1 SV=1	1	1	1	1	1.6	82.875	736	3.7712	0	1.6	0	1.6	1.6	1.6	0	0	0	0	0	0	0	728
Q6PKG0	Q6PKG0	La-related protein 1	LARP1	Q6PKG0 La-related protein 1 OS=Homo sapiens OX=9606 GN=LARP1 PE=1 SV=2	1	3	3	3	6	123.51	1096	13.773	2.6	2.6	6	6	6	6	0	0	0	0	0	0	0	531;871;892
Q6S8J3;A5A3E0;P0CG38;P0CG39	Q6S8J3;A5A3E0;P0CG38;P0CG39	POTE ankyrin domain family member E;POTE ankyrin domain family member F;POTE ankyrin domain family member I;POTE ankyrin domain family member J	POTEE;POTEF;POTEI;POTEJ	Q6S8J3 POTE ankyrin domain family member E OS=Homo sapiens OX=9606 GN=POTEE PE=2 SV=3;A5A3E0 POTE ankyrin domain family member F OS=Homo sapiens OX=9606 GN=POTEF PE=1 SV=2;P0CG38 POTE ankyrin domain family member I OS=Homo sapiens OX=9606 GN=POTEI PE=3 SV=	4	5	1	0	6.4	121.36	1075	-2	2.9	4.4	4.4	6.4	2.9	2.9	0	0	0	0	0	0	0	913
Q6SJ93	Q6SJ93	Protein FAM111B	FAM111B	Q6SJ93 Protein FAM111B OS=Homo sapiens OX=9606 GN=FAM111B PE=1 SV=1	1	1	1	1	1.8	84.673	734	4.9761	1.8	1.8	0	0	1.8	1.8	25802	0	0	0	0	0	5778.5
Q6UB99	Q6UB99	Ankyrin repeat domain-containing protein 11	ANKRD11	Q6UB99 Ankyrin repeat domain-containing protein 11 OS=Homo sapiens OX=9606 GN=ANKRD11 PE=1 SV=3	1	1	1	1	0.5	297.91	2663	-2	0	0	0.5	0.5	0.5	0.5	0	0	0	0	0	0	0	1590
Q6UN15	Q6UN15	Pre-mRNA 3-end-processing factor FIP1	FIP1L1	Q6UN15 Pre-mRNA 3-end-processing factor FIP1 OS=Homo sapiens OX=9606 GN=FIP1L1 PE=1 SV=1	1	1	1	1	2	66.526	594	5.9306	2	2	2	2	2	2	0	0	0	0	0	0	0	294
Q6UW63	Q6UW63	KDEL motif-containing protein 1	KDELC1	Q6UW63 Protein O-glucosyltransferase 2 OS=Homo sapiens OX=9606 GN=POGLUT2 PE=1 SV=1	1	1	1	1	2.2	58.042	502	4.612	2.2	0	0	2.2	0	2.2	0	0	0	0	0	0	0	361
Q6UX04	Q6UX04	Peptidyl-prolyl cis-trans isomerase CWC27 homolog	CWC27	Q6UX04 Spliceosome-associated protein CWC27 homolog OS=Homo sapiens OX=9606 GN=CWC27 PE=1 SV=1	1	2	2	1	7.8	53.846	472	6.0031	7.8	7.8	7.8	2.8	7.8	7.8	0	0	0	0	0	0	0	126
Q6UXN9	Q6UXN9	WD repeat-containing protein 82	WDR82	Q6UXN9 WD repeat-containing protein 82 OS=Homo sapiens OX=9606 GN=WDR82 PE=1 SV=1	1	3	3	3	12.5	35.079	313	16.504	6.1	12.5	6.1	12.5	12.5	12.5	0	0	0	0	0	0	0	63;84;98
Q6VN20	Q6VN20	Ran-binding protein 10	RANBP10	Q6VN20 Ran-binding protein 10 OS=Homo sapiens OX=9606 GN=RANBP10 PE=1 SV=1	1	1	1	1	2.6	67.256	620	25.893	2.6	2.6	2.6	2.6	2.6	2.6	0	0	0	0	0	0	0	293
Q6WCQ1	Q6WCQ1	Myosin phosphatase Rho-interacting protein	MPRIP	Q6WCQ1 Myosin phosphatase Rho-interacting protein OS=Homo sapiens OX=9606 GN=MPRIP PE=1 SV=3	1	1	1	1	1.2	116.53	1025	4.4796	0	1.2	0	1.2	1.2	1.2	13822	0	0	0	0	0	3183.4
Q6Y288	Q6Y288	Beta-1,3-glucosyltransferase	B3GALTL	Q6Y288 Beta-1,3-glucosyltransferase OS=Homo sapiens OX=9606 GN=B3GLCT PE=1 SV=2	1	1	1	1	3.2	56.563	498	15.222	3.2	3.2	3.2	3.2	3.2	3.2	67792	0	0	0	0	0	9421.9
Q6YP21	Q6YP21	Kynurenine--oxoglutarate transaminase 3	CCBL2	Q6YP21 Kynurenine--oxoglutarate transaminase 3 OS=Homo sapiens OX=9606 GN=KYAT3 PE=1 SV=1	1	1	1	1	2.6	51.4	454	4.5812	0	0	0	2.6	2.6	2.6	0	0	0	0	0	0	0	116
Q6ZMG9	Q6ZMG9	Ceramide synthase 6	CERS6	Q6ZMG9 Ceramide synthase 6 OS=Homo sapiens OX=9606 GN=CERS6 PE=1 SV=1	1	1	1	1	3.1	44.889	384	4.023	0	0	3.1	0	0	3.1	0	0	0	0	0	0	0	92
Q6ZN08	Q6ZN08	Putative zinc finger protein 66	ZNF66	Q6ZN08 Putative zinc finger protein 66 OS=Homo sapiens OX=9606 GN=ZNF66 PE=5 SV=3	1	1	1	1	1.6	65.873	573	-2	0	1.6	1.6	1.6	1.6	0	0	0	0	0	0	0	0	507
Q6ZN55	Q6ZN55	Zinc finger protein 574	ZNF574	Q6ZN55 Zinc finger protein 574 OS=Homo sapiens OX=9606 GN=ZNF574 PE=1 SV=2	1	1	1	1	1.5	98.899	896	4.1731	1.5	1.5	0	0	0	0	12666	0	6531.4	0	0	0	0
Q6ZN66	Q6ZN66	Guanylate-binding protein 6	GBP6	Q6ZN66 Guanylate-binding protein 6 OS=Homo sapiens OX=9606 GN=GBP6 PE=2 SV=1	1	1	1	1	1.7	72.426	633	3.6822	1.7	1.7	1.7	1.7	1.7	1.7	1675800	0	0	0	0	0	133900
Q6ZQQ6	Q6ZQQ6	WD repeat-containing protein 87	WDR87	Q6ZQQ6 WD repeat-containing protein 87 OS=Homo sapiens OX=9606 GN=WDR87 PE=1 SV=3	1	2	2	1	1.2	333.18	2873	5.2562	1.2	0.5	1.2	0.5	0.5	0.5	0	0	0	0	0	0	0	1522
Q6ZRQ5	Q6ZRQ5	Protein MMS22-like	MMS22L	Q6ZRQ5 Protein MMS22-like OS=Homo sapiens OX=9606 GN=MMS22L PE=1 SV=3	1	1	1	1	1.4	142.32	1243	4.2889	0	0	0	0	0	1.4	0	0	0	0	0	0	0	40
Q6ZT62;Q9Y3L3	Q6ZT62;Q9Y3L3	SH3 domain-binding protein 1	SH3BP1	Q6ZT62 Bargin OS=Homo sapiens OX=9606 GN=BARGIN PE=1 SV=2;Q9Y3L3 SH3 domain-binding protein 1 OS=Homo sapiens OX=9606 GN=SH3BP1 PE=1 SV=3	2	1	1	1	1.9	73.599	677	4.5479	1.9	1.9	1.9	1.9	1.9	0	0	0	0	0	0	0	0	148
Q6ZU65	Q6ZU65	Ubinuclein-2	UBN2	Q6ZU65 Ubinuclein-2 OS=Homo sapiens OX=9606 GN=UBN2 PE=1 SV=2	1	3	3	2	3	146.09	1347	14.212	2.4	3	2.4	3	1.7	1.7	0	0	0	0	0	0	0	310;1062;1068
Q6ZXV5	Q6ZXV5	Transmembrane and TPR repeat-containing protein 3	TMTC3	Q6ZXV5 Protein O-mannosyl-transferase TMTC3 OS=Homo sapiens OX=9606 GN=TMTC3 PE=1 SV=2	1	1	1	1	1.2	104.01	915	4.3166	0	1.2	1.2	1.2	1.2	1.2	143070	0	0	0	0	0	11618
Q70E73	Q70E73	Ras-associated and pleckstrin homology domains-containing protein 1	RAPH1	Q70E73 Ras-associated and pleckstrin homology domains-containing protein 1 OS=Homo sapiens OX=9606 GN=RAPH1 PE=1 SV=3	1	1	1	1	1.3	135.25	1250	3.7359	1.3	0	1.3	1.3	0	1.3	0	0	0	0	0	0	0	471
[truncated: 995 more rows]

## Sheet: peptide identification
Sequence	Length	Missed cleavages	Mass	Proteins	Leading razor protein	Start position	End position	Gene names	Protein names	Unique (Groups)	Charges	PEP	Score	PSM Naïve_1	PSM Naïve_2	PSM Naïve_3	PSM Primed_1	PSM Primed_2	PSM Primed_3	Intensity	Intensity Naïve_1	Intensity Naïve_2	Intensity Naïve_3	Intensity Primed_1	Intensity Primed_2	Intensity Primed_3	Acetyl (K) site
[truncated: 7,780 more rows]

## Sheet: acetylation site identification
Proteins	Positions within proteins	Leading proteins	Protein	Protein names	Gene names	Fasta headers	Localization prob	PEP	Score	Score for localization	Localization prob Naïve_1	PEP Naïve_1	Score Naïve_1	Localization prob Naïve_2	PEP Naïve_2	Score Naïve_2	Localization prob Naïve_3	PEP Naïve_3	Score Naïve_3	Localization prob Primed_1	PEP Primed_1	Score Primed_1	Localization prob Primed_2	PEP Primed_2	Score Primed_2	Localization prob Primed_3	PEP Primed_3	Score Primed_3	Number of Acetyl (K)	Amino acid	Sequence window	Acetyl (K) Probabilities	Position in peptide	Charge	Mass error [ppm]	Intensity	Intensity Naïve_1	Intensity Naïve_2	Intensity Naïve_3	Intensity Primed_1	Intensity Primed_2	Intensity Primed_3
[truncated: 5,032 more rows]

[truncated: 2 more sheets: significantly regulated site, site only in naive or primed]
