# Supplementary material for: Translational and post-translational control of human naïve versus primed pluripotency
Source: iScience. 2021 Dec 17;25(1):103645. doi: 10.1016/j.isci.2021.103645 (PMC8718978; doi:10.1016/j.isci.2021.103645)
Supplement: Table S3: Phosphoproteomic data-H9, related to — Figure 2 [file mmc4.xlsx]

## Sheet: protein identification
Protein IDs	Majority protein IDs	Protein names	Gene names	Fasta headers	Number of proteins	Peptides	Razor + unique peptides	Unique peptides	Sequence coverage [%]	Mol. weight [kDa]	Sequence length	Score	Sequence coverage [%] Naïve_1	Sequence coverage [%] Naïve_2	Sequence coverage [%] Naïve_3	Sequence coverage [%] Primed_1	Sequence coverage [%] Primed_2	Sequence coverage [%] Primed_3	Intensity	Intensity Naïve_1	Intensity Naïve_2	Intensity Naïve_3	Intensity Primed_1	Intensity Primed_2	Intensity Primed_3	Phospho (STY) site positions
X6RLP6;Q96LT9	X6RLP6;Q96LT9	RNA-binding protein 40	RNPC3	tr|X6RLP6|X6RLP6_HUMAN RNA-binding region-containing protein 3 (Fragment) OS=Homo sapiens OX=9606 GN=RNPC3 PE=1 SV=1;sp|Q96LT9|RNPC3_HUMAN RNA-binding region-containing protein 3 OS=Homo sapiens OX=9606 GN=RNPC3 PE=1 SV=1	2	1	1	1	6.5	20.364	185	6.785	6.5	6.5	6.5	6.5	6.5	6.5	0	0	0	0	0	0	0	108
X6RJP6;A0A384MTL2;P37802	X6RJP6;A0A384MTL2;P37802	Transgelin-2	TAGLN2	tr|X6RJP6|X6RJP6_HUMAN Transgelin-2 (Fragment) OS=Homo sapiens OX=9606 GN=TAGLN2 PE=1 SV=1;tr|A0A384MTL2|A0A384MTL2_HUMAN Transgelin OS=Homo sapiens OX=9606 PE=2 SV=1;sp|P37802|TAGL2_HUMAN Transgelin-2 OS=Homo sapiens OX=9606 GN=TAGLN2 PE=1 SV=3	3	1	1	1	5.9	21.086	187	1.2715	0	5.9	5.9	0	5.9	0	47607000	0	10091000	5525200	0	7702800	0
X6RAE7;B7Z660;B3KXP9;Q5VZ89;A0A0A0MRX3;X6R5W5;B7Z850	X6RAE7;B7Z660;B3KXP9;Q5VZ89;A0A0A0MRX3;X6R5W5;B7Z850	DENN domain-containing protein 4C	DENND4C	tr|X6RAE7|X6RAE7_HUMAN DENN domain-containing protein 4C (Fragment) OS=Homo sapiens OX=9606 GN=DENND4C PE=1 SV=1;tr|B7Z660|B7Z660_HUMAN cDNA FLJ53183 OS=Homo sapiens OX=9606 PE=2 SV=1;tr|B3KXP9|B3KXP9_HUMAN cDNA FLJ45834 fis, clone NT2RP8007920 OS=Homo sap	7	2	2	2	3.1	96.539	881	37.964	0	0	0	0.8	2.3	0	0	0	0	0	0	0	0	313;314
X6RAC9;A6NJH9;P47813;O14602	X6RAC9;A6NJH9;P47813;O14602	Eukaryotic translation initiation factor 1A, X-chromosomal;Eukaryotic translation initiation factor 1A, Y-chromosomal	EIF1AX;EIF1AY	tr|X6RAC9|X6RAC9_HUMAN Eukaryotic translation initiation factor 1A, X-chromosomal OS=Homo sapiens OX=9606 GN=EIF1AX PE=1 SV=1;tr|A6NJH9|A6NJH9_HUMAN Eukaryotic translation initiation factor 1A, Y-chromosomal OS=Homo sapiens OX=9606 GN=EIF1AY PE=1 SV=1;sp|P	4	1	1	1	25.9	13.232	116	3.0939	25.9	0	0	25.9	25.9	0	86098000	15721000	0	0	19284000	15192000	0
X6RAB3;Q92738	X6RAB3;Q92738	USP6 N-terminal-like protein	USP6NL	tr|X6RAB3|X6RAB3_HUMAN USP6 N-terminal-like protein OS=Homo sapiens OX=9606 GN=USP6NL PE=1 SV=1;sp|Q92738|US6NL_HUMAN USP6 N-terminal-like protein OS=Homo sapiens OX=9606 GN=USP6NL PE=1 SV=3	2	2	2	2	3.8	96.665	851	25.208	0	0	2.5	0	0	0	0	0	0	0	0	0	0	739
X6R9L0;A8KA82;Q13217	X6R9L0;A8KA82;Q13217	DnaJ homolog subfamily C member 3	DNAJC3	tr|X6R9L0|X6R9L0_HUMAN DnaJ homolog subfamily C member 3 OS=Homo sapiens OX=9606 GN=DNAJC3 PE=1 SV=1;tr|A8KA82|A8KA82_HUMAN DnaJ (Hsp40) homolog, subfamily C, member 3 OS=Homo sapiens OX=9606 GN=DNAJC3 PE=2 SV=1;sp|Q13217|DNJC3_HUMAN DnaJ homolog subfamily	3	1	1	1	6.8	51.911	453	58.11	0	0	6.8	6.8	0	0	83410000	0	0	9546800	6039300	0	0
X6R7H2;Q5VV67	X6R7H2;Q5VV67	Peroxisome proliferator-activated receptor gamma coactivator-related protein 1	PPRC1	tr|X6R7H2|X6R7H2_HUMAN Peroxisome proliferator-activated receptor gamma coactivator-related protein 1 OS=Homo sapiens OX=9606 GN=PPRC1 PE=1 SV=1;sp|Q5VV67|PPRC1_HUMAN Peroxisome proliferator-activated receptor gamma coactivator-related protein 1 OS=Homo sa	2	2	1	1	3	69.097	631	1.4316	1.1	1.1	1.1	1.1	3	3	0	0	0	0	0	0	0	380;470;472;474
X6R700;Q9Y3Y2;A0A087X1B7	X6R700;Q9Y3Y2;A0A087X1B7	Chromatin target of PRMT1 protein	CHTOP	tr|X6R700|X6R700_HUMAN Chromatin target of PRMT1 protein OS=Homo sapiens OX=9606 GN=CHTOP PE=1 SV=1;sp|Q9Y3Y2|CHTOP_HUMAN Chromatin target of PRMT1 protein OS=Homo sapiens OX=9606 GN=CHTOP PE=1 SV=2;tr|A0A087X1B7|A0A087X1B7_HUMAN Chromatin target of PRMT1	3	2	2	2	13.5	23.661	223	15.796	13.5	13.5	13.5	13.5	13.5	13.5	106020000	5617800	8850000	12506000	8442000	8015500	5577900	8
X5DRB1;A8K146;A0A024R2M8;Q01831;D9I4E1;D2CPJ8;D2CPK1;E7EUB5;D2CPJ9;D2CPI9;D2CPJ0;D2CPJ1;D2CPI8;D2CPK6	X5DRB1;A8K146;A0A024R2M8;Q01831;D9I4E1	DNA repair protein complementing XP-C cells	XPC	tr|X5DRB1|X5DRB1_HUMAN Xeroderma pigmentosum, complementation group C isoform A (Fragment) OS=Homo sapiens OX=9606 GN=XPC PE=2 SV=1;tr|A8K146|A8K146_HUMAN cDNA FLJ76216, highly similar to Homo sapiens xeroderma pigmentosum, complementation group C (XPC), m	14	7	7	7	10.6	105.95	940	61.054	5.4	3.1	2.2	2.2	4.7	2.2	0	0	0	0	0	0	0	94;346;347;349;350;351;430;883;884
X5DR89;A8K1R1;Q6NUK4	X5DR89;A8K1R1;Q6NUK4	Receptor expression-enhancing protein;Receptor expression-enhancing protein 3	REEP3	tr|X5DR89|X5DR89_HUMAN Receptor expression-enhancing protein (Fragment) OS=Homo sapiens OX=9606 GN=REEP3 PE=2 SV=1;tr|A8K1R1|A8K1R1_HUMAN Receptor expression-enhancing protein OS=Homo sapiens OX=9606 PE=2 SV=1;sp|Q6NUK4|REEP3_HUMAN Receptor expression-enha	3	1	1	1	11	29.264	255	11.102	0	0	0	0	0	11	0	0	0	0	0	0	0	150
X5DR54;Q9NXR1;X5DRF9;I3L464;I3L3G9;I3L2S8;I3L2T8;I3L533;I3L2R9;X5DRB5;X5DP35	X5DR54;Q9NXR1;X5DRF9;I3L464;I3L3G9;I3L2S8;I3L2T8;I3L533;I3L2R9;X5DRB5;X5DP35	Nuclear distribution protein nudE homolog 1	NDE1	tr|X5DR54|X5DR54_HUMAN Epididymis secretory sperm binding protein (Fragment) OS=Homo sapiens OX=9606 GN=NDE1 PE=1 SV=1;sp|Q9NXR1|NDE1_HUMAN Nuclear distribution protein nudE homolog 1 OS=Homo sapiens OX=9606 GN=NDE1 PE=1 SV=3;tr|X5DRF9|X5DRF9_HUMAN NudE ne	11	2	2	2	5.4	37.72	335	7.975	3	3	3	0	3	3	0	0	0	0	0	0	0	282
X5D7W4;X5D7V4;B4DEP1;A0A1W2PRX2;A0A096LP72;A0A096LNY4;A0A096LNY5;X5DP48;X5D2Z4;A0A1B0GTG9;A0A1B0GWF8;A0A1B0GWJ0;A0A1B0GTJ7;X5D8S6;Q71UA4;B4DP46;A0A0A6YY92;P30566	X5D7W4;X5D7V4;B4DEP1;A0A1W2PRX2;A0A096LP72;A0A096LNY4;A0A096LNY5;X5DP48;X5D2Z4;A0A1B0GTG9;A0A1B0GWF8;A0A1B0GWJ0;A0A1B0GTJ7;X5D8S6;Q71UA4;B4DP46;A0A0A6YY92;P30566	Adenylosuccinate lyase	ADSL	tr|X5D7W4|X5D7W4_HUMAN Adenylosuccinate lyase isoform C OS=Homo sapiens OX=9606 GN=ADSL PE=2 SV=1;tr|X5D7V4|X5D7V4_HUMAN Adenylosuccinate lyase isoform E OS=Homo sapiens OX=9606 GN=ADSL PE=2 SV=1;tr|B4DEP1|B4DEP1_HUMAN Adenylosuccinate lyase OS=Homo sapien	18	1	1	1	28.3	5.1928	46	7.6529	28.3	28.3	28.3	28.3	28.3	28.3	0	0	0	0	0	0	0	9
X5D2Z8;X5D2S2;O43741	X5D2Z8;X5D2S2;O43741	5-AMP-activated protein kinase subunit beta-2	PRKAB2	tr|X5D2Z8|X5D2Z8_HUMAN AMP-activated protein kinase beta 2 non-catalytic subunit isoform A OS=Homo sapiens OX=9606 GN=PRKAB2 PE=2 SV=1;tr|X5D2S2|X5D2S2_HUMAN AMP-activated protein kinase beta 2 non-catalytic subunit isoform B (Fragment) OS=Homo sapiens OX=	3	2	2	2	13.9	29.78	267	8.6178	0	6.7	6.7	7.1	7.1	7.1	0	0	0	0	0	0	0	108;182;183;184
X5D2J9;Q499G6;X5D939;X5DNP5;A8K9W7;B4DH52;X5DR09;P78347;B4DRA9;B4DM07;X5D7Q9	X5D2J9;Q499G6;X5D939;X5DNP5;A8K9W7;B4DH52;X5DR09;P78347;B4DRA9	General transcription factor II-I	GTF2I	tr|X5D2J9|X5D2J9_HUMAN General transcription factor IIi isoform D (Fragment) OS=Homo sapiens OX=9606 GN=GTF2I PE=2 SV=1;tr|Q499G6|Q499G6_HUMAN General transcription factor II, i OS=Homo sapiens OX=9606 GN=GTF2I PE=2 SV=1;tr|X5D939|X5D939_HUMAN General tran	11	8	8	5	8.4	107.97	957	105.38	6.7	6.7	6.1	6.7	8.4	6.1	373270000	23611000	20414000	11696000	36927000	44317000	21443000	210;515;517;778;779;780;782
W8Q444;A1YYW4;V9HWC9;P00441	W8Q444;A1YYW4;V9HWC9;P00441	Superoxide dismutase [Cu-Zn]	SOD-1;SOD1;HEL-S-44	tr|W8Q444|W8Q444_HUMAN Superoxide dismutase-1 (Fragment) OS=Homo sapiens OX=9606 GN=SOD-1 PE=4 SV=1;tr|A1YYW4|A1YYW4_HUMAN Superoxide dismutase 1 (Fragment) OS=Homo sapiens OX=9606 GN=SOD1 PE=2 SV=1;tr|V9HWC9|V9HWC9_HUMAN Superoxide dismutase [Cu-Zn] OS=Ho	4	1	1	1	58.3	2.547	24	2.0364	0	0	0	0	58.3	0	22121000	0	0	0	0	6230100	0
W8FW32;W8FK92;W8FKX0;B2R6I9;A0A087WWT6;A0A0A0MSU1;Q06455;X5C3Z9;W8FP57;W8FP62;W8FK78;E5RH72;W8FW28;E5RJB3;Q9HBV9;E5RK76;E5RH30;E5RG85;E5RHJ8;W8FSQ5;W8FP49;W8FSQ2;W8FSQ8;Q71VC3;Q71VC2	W8FW32;W8FK92;W8FKX0;B2R6I9;A0A087WWT6;A0A0A0MSU1;Q06455;X5C3Z9;W8FP57;W8FP62;W8FK78	Protein CBFA2T1	RUNX1T1;RUNX1	tr|W8FW32|W8FW32_HUMAN CBFA2T1 isoform r1t1-7d56 OS=Homo sapiens OX=9606 GN=RUNX1T1 PE=2 SV=1;tr|W8FK92|W8FK92_HUMAN CBFA2T1 isoform r1t1-11a65 OS=Homo sapiens OX=9606 GN=RUNX1T1 PE=2 SV=1;tr|W8FKX0|W8FKX0_HUMAN CBFA2T1 isoform r1t1-8a59 OS=Homo sapiens OX	25	4	4	4	8.6	63.212	567	9.1131	8.6	5.5	5.5	8.6	4.2	4.1	0	0	0	0	0	0	0	4;232;234;380;554;555;558
W5ZR30;Q9UGU0;A9JX13	W5ZR30;Q9UGU0	Transcription factor 20	TCF20	tr|W5ZR30|W5ZR30_HUMAN Transcription factor 20 (AR1), isoform CRA_b OS=Homo sapiens OX=9606 GN=TCF20 PE=2 SV=1;sp|Q9UGU0|TCF20_HUMAN Transcription factor 20 OS=Homo sapiens OX=9606 GN=TCF20 PE=1 SV=3	3	14	14	14	7.1	211.77	1960	108.13	5	5.2	5.3	5.8	5.3	5.8	8945400	0	0	0	0	0	0	538;558;559;574;583;1005;1007;1134;1322;1335;1522;1671;1792
W0S1J7;O43164	W0S1J7;O43164	E3 ubiquitin-protein ligase Praja-2	Pe7Fe14;PJA2	tr|W0S1J7|W0S1J7_HUMAN PJA2/FER fusion protein OS=Homo sapiens OX=9606 GN=Pe7Fe14 PE=2 SV=1;sp|O43164|PJA2_HUMAN E3 ubiquitin-protein ligase Praja-2 OS=Homo sapiens OX=9606 GN=PJA2 PE=1 SV=4	2	1	1	1	1.5	96.276	858	2.741	0	1.5	1.5	0	0	0	0	0	0	0	0	0	0	308;309
V9HWN7;J3KPS3;P04075;H3BQN4;H3BPS8;H3BUH7;H3BR04;H3BMQ8;A0A0M4FNU3;H3BU78;H3BR68;A4UCS9;A4UCT0;B7Z1Z9;B7Z1L5;B7Z3K7;Q8NHT3;A0A087WXX2;A0A3B3IS80;A8K430;A0A024R145;P05062	V9HWN7;J3KPS3;P04075;H3BQN4;H3BPS8;H3BUH7;H3BR04;H3BMQ8;A0A0M4FNU3	Fructose-bisphosphate aldolase;Fructose-bisphosphate aldolase A	HEL-S-87p;ALDOA	tr|V9HWN7|V9HWN7_HUMAN Fructose-bisphosphate aldolase OS=Homo sapiens OX=9606 GN=HEL-S-87p PE=2 SV=1;tr|J3KPS3|J3KPS3_HUMAN Fructose-bisphosphate aldolase OS=Homo sapiens OX=9606 GN=ALDOA PE=1 SV=1;sp|P04075|ALDOA_HUMAN Fructose-bisphosphate aldolase A OS=	22	15	15	13	45.9	39.42	364	117.31	5.8	12.1	3.6	7.4	34.3	15.1	1075800000	29573000	77433000	25584000	31558000	275800000	79778000	36
V9HWK1;P60174;B4DUI5;Q53HE2;Q2QD09;U3KPZ0;U3KQF3;U3KPS5	V9HWK1;P60174;B4DUI5;Q53HE2;Q2QD09;U3KPZ0	Triosephosphate isomerase	HEL-S-49;TPI1	tr|V9HWK1|V9HWK1_HUMAN Triosephosphate isomerase OS=Homo sapiens OX=9606 GN=HEL-S-49 PE=2 SV=1;sp|P60174|TPIS_HUMAN Triosephosphate isomerase OS=Homo sapiens OX=9606 GN=TPI1 PE=1 SV=3;tr|B4DUI5|B4DUI5_HUMAN Triosephosphate isomerase OS=Homo sapiens OX=9606	8	10	10	10	56.6	26.669	249	323.31	8.8	21.3	6	19.7	51	11.2	382830000	7080900	24016000	0	12656000	172830000	11805000	21
V9HWK0;Q71V07;O76094;Q86X80;A0PJJ5;Q0D2M6;O15302;R4GNC1;D6RDY6	V9HWK0;Q71V07;O76094;Q86X80;A0PJJ5;Q0D2M6	Signal recognition particle subunit SRP72	HEL103;SRP72	tr|V9HWK0|V9HWK0_HUMAN Signal recognition particle subunit SRP72 OS=Homo sapiens OX=9606 GN=HEL103 PE=2 SV=1;tr|Q71V07|Q71V07_HUMAN Signal recognition particle subunit SRP72 OS=Homo sapiens OX=9606 PE=2 SV=1;sp|O76094|SRP72_HUMAN Signal recognition particl	9	6	6	6	9.8	74.605	671	30.722	6	5.7	6	5.7	4.2	5.4	39802000	0	3323700	0	3884300	0	0	541;571;620;621;624;625;630;633
V9HWJ7;Q53FI1;A0A024RDT4;P13796;B3KUI1;Q59GX5	V9HWJ7;Q53FI1;A0A024RDT4;P13796;B3KUI1;Q59GX5	Plastin-2	HEL-S-37;LCP1	tr|V9HWJ7|V9HWJ7_HUMAN Epididymis secretory protein Li 37 OS=Homo sapiens OX=9606 GN=HEL-S-37 PE=2 SV=1;tr|Q53FI1|Q53FI1_HUMAN L-plastin variant (Fragment) OS=Homo sapiens OX=9606 PE=2 SV=1;tr|A0A024RDT4|A0A024RDT4_HUMAN Lymphocyte cytosolic protein 1 (L-p	6	3	3	3	6.4	70.289	627	75.893	6.4	3.8	3.8	0	0	0	588860000	116010000	121040000	74560000	0	0	0	257
V9HWG4;Q9Y2I7;E9PDH4	V9HWG4;Q9Y2I7;E9PDH4	1-phosphatidylinositol 3-phosphate 5-kinase	HEL37;PIKFYVE	tr|V9HWG4|V9HWG4_HUMAN Epididymis luminal protein 37 OS=Homo sapiens OX=9606 GN=HEL37 PE=2 SV=1;sp|Q9Y2I7|FYV1_HUMAN 1-phosphatidylinositol 3-phosphate 5-kinase OS=Homo sapiens OX=9606 GN=PIKFYVE PE=1 SV=3;tr|E9PDH4|E9PDH4_HUMAN 1-phosphatidylinositol 3-ph	3	2	2	2	1.1	237.11	2098	73.885	0.6	1.1	1.1	0.6	1.1	0.6	0	0	0	0	0	0	0	307;1754
V9HWG0;Q6I9T7;P45973;F8VNY3	V9HWG0;Q6I9T7;P45973;F8VNY3	Chromobox protein homolog 5	HEL25;CBX5	tr|V9HWG0|V9HWG0_HUMAN Chromobox homolog 5 (HP1 alpha homolog, Drosophila), isoform CRA_b OS=Homo sapiens OX=9606 GN=HEL25 PE=2 SV=1;tr|Q6I9T7|Q6I9T7_HUMAN CBX5 protein OS=Homo sapiens OX=9606 GN=CBX5 PE=2 SV=1;sp|P45973|CBX5_HUMAN Chromobox protein homolo	4	4	4	4	23	22.225	191	39.286	8.9	13.1	13.1	13.1	23	13.1	528660000	0	15941000	11963000	43190000	75717000	78770000	8;11;12;13;14
V9HWF5;A8K486;P62937;B2RE56;B4DM82;Q71V99;F8WE65;C9J5S7;P0DN26;A0A0H2UH34;A0A0B4J2A2;A0A075B767;A0A075B759;Q9Y536;F5H284;P0DN37;B2RXF3;C9JQD4;Q6FH57;Q6FH36;O43447;H0YEL5;A4D194;A8K2Q6;REV__A0A0J9YXV3;P45877	V9HWF5;A8K486;P62937;B2RE56;B4DM82;Q71V99;F8WE65;C9J5S7	Peptidyl-prolyl cis-trans isomerase;Peptidyl-prolyl cis-trans isomerase A;Peptidyl-prolyl cis-trans isomerase A, N-terminally processed	HEL-S-69p;PPIA	tr|V9HWF5|V9HWF5_HUMAN Peptidyl-prolyl cis-trans isomerase OS=Homo sapiens OX=9606 GN=HEL-S-69p PE=2 SV=1;tr|A8K486|A8K486_HUMAN Peptidyl-prolyl cis-trans isomerase OS=Homo sapiens OX=9606 PE=2 SV=1;sp|P62937|PPIA_HUMAN Peptidyl-prolyl cis-trans isomerase	26	13	12	11	55.8	18.012	165	33.747	27.9	14.5	9.1	29.1	55.8	9.1	662330000	29392000	42384000	10944000	25779000	303630000	1638300
V9HWF4;P00558;B4E1H9;B4DWQ3;B4DHM5;B4DHB3	V9HWF4;P00558;B4E1H9;B4DWQ3;B4DHM5	Phosphoglycerate kinase;Phosphoglycerate kinase 1	HEL-S-68p;PGK1	tr|V9HWF4|V9HWF4_HUMAN Phosphoglycerate kinase OS=Homo sapiens OX=9606 GN=HEL-S-68p PE=2 SV=1;sp|P00558|PGK1_HUMAN Phosphoglycerate kinase 1 OS=Homo sapiens OX=9606 GN=PGK1 PE=1 SV=3;tr|B4E1H9|B4E1H9_HUMAN Phosphoglycerate kinase OS=Homo sapiens OX=9606 PE	6	6	6	5	16.1	44.614	417	52.539	7.9	6.2	6.2	6.2	14.1	6.2	15331000000	933890000	1173000000	744320000	1337600000	1118300000	1679100000	203
V9HWE9;P09211;A8MX94;A0A087X2E9;C7DJS2;C7DJS1;B2C310;A0A3B6XSH2;A0A087X243	V9HWE9;P09211;A8MX94;A0A087X2E9	Glutathione S-transferase P	HEL-S-22;GSTP1	tr|V9HWE9|V9HWE9_HUMAN Epididymis secretory protein Li 22 OS=Homo sapiens OX=9606 GN=HEL-S-22 PE=2 SV=1;sp|P09211|GSTP1_HUMAN Glutathione S-transferase P OS=Homo sapiens OX=9606 GN=GSTP1 PE=1 SV=2;tr|A8MX94|A8MX94_HUMAN Glutathione S-transferase P OS=Homo	9	5	5	5	36.2	23.356	210	323.31	18.6	14.3	9.5	18.6	26.7	9	525170000	33768000	13939000	4960700	25315000	38673000	15264000
V9HWE4;Q99666;O14715;F8W705;C9J1W9;C9JF75	V9HWE4;Q99666;O14715	RANBP2-like and GRIP domain-containing protein 5/6;RANBP2-like and GRIP domain-containing protein 8	HEL161;RGPD5;RGPD8	tr|V9HWE4|V9HWE4_HUMAN Epididymis luminal protein 161 OS=Homo sapiens OX=9606 GN=HEL161 PE=2 SV=1;sp|Q99666|RGPD5_HUMAN RANBP2-like and GRIP domain-containing protein 5/6 OS=Homo sapiens OX=9606 GN=RGPD5 PE=1 SV=3;sp|O14715|RGPD8_HUMAN RANBP2-like and GRIP	6	14	1	1	8.9	198.92	1765	10.168	4.6	4.7	5.1	5.7	7.4	6.3	0	0	0	0	0	0	0	21;788;896;1016;1017;1029;1032;1270;1274;1275;1474;1478;1534
V9HWE1;Q53HU8;P08670;B0YJC4;B3KRK8;B0YJC5;A0A1B0GTT5;H7C5W5;B3KWQ6;P41219;A0A1B0GVG8;U3KPR1;B4DIR1;K7ELP4;F8W835;K7EJU1;K7EKH9;A0A1X7SCE1;B4E192;B4DJW0;K7EMP8;A0JNT2;A0A1X7SBR3;A0A087X106;B4DN72;A8K872;A0A1W2PR46;P14136;O43790;P78385;Q14533;P78386;Q8N1N4	V9HWE1;Q53HU8;P08670;B0YJC4;B3KRK8	Vimentin	HEL113;VIM	tr|V9HWE1|V9HWE1_HUMAN Epididymis luminal protein 113 OS=Homo sapiens OX=9606 GN=HEL113 PE=2 SV=1;tr|Q53HU8|Q53HU8_HUMAN Vimentin variant (Fragment) OS=Homo sapiens OX=9606 PE=2 SV=1;sp|P08670|VIME_HUMAN Vimentin OS=Homo sapiens OX=9606 GN=VIM PE=1 SV=4;tr	33	15	13	9	28.8	53.651	466	106.86	21	23	19.3	3	15.9	6.7	620330000	85024000	116610000	90770000	0	19280000	12604000	56;409;459
V9HWD6;P31946;B5BU24;Q4VY20;Q4VY19;A0A0J9YWE8;Q59EQ2;A0A0J9YWZ2	V9HWD6;P31946;B5BU24	14-3-3 protein beta/alpha;14-3-3 protein beta/alpha, N-terminally processed	HEL-S-1;YWHAB	tr|V9HWD6|V9HWD6_HUMAN Epididymis secretory protein Li 1 OS=Homo sapiens OX=9606 GN=HEL-S-1 PE=2 SV=1;sp|P31946|1433B_HUMAN 14-3-3 protein beta/alpha OS=Homo sapiens OX=9606 GN=YWHAB PE=1 SV=3;tr|B5BU24|B5BU24_HUMAN 14-3-3 protein beta/alpha OS=Homo sapien	8	9	5	4	43.9	28.082	246	109.19	16.7	30.1	23.2	16.7	30.5	13.4	993360000	80641000	61767000	48579000	126210000	32117000	88791000
V9HWC7;P30041;A4UCS6;B4DUK1	V9HWC7;P30041	Peroxiredoxin-6	HEL-S-128m;PRDX6	tr|V9HWC7|V9HWC7_HUMAN Epididymis secretory sperm binding protein Li 128m OS=Homo sapiens OX=9606 GN=HEL-S-128m PE=2 SV=1;sp|P30041|PRDX6_HUMAN Peroxiredoxin-6 OS=Homo sapiens OX=9606 GN=PRDX6 PE=1 SV=3	4	5	5	5	21	25.035	224	9.1868	0	0	0	0	21	0	88655000	0	0	0	0	31309000	0
V9HWC6;P23284	V9HWC6;P23284	Peptidyl-prolyl cis-trans isomerase;Peptidyl-prolyl cis-trans isomerase B	HEL-S-39;PPIB	tr|V9HWC6|V9HWC6_HUMAN Peptidyl-prolyl cis-trans isomerase OS=Homo sapiens OX=9606 GN=HEL-S-39 PE=2 SV=1;sp|P23284|PPIB_HUMAN Peptidyl-prolyl cis-trans isomerase B OS=Homo sapiens OX=9606 GN=PPIB PE=1 SV=2	2	12	11	11	50.5	22.742	208	23.603	13	23.1	2.9	2.9	50.5	0	163250000	2270300	22892000	0	0	96856000	0
V9HWC0;P26038;Q6PJT4;V9GZ54;B7Z4C7	V9HWC0;P26038;Q6PJT4	Moesin	HEL70;MSN	tr|V9HWC0|V9HWC0_HUMAN Epididymis luminal protein 70 OS=Homo sapiens OX=9606 GN=HEL70 PE=2 SV=1;sp|P26038|MOES_HUMAN Moesin OS=Homo sapiens OX=9606 GN=MSN PE=1 SV=3;tr|Q6PJT4|Q6PJT4_HUMAN MSN protein (Fragment) OS=Homo sapiens OX=9606 GN=MSN PE=2 SV=1	5	5	3	3	11.3	67.819	577	5.6577	0	0	0	0	5.9	1.2	110460000	0	0	0	0	7788600	0
V9HWB9;P00338;B4DJI1;F5GYU2;F5GXY2;F5GXH2;F5GZQ4;F5H5J4;F5H6W8;F5H8H6;F5GXC7;F5GWW2;F5GXU1	V9HWB9;P00338;B4DJI1;F5GYU2;F5GXY2;F5GXH2	L-lactate dehydrogenase;L-lactate dehydrogenase A chain	HEL-S-133P;LDHA	tr|V9HWB9|V9HWB9_HUMAN L-lactate dehydrogenase OS=Homo sapiens OX=9606 GN=HEL-S-133P PE=2 SV=1;sp|P00338|LDHA_HUMAN L-lactate dehydrogenase A chain OS=Homo sapiens OX=9606 GN=LDHA PE=1 SV=2;tr|B4DJI1|B4DJI1_HUMAN cDNA FLJ52549, highly similar to L-lactate	13	10	8	8	29.8	36.688	332	77.437	2.4	9.9	2.4	10.5	27.1	6.9	289290000	11587000	17242000	6533200	27468000	59640000	20723000
V9HWB8;P14618;B4DNK4;H3BTN5;B4DRT3;A0A024R5Z9;Q8WUW7;A0A024R609;Q504U3;H3BR70;H3BQ34;H3BT25;H3BUW1;H3BTJ2;H3BU13;B4DPM0;Q16716;Q16715;P30613;H3BN34;Q9UKK4;Q9UK31;H3BQZ3	V9HWB8;P14618;B4DNK4;H3BTN5;B4DRT3;A0A024R5Z9;Q8WUW7;A0A024R609;Q504U3;H3BR70;H3BQ34	Pyruvate kinase;Pyruvate kinase PKM	HEL-S-30;PKM;PKM2	tr|V9HWB8|V9HWB8_HUMAN Pyruvate kinase OS=Homo sapiens OX=9606 GN=HEL-S-30 PE=2 SV=1;sp|P14618|KPYM_HUMAN Pyruvate kinase PKM OS=Homo sapiens OX=9606 GN=PKM PE=1 SV=4;tr|B4DNK4|B4DNK4_HUMAN Pyruvate kinase OS=Homo sapiens OX=9606 GN=PKM PE=1 SV=1;tr|H3BTN5	23	15	15	15	33.5	57.936	531	91.438	12.8	14.1	6	2.1	25	8.3	274070000	10504000	66781000	6061400	0	82530000	11290000	37
V9HWB4;P11021;B4DEF7;REV__B4DLB6;REV__Q0IJ45;REV__H3BUZ0;REV__Q0IJ46;REV__A0A024R211;REV__X5D300;REV__X5D963;REV__Q9NXD2	V9HWB4;P11021	78 kDa glucose-regulated protein	HEL-S-89n;HSPA5	tr|V9HWB4|V9HWB4_HUMAN Epididymis secretory sperm binding protein Li 89n OS=Homo sapiens OX=9606 GN=HEL-S-89n PE=2 SV=1;sp|P11021|BIP_HUMAN Endoplasmic reticulum chaperone BiP OS=Homo sapiens OX=9606 GN=HSPA5 PE=1 SV=2	11	26	24	24	44	72.332	654	162.74	32.7	31.8	18.8	9.8	38.4	12.5	2428300000	239160000	354150000	190200000	58279000	350580000	84079000
V9HWA6;P60981;F6RFD5;B7Z9M9	V9HWA6;P60981;F6RFD5;B7Z9M9	Destrin	HEL32;DSTN	tr|V9HWA6|V9HWA6_HUMAN Epididymis luminal protein 32 OS=Homo sapiens OX=9606 GN=HEL32 PE=2 SV=1;sp|P60981|DEST_HUMAN Destrin OS=Homo sapiens OX=9606 GN=DSTN PE=1 SV=3;tr|F6RFD5|F6RFD5_HUMAN Destrin OS=Homo sapiens OX=9606 GN=DSTN PE=1 SV=1;tr|B7Z9M9|B7Z9M9	4	2	2	2	15.2	18.506	165	76.751	7.3	7.9	15.2	15.2	15.2	7.3	199820000	0	14593000	9601800	22037000	24782000	0	3
V9HW98;P62258;B7ZA86;G9K389;G9K388;B4DJF2;I3L3T1;K7EIT4;K7EM20;B4DJB0;I3L0W5;B3KT37	V9HW98;P62258;B7ZA86;G9K389;G9K388	14-3-3 protein epsilon	HEL2;YWHAE;YWHAE/FAM22B fusion;YWHAE/FAM22A fusion	tr|V9HW98|V9HW98_HUMAN Epididymis luminal protein 2 OS=Homo sapiens OX=9606 GN=HEL2 PE=1 SV=1;sp|P62258|1433E_HUMAN 14-3-3 protein epsilon OS=Homo sapiens OX=9606 GN=YWHAE PE=1 SV=1;tr|B7ZA86|B7ZA86_HUMAN cDNA, FLJ79100, highly similar to 14-3-3 protein ep	12	13	13	11	50.6	29.174	255	323.31	26.7	43.1	30.6	31.4	47.1	23.5	12278000000	780930000	750830000	692880000	1245600000	1349300000	1504700000
V9HW95;Q15293	V9HW95;Q15293	Reticulocalbin-1	HEL-S-84;RCN1	tr|V9HW95|V9HW95_HUMAN Epididymis secretory protein Li 84 OS=Homo sapiens OX=9606 GN=HEL-S-84 PE=2 SV=1;sp|Q15293|RCN1_HUMAN Reticulocalbin-1 OS=Homo sapiens OX=9606 GN=RCN1 PE=1 SV=1	2	2	2	2	6.9	38.89	331	3.7274	0	4.5	0	0	6.9	4.5	33167000	0	3049100	0	0	11038000	4606000
V9HW92;O00151	V9HW92;O00151	PDZ and LIM domain protein 1	HEL-S-112;PDLIM1	tr|V9HW92|V9HW92_HUMAN Epididymis secretory protein Li 112 OS=Homo sapiens OX=9606 GN=HEL-S-112 PE=2 SV=1;sp|O00151|PDLI1_HUMAN PDZ and LIM domain protein 1 OS=Homo sapiens OX=9606 GN=PDLIM1 PE=1 SV=4	2	1	1	1	8.5	36.071	329	51.258	0	0	0	8.5	8.5	0	207700000	0	0	0	28438000	32913000	0
V9HW85;A0A140VJR3;P07205	V9HW85;A0A140VJR3;P07205	Phosphoglycerate kinase;Phosphoglycerate kinase 2	HEL-S-272;PGK2	tr|V9HW85|V9HW85_HUMAN Phosphoglycerate kinase OS=Homo sapiens OX=9606 GN=HEL-S-272 PE=2 SV=1;tr|A0A140VJR3|A0A140VJR3_HUMAN Phosphoglycerate kinase OS=Homo sapiens OX=9606 PE=2 SV=1;sp|P07205|PGK2_HUMAN Phosphoglycerate kinase 2 OS=Homo sapiens OX=9606 GN	3	2	1	1	5.5	44.895	417	4.5561	1.9	0	0	1.9	5.5	0	146000000	9673500	0	0	68489000	7726300	0
V9HW80;P55072;Q96IF9;Q0IIN5;Q9NTC4;Q9HAP1;Q9HAP0;C9JUP7;C9IZA5	V9HW80;P55072;Q96IF9;Q0IIN5	Transitional endoplasmic reticulum ATPase	HEL-S-70;VCP	tr|V9HW80|V9HW80_HUMAN Epididymis luminal protein 220 OS=Homo sapiens OX=9606 GN=HEL-S-70 PE=2 SV=1;sp|P55072|TERA_HUMAN Transitional endoplasmic reticulum ATPase OS=Homo sapiens OX=9606 GN=VCP PE=1 SV=4;tr|Q96IF9|Q96IF9_HUMAN VCP protein (Fragment) OS=Hom	9	18	18	18	29.5	89.321	806	120.54	7.1	12.2	5.2	9.8	25.8	9.8	1117800000	92838000	69805000	30813000	78813000	160260000	118370000	3
V9HW72;A8K690;P31948;H0YGI8;F5GXD8;F5H783	V9HW72;A8K690;P31948	Stress-induced-phosphoprotein 1	HEL-S-94n;STIP1	tr|V9HW72|V9HW72_HUMAN Epididymis secretory sperm binding protein OS=Homo sapiens OX=9606 GN=HEL-S-94n PE=2 SV=1;tr|A8K690|A8K690_HUMAN cDNA FLJ76863, highly similar to Homo sapiens stress-induced-phosphoprotein 1 (Hsp70/Hsp90-organizing protein) (STIP1),	6	6	6	6	11	62.639	543	59.932	1.5	5	5	5.2	10.9	1.7	74712000	0	16135000	3389300	21391000	33796000	0	481
V9HW71;P30040;F8W1G0;F8VY02	V9HW71;P30040	Endoplasmic reticulum resident protein 29	HEL-S-107;ERP29	tr|V9HW71|V9HW71_HUMAN Endoplasmic reticulum resident protein 29 OS=Homo sapiens OX=9606 GN=HEL-S-107 PE=2 SV=1;sp|P30040|ERP29_HUMAN Endoplasmic reticulum resident protein 29 OS=Homo sapiens OX=9606 GN=ERP29 PE=1 SV=4	4	3	3	3	14.2	28.993	261	5.0216	5.7	5.7	0	0	14.2	0	25816000	8968200	6784700	0	0	10063000	0
V9HW56;P67936;B4DVY2;A0A2R8YE05;K7ENT6;A0A2R8Y5V9;B4DTB1;A0A2R8YGX3;A0A2R8YH90;K7EPB9;A0A2R8YEU4;K7EMU5;A0A2R8YHD2;K7EPV9	V9HW56;P67936;B4DVY2;A0A2R8YE05;K7ENT6;A0A2R8Y5V9;B4DTB1;A0A2R8YGX3;A0A2R8YH90;K7EPB9	Tropomyosin alpha-4 chain	HEL-S-108;TPM4	tr|V9HW56|V9HW56_HUMAN Epididymis secretory protein Li 108 OS=Homo sapiens OX=9606 GN=HEL-S-108 PE=2 SV=1;sp|P67936|TPM4_HUMAN Tropomyosin alpha-4 chain OS=Homo sapiens OX=9606 GN=TPM4 PE=1 SV=3;tr|B4DVY2|B4DVY2_HUMAN cDNA FLJ54184, highly similar to Tropo	14	11	5	5	34.3	28.521	248	65.396	11.7	16.1	15.7	12.5	21.8	8.5	292070000	0	28235000	22177000	9381700	24655000	20584000
V9HW44;P68402	V9HW44;P68402	Platelet-activating factor acetylhydrolase IB subunit beta	HEL-S-303;PAFAH1B2	tr|V9HW44|V9HW44_HUMAN Epididymis secretory protein Li 303 OS=Homo sapiens OX=9606 GN=HEL-S-303 PE=2 SV=1;sp|P68402|PA1B2_HUMAN Platelet-activating factor acetylhydrolase IB subunit beta OS=Homo sapiens OX=9606 GN=PAFAH1B2 PE=1 SV=1	2	2	2	2	12.7	25.569	229	102.31	9.6	9.6	9.6	9.6	9.6	9.6	0	0	0	0	0	0	0	2
V9HW42;Q6NUR7;E7EQR4;B2R6J2;P15311;B7Z5V2;J7M2B1;Q6PKD3;Q05CU6;B7Z437;A0A2R8Y7M3;B0YJ88;A0A2R8Y5S7;P35241;Q9UJU1;Q9UJZ2;Q9UJZ8;Q9UJZ6;Q9UK20;B7Z2S7;A0A2R8Y5P0;E9PQ82;E9PNV3;Q9UJZ7	V9HW42;Q6NUR7;E7EQR4;B2R6J2;P15311;B7Z5V2;J7M2B1;Q6PKD3;Q05CU6;B7Z437;A0A2R8Y7M3;B0YJ88;A0A2R8Y5S7;P35241	Ezrin;Tyrosine-protein kinase receptor;Radixin	HEL-S-105;EZR;EZR-ROS1;RDX	tr|V9HW42|V9HW42_HUMAN Epididymis secretory protein Li 105 OS=Homo sapiens OX=9606 GN=HEL-S-105 PE=2 SV=1;tr|Q6NUR7|Q6NUR7_HUMAN Ezrin OS=Homo sapiens OX=9606 GN=EZR PE=2 SV=1;tr|E7EQR4|E7EQR4_HUMAN Ezrin OS=Homo sapiens OX=9606 GN=EZR PE=1 SV=3;tr|B2R6J2|	24	5	5	3	6.8	69.398	586	6.2695	0	1.4	0	0	6.8	1.2	49894000	0	3841700	0	0	27906000	5061700
V9HW39;Q9NR45	V9HW39;Q9NR45	Sialic acid synthase	HEL-S-100;NANS	tr|V9HW39|V9HW39_HUMAN Epididymis secretory protein Li 100 OS=Homo sapiens OX=9606 GN=HEL-S-100 PE=2 SV=1;sp|Q9NR45|SIAS_HUMAN Sialic acid synthase OS=Homo sapiens OX=9606 GN=NANS PE=1 SV=2	2	1	1	1	3.9	40.321	359	12.511	0	0	0	3.9	3.9	0	36753000	0	0	0	4226900	4302700	0
V9HW38;P28838;H0Y983;B4DQG5	V9HW38;P28838;H0Y983;B4DQG5	Cytosol aminopeptidase	HEL-S-106;LAP3	tr|V9HW38|V9HW38_HUMAN Epididymis secretory protein Li 106 OS=Homo sapiens OX=9606 GN=HEL-S-106 PE=2 SV=1;sp|P28838|AMPL_HUMAN Cytosol aminopeptidase OS=Homo sapiens OX=9606 GN=LAP3 PE=1 SV=3;tr|H0Y983|H0Y983_HUMAN Cytosol aminopeptidase (Fragment) OS=Homo	4	2	2	2	5.8	56.049	519	0.86569	0	3.5	0	2.3	0	0	5269600	0	3095500	0	0	0	0
V9HW33;B4DH02;P34932;B4E354;B4DT47;B4DIZ3;B4DUS3;Q59GF8;B4E0H6;A0A087WYC1;B4DSE8;O14992;A0A087WTS8;B4DN48;B0AZT0;B0AZS1;B0AZU6;Q7KYN0	V9HW33;B4DH02;P34932;B4E354;B4DT47;B4DIZ3;B4DUS3;Q59GF8;B4E0H6;A0A087WYC1;B4DSE8	Heat shock 70 kDa protein 4	HEL-S-5a;HSPA4	tr|V9HW33|V9HW33_HUMAN Epididymis secretory sperm binding protein Li 5a OS=Homo sapiens OX=9606 GN=HEL-S-5a PE=2 SV=1;tr|B4DH02|B4DH02_HUMAN cDNA FLJ50510, highly similar to Heat shock 70 kDa protein 4 OS=Homo sapiens OX=9606 PE=2 SV=1;sp|P34932|HSP74_HUMA	18	12	12	11	18.3	94.299	840	323.31	9.9	9.9	8.2	9.9	16.1	9.9	19020000000	921170000	856770000	766510000	1559300000	2328200000	2381500000	76
V9HW31;P06576;H0YH81;Q0QEN7;F8W079;F8W0P7	V9HW31;P06576;H0YH81;Q0QEN7;F8W079	ATP synthase subunit beta;ATP synthase subunit beta, mitochondrial	HEL-S-271;ATP5B	tr|V9HW31|V9HW31_HUMAN ATP synthase subunit beta OS=Homo sapiens OX=9606 GN=HEL-S-271 PE=2 SV=1;sp|P06576|ATPB_HUMAN ATP synthase subunit beta, mitochondrial OS=Homo sapiens OX=9606 GN=ATP5F1B PE=1 SV=3;tr|H0YH81|H0YH81_HUMAN ATP synthase subunit beta (Fra	6	10	10	10	21.9	56.559	529	33.078	9.3	18.9	4	1.3	20.6	1.3	189320000	12136000	34332000	1267600	0	88852000	0	528;529
V9HW29;D3DRX6;P33176;B4DS27;A8K048;M1VPF7;M1VRN0;M1VKI9;M1VE89;M1V490;M1VRN1;M1VPF9;M1V481;M1VKJ2;M1VE91;C1PHA2	V9HW29;D3DRX6;P33176;B4DS27;A8K048;M1VPF7;M1VRN0;M1VKI9;M1VE89;M1V490;M1VRN1;M1VPF9;M1V481;M1VKJ2;M1VE91;C1PHA2	Kinesin-like protein;Kinesin-1 heavy chain	HEL-S-61;KIF5B;KIF5B-RET(NM_020630)_K15;R12;KIF5B-RET(NM_020975)_K15;R12;KIF5B-RET(NM_020630)_K16;R12;KIF5B-RET(NM_020975)_K16;R12;KIF5B-RET(NM_020630)_K22;R12;KIF5B-RET(NM_020630)_K23;R12;KIF5B-RET(NM_020975)_K22;R12;KIF5B-ALK_K17;A20;KIF5B-RET(NM_020975)_K23;R12;KIF5B-RET(NM_020630)_K24;R11;KIF5B-ALK	tr|V9HW29|V9HW29_HUMAN Kinesin-like protein OS=Homo sapiens OX=9606 GN=HEL-S-61 PE=1 SV=1;tr|D3DRX6|D3DRX6_HUMAN Kinesin-like protein OS=Homo sapiens OX=9606 GN=KIF5B PE=3 SV=1;sp|P33176|KINH_HUMAN Kinesin-1 heavy chain OS=Homo sapiens OX=9606 GN=KIF5B PE=	16	2	2	2	3.1	109.68	963	12.982	0	3.1	3.1	2	2	2	12099000	0	7151600	4947400	0	0	0	933
V9HW26;P25705;K7EK77;B4DGW3;K7ENJ4;K7ERX7;K7EJP1;K7EQH4;K7ESA0	V9HW26;P25705;K7EK77	ATP synthase subunit alpha;ATP synthase subunit alpha, mitochondrial	HEL-S-123m;ATP5A1	tr|V9HW26|V9HW26_HUMAN ATP synthase subunit alpha OS=Homo sapiens OX=9606 GN=HEL-S-123m PE=2 SV=1;sp|P25705|ATPA_HUMAN ATP synthase subunit alpha, mitochondrial OS=Homo sapiens OX=9606 GN=ATP5F1A PE=1 SV=1;tr|K7EK77|K7EK77_HUMAN ATP synthase subunit alpha,	9	13	13	13	25.1	59.75	553	112.74	9.9	11.8	0	1.8	19.9	3.8	309500000	16901000	41116000	0	0	130520000	10030000
V9HW22;P11142;E9PKE3;Q53GZ6;Q96IS6;B3KTV0;Q53HF2;E9PNE6;B4E1Q1;A8K7Q2;E9PN89;B4DTX2;A0A384MDT7;A0A024R6B5;P54652;E9PLF4;E9PQQ4;E9PQK7;E9PS65;Q96BE0;E9PPY6;E9PI65;Q96H53;E9PN25;E9PM13;B3KUS2;Q9NZ87;Q9NWW3;A4D111;A4D110	V9HW22;P11142;E9PKE3;Q53GZ6;Q96IS6;B3KTV0;Q53HF2;E9PNE6;B4E1Q1;A8K7Q2;E9PN89	Heat shock cognate 71 kDa protein	HEL-S-72p;HSPA8	tr|V9HW22|V9HW22_HUMAN Epididymis luminal protein 33 OS=Homo sapiens OX=9606 GN=HEL-S-72p PE=2 SV=1;sp|P11142|HSP7C_HUMAN Heat shock cognate 71 kDa protein OS=Homo sapiens OX=9606 GN=HSPA8 PE=1 SV=1;tr|E9PKE3|E9PKE3_HUMAN Heat shock cognate 71 kDa protein	30	30	30	15	47.5	70.897	646	323.31	23.5	31.3	22.3	34.8	46	20.9	9992600000	372240000	518240000	471880000	571740000	1842900000	724520000	254;511
V9HVZ4;P04406;Q2TSD0;E7EUT5;Q0QET7;A4UCT1;B4DRV9;Q5ZEY3;G9BZK0;Q16768;A0A0K0K1K1;O14556	V9HVZ4;P04406;Q2TSD0;E7EUT5;Q0QET7;A4UCT1	Glyceraldehyde-3-phosphate dehydrogenase	HEL-S-162eP;GAPDH	tr|V9HVZ4|V9HVZ4_HUMAN Glyceraldehyde-3-phosphate dehydrogenase OS=Homo sapiens OX=9606 GN=HEL-S-162eP PE=2 SV=1;sp|P04406|G3P_HUMAN Glyceraldehyde-3-phosphate dehydrogenase OS=Homo sapiens OX=9606 GN=GAPDH PE=1 SV=3;tr|Q2TSD0|Q2TSD0_HUMAN Glyceraldehyde-3	12	17	17	17	63.3	36.053	335	266.14	18.2	20.6	12.2	33.7	51.9	35.5	1999600000	8519700	55637000	8238200	103430000	873180000	88962000	154;210;211
V9HVU7;A0A024RAP1	V9HVU7;A0A024RAP1		CLEC2D	tr|V9HVU7|V9HVU7_HUMAN Alternative protein CLEC2D OS=Homo sapiens OX=9606 GN=CLEC2D PE=2 SV=1;tr|A0A024RAP1|A0A024RAP1_HUMAN C-type lectin domain family 2, member D, isoform CRA_b OS=Homo sapiens OX=9606 GN=CLEC2D PE=4 SV=1	2	11	1	1	28.4	23.859	218	-2	22.9	17.9	6.9	20.2	23.4	15.1	0	0	0	0	0	0	0	123;141;143;151;161;178
V9H0V8	V9H0V8			tr|V9H0V8|V9H0V8_HUMAN Gp70 region of endogenous retro virus erv-10 protein (Fragment) OS=Homo sapiens OX=9606 PE=4 SV=1	1	1	1	1	9.3	14.499	129	-2	9.3	9.3	9.3	9.3	9.3	9.3	0	0	0	0	0	0	0	2
V9H0E3;Q6PK21;A0A0A0MRN5;Q05BV5;B3KMQ6;Q9NZT2	V9H0E3;Q6PK21;A0A0A0MRN5;Q05BV5;B3KMQ6;Q9NZT2	Opioid growth factor receptor	OGFR	tr|V9H0E3|V9H0E3_HUMAN Opioid growth factor receptor OS=Homo sapiens OX=9606 PE=2 SV=1;tr|Q6PK21|Q6PK21_HUMAN OGFR protein OS=Homo sapiens OX=9606 PE=2 SV=1;tr|A0A0A0MRN5|A0A0A0MRN5_HUMAN Opioid growth factor receptor, isoform CRA_d OS=Homo sapiens OX=9606	6	2	2	2	8.7	52.474	461	48.759	0	0	0	8.7	4.3	8.7	0	0	0	0	0	0	0	315;378
V9GZ57;H7C5U2;D3DNA1;L7RT22;P18084	V9GZ57;H7C5U2;D3DNA1;L7RT22;P18084	Integrin beta;Integrin beta-5	ITGB5	tr|V9GZ57|V9GZ57_HUMAN Integrin beta (Fragment) OS=Homo sapiens OX=9606 GN=ITGB5 PE=1 SV=8;tr|H7C5U2|H7C5U2_HUMAN Integrin beta (Fragment) OS=Homo sapiens OX=9606 GN=ITGB5 PE=1 SV=1;tr|D3DNA1|D3DNA1_HUMAN Integrin beta OS=Homo sapiens OX=9606 GN=ITGB5 PE=3	5	1	1	1	5.3	35.445	323	10.397	0	5.3	5.3	0	0	0	41805000	0	6437900	11780000	0	0	0
V9GZ26;B2RAF2;Q9BQ89	V9GZ26;B2RAF2;Q9BQ89	Protein FAM110A	FAM110A	tr|V9GZ26|V9GZ26_HUMAN Protein FAM110A (Fragment) OS=Homo sapiens OX=9606 GN=FAM110A PE=1 SV=1;tr|B2RAF2|B2RAF2_HUMAN cDNA, FLJ94875 OS=Homo sapiens OX=9606 PE=2 SV=1;sp|Q9BQ89|F110A_HUMAN Protein FAM110A OS=Homo sapiens OX=9606 GN=FAM110A PE=1 SV=1	3	1	1	1	4.2	19.583	189	1.1527	4.2	4.2	0	4.2	4.2	4.2	0	0	0	0	0	0	0	83
V9GYT7	V9GYT7		PSIP1	tr|V9GYT7|V9GYT7_HUMAN PC4 and SFRS1-interacting protein (Fragment) OS=Homo sapiens OX=9606 GN=PSIP1 PE=1 SV=1	1	2	2	2	26.2	7.7875	65	10.666	26.2	15.4	15.4	15.4	26.2	26.2	0	0	0	0	0	0	0	61;63
V9GYS7;E7ES68;G5E9D5;B4DT15;A0A0S2Z5M8;Q9BQ52;Q9HAS7;J3QRS2;V9GYU5;J3QL08;B4E365;B3KT00	V9GYS7;E7ES68;G5E9D5;B4DT15;A0A0S2Z5M8;Q9BQ52;Q9HAS7;J3QRS2;V9GYU5;J3QL08;B4E365;B3KT00	Zinc phosphodiesterase ELAC protein 2	ELAC2	tr|V9GYS7|V9GYS7_HUMAN Zinc phosphodiesterase ELAC protein 2 (Fragment) OS=Homo sapiens OX=9606 GN=ELAC2 PE=1 SV=1;tr|E7ES68|E7ES68_HUMAN Zinc phosphodiesterase ELAC protein 2 (Fragment) OS=Homo sapiens OX=9606 GN=ELAC2 PE=1 SV=2;tr|G5E9D5|G5E9D5_HUMAN Ela	12	2	2	2	15.7	26.797	242	8.2343	5.4	5.4	0	15.7	15.7	15.7	0	0	0	0	0	0	0	105;114;118;119;121;123
V9GYB6;X2JEV0;O94761	V9GYB6;X2JEV0;O94761	ATP-dependent DNA helicase Q4	RECQL4	tr|V9GYB6|V9GYB6_HUMAN ATP-dependent DNA helicase Q4 (Fragment) OS=Homo sapiens OX=9606 GN=RECQL4 PE=1 SV=1;tr|X2JEV0|X2JEV0_HUMAN RecQ protein-like 4 (Fragment) OS=Homo sapiens OX=9606 GN=RECQL4 PE=2 SV=1;sp|O94761|RECQ4_HUMAN ATP-dependent DNA helicase Q	3	1	1	1	5.7	24.876	229	2.3405	0	0	5.7	5.7	0	0	0	0	0	0	0	0	0	92
V9GYB2;U3KPY3;A0A024R7K9;Q9BWG4	V9GYB2;U3KPY3;A0A024R7K9;Q9BWG4	Single-stranded DNA-binding protein 4	SSBP4	tr|V9GYB2|V9GYB2_HUMAN Single-stranded DNA-binding protein 4 OS=Homo sapiens OX=9606 GN=SSBP4 PE=1 SV=1;tr|U3KPY3|U3KPY3_HUMAN Single-stranded DNA-binding protein 4 (Fragment) OS=Homo sapiens OX=9606 GN=SSBP4 PE=1 SV=2;tr|A0A024R7K9|A0A024R7K9_HUMAN Single	4	1	1	1	23.9	7.0839	71	2.2888	0	0	0	0	0	23.9	0	0	0	0	0	0	0	27;28
V9GY71;V9GYH5;Q9UFY1;B4DMA3;Q4LE43;P19174	V9GY71;V9GYH5;Q9UFY1;B4DMA3;Q4LE43;P19174	Phosphoinositide phospholipase C;1-phosphatidylinositol 4,5-bisphosphate phosphodiesterase gamma-1	PLCG1;DKFZp434N101;PLCG1 variant protein	tr|V9GY71|V9GY71_HUMAN 1-phosphatidylinositol 4,5-bisphosphate phosphodiesterase gamma-1 (Fragment) OS=Homo sapiens OX=9606 GN=PLCG1 PE=1 SV=1;tr|V9GYH5|V9GYH5_HUMAN 1-phosphatidylinositol 4,5-bisphosphate phosphodiesterase gamma-1 (Fragment) OS=Homo sapie	6	2	2	2	20.4	12.411	108	1.4338	20.4	8.3	8.3	8.3	8.3	8.3	0	0	0	0	0	0	0	66
V9GY57;G8JLG1;A0A384MR33;Q14683	V9GY57;G8JLG1;A0A384MR33;Q14683	Structural maintenance of chromosomes protein;Structural maintenance of chromosomes protein 1A	SMC1A	tr|V9GY57|V9GY57_HUMAN Structural maintenance of chromosomes protein 1A (Fragment) OS=Homo sapiens OX=9606 GN=SMC1A PE=1 SV=1;tr|G8JLG1|G8JLG1_HUMAN Structural maintenance of chromosomes protein OS=Homo sapiens OX=9606 GN=SMC1A PE=1 SV=2;tr|A0A384MR33|A0A3	4	1	1	1	8.6	31.424	279	75.98	8.6	8.6	8.6	0	0	8.6	0	0	0	0	0	0	0	48;53;54
U3PXP0;Q96T46;U6A216;Q9BX83;Q4ZGM8;E9M4D4;G3V1N2;A0A2R8Y7C0;A0A385HW63;A0A385HW00;I1VZV6;D1MGQ2;A0A385HW21;A0A385HW02;A0A385HVZ2;A0A385HVY8;A0A0K2BMD8;A0A1K0GXZ1;A0A1S5UZ39;P69905	U3PXP0;Q96T46;U6A216;Q9BX83;Q4ZGM8;E9M4D4;G3V1N2;A0A2R8Y7C0;A0A385HW63;A0A385HW00;I1VZV6;D1MGQ2;A0A385HW21;A0A385HW02;A0A385HVZ2;A0A385HVY8;A0A0K2BMD8;A0A1K0GXZ1;A0A1S5UZ39;P69905	Hemoglobin subunit alpha	HBA2;HBA1	tr|U3PXP0|U3PXP0_HUMAN Alpha globin chain (Fragment) OS=Homo sapiens OX=9606 GN=HBA2 PE=3 SV=1;tr|Q96T46|Q96T46_HUMAN Hemoglobin alpha 2 (Fragment) OS=Homo sapiens OX=9606 GN=HBA2 PE=3 SV=1;tr|U6A216|U6A216_HUMAN Mutant hemoglobin alpha 1 globin chain (Fra	20	1	1	1	17.6	5.7024	51	1.3485	0	0	17.6	0	0	0	0	0	0	0	0	0	0
U3KQR7;D6RBT2;Q6ZV65	U3KQR7;D6RBT2;Q6ZV65	Protein FAM47E	FAM47E	tr|U3KQR7|U3KQR7_HUMAN Protein FAM47E (Fragment) OS=Homo sapiens OX=9606 GN=FAM47E PE=4 SV=1;tr|D6RBT2|D6RBT2_HUMAN Protein FAM47E (Fragment) OS=Homo sapiens OX=9606 GN=FAM47E PE=4 SV=1;sp|Q6ZV65|FA47E_HUMAN Protein FAM47E OS=Homo sapiens OX=9606 GN=FAM47E	3	2	2	2	11.3	14.069	124	4.3549	10.5	10.5	10.5	11.3	11.3	11.3	0	0	0	0	0	0	0	42;45;49
U3KQN2;O95705;A0A024RA50;C0JYZ1;A0A0C4DFR0;A0A087WYC6;Q96DT5	U3KQN2;O95705;A0A024RA50;C0JYZ1;A0A0C4DFR0;A0A087WYC6;Q96DT5	Dynein heavy chain 11, axonemal	DNAH11	tr|U3KQN2|U3KQN2_HUMAN Dynein heavy chain 11, axonemal (Fragment) OS=Homo sapiens OX=9606 GN=DNAH11 PE=4 SV=1;tr|O95705|O95705_HUMAN Dynein, axonemal, heavy polypeptide 11 (DNAH11) (Fragment) OS=Homo sapiens OX=9606 GN=DNAH11 PE=4 SV=2;tr|A0A024RA50|A0A024	7	1	1	1	5.2	19.891	174	-2	0	0	0	5.2	5.2	5.2	0	0	0	0	0	0	0	14
U3KQ90;Q59HG4;A8KAP0;P55199;V9H027	U3KQ90;Q59HG4;A8KAP0;P55199;V9H027	RNA polymerase II elongation factor ELL	ELL;MEN	tr|U3KQ90|U3KQ90_HUMAN RNA polymerase II elongation factor ELL OS=Homo sapiens OX=9606 GN=ELL PE=1 SV=2;tr|Q59HG4|Q59HG4_HUMAN Elongation factor RNA polymerase II variant (Fragment) OS=Homo sapiens OX=9606 PE=2 SV=1;tr|A8KAP0|A8KAP0_HUMAN cDNA FLJ75279, hi	5	4	4	4	10.9	53.6	488	19.527	10.9	5.9	1.6	5.9	10.9	6.6	0	0	0	0	0	0	0	175;176;186;304;309
U3KQ83;U3KPX3;H0Y9X2;U3KQK7;B4E1D9;B4DER9;V9HW00;P48729	U3KQ83;U3KPX3;H0Y9X2;U3KQK7;B4E1D9;B4DER9;V9HW00;P48729	Casein kinase I isoform alpha	CSNK1A1;HEL-S-77p	tr|U3KQ83|U3KQ83_HUMAN Casein kinase I isoform alpha OS=Homo sapiens OX=9606 GN=CSNK1A1 PE=1 SV=1;tr|U3KPX3|U3KPX3_HUMAN Casein kinase I isoform alpha OS=Homo sapiens OX=9606 GN=CSNK1A1 PE=1 SV=1;tr|H0Y9X2|H0Y9X2_HUMAN Casein kinase I isoform alpha (Fragme	8	1	1	1	21.9	11.105	96	12.116	0	0	21.9	21.9	0	21.9	67443000	0	0	3584300	7876100	0	15230000
U3KQ48;B3KPV5;O00566	U3KQ48;B3KPV5;O00566	U3 small nucleolar ribonucleoprotein protein MPP10	MPHOSPH10	tr|U3KQ48|U3KQ48_HUMAN U3 small nucleolar ribonucleoprotein protein MPP10 OS=Homo sapiens OX=9606 GN=MPHOSPH10 PE=1 SV=1;tr|B3KPV5|B3KPV5_HUMAN cDNA FLJ32300 fis, clone PROST2002227, highly similar to U3 small nucleolar ribonucleoprotein protein MPP10 (Fra	3	4	4	4	5.2	53.553	462	120.19	3.9	5.2	0	5	3.9	3.9	0	0	0	0	0	0	0	163;167;171
U3KQ12;A0A384ME24;O00422;U3KPY7;H7BZW6	U3KQ12;A0A384ME24;O00422;U3KPY7;H7BZW6	Histone deacetylase complex subunit SAP18	SAP18	tr|U3KQ12|U3KQ12_HUMAN Histone deacetylase complex subunit SAP18 (Fragment) OS=Homo sapiens OX=9606 GN=SAP18 PE=1 SV=1;tr|A0A384ME24|A0A384ME24_HUMAN Histone deacetylase complex subunit SAP18 OS=Homo sapiens OX=9606 PE=2 SV=1;sp|O00422|SAP18_HUMAN Histone	5	2	2	2	25.4	6.8406	59	1.5257	13.6	13.6	13.6	0	11.9	0	17366000	7517400	5651700	4196400	0	0	0
S5FZ81;Q8WUB8;B4DK20;S5FQ49;S5FMB0	S5FZ81;Q8WUB8;B4DK20;S5FQ49;S5FMB0	PHD finger protein 10	PHF10	tr|S5FZ81|S5FZ81_HUMAN PHD finger protein 10 OS=Homo sapiens OX=9606 GN=PHF10 PE=1 SV=1;sp|Q8WUB8|PHF10_HUMAN PHD finger protein 10 OS=Homo sapiens OX=9606 GN=PHF10 PE=1 SV=3;tr|B4DK20|B4DK20_HUMAN cDNA FLJ56598, highly similar to PHD finger protein 10 OS=	5	2	2	2	11.1	42.612	377	5.5919	4	0	0	0	0	0	0	0	0	0	0	0	0	327;331
S4R446;Q86XN8	S4R446;Q86XN8	RNA-binding protein MEX3D	MEX3D	tr|S4R446|S4R446_HUMAN RNA-binding protein MEX3D (Fragment) OS=Homo sapiens OX=9606 GN=MEX3D PE=1 SV=1;sp|Q86XN8|MEX3D_HUMAN RNA-binding protein MEX3D OS=Homo sapiens OX=9606 GN=MEX3D PE=1 SV=3	2	2	2	2	3.9	50.313	490	2.3896	0	2.4	0	2.4	3.9	2.4	12183000	0	0	0	0	12183000	0	338
S4R3Y0;S4R3P6;S4R3N2;A0A087X1L0;S4R2X9;B4DE55;B2RCV0;Q9NS73	S4R3Y0;S4R3P6;S4R3N2;A0A087X1L0;S4R2X9;B4DE55;B2RCV0;Q9NS73	MAP3K12-binding inhibitory protein 1	MBIP	tr|S4R3Y0|S4R3Y0_HUMAN MAP3K12-binding inhibitory protein 1 (Fragment) OS=Homo sapiens OX=9606 GN=MBIP PE=1 SV=8;tr|S4R3P6|S4R3P6_HUMAN MAP3K12-binding inhibitory protein 1 (Fragment) OS=Homo sapiens OX=9606 GN=MBIP PE=1 SV=1;tr|S4R3N2|S4R3N2_HUMAN MAP3K12	8	1	1	1	16.1	12.921	112	3.7823	16.1	16.1	16.1	0	16.1	16.1	0	0	0	0	0	0	0	49;56
S4R3V8;Q86X29;Q9BWS2	S4R3V8;Q86X29;Q9BWS2	Lipolysis-stimulated lipoprotein receptor	LSR	tr|S4R3V8|S4R3V8_HUMAN Lipolysis-stimulated lipoprotein receptor OS=Homo sapiens OX=9606 GN=LSR PE=1 SV=2;sp|Q86X29|LSR_HUMAN Lipolysis-stimulated lipoprotein receptor OS=Homo sapiens OX=9606 GN=LSR PE=1 SV=4;tr|Q9BWS2|Q9BWS2_HUMAN LSR protein (Fragment) O	3	13	13	13	23.6	66.175	601	323.31	13.8	13.8	15.1	17.6	18	17.5	0	0	0	0	0	0	0	284;315;316;317;353;388;405;416;419;445;453;480;482;492;533;595;598
S4R3N1;B4DM50;A8K012;A0A024R3X9;Q9Y3A3	S4R3N1		HSPE1-MOB4	tr|S4R3N1|S4R3N1_HUMAN HSPE1-MOB4 readthrough OS=Homo sapiens OX=9606 GN=HSPE1-MOB4 PE=3 SV=1	5	6	1	1	24.9	29.736	261	1.9075	13.8	21.8	10.7	8.4	24.9	0	256030000	20670000	2411900	13828000	16344000	4072500	0
S4R3H4;E7EQT4;Q9UKV3;B4DQZ7;A0A087WYN3;Q53TP8;H3BUY0;B4DXI4;REV__D9ZHQ8;REV__B3KVG8;REV__D9ZHQ2;REV__D9ZHP9;REV__D9ZHP8;REV__D9ZHQ6;REV__D9ZHQ5;REV__D9ZHQ7;REV__B4DKH1;REV__Q7Z340;REV__B9EGV5;REV__P56975;REV__D9ZHP6;A0A087WYL6;Q8IY33;E7EW31	S4R3H4;E7EQT4;Q9UKV3;B4DQZ7	Apoptotic chromatin condensation inducer in the nucleus	ACIN1	tr|S4R3H4|S4R3H4_HUMAN Apoptotic chromatin condensation inducer in the nucleus OS=Homo sapiens OX=9606 GN=ACIN1 PE=1 SV=1;tr|E7EQT4|E7EQT4_HUMAN Apoptotic chromatin condensation inducer in the nucleus OS=Homo sapiens OX=9606 GN=ACIN1 PE=1 SV=2;sp|Q9UKV3|AC	24	36	36	18	28.4	145.44	1283	323.31	23	26	24.4	20.7	21.3	15.4	291760000	28668000	21045000	25781000	16581000	27728000	0	149;150;152;158;182;185;196;270;305;306;307;326;328;330;350;352;356;420;432;535;537;547;597;599;624;652;671;767;780;837;840;918;946;1226
S4R3E5;G1UI19;O60684	S4R3E5;G1UI19;O60684	Importin subunit alpha-7	KPNA6	tr|S4R3E5|S4R3E5_HUMAN Importin subunit alpha-7 OS=Homo sapiens OX=9606 GN=KPNA6 PE=1 SV=1;tr|G1UI19|G1UI19_HUMAN Importin subunit alpha-7 (Fragment) OS=Homo sapiens OX=9606 GN=KPNA6 PE=2 SV=1;sp|O60684|IMA7_HUMAN Importin subunit alpha-7 OS=Homo sapiens O	3	1	1	1	7	21.699	186	4.771	0	0	0	7	7	7	0	0	0	0	0	0	0	6
S4R3D6;B4DY17;Q96GX9	S4R3D6;B4DY17;Q96GX9	Methylthioribulose-1-phosphate dehydratase	APIP	tr|S4R3D6|S4R3D6_HUMAN Methylthioribulose-1-phosphate dehydratase OS=Homo sapiens OX=9606 GN=APIP PE=1 SV=1;tr|B4DY17|B4DY17_HUMAN Methylthioribulose-1-phosphate dehydratase OS=Homo sapiens OX=9606 GN=APIP PE=2 SV=1;sp|Q96GX9|MTNB_HUMAN Methylthioribulose-	3	2	2	2	5.1	21.956	195	3.7285	5.1	0	0	5.1	5.1	5.1	0	0	0	0	0	0	0	40
R4GNJ5;A0A3F2YNW4;A0A0C4DGT6;Q96AP0;B4DVI0	R4GNJ5;A0A3F2YNW4;A0A0C4DGT6;Q96AP0	Adrenocortical dysplasia protein homolog	ACD	tr|R4GNJ5|R4GNJ5_HUMAN Adrenocortical dysplasia protein homolog OS=Homo sapiens OX=9606 GN=ACD PE=1 SV=2;tr|A0A3F2YNW4|A0A3F2YNW4_HUMAN Adrenocortical dysplasia protein homolog OS=Homo sapiens OX=9606 GN=ACD PE=1 SV=1;tr|A0A0C4DGT6|A0A0C4DGT6_HUMAN Adrenoc	5	3	3	3	7.9	47.12	442	8.3996	2.9	0	3.6	4.3	4.3	1.4	0	0	0	0	0	0	0	24;25;336;346
R4GN84;Q59H48;Q9UQQ2	R4GN84;Q59H48;Q9UQQ2	SH2B adapter protein 3	SH2B3	tr|R4GN84|R4GN84_HUMAN SH2B adapter protein 3 (Fragment) OS=Homo sapiens OX=9606 GN=SH2B3 PE=1 SV=8;tr|Q59H48|Q59H48_HUMAN Lymphocyte adaptor protein variant (Fragment) OS=Homo sapiens OX=9606 PE=2 SV=1;sp|Q9UQQ2|SH2B3_HUMAN SH2B adapter protein 3 OS=Homo	3	1	1	1	14.4	23.455	216	6.7492	0	14.4	0	14.4	14.4	14.4	0	0	0	0	0	0	0	86
R4GN52;C9JW74;A4D1L9;A0A024R768;Q5EB52	R4GN52;C9JW74;A4D1L9;A0A024R768;Q5EB52	Mesoderm-specific transcript homolog protein	MEST	tr|R4GN52|R4GN52_HUMAN Mesoderm-specific transcript homolog protein (Fragment) OS=Homo sapiens OX=9606 GN=MEST PE=1 SV=1;tr|C9JW74|C9JW74_HUMAN Mesoderm-specific transcript homolog protein OS=Homo sapiens OX=9606 GN=MEST PE=1 SV=2;tr|A4D1L9|A4D1L9_HUMAN Me	5	1	1	1	10.4	20.054	173	5.8001	0	0	0	10.4	0	0	4767000	0	0	0	4767000	0	0
R4GN16;F5GYK2;B4DMU7;Q59GV6;Q9NRL3	R4GN16;F5GYK2;B4DMU7;Q59GV6;Q9NRL3	Striatin-4	STRN4	tr|R4GN16|R4GN16_HUMAN Striatin-4 (Fragment) OS=Homo sapiens OX=9606 GN=STRN4 PE=1 SV=2;tr|F5GYK2|F5GYK2_HUMAN Striatin-4 OS=Homo sapiens OX=9606 GN=STRN4 PE=1 SV=1;tr|B4DMU7|B4DMU7_HUMAN cDNA FLJ59351, highly similar to Striatin-4 OS=Homo sapiens OX=9606	5	1	1	1	10.1	34.593	316	4.4657	0	0	0	0	10.1	0	0	0	0	0	0	0	0	126
R4GMM6;R4GN77;R4GNG6;R4GND1;A0A1B0GX65;Q969T4	R4GMM6;R4GN77;R4GNG6;R4GND1;A0A1B0GX65;Q969T4	Ubiquitin-conjugating enzyme E2 E3	UBE2E3	tr|R4GMM6|R4GMM6_HUMAN Ubiquitin-conjugating enzyme E2 E3 OS=Homo sapiens OX=9606 GN=UBE2E3 PE=1 SV=1;tr|R4GN77|R4GN77_HUMAN Ubiquitin-conjugating enzyme E2 E3 (Fragment) OS=Homo sapiens OX=9606 GN=UBE2E3 PE=1 SV=1;tr|R4GNG6|R4GNG6_HUMAN Ubiquitin-conjugat	6	3	3	3	29.7	12.165	111	40.528	0	0	27.9	27.9	29.7	27.9	145570000	0	0	9716800	12039000	14412000	15475000	8;14;15;16;17
Q9YNA8	Q9YNA8	Endogenous retrovirus group K member 19 Gag polyprotein	ERVK-19	sp|Q9YNA8|GAK19_HUMAN Endogenous retrovirus group K member 19 Gag polyprotein OS=Homo sapiens OX=9606 GN=ERVK-19 PE=1 SV=3	1	4	1	1	5.7	74.182	666	4.0326	2.7	5.7	5.7	0	0	0	0	0	0	0	0	0	0	258;262;309
Q9Y6X9	Q9Y6X9	MORC family CW-type zinc finger protein 2	MORC2	sp|Q9Y6X9|MORC2_HUMAN ATPase MORC2 OS=Homo sapiens OX=9606 GN=MORC2 PE=1 SV=2	1	7	7	7	5.8	117.82	1032	120.25	5.8	5.8	5.8	5.8	5.8	5.8	0	0	0	0	0	0	0	615;723;725;730;739;743;773;777;779
Q9Y6R9	Q9Y6R9	Coiled-coil domain-containing protein 61	CCDC61	sp|Q9Y6R9|CCD61_HUMAN Coiled-coil domain-containing protein 61 OS=Homo sapiens OX=9606 GN=CCDC61 PE=1 SV=3	1	3	3	3	7.8	57.368	512	16.941	7.8	7.8	7.8	5.1	5.1	5.1	0	0	0	0	0	0	0	285;334;336;373;376
Q9Y6M7	Q9Y6M7	Sodium bicarbonate cotransporter 3	SLC4A7	sp|Q9Y6M7|S4A7_HUMAN Sodium bicarbonate cotransporter 3 OS=Homo sapiens OX=9606 GN=SLC4A7 PE=1 SV=2	1	8	1	0	6.3	136.04	1214	3.5438	3.7	3.7	3.7	6.3	6.3	6.3	0	0	0	0	0	0	0	76;84;87;233;242;400;403;407;408;1167;1176
Q9Y6K1;F8WE91;Q59HC6;A0A0C4DG02	Q9Y6K1;F8WE91;Q59HC6;A0A0C4DG02	DNA (cytosine-5)-methyltransferase 3A	DNMT3A	sp|Q9Y6K1|DNM3A_HUMAN DNA (cytosine-5)-methyltransferase 3A OS=Homo sapiens OX=9606 GN=DNMT3A PE=1 SV=4;tr|F8WE91|F8WE91_HUMAN DNA (cytosine-5)-methyltransferase 3A OS=Homo sapiens OX=9606 GN=DNMT3A PE=1 SV=1;tr|Q59HC6|Q59HC6_HUMAN DNA cytosine methyltrans	4	8	6	6	10.5	101.86	912	91.382	8.8	7.5	4.6	8.3	8	8.9	1310500000	109960000	116020000	112430000	59616000	101280000	89249000	105;251;255;257;260;261;390
Q9Y5Q9;H7C0C0	Q9Y5Q9;H7C0C0	General transcription factor 3C polypeptide 3	GTF3C3	sp|Q9Y5Q9|TF3C3_HUMAN General transcription factor 3C polypeptide 3 OS=Homo sapiens OX=9606 GN=GTF3C3 PE=1 SV=1;tr|H7C0C0|H7C0C0_HUMAN General transcription factor 3C polypeptide 3 (Fragment) OS=Homo sapiens OX=9606 GN=GTF3C3 PE=1 SV=1	2	2	2	2	4.6	101.27	886	77.35	2.7	2.7	4.6	4.6	2.7	2.7	39873000	0	0	6558100	0	0	0	43
Q9Y5K6	Q9Y5K6	CD2-associated protein	CD2AP	sp|Q9Y5K6|CD2AP_HUMAN CD2-associated protein OS=Homo sapiens OX=9606 GN=CD2AP PE=1 SV=1	1	2	2	2	3.6	71.45	639	11.95	3.6	0	3.6	2	2	2	0	0	0	0	0	0	0	458;510;512;514
Q9Y5K3	Q9Y5K3	Choline-phosphate cytidylyltransferase B	PCYT1B	sp|Q9Y5K3|PCY1B_HUMAN Choline-phosphate cytidylyltransferase B OS=Homo sapiens OX=9606 GN=PCYT1B PE=1 SV=1	1	2	2	2	7.9	41.94	369	8.9031	3.3	3.3	3.3	3.3	3.3	3.3	0	0	0	0	0	0	0	335;362
Q9Y5B9	Q9Y5B9	FACT complex subunit SPT16	SUPT16H	sp|Q9Y5B9|SP16H_HUMAN FACT complex subunit SPT16 OS=Homo sapiens OX=9606 GN=SUPT16H PE=1 SV=1	1	4	4	4	5.9	119.91	1047	33.609	5.1	1.1	3.1	3.9	3.9	3.9	245120000	15836000	7321100	14427000	17937000	38169000	18138000	982;986;1023
Q9Y5B6;Q8N6E6;B3KY25;B3KSC0	Q9Y5B6;Q8N6E6	PAX3- and PAX7-binding protein 1	PAXBP1;C21orf66	sp|Q9Y5B6|PAXB1_HUMAN PAX3- and PAX7-binding protein 1 OS=Homo sapiens OX=9606 GN=PAXBP1 PE=1 SV=2;tr|Q8N6E6|Q8N6E6_HUMAN C21orf66 protein OS=Homo sapiens OX=9606 GN=C21orf66 PE=2 SV=1	4	3	3	3	4.7	104.8	917	38.354	0	2.8	0	1.9	1.9	1.7	0	0	0	0	0	0	0	262;557;558
Q9Y5B2;A0A087WY82;D3DVF0;Q6FIB4;B7Z5W1;Q9Y624	Q9Y5B2;A0A087WY82;D3DVF0;Q6FIB4;B7Z5W1;Q9Y624	Junctional adhesion molecule A	F11R	tr|Q9Y5B2|Q9Y5B2_HUMAN Junction adhesion molecule OS=Homo sapiens OX=9606 PE=2 SV=1;tr|A0A087WY82|A0A087WY82_HUMAN Junctional adhesion molecule A OS=Homo sapiens OX=9606 GN=F11R PE=1 SV=1;tr|D3DVF0|D3DVF0_HUMAN F11 receptor, isoform CRA_a OS=Homo sapiens O	6	3	3	3	5.8	28.122	259	13.413	0	0	0	5.8	5.8	5.8	0	0	0	0	0	0	0	244;247
Q9Y5A5;B3KN61;A0A024R3M3;O95125	Q9Y5A5;B3KN61;A0A024R3M3;O95125	Zinc finger protein 202	ZNF202	tr|Q9Y5A5|Q9Y5A5_HUMAN Putative kruppel-related zinc finger protein NY-REN-23 antigen (Fragment) OS=Homo sapiens OX=9606 PE=2 SV=1;tr|B3KN61|B3KN61_HUMAN cDNA FLJ13689 fis, clone PLACE2000072, highly similar to Zinc finger protein 202 OS=Homo sapiens OX=96	4	1	1	1	2.4	62.067	547	42.191	2.4	0	0	2.4	2.4	2.4	0	0	0	0	0	0	0	364;365
Q9Y4W2;B3KNR6;B3KUJ7	Q9Y4W2;B3KNR6;B3KUJ7	Ribosomal biogenesis protein LAS1L	LAS1L	sp|Q9Y4W2|LAS1L_HUMAN Ribosomal biogenesis protein LAS1L OS=Homo sapiens OX=9606 GN=LAS1L PE=1 SV=2;tr|B3KNR6|B3KNR6_HUMAN cDNA FLJ30255 fis, clone BRACE2002444, highly similar to LAS1-like protein OS=Homo sapiens OX=9606 PE=2 SV=1;tr|B3KUJ7|B3KUJ7_HUMAN c	3	4	4	4	11.4	83.064	734	131.11	11.4	7.2	7.2	7.2	11.4	11.4	35904000	4223000	0	0	0	8651800	6364400	238;560;617
Q9Y4L6;I3L0L6;Q9H6Y7	Q9Y4L6;I3L0L6;Q9H6Y7	E3 ubiquitin-protein ligase RNF167	RNF167	tr|Q9Y4L6|Q9Y4L6_HUMAN Uncharacterized protein (Fragment) OS=Homo sapiens OX=9606 PE=2 SV=1;tr|I3L0L6|I3L0L6_HUMAN E3 ubiquitin-protein ligase RNF167 OS=Homo sapiens OX=9606 GN=RNF167 PE=1 SV=1;sp|Q9H6Y7|RN167_HUMAN E3 ubiquitin-protein ligase RNF167 OS=Ho	3	1	1	1	14.6	17.219	158	45.656	14.6	14.6	14.6	14.6	14.6	14.6	172130000	31579000	0	7946000	9473300	11633000	9706500
Q9Y4E8	Q9Y4E8	Ubiquitin carboxyl-terminal hydrolase 15	USP15	sp|Q9Y4E8|UBP15_HUMAN Ubiquitin carboxyl-terminal hydrolase 15 OS=Homo sapiens OX=9606 GN=USP15 PE=1 SV=3	1	1	1	1	1.2	112.42	981	2.2069	1.2	0	1.2	1.2	1.2	1.2	0	0	0	0	0	0	0	229
Q9Y467;A0A0B4J2F7;B4DSV2	Q9Y467	Sal-like protein 2	SALL2	sp|Q9Y467|SALL2_HUMAN Sal-like protein 2 OS=Homo sapiens OX=9606 GN=SALL2 PE=1 SV=4	3	5	5	1	9.5	105.31	1007	239.57	5.9	2.4	2.4	6	9.5	6.5	78643000	0	0	0	7832000	18570000	0	797;802;806;877;886;887;889
Q9Y3Z3;A0A2R8Y7R5;A0A2R8Y755;A0A2R8Y586;A0A2R8YF51;A0A2R8Y5D2;Q59H15;A0A2R8YCS7	Q9Y3Z3	Deoxynucleoside triphosphate triphosphohydrolase SAMHD1	SAMHD1	sp|Q9Y3Z3|SAMH1_HUMAN Deoxynucleoside triphosphate triphosphohydrolase SAMHD1 OS=Homo sapiens OX=9606 GN=SAMHD1 PE=1 SV=2	8	3	3	3	6.9	72.2	626	55.826	6.9	6.9	6.9	6.9	6.9	6.9	0	0	0	0	0	0	0	27;33;592
Q9Y3Y1;Q96MZ1;G3XAC1;A0A0C4DFT5;Q86YZ4;Q9BXS9	Q9Y3Y1;Q96MZ1;G3XAC1;A0A0C4DFT5;Q86YZ4;Q9BXS9	Solute carrier family 26 member 6	DKFZp586E1422;SLC26A6	tr|Q9Y3Y1|Q9Y3Y1_HUMAN Uncharacterized protein DKFZp586E1422 (Fragment) OS=Homo sapiens OX=9606 GN=DKFZp586E1422 PE=2 SV=2;tr|Q96MZ1|Q96MZ1_HUMAN cDNA FLJ31675 fis, clone NT2RI2005087, highly similar to Homo sapiens putative anion transporter 1 mRNA OS=Hom	6	2	2	2	22.2	5.8206	54	5.8458	22.2	22.2	22.2	22.2	22.2	22.2	0	0	0	0	0	0	0	47;50
Q9Y3U8;J3QSB5;Q9BYF3;J3KTD3	Q9Y3U8;J3QSB5	60S ribosomal protein L36	RPL36	sp|Q9Y3U8|RL36_HUMAN 60S ribosomal protein L36 OS=Homo sapiens OX=9606 GN=RPL36 PE=1 SV=3;tr|J3QSB5|J3QSB5_HUMAN 60S ribosomal protein L36 OS=Homo sapiens OX=9606 GN=RPL36 PE=1 SV=1	4	5	5	5	40	12.254	105	9.9693	9.5	0	0	9.5	40	0	53887000	3363900	0	0	3014500	35974000	0
Q9Y3T9;B3KNC3;Q8NAK7;Q9H9J5	Q9Y3T9;B3KNC3	Nucleolar complex protein 2 homolog	NOC2L	sp|Q9Y3T9|NOC2L_HUMAN Nucleolar complex protein 2 homolog OS=Homo sapiens OX=9606 GN=NOC2L PE=1 SV=4;tr|B3KNC3|B3KNC3_HUMAN cDNA FLJ14222 fis, clone NT2RP3003992, highly similar to Nucleolar complex protein 2 homolog OS=Homo sapiens OX=9606 PE=2 SV=1	4	3	3	3	4.8	84.918	749	206.75	4.8	4.8	4.8	4.8	4.8	4.8	0	0	0	0	0	0	0	49;56;58;672;673
Q9Y3T1;E9PJF5;G5E9I4;Q9HCU9	Q9Y3T1;E9PJF5;G5E9I4;Q9HCU9	Breast cancer metastasis-suppressor 1	DKFZp564A063;BRMS1	tr|Q9Y3T1|Q9Y3T1_HUMAN Uncharacterized protein DKFZp564A063 (Fragment) OS=Homo sapiens OX=9606 GN=DKFZp564A063 PE=2 SV=2;tr|E9PJF5|E9PJF5_HUMAN Breast cancer metastasis-suppressor 1 (Fragment) OS=Homo sapiens OX=9606 GN=BRMS1 PE=1 SV=1;tr|G5E9I4|G5E9I4_HUM	4	1	1	1	3.3	28.193	241	-2	3.3	3.3	3.3	0	0	0	0	0	0	0	0	0	0	188
Q9Y3P9;B7Z2B4	Q9Y3P9;B7Z2B4	Rab GTPase-activating protein 1	RABGAP1	sp|Q9Y3P9|RBGP1_HUMAN Rab GTPase-activating protein 1 OS=Homo sapiens OX=9606 GN=RABGAP1 PE=1 SV=3;tr|B7Z2B4|B7Z2B4_HUMAN cDNA FLJ53389, highly similar to Homo sapiens RAB GTPase activating protein 1 (RABGAP1), mRNA OS=Homo sapiens OX=9606 PE=2 SV=1	2	2	2	2	4.8	121.74	1069	14.902	1.4	1.4	1.4	1.4	1.4	1.4	5250000	0	0	0	0	0	0	996
Q9Y3D6	Q9Y3D6	Mitochondrial fission 1 protein	FIS1	sp|Q9Y3D6|FIS1_HUMAN Mitochondrial fission 1 protein OS=Homo sapiens OX=9606 GN=FIS1 PE=1 SV=2	1	1	1	1	8.6	16.937	152	6.5485	0	0	0	8.6	8.6	8.6	49754000	0	0	0	4342000	6647400	5142000
Q9Y3D3	Q9Y3D3	28S ribosomal protein S16, mitochondrial	MRPS16	sp|Q9Y3D3|RT16_HUMAN 28S ribosomal protein S16, mitochondrial OS=Homo sapiens OX=9606 GN=MRPS16 PE=1 SV=1	1	1	1	1	9.5	15.345	137	27.465	9.5	9.5	9.5	9.5	9.5	0	0	0	0	0	0	0	0	130
Q9Y3B4	Q9Y3B4	Splicing factor 3B subunit 6	SF3B6	sp|Q9Y3B4|SF3B6_HUMAN Splicing factor 3B subunit 6 OS=Homo sapiens OX=9606 GN=SF3B6 PE=1 SV=1	1	1	1	1	11.2	14.585	125	23.254	0	0	0	0	11.2	11.2	23978000	0	0	0	0	5345300	3259900
Q9Y388;Q9Y6G0;A0A1W2PP04;Q05DU0;Q0VGM7	Q9Y388;Q9Y6G0;A0A1W2PP04	RNA-binding motif protein, X-linked 2	RBMX2	sp|Q9Y388|RBMX2_HUMAN RNA-binding motif protein, X-linked 2 OS=Homo sapiens OX=9606 GN=RBMX2 PE=1 SV=2;tr|Q9Y6G0|Q9Y6G0_HUMAN RNA-binding protein OS=Homo sapiens OX=9606 PE=2 SV=1;tr|A0A1W2PP04|A0A1W2PP04_HUMAN RNA-binding motif protein, X-linked 2 OS=Homo	5	4	4	4	11.5	37.335	322	34.463	7.5	7.5	7.5	2.5	2.5	6.5	0	0	0	0	0	0	0	121;185;186;187;188;314
Q9Y385	Q9Y385	Ubiquitin-conjugating enzyme E2 J1	UBE2J1	sp|Q9Y385|UB2J1_HUMAN Ubiquitin-conjugating enzyme E2 J1 OS=Homo sapiens OX=9606 GN=UBE2J1 PE=1 SV=2	1	1	1	1	4.7	35.198	318	18.277	0	0	0	4.7	4.7	4.7	0	0	0	0	0	0	0	266
Q9Y2W1;A0A3B3ITZ9	Q9Y2W1;A0A3B3ITZ9	Thyroid hormone receptor-associated protein 3	THRAP3	sp|Q9Y2W1|TR150_HUMAN Thyroid hormone receptor-associated protein 3 OS=Homo sapiens OX=9606 GN=THRAP3 PE=1 SV=2;tr|A0A3B3ITZ9|A0A3B3ITZ9_HUMAN Thyroid hormone receptor-associated protein 3 OS=Homo sapiens OX=9606 GN=THRAP3 PE=1 SV=1	2	53	52	34	31.8	108.66	955	323.31	26	23.4	27.6	27.7	27.2	27.9	8356600000	759290000	342250000	383090000	508100000	736290000	1290800000	49;51;53;54;55;134;136;182;183;184;207;210;211;230;232;234;237;243;248;253;264;268;315;320;323;377;379;406;408;535;575;672;682;698;740;743;746;747;749;753;874;928;939;941;954
Q9Y2Q5	Q9Y2Q5	Ragulator complex protein LAMTOR2	LAMTOR2	sp|Q9Y2Q5|LTOR2_HUMAN Ragulator complex protein LAMTOR2 OS=Homo sapiens OX=9606 GN=LAMTOR2 PE=1 SV=1	1	1	1	1	9.6	13.507	125	31.499	9.6	9.6	9.6	9.6	9.6	9.6	209780000	17987000	16367000	11424000	17855000	16300000	24664000
Q9Y2F5	Q9Y2F5	Little elongation complex subunit 1	ICE1	sp|Q9Y2F5|ICE1_HUMAN Little elongation complex subunit 1 OS=Homo sapiens OX=9606 GN=ICE1 PE=1 SV=5	1	10	10	10	5.9	247.89	2266	72.385	3.7	4.4	3.9	3.2	4.1	4.3	12816000	0	0	0	0	4244800	8571300	252;255;516;533;925;960;1692;1712;1854;1890;1891;1903
Q9Y2A7	Q9Y2A7	Nck-associated protein 1	NCKAP1	sp|Q9Y2A7|NCKP1_HUMAN Nck-associated protein 1 OS=Homo sapiens OX=9606 GN=NCKAP1 PE=1 SV=1	1	1	1	1	1	128.79	1128	29.022	1	1	1	1	1	1	509170000	27170000	36805000	39439000	45587000	23641000	37290000
Q9Y248	Q9Y248	DNA replication complex GINS protein PSF2	GINS2	sp|Q9Y248|PSF2_HUMAN DNA replication complex GINS protein PSF2 OS=Homo sapiens OX=9606 GN=GINS2 PE=1 SV=1	1	1	1	1	7.6	21.427	185	1.127	0	0	7.6	7.6	0	7.6	0	0	0	0	0	0	0	182
Q9Y232	Q9Y232	Chromodomain Y-like protein	CDYL	sp|Q9Y232|CDYL_HUMAN Chromodomain Y-like protein OS=Homo sapiens OX=9606 GN=CDYL PE=1 SV=2	1	1	1	1	1.5	66.481	598	1.0601	0	1.5	1.5	1.5	1.5	1.5	0	0	0	0	0	0	0	201
Q9UPX8;A0A2R8Y2H5;H7C1X5;E7EUA2;C0SPH0;A6NHU9;A0A0A0MSQ6	Q9UPX8;A0A2R8Y2H5;H7C1X5;E7EUA2;C0SPH0;A6NHU9;A0A0A0MSQ6	SH3 and multiple ankyrin repeat domains protein 2	SHANK2;CORTBP1	sp|Q9UPX8|SHAN2_HUMAN SH3 and multiple ankyrin repeat domains protein 2 OS=Homo sapiens OX=9606 GN=SHANK2 PE=1 SV=3;tr|A0A2R8Y2H5|A0A2R8Y2H5_HUMAN SH3 and multiple ankyrin repeat domains protein 2 (Fragment) OS=Homo sapiens OX=9606 GN=SHANK2 PE=1 SV=1;tr|H	7	4	4	4	4.7	158.82	1470	21.599	0	0	0	3.1	4.7	0.5	0	0	0	0	0	0	0	41;96;725;726;1330
Q9UPU5;A0A0U1RQI9	Q9UPU5	Ubiquitin carboxyl-terminal hydrolase 24	USP24	sp|Q9UPU5|UBP24_HUMAN Ubiquitin carboxyl-terminal hydrolase 24 OS=Homo sapiens OX=9606 GN=USP24 PE=1 SV=3	2	4	3	3	2.2	294.36	2620	271.61	1.4	1.4	1.4	1.4	2.2	1.4	0	0	0	0	0	0	0	1141;1143;1610;1612;2047;2561
Q9UPT8;M0QY97	Q9UPT8;M0QY97	Zinc finger CCCH domain-containing protein 4	ZC3H4	sp|Q9UPT8|ZC3H4_HUMAN Zinc finger CCCH domain-containing protein 4 OS=Homo sapiens OX=9606 GN=ZC3H4 PE=1 SV=3;tr|M0QY97|M0QY97_HUMAN Zinc finger CCCH domain-containing protein 4 (Fragment) OS=Homo sapiens OX=9606 GN=ZC3H4 PE=1 SV=1	2	6	6	6	7.8	140.26	1303	50.393	5.1	3.5	5.1	5.2	7.8	7.8	0	0	0	0	0	0	0	92;94;158;159;907;908;1106;1108;1110;1114;1267;1269;1275
Q9UPP1;H0Y589;H0Y3N9;B0QZZ4;Q5JPR8;B0QZZ2;B0QZZ3;B0QZE1	Q9UPP1;H0Y589;H0Y3N9	Histone lysine demethylase PHF8	PHF8	sp|Q9UPP1|PHF8_HUMAN Histone lysine demethylase PHF8 OS=Homo sapiens OX=9606 GN=PHF8 PE=1 SV=3;tr|H0Y589|H0Y589_HUMAN Histone lysine demethylase PHF8 (Fragment) OS=Homo sapiens OX=9606 GN=PHF8 PE=1 SV=1;tr|H0Y3N9|H0Y3N9_HUMAN Histone lysine demethylase PHF	8	4	4	4	5.4	117.86	1060	22.921	3.5	2.7	3.5	1.7	3.5	3.5	0	0	0	0	0	0	0	120;804;857;880
Q9UPN7	Q9UPN7	Serine/threonine-protein phosphatase 6 regulatory subunit 1	PPP6R1	sp|Q9UPN7|PP6R1_HUMAN Serine/threonine-protein phosphatase 6 regulatory subunit 1 OS=Homo sapiens OX=9606 GN=PPP6R1 PE=1 SV=5	1	1	1	1	2.6	96.723	881	3.3604	0	0	0	2.6	0	2.6	0	0	0	0	0	0	0	524;529;530;531
Q9UPJ7;Q9UPJ8;E9PER6;Q53HJ9;Q6A1A2;O15530	Q9UPJ7;Q9UPJ8;E9PER6;Q53HJ9;Q6A1A2;O15530	Putative 3-phosphoinositide-dependent protein kinase 2;3-phosphoinositide-dependent protein kinase 1	PkB-like 2;PkB-like 1;PDPK1;PDPK2P	tr|Q9UPJ7|Q9UPJ7_HUMAN PkB-like (Fragment) OS=Homo sapiens OX=9606 GN=PkB-like 2 PE=4 SV=1;tr|Q9UPJ8|Q9UPJ8_HUMAN PkB-like (Fragment) OS=Homo sapiens OX=9606 GN=PkB-like 1 PE=3 SV=1;tr|E9PER6|E9PER6_HUMAN 3-phosphoinositide-dependent protein kinase 1 OS=Ho	6	1	1	1	6	36.62	319	87.459	6	0	0	0	6	6	0	0	0	0	0	0	0	4
Q9UPH5;A0A024R7C9;Q8N1K8;B4DJ53;B3KUU8;P50570;K7ENE7;Q6ZSZ9	Q9UPH5;A0A024R7C9;Q8N1K8;B4DJ53;B3KUU8;P50570;K7ENE7;Q6ZSZ9	Dynamin-2	DNM2	tr|Q9UPH5|Q9UPH5_HUMAN Dynamin II (Fragment) OS=Homo sapiens OX=9606 GN=DNM2 PE=4 SV=1;tr|A0A024R7C9|A0A024R7C9_HUMAN Dynamin 2, isoform CRA_b OS=Homo sapiens OX=9606 GN=DNM2 PE=4 SV=1;tr|Q8N1K8|Q8N1K8_HUMAN cDNA FLJ40556 fis, clone THYMU2002583, highly si	8	2	2	2	17.3	44.036	393	16.344	0	0	0	0	9.9	9.9	14267000	0	0	0	0	0	0	282;284;285;287
Q9UP43;B4DKJ4;B4DLD6;A0A0P1J1R0;Q5W0H4;A0A0B4J2C3;P13693	Q9UP43;B4DKJ4;B4DLD6;A0A0P1J1R0;Q5W0H4;A0A0B4J2C3;P13693	Translationally-controlled tumor protein	TPT1	tr|Q9UP43|Q9UP43_HUMAN HDCMB21P OS=Homo sapiens OX=9606 PE=2 SV=1;tr|B4DKJ4|B4DKJ4_HUMAN cDNA FLJ57738, highly similar to Translationally-controlled tumor protein OS=Homo sapiens OX=9606 PE=2 SV=1;tr|B4DLD6|B4DLD6_HUMAN cDNA FLJ57742 OS=Homo sapiens OX=960	7	1	1	1	12.3	12.541	114	5.6339	0	0	0	0	12.3	0	4480600	0	0	0	0	4480600	0
Q9UMS4	Q9UMS4	Pre-mRNA-processing factor 19	PRPF19	sp|Q9UMS4|PRP19_HUMAN Pre-mRNA-processing factor 19 OS=Homo sapiens OX=9606 GN=PRPF19 PE=1 SV=1	1	2	2	2	4.2	55.18	504	1.6349	0	0	0	0	4.2	2.2	12248000	0	0	0	0	5306500	1091200
Q9UMN6	Q9UMN6	Histone-lysine N-methyltransferase 2B	KMT2B	sp|Q9UMN6|KMT2B_HUMAN Histone-lysine N-methyltransferase 2B OS=Homo sapiens OX=9606 GN=KMT2B PE=1 SV=1	1	6	6	6	3.5	293.51	2715	111.85	2.8	2.8	1.4	2.3	3.1	3.1	0	0	0	0	0	0	0	351;844;857;861;1032;1035;2083;2348
Q9UM47	Q9UM47	Neurogenic locus notch homolog protein 3;Notch 3 extracellular truncation;Notch 3 intracellular domain	NOTCH3	sp|Q9UM47|NOTC3_HUMAN Neurogenic locus notch homolog protein 3 OS=Homo sapiens OX=9606 GN=NOTCH3 PE=1 SV=2	1	1	1	1	1	243.63	2321	3.2285	0	1	1	0	0	0	0	0	0	0	0	0	0	2032
Q9ULR3	Q9ULR3	Protein phosphatase 1H	PPM1H	sp|Q9ULR3|PPM1H_HUMAN Protein phosphatase 1H OS=Homo sapiens OX=9606 GN=PPM1H PE=1 SV=2	1	4	4	4	5.3	56.447	514	41.721	2.3	0	0	5.1	5.3	5.1	0	0	0	0	0	0	0	113;118;123;124
Q9ULM3;Q9H8R0	Q9ULM3	YEATS domain-containing protein 2	YEATS2	sp|Q9ULM3|YETS2_HUMAN YEATS domain-containing protein 2 OS=Homo sapiens OX=9606 GN=YEATS2 PE=1 SV=2	2	5	5	5	4.9	150.78	1422	21.339	2.7	2.4	3.7	3.6	2.7	4.1	0	0	0	0	0	0	0	118;447;463;465;516;517;519;627
Q9ULL5	Q9ULL5	Proline-rich protein 12	PRR12	sp|Q9ULL5|PRR12_HUMAN Proline-rich protein 12 OS=Homo sapiens OX=9606 GN=PRR12 PE=1 SV=3	1	10	10	10	8.8	211.04	2036	129.89	6.1	5.7	5.5	4.5	5.7	5.7	0	0	0	0	0	0	0	332;574;651;865;917;1135;1308;1379;1381;1382;1561;1568;1705
Q9ULK5;A8K4L6;A0A024R0E3;Q8TAA9	Q9ULK5;A8K4L6;A0A024R0E3;Q8TAA9	Vang-like protein 2;Vang-like protein 1	VANGL2;VANGL1	sp|Q9ULK5|VANG2_HUMAN Vang-like protein 2 OS=Homo sapiens OX=9606 GN=VANGL2 PE=1 SV=2;tr|A8K4L6|A8K4L6_HUMAN Vang-like protein OS=Homo sapiens OX=9606 PE=2 SV=1;tr|A0A024R0E3|A0A024R0E3_HUMAN Vang-like protein OS=Homo sapiens OX=9606 GN=VANGL1 PE=3 SV=1;sp	4	2	2	2	4.8	59.714	521	40.61	3.5	0	0	1.3	0	0	10115000	0	0	0	0	0	0	517;520
Q9ULJ3;Q5H9S0;B4DTN6	Q9ULJ3;Q5H9S0;B4DTN6	Zinc finger and BTB domain-containing protein 21	ZBTB21;DKFZp781N1974	sp|Q9ULJ3|ZBT21_HUMAN Zinc finger and BTB domain-containing protein 21 OS=Homo sapiens OX=9606 GN=ZBTB21 PE=1 SV=2;tr|Q5H9S0|Q5H9S0_HUMAN Uncharacterized protein DKFZp781N1974 OS=Homo sapiens OX=9606 GN=DKFZp781N1974 PE=2 SV=1;tr|B4DTN6|B4DTN6_HUMAN cDNA F	3	4	4	4	5.1	118.87	1066	9.3591	2.1	3.9	0.9	0.9	0.9	2.1	0	0	0	0	0	0	0	411;422;425;714;1003
Q9ULI0;B3KWS5;H7BYF1;Q8IWJ3;C9JG15	Q9ULI0;B3KWS5;H7BYF1	ATPase family AAA domain-containing protein 2B	ATAD2B	sp|Q9ULI0|ATD2B_HUMAN ATPase family AAA domain-containing protein 2B OS=Homo sapiens OX=9606 GN=ATAD2B PE=1 SV=3;tr|B3KWS5|B3KWS5_HUMAN cDNA FLJ43730 fis, clone TESTI1000390 OS=Homo sapiens OX=9606 PE=2 SV=1;tr|H7BYF1|H7BYF1_HUMAN ATPase family AAA domain-	5	3	3	3	2.3	164.91	1458	6.6947	0	0.7	0.7	2.3	2.3	2.3	0	0	0	0	0	0	0	318;1347
Q9ULH0;B4DI12;B4DG84;A0A076N408;A0A076NBC8;Q7Z322;A0A076N8A7;B4DGY1;H0Y8E4;B4DK94;E9PH70;A0A1W2PPB7	Q9ULH0;B4DI12;B4DG84;A0A076N408;A0A076NBC8;Q7Z322;A0A076N8A7	Kinase D-interacting substrate of 220 kDa	KIDINS220;DKFZp686H14204	sp|Q9ULH0|KDIS_HUMAN Kinase D-interacting substrate of 220 kDa OS=Homo sapiens OX=9606 GN=KIDINS220 PE=1 SV=3;tr|B4DI12|B4DI12_HUMAN cDNA FLJ56014, highly similar to Homo sapiens kinase D-interacting substance of 220 kDa (KIDINS220), mRNA OS=Homo sapiens O	12	4	4	4	2.3	196.54	1771	43.226	1.9	1.7	1.7	2.3	2.3	1.9	0	0	0	0	0	0	0	1521;1526;1528;1555
Q9ULD9;D3DSZ2;Q9UFL4;B3KPE6;A0A0C4DGB8	Q9ULD9;D3DSZ2	Zinc finger protein 608	ZNF608	sp|Q9ULD9|ZN608_HUMAN Zinc finger protein 608 OS=Homo sapiens OX=9606 GN=ZNF608 PE=1 SV=4;tr|D3DSZ2|D3DSZ2_HUMAN Zinc finger protein 608, isoform CRA_b OS=Homo sapiens OX=9606 GN=ZNF608 PE=4 SV=1	5	6	6	6	4.3	162.21	1512	61.848	4.3	3.7	3	3.1	3	3.6	0	0	0	0	0	0	0	481;627;636;782;963;964;1430;1453
Q9UKN8	Q9UKN8	General transcription factor 3C polypeptide 4	GTF3C4	sp|Q9UKN8|TF3C4_HUMAN General transcription factor 3C polypeptide 4 OS=Homo sapiens OX=9606 GN=GTF3C4 PE=1 SV=2	1	2	2	2	4.7	91.981	822	45.894	2.9	4.7	0	2.9	2.9	2.9	0	0	0	0	0	0	0	604;611
Q9UKM0;A0A286YFD6;D6W4Z6;P31350	Q9UKM0;A0A286YFD6;D6W4Z6;P31350	Ribonucleoside-diphosphate reductase subunit M2	RR2M;hCG_23833;RRM2	tr|Q9UKM0|Q9UKM0_HUMAN Ribonucleotide reductase M2 subunit (Fragment) OS=Homo sapiens OX=9606 GN=RR2M PE=4 SV=1;tr|A0A286YFD6|A0A286YFD6_HUMAN Uncharacterized protein OS=Homo sapiens OX=9606 PE=4 SV=1;tr|D6W4Z6|D6W4Z6_HUMAN HCG23833, isoform CRA_b OS=Homo	4	1	1	1	54.5	3.6162	33	168.52	54.5	54.5	54.5	54.5	54.5	54.5	0	0	0	0	0	0	0	20
Q9UKL0	Q9UKL0	REST corepressor 1	RCOR1	sp|Q9UKL0|RCOR1_HUMAN REST corepressor 1 OS=Homo sapiens OX=9606 GN=RCOR1 PE=1 SV=2	1	2	2	2	6.8	53.327	485	64.545	5.4	6.8	5.4	6.8	6.8	6.8	0	0	0	0	0	0	0	260
Q9UKJ3;REV__Q6N014;REV__Q6M1B8;REV__A0A087WYW3;REV__P30414;REV__A0A024R2N6	Q9UKJ3	G patch domain-containing protein 8	GPATCH8	sp|Q9UKJ3|GPTC8_HUMAN G patch domain-containing protein 8 OS=Homo sapiens OX=9606 GN=GPATCH8 PE=1 SV=2	6	10	9	9	7.5	164.2	1502	44.692	5.3	3.9	5.3	5.7	5.6	5.3	0	0	0	0	0	0	0	438;439;738;740;758;978;1009;1014;1035;1081;1107
Q9UKE5	Q9UKE5	TRAF2 and NCK-interacting protein kinase	TNIK	sp|Q9UKE5|TNIK_HUMAN TRAF2 and NCK-interacting protein kinase OS=Homo sapiens OX=9606 GN=TNIK PE=1 SV=1	1	4	4	4	3.1	154.94	1360	50.811	0.7	0	0	2.8	2.8	1.7	0	0	0	0	0	0	0	640;678;680;764;766;769
Q9UKA4	Q9UKA4	A-kinase anchor protein 11	AKAP11	sp|Q9UKA4|AKA11_HUMAN A-kinase anchor protein 11 OS=Homo sapiens OX=9606 GN=AKAP11 PE=1 SV=1	1	1	1	1	0.8	210.51	1901	2.8678	0.8	0.8	0.8	0.8	0.8	0.8	0	0	0	0	0	0	0	1242
Q9UK76;J3KSH8;J3KT51	Q9UK76;J3KSH8;J3KT51	Hematological and neurological expressed 1 protein;Hematological and neurological expressed 1 protein, N-terminally processed	HN1	sp|Q9UK76|JUPI1_HUMAN Jupiter microtubule associated homolog 1 OS=Homo sapiens OX=9606 GN=JPT1 PE=1 SV=3;tr|J3KSH8|J3KSH8_HUMAN Jupiter microtubule-associated homolog 1 (Fragment) OS=Homo sapiens OX=9606 GN=JPT1 PE=1 SV=8;tr|J3KT51|J3KT51_HUMAN Jupiter mic	3	3	3	3	37	16.014	154	261.42	37	37	37	37	37	9.7	0	0	0	0	0	0	0	87;88;131
Q9UK58	Q9UK58	Cyclin-L1	CCNL1	sp|Q9UK58|CCNL1_HUMAN Cyclin-L1 OS=Homo sapiens OX=9606 GN=CCNL1 PE=1 SV=1	1	6	6	6	11	59.633	526	187.52	10.5	11	11	7.2	7.2	8.6	0	0	0	0	0	0	0	330;335;341;342;352;355;374;445
Q9UJU5	Q9UJU5	Forkhead box protein D3	FOXD3	sp|Q9UJU5|FOXD3_HUMAN Forkhead box protein D3 OS=Homo sapiens OX=9606 GN=FOXD3 PE=1 SV=1	1	1	1	1	3.3	47.63	478	11.828	0	0	0	3.3	3.3	3.3	0	0	0	0	0	0	0	46
Q9UJQ4;Q6Y8G5	Q9UJQ4	Sal-like protein 4	SALL4	sp|Q9UJQ4|SALL4_HUMAN Sal-like protein 4 OS=Homo sapiens OX=9606 GN=SALL4 PE=1 SV=1	2	8	8	8	15.6	112.23	1053	323.31	14	10.5	9.7	8.1	8.1	10.5	0	0	0	0	0	0	0	125;126;512;515;520;541;579;580;776;782;789;793;800;802;849;850;852
Q9UJJ2;Q8ND82	Q9UJJ2;Q8ND82	Zinc finger protein 280C	ZNF280C	tr|Q9UJJ2|Q9UJJ2_HUMAN Zinc finger protein 280C (Fragment) OS=Homo sapiens OX=9606 GN=ZNF280C PE=1 SV=1;sp|Q8ND82|Z280C_HUMAN Zinc finger protein 280C OS=Homo sapiens OX=9606 GN=ZNF280C PE=1 SV=1	2	1	1	1	2.6	68.835	610	2.8236	2.6	0	0	0	0	2.6	0	0	0	0	0	0	0	227
Q9UJC3	Q9UJC3	Protein Hook homolog 1	HOOK1	sp|Q9UJC3|HOOK1_HUMAN Protein Hook homolog 1 OS=Homo sapiens OX=9606 GN=HOOK1 PE=1 SV=2	1	1	1	1	2.5	84.647	728	9.5395	2.5	0	0	2.5	0	2.5	39999000	2764000	0	0	6291600	0	4542800
Q9UIG0	Q9UIG0	Tyrosine-protein kinase BAZ1B	BAZ1B	sp|Q9UIG0|BAZ1B_HUMAN Tyrosine-protein kinase BAZ1B OS=Homo sapiens OX=9606 GN=BAZ1B PE=1 SV=2	1	10	10	10	6.5	170.9	1483	154.97	5.5	5.7	4.9	5.5	5.5	5.5	0	0	0	0	0	0	0	158;160;161;166;167;312;329;330;349;945;947;1342;1468
Q9UHR4	Q9UHR4	Brain-specific angiogenesis inhibitor 1-associated protein 2-like protein 1	BAIAP2L1	sp|Q9UHR4|BI2L1_HUMAN Brain-specific angiogenesis inhibitor 1-associated protein 2-like protein 1 OS=Homo sapiens OX=9606 GN=BAIAP2L1 PE=1 SV=2	1	2	2	2	6.7	56.882	511	39.937	6.7	2.9	2.9	6.7	6.7	6.7	174810000	14781000	11947000	13493000	11583000	13940000	18305000	255;257;261
Q9UHK0	Q9UHK0	Nuclear fragile X mental retardation-interacting protein 1	NUFIP1	sp|Q9UHK0|NUFP1_HUMAN Nuclear fragile X mental retardation-interacting protein 1 OS=Homo sapiens OX=9606 GN=NUFIP1 PE=1 SV=2	1	1	1	1	7.1	56.299	495	4.8481	0	0	0	7.1	7.1	7.1	0	0	0	0	0	0	0	338;340;342
Q9UHB7;Q8TAX5	Q9UHB7	AF4/FMR2 family member 4	AFF4	sp|Q9UHB7|AFF4_HUMAN AF4/FMR2 family member 4 OS=Homo sapiens OX=9606 GN=AFF4 PE=1 SV=1	2	8	8	8	8.6	127.46	1163	12.822	1.9	2.5	2.7	5.5	5.5	4.7	0	0	0	0	0	0	0	178;179;180;212;490;491;549;619;620;836
Q9UHA4	Q9UHA4	Ragulator complex protein LAMTOR3	LAMTOR3	sp|Q9UHA4|LTOR3_HUMAN Ragulator complex protein LAMTOR3 OS=Homo sapiens OX=9606 GN=LAMTOR3 PE=1 SV=1	1	1	1	1	22.6	13.623	124	70.487	22.6	22.6	22.6	22.6	22.6	0	136500000	15278000	25964000	15097000	10376000	11641000	0
Q9UH51;A0A024R7D5;J3KMZ9;H0YMD1;P01130	Q9UH51;A0A024R7D5;J3KMZ9;H0YMD1;P01130	Low-density lipoprotein receptor	LDLR	tr|Q9UH51|Q9UH51_HUMAN Low density lipoprotein receptor (Fragment) OS=Homo sapiens OX=9606 GN=LDLR PE=4 SV=1;tr|A0A024R7D5|A0A024R7D5_HUMAN Low density lipoprotein receptor (Familial hypercholesterolemia), isoform CRA_b OS=Homo sapiens OX=9606 GN=LDLR PE=4	5	2	2	2	3.6	92.914	837	19.53	3.6	0	3.6	3.6	3.6	3.6	362030000	83821000	0	27264000	39653000	15574000	19032000
Q9UG54;B4DRH8;Q5U0D0;Q5U0C9;O43318	Q9UG54;B4DRH8;Q5U0D0;Q5U0C9;O43318	Mitogen-activated protein kinase kinase kinase 7	DKFZp586F0420;MAP3K7	tr|Q9UG54|Q9UG54_HUMAN Mitogen-activated protein kinase kinase kinase 7 OS=Homo sapiens OX=9606 GN=MAP3K7 PE=1 SV=1;tr|B4DRH8|B4DRH8_HUMAN cDNA FLJ55358, highly similar to Mitogen-activated protein kinase kinase kinase7 OS=Homo sapiens OX=9606 PE=2 SV=1;tr	5	1	1	1	6.9	28.87	260	32.315	0	6.9	6.9	0	0	0	0	0	0	0	0	0	0	93
Q9UFA5;Q9Y295	Q9UFA5;Q9Y295	Developmentally-regulated GTP-binding protein 1	DKFZp434N1827;DRG1	tr|Q9UFA5|Q9UFA5_HUMAN Uncharacterized protein DKFZp434N1827 (Fragment) OS=Homo sapiens OX=9606 GN=DKFZp434N1827 PE=2 SV=1;sp|Q9Y295|DRG1_HUMAN Developmentally-regulated GTP-binding protein 1 OS=Homo sapiens OX=9606 GN=DRG1 PE=1 SV=1	2	1	1	1	10.7	17.52	150	26.577	10.7	10.7	0	10.7	10.7	0	32564000	2284200	0	0	5354600	5141800	0
Q9UF73;B3KMD4;V9GZ50;A0A140VKH3;Q9ULX6	Q9UF73;B3KMD4;V9GZ50;A0A140VKH3;Q9ULX6	A-kinase anchor protein 8-like	DKFZp434L0650;AKAP8L	tr|Q9UF73|Q9UF73_HUMAN Uncharacterized protein DKFZp434L0650 (Fragment) OS=Homo sapiens OX=9606 GN=DKFZp434L0650 PE=2 SV=2;tr|B3KMD4|B3KMD4_HUMAN A kinase (PRKA) anchor protein 8-like, isoform CRA_d OS=Homo sapiens OX=9606 GN=AKAP8L PE=2 SV=1;tr|V9GZ50|V9G	5	1	1	1	12.2	10.59	98	48.224	12.2	0	0	12.2	12.2	12.2	0	0	0	0	0	0	0	53
Q9UEL4;Q5U0H8;A8K5D4;O95297	Q9UEL4;Q5U0H8;A8K5D4;O95297	Myelin protein zero-like protein 1	MPZL1	tr|Q9UEL4|Q9UEL4_HUMAN Uncharacterized protein (Fragment) OS=Homo sapiens OX=9606 PE=2 SV=1;tr|Q5U0H8|Q5U0H8_HUMAN Myelin protein zero-like 1 OS=Homo sapiens OX=9606 PE=2 SV=1;tr|A8K5D4|A8K5D4_HUMAN Myelin protein zero-like 1, isoform CRA_b OS=Homo sapiens	4	3	3	3	14.8	26.551	243	68.717	6.2	6.2	10.7	10.7	10.7	10.7	0	0	0	0	0	0	0	184;193;195;237
Q9UEG4	Q9UEG4	Zinc finger protein 629	ZNF629	sp|Q9UEG4|ZN629_HUMAN Zinc finger protein 629 OS=Homo sapiens OX=9606 GN=ZNF629 PE=1 SV=2	1	1	1	1	1.2	96.619	869	1.5678	0	0	0	1.2	1.2	1.2	0	0	0	0	0	0	0	745
Q9UBC3;A0A2Z2CIT2;Q59H79;B3KM53;Q2PJS8;Q8WVA9;Q6PJ37	Q9UBC3;A0A2Z2CIT2;Q59H79;B3KM53	DNA (cytosine-5)-methyltransferase 3B	DNMT3B	sp|Q9UBC3|DNM3B_HUMAN DNA (cytosine-5)-methyltransferase 3B OS=Homo sapiens OX=9606 GN=DNMT3B PE=1 SV=1;tr|A0A2Z2CIT2|A0A2Z2CIT2_HUMAN DNA cytosine-5--methyltransferase 3 beta transcript variant 9 OS=Homo sapiens OX=9606 GN=DNMT3B PE=2 SV=1;tr|Q59H79|Q59H7	7	22	22	17	26.1	95.75	853	323.31	18.2	20.9	16.5	15.5	21.6	16.2	13952000000	1283200000	1101000000	1696200000	535200000	634910000	787630000	62;82;96;98;100;136;195;202;209;383;387;389;390
Q9P2Q2	Q9P2Q2	FERM domain-containing protein 4A	FRMD4A	sp|Q9P2Q2|FRM4A_HUMAN FERM domain-containing protein 4A OS=Homo sapiens OX=9606 GN=FRMD4A PE=1 SV=3	1	2	2	2	1.9	115.46	1039	1.3844	1.2	1.2	0	1.9	1.9	1.2	0	0	0	0	0	0	0	694
Q9P2J8	Q9P2J8	Zinc finger protein 624	ZNF624	sp|Q9P2J8|ZN624_HUMAN Zinc finger protein 624 OS=Homo sapiens OX=9606 GN=ZNF624 PE=1 SV=3	1	1	1	1	2.2	99.928	865	1.0971	0	0	0	2.2	0	0	0	0	0	0	0	0	0	847;848
Q9P2F8;A7E2F9	Q9P2F8;A7E2F9	Signal-induced proliferation-associated 1-like protein 2	SIPA1L2	sp|Q9P2F8|SI1L2_HUMAN Signal-induced proliferation-associated 1-like protein 2 OS=Homo sapiens OX=9606 GN=SIPA1L2 PE=1 SV=2;tr|A7E2F9|A7E2F9_HUMAN SIPA1L2 protein OS=Homo sapiens OX=9606 GN=SIPA1L2 PE=2 SV=1	2	4	4	4	3	190.44	1722	21.083	1.2	0.6	0.6	1.3	1.2	0.6	0	0	0	0	0	0	0	194;1488;1652
Q9P2D1;A0A024R7V7;B4DIS0;Q6ZWF9	Q9P2D1;A0A024R7V7;B4DIS0	Chromodomain-helicase-DNA-binding protein 7	CHD7	sp|Q9P2D1|CHD7_HUMAN Chromodomain-helicase-DNA-binding protein 7 OS=Homo sapiens OX=9606 GN=CHD7 PE=1 SV=3;tr|A0A024R7V7|A0A024R7V7_HUMAN Chromodomain helicase DNA binding protein 7, isoform CRA_a OS=Homo sapiens OX=9606 GN=CHD7 PE=4 SV=1;tr|B4DIS0|B4DIS0_	4	9	9	9	6.2	335.92	2997	133.63	1.9	2.1	2.3	4.4	2.3	2.3	0	0	0	0	0	0	0	557;637;1857;1860;1874;2251;2533;2559;2956;2983
Q9P265;Q7Z3H2	Q9P265;Q7Z3H2	Disco-interacting protein 2 homolog B	DIP2B;DKFZp686M1483	sp|Q9P265|DIP2B_HUMAN Disco-interacting protein 2 homolog B OS=Homo sapiens OX=9606 GN=DIP2B PE=1 SV=3;tr|Q7Z3H2|Q7Z3H2_HUMAN Uncharacterized protein DKFZp686M1483 (Fragment) OS=Homo sapiens OX=9606 GN=DKFZp686M1483 PE=2 SV=1	2	2	2	2	1.9	171.49	1576	7.1837	0	0.9	0.9	1	1	0	0	0	0	0	0	0	0	100;200;203
Q9P206	Q9P206	Uncharacterized protein KIAA1522	KIAA1522	sp|Q9P206|K1522_HUMAN Uncharacterized protein KIAA1522 OS=Homo sapiens OX=9606 GN=KIAA1522 PE=1 SV=2	1	4	4	4	5.6	107.09	1035	19.96	5.6	5.6	5.6	5.6	5.6	5.6	0	0	0	0	0	0	0	342;545;669;673;929
Q9P0B6	Q9P0B6	Coiled-coil domain-containing protein 167	CCDC167	sp|Q9P0B6|CC167_HUMAN Coiled-coil domain-containing protein 167 OS=Homo sapiens OX=9606 GN=CCDC167 PE=1 SV=2	1	1	1	1	7.2	11.459	97	-2	7.2	7.2	7.2	0	0	0	0	0	0	0	0	0	0	42
Q9NZI8;D3DTW3	Q9NZI8;D3DTW3	Insulin-like growth factor 2 mRNA-binding protein 1	IGF2BP1	sp|Q9NZI8|IF2B1_HUMAN Insulin-like growth factor 2 mRNA-binding protein 1 OS=Homo sapiens OX=9606 GN=IGF2BP1 PE=1 SV=2;tr|D3DTW3|D3DTW3_HUMAN Insulin-like growth factor 2 mRNA binding protein 1 deltaN CRDBP OS=Homo sapiens OX=9606 GN=IGF2BP1 PE=2 SV=1	2	10	10	9	16.8	63.48	577	44.901	4.3	7.6	4.3	4.3	12.7	4.3	2171300000	119500000	158630000	100890000	115520000	186970000	148410000	73;181;438
Q9NZ63	Q9NZ63	Uncharacterized protein C9orf78	C9orf78	sp|Q9NZ63|TLS1_HUMAN Telomere length and silencing protein 1 homolog OS=Homo sapiens OX=9606 GN=C9orf78 PE=1 SV=1	1	3	3	3	11.8	33.688	289	105.09	11.4	11.4	5.5	5.5	5.5	5.5	0	0	0	0	0	0	0	15;17;261
Q9NZ56	Q9NZ56	Formin-2	FMN2	sp|Q9NZ56|FMN2_HUMAN Formin-2 OS=Homo sapiens OX=9606 GN=FMN2 PE=1 SV=4	1	1	1	1	1.1	180.1	1722	18.398	1.1	0	0	0	0	0	0	0	0	0	0	0	0	345
Q9NYV4;J3QSD7;REV__E5RHK7;REV__E5RJQ2;REV__E5RG80;H0YLT2;REV__B4DWJ1;REV__A0A024R9H6;REV__I6L996;REV__E9PEI4;REV__Q8N9D7;REV__H0YB16;REV__B4DH13;REV__H0YBZ1;REV__Q59GN8;REV__Q59GM6;REV__H0YBP1;REV__A0A059VC25;REV__Q05397;REV__Q658W2;REV__E7ESA6	Q9NYV4;J3QSD7	Cyclin-dependent kinase 12	CDK12	sp|Q9NYV4|CDK12_HUMAN Cyclin-dependent kinase 12 OS=Homo sapiens OX=9606 GN=CDK12 PE=1 SV=2;tr|J3QSD7|J3QSD7_HUMAN Cyclin-dependent kinase 12 (Fragment) OS=Homo sapiens OX=9606 GN=CDK12 PE=1 SV=1	21	28	28	26	19.4	164.15	1490	257.63	9.2	12.9	14.8	13.5	14.4	15.8	90441000	0	8777500	22042000	0	9712500	12169000	249;265;274;276;279;291;293;301;303;325;332;333;334;338;341;343;345;357;359;382;383;385;420;423;514;681;685;692;893;1082;1083;1244
Q9NYF3;D6RHW3	Q9NYF3	Protein FAM53C	FAM53C	sp|Q9NYF3|FA53C_HUMAN Protein FAM53C OS=Homo sapiens OX=9606 GN=FAM53C PE=1 SV=1	2	3	3	3	8.9	43.091	392	4.3601	3.6	6.4	6.4	2.6	6.1	3.6	0	0	0	0	0	0	0	122;232;234;273
Q9NY61	Q9NY61	Protein AATF	AATF	sp|Q9NY61|AATF_HUMAN Protein AATF OS=Homo sapiens OX=9606 GN=AATF PE=1 SV=1	1	3	3	3	8.2	63.132	560	28.524	8	8	8.2	8	8	8	0	0	0	0	0	0	0	203;310;316;320;321
Q9NY27;H7C559;C9IZ04	Q9NY27;H7C559;C9IZ04	Serine/threonine-protein phosphatase 4 regulatory subunit 2	PPP4R2	sp|Q9NY27|PP4R2_HUMAN Serine/threonine-protein phosphatase 4 regulatory subunit 2 OS=Homo sapiens OX=9606 GN=PPP4R2 PE=1 SV=3;tr|H7C559|H7C559_HUMAN Serine/threonine-protein phosphatase 4 regulatory subunit 2 (Fragment) OS=Homo sapiens OX=9606 GN=PPP4R2 PE	3	2	2	2	9.8	46.898	417	323.31	4.6	4.6	4.6	9.8	4.6	4.6	19538000	0	0	0	11631000	0	0	224;226
Q9NXX6	Q9NXX6	Non-structural maintenance of chromosomes element 4 homolog A	NSMCE4A	sp|Q9NXX6|NSE4A_HUMAN Non-structural maintenance of chromosomes element 4 homolog A OS=Homo sapiens OX=9606 GN=NSMCE4A PE=1 SV=2	1	2	2	1	2.1	44.301	385	1.1097	2.1	0	0	2.1	2.1	2.1	0	0	0	0	0	0	0	30;32
Q9NXR2;Q75N11;H0Y7Q2;Q5JPD9;B4DS55;D6W5Q7;A7MD03;Q96JG6	Q9NXR2;Q75N11;H0Y7Q2;Q5JPD9;B4DS55;D6W5Q7;A7MD03;Q96JG6	Coiled-coil domain-containing protein 132	FLJ20097;CCDC132;DKFZp313I2429	tr|Q9NXR2|Q9NXR2_HUMAN cDNA FLJ20097 fis, clone COL04387 OS=Homo sapiens OX=9606 PE=2 SV=1;tr|Q75N11|Q75N11_HUMAN Uncharacterized protein FLJ20097 OS=Homo sapiens OX=9606 GN=FLJ20097 PE=4 SV=1;tr|H0Y7Q2|H0Y7Q2_HUMAN Syndetin (Fragment) OS=Homo sapiens OX=9	8	2	2	2	7.7	47.463	413	2.755	0	4.4	4.4	0	0	3.4	0	0	0	0	0	0	0	227;229;290
Q9NXL2	Q9NXL2	Rho guanine nucleotide exchange factor 38	ARHGEF38	sp|Q9NXL2|ARH38_HUMAN Rho guanine nucleotide exchange factor 38 OS=Homo sapiens OX=9606 GN=ARHGEF38 PE=2 SV=2	1	1	1	1	0.9	89.077	777	-2	0	0	0	0.9	0.9	0	0	0	0	0	0	0	0	553
Q9NX20	Q9NX20	39S ribosomal protein L16, mitochondrial	MRPL16	sp|Q9NX20|RM16_HUMAN 39S ribosomal protein L16, mitochondrial OS=Homo sapiens OX=9606 GN=MRPL16 PE=1 SV=1	1	1	1	1	4	28.449	251	12.557	4	0	0	4	4	4	22156000	2760600	0	0	2808600	2853800	2388100
Q9NWK9	Q9NWK9	Box C/D snoRNA protein 1	ZNHIT6	sp|Q9NWK9|BCD1_HUMAN Box C/D snoRNA protein 1 OS=Homo sapiens OX=9606 GN=ZNHIT6 PE=1 SV=1	1	1	1	1	4.3	53.918	470	2.4919	0	0	0	4.3	0	0	0	0	0	0	0	0	0	25
Q9NWD6;Q9NW45;B3KXX7;H0Y4Z8;Q3YEC7;G3V154;B3KSV0;F2Z2T0	Q9NWD6;Q9NW45;B3KXX7;H0Y4Z8;Q3YEC7	Rab-like protein 6	RABL6	tr|Q9NWD6|Q9NWD6_HUMAN cDNA FLJ10101 fis, clone HEMBA1002475, weakly similar to SKIN SECRETORY PROTEIN XP2 (Fragment) OS=Homo sapiens OX=9606 PE=2 SV=1;tr|Q9NW45|Q9NW45_HUMAN cDNA FLJ10322 fis, clone NT2RM2000522, weakly similar to SKIN SECRETORY PROTEIN X	8	4	4	4	9.6	57.898	539	39.459	5.4	5.4	5.2	7.8	7.8	5.4	0	0	0	0	0	0	0	287;481;484;526
Q9NW35;Q53H80	Q9NW35;Q53H80	Akirin-2	AKIRIN2	tr|Q9NW35|Q9NW35_HUMAN cDNA FLJ10342 fis, clone NT2RM2000837 (Fragment) OS=Homo sapiens OX=9606 PE=2 SV=1;sp|Q53H80|AKIR2_HUMAN Akirin-2 OS=Homo sapiens OX=9606 GN=AKIRIN2 PE=1 SV=2	2	1	1	1	10.4	14.26	135	2.8261	0	10.4	0	0	0	0	0	0	0	0	0	0	0	21
Q9NW22;H0YH12;Q9NVM9	Q9NW22;H0YH12;Q9NVM9	Protein asunder homolog	ASUN	tr|Q9NW22|Q9NW22_HUMAN cDNA FLJ10360 fis, clone NT2RM2001247 OS=Homo sapiens OX=9606 PE=2 SV=1;tr|H0YH12|H0YH12_HUMAN Integrator complex subunit 13 (Fragment) OS=Homo sapiens OX=9606 GN=INTS13 PE=1 SV=1;sp|Q9NVM9|INT13_HUMAN Integrator complex subunit 13 O	3	1	1	1	7.8	33.873	294	25.104	7.8	7.8	7.8	7.8	0	7.8	0	0	0	0	0	0	0	214
Q9NVW2	Q9NVW2	E3 ubiquitin-protein ligase RLIM	RLIM	sp|Q9NVW2|RNF12_HUMAN E3 ubiquitin-protein ligase RLIM OS=Homo sapiens OX=9606 GN=RLIM PE=1 SV=3	1	2	2	2	4	68.548	624	27.28	2.1	0	1.9	4	4	4	53456000	0	0	5633100	10795000	7393100	15321000	228
Q9NVV4	Q9NVV4	Poly(A) RNA polymerase, mitochondrial	MTPAP	sp|Q9NVV4|PAPD1_HUMAN Poly(A) RNA polymerase, mitochondrial OS=Homo sapiens OX=9606 GN=MTPAP PE=1 SV=1	1	1	1	1	2.9	66.171	582	13.537	0	2.9	2.9	0	2.9	2.9	103110000	0	9807500	5386900	0	9813700	7527000
Q9NVF8;B4DWC4;Q6FIC5;Q9Y696	Q9NVF8;B4DWC4;Q6FIC5;Q9Y696	Chloride intracellular channel protein;Chloride intracellular channel protein 4	CLIC4	tr|Q9NVF8|Q9NVF8_HUMAN cDNA FLJ10762 fis, clone NT2RP4000008, moderately similar to CHLORINE CHANNEL PROTEIN P64 OS=Homo sapiens OX=9606 PE=2 SV=1;tr|B4DWC4|B4DWC4_HUMAN Chloride intracellular channel protein OS=Homo sapiens OX=9606 PE=2 SV=1;tr|Q6FIC5|Q6F	4	1	1	1	5.8	23.394	208	1.8999	0	0	0	0	5.8	0	45345000	0	0	0	0	16133000	0
Q9NVD7;J3KNQ4	Q9NVD7	Alpha-parvin	PARVA	sp|Q9NVD7|PARVA_HUMAN Alpha-parvin OS=Homo sapiens OX=9606 GN=PARVA PE=1 SV=1	2	4	4	4	4.6	42.243	372	10.499	4.6	3	3	4.6	3.2	4.6	0	0	0	0	0	0	0	3;4;8;10;14
Q9NVB0	Q9NVB0			tr|Q9NVB0|Q9NVB0_HUMAN cDNA FLJ10835 fis, clone NT2RP4001210 OS=Homo sapiens OX=9606 PE=2 SV=1	1	5	5	1	37.3	27.669	244	47.03	25.8	6.1	6.1	30.7	30.7	30.7	0	0	0	0	0	0	0	24;27;29;42;72;74;134
Q9NV56	Q9NV56	MRG/MORF4L-binding protein	MRGBP	sp|Q9NV56|MRGBP_HUMAN MRG/MORF4L-binding protein OS=Homo sapiens OX=9606 GN=MRGBP PE=1 SV=1	1	1	1	1	7.4	22.417	204	47.666	7.4	0	0	7.4	7.4	7.4	0	0	0	0	0	0	0	194;195
Q9NUQ3	Q9NUQ3	Gamma-taxilin	TXLNG	sp|Q9NUQ3|TXLNG_HUMAN Gamma-taxilin OS=Homo sapiens OX=9606 GN=TXLNG PE=1 SV=2	1	3	3	3	8.7	60.585	528	15.563	2.5	2.7	2.5	8.7	8.7	6.2	196030000	0	16146000	0	22656000	38391000	37954000	97;102;517;518;520
Q9NUP3;B3KND4;Q9H9B7;A0A140VK12;Q9UBF2	Q9NUP3;B3KND4;Q9H9B7;A0A140VK12;Q9UBF2	Coatomer subunit gamma;Coatomer subunit gamma-2	COPG2	tr|Q9NUP3|Q9NUP3_HUMAN cDNA FLJ11224 fis, clone PLACE1008273, moderately similar to COATOMER GAMMA SUBUNIT OS=Homo sapiens OX=9606 PE=2 SV=1;tr|B3KND4|B3KND4_HUMAN Coatomer subunit gamma OS=Homo sapiens OX=9606 PE=2 SV=1;tr|Q9H9B7|Q9H9B7_HUMAN Coatomer sub	5	1	1	1	4.3	54.024	483	80.211	0	4.3	4.3	4.3	0	0	65935000	0	12817000	11443000	3940700	0	0
Q9NUK2;A0A024R9R7;Q9ULG1	Q9NUK2;A0A024R9R7;Q9ULG1	DNA helicase INO80	INOC1;INO80	tr|Q9NUK2|Q9NUK2_HUMAN cDNA FLJ11314 fis, clone PLACE1010134, weakly similar to TRANSCRIPTION REGULATORY PROTEIN SNF2 OS=Homo sapiens OX=9606 PE=2 SV=1;tr|A0A024R9R7|A0A024R9R7_HUMAN INO80 complex homolog 1 (S. cerevisiae), isoform CRA_b OS=Homo sapiens OX	3	1	1	1	4	37.028	350	-2	0	0	4	0	0	0	0	0	0	0	0	0	0	283
Q9NUE0	Q9NUE0	Palmitoyltransferase ZDHHC18	ZDHHC18	sp|Q9NUE0|ZDH18_HUMAN Palmitoyltransferase ZDHHC18 OS=Homo sapiens OX=9606 GN=ZDHHC18 PE=1 SV=2	1	1	1	1	5.4	42.03	388	2.3466	0	5.4	5.4	0	0	0	0	0	0	0	0	0	0	19
Q9NU22;Q6AI22;Q6PJJ1;Q6ZVV6;Q5T795	Q9NU22;Q6AI22	Midasin	MDN1;DKFZp686H16106	sp|Q9NU22|MDN1_HUMAN Midasin OS=Homo sapiens OX=9606 GN=MDN1 PE=1 SV=2;tr|Q6AI22|Q6AI22_HUMAN Uncharacterized protein DKFZp686H16106 (Fragment) OS=Homo sapiens OX=9606 GN=DKFZp686H16106 PE=2 SV=1	5	13	13	13	3.8	632.81	5596	323.31	2.4	2.4	2.1	2.3	2.3	2.3	1099100000	89931000	51118000	28405000	118630000	160380000	148460000	161;4534;4538;4889;4898;5015;5017;5096
Q9NTJ3;C9JWF0;C9IYK2;C9JJ64;Q6P169;C9JR83;Q6NSG3;Q58F29;E9PD53;B3KXX5;F8WCB7;B3KVJ5	Q9NTJ3;C9JWF0;C9IYK2;C9JJ64;Q6P169;C9JR83;Q6NSG3;Q58F29;E9PD53;B3KXX5;F8WCB7	Structural maintenance of chromosomes protein 4;Structural maintenance of chromosomes protein	SMC4	sp|Q9NTJ3|SMC4_HUMAN Structural maintenance of chromosomes protein 4 OS=Homo sapiens OX=9606 GN=SMC4 PE=1 SV=2;tr|C9JWF0|C9JWF0_HUMAN Structural maintenance of chromosomes protein 4 (Fragment) OS=Homo sapiens OX=9606 GN=SMC4 PE=1 SV=1;tr|C9IYK2|C9IYK2_HUMA	12	5	5	5	4.1	147.18	1288	248.66	1.4	3.4	3.4	3.4	3.4	3.4	2029000	0	0	0	0	0	0	22;27;28;41
Q9NTI5;A9IYQ1;B7Z5S1	Q9NTI5;A9IYQ1	Sister chromatid cohesion protein PDS5 homolog B	PDS5B	sp|Q9NTI5|PDS5B_HUMAN Sister chromatid cohesion protein PDS5 homolog B OS=Homo sapiens OX=9606 GN=PDS5B PE=1 SV=1;tr|A9IYQ1|A9IYQ1_HUMAN Sister chromatid cohesion protein PDS5 homolog B (Fragment) OS=Homo sapiens OX=9606 GN=PDS5B PE=1 SV=1	3	15	15	15	10.2	164.67	1447	323.31	8.9	7.4	5.7	5.7	8.6	9.6	86371000	15292000	0	0	0	8563000	17326000	1165;1166;1176;1177;1182;1187;1220;1257;1283;1358;1366;1367;1369;1370;1379;1381;1383;1385
Q9NTC6;B1AHE3;Q9UBB4	Q9NTC6;B1AHE3;Q9UBB4	Ataxin-10	DKFZp434I1726;ATXN10	tr|Q9NTC6|Q9NTC6_HUMAN Uncharacterized protein DKFZp434I1726 (Fragment) OS=Homo sapiens OX=9606 GN=DKFZp434I1726 PE=2 SV=1;tr|B1AHE3|B1AHE3_HUMAN Ataxin-10 OS=Homo sapiens OX=9606 GN=ATXN10 PE=1 SV=1;sp|Q9UBB4|ATX10_HUMAN Ataxin-10 OS=Homo sapiens OX=9606	3	1	1	1	17.4	9.6719	86	4.979	17.4	17.4	17.4	17.4	17.4	0	101070000	10005000	13931000	11176000	10303000	9742900	0
Q9NT87;D6RIG4;Q9HCL0	Q9NT87;D6RIG4;Q9HCL0	Protocadherin-18	DKFZp434B0923;PCDH18	tr|Q9NT87|Q9NT87_HUMAN Uncharacterized protein DKFZp434B0923 (Fragment) OS=Homo sapiens OX=9606 GN=DKFZp434B0923 PE=2 SV=1;tr|D6RIG4|D6RIG4_HUMAN Protocadherin-18 OS=Homo sapiens OX=9606 GN=PCDH18 PE=1 SV=1;sp|Q9HCL0|PCD18_HUMAN Protocadherin-18 OS=Homo sa	3	1	1	1	1.6	78.366	709	3.6787	1.6	0	0	1.6	1.6	1.6	0	0	0	0	0	0	0	352;356
Q9NSR4;A8K8E1;Q8TC07	Q9NSR4;A8K8E1;Q8TC07	TBC1 domain family member 15	DKFZp761D0223;TBC1D15	tr|Q9NSR4|Q9NSR4_HUMAN Uncharacterized protein DKFZp761D0223 (Fragment) OS=Homo sapiens OX=9606 GN=DKFZp761D0223 PE=2 SV=1;tr|A8K8E1|A8K8E1_HUMAN TBC1 domain family, member 15, isoform CRA_d OS=Homo sapiens OX=9606 GN=TBC1D15 PE=2 SV=1;sp|Q8TC07|TBC15_HUMA	3	1	1	1	6.2	27.603	242	1.4508	6.2	0	0	6.2	6.2	6.2	0	0	0	0	0	0	0	226
Q9NSM5;B4DM22;Q59EG8;Q13200;F8WBS8;C9JPC0	Q9NSM5;B4DM22;Q59EG8;Q13200;F8WBS8;C9JPC0	26S proteasome non-ATPase regulatory subunit 2	DKFZp564A2282;PSMD2	tr|Q9NSM5|Q9NSM5_HUMAN Uncharacterized protein DKFZp564A2282 (Fragment) OS=Homo sapiens OX=9606 GN=DKFZp564A2282 PE=2 SV=2;tr|B4DM22|B4DM22_HUMAN 26S proteasome non-ATPase regulatory subunit 2 OS=Homo sapiens OX=9606 PE=2 SV=1;tr|Q59EG8|Q59EG8_HUMAN Protea	6	4	4	4	7	70.189	632	47.591	5.9	4	4	4	5.1	4	45378000	0	0	0	0	24060000	0	16;361
Q9NSJ7;Q9UPT9	Q9NSJ7;Q9UPT9	Ubiquitin carboxyl-terminal hydrolase 22	DKFZp434K1822;USP22	tr|Q9NSJ7|Q9NSJ7_HUMAN Uncharacterized protein DKFZp434K1822 (Fragment) OS=Homo sapiens OX=9606 GN=DKFZp434K1822 PE=2 SV=1;sp|Q9UPT9|UBP22_HUMAN Ubiquitin carboxyl-terminal hydrolase 22 OS=Homo sapiens OX=9606 GN=USP22 PE=1 SV=2	2	1	1	1	6.4	29.783	264	27.561	0	0	0	6.4	6.4	6.4	46539000	0	0	0	12552000	0	12379000
Q9NSI6;Q5R2U7;H7C409	Q9NSI6	Bromodomain and WD repeat-containing protein 1	BRWD1	sp|Q9NSI6|BRWD1_HUMAN Bromodomain and WD repeat-containing protein 1 OS=Homo sapiens OX=9606 GN=BRWD1 PE=1 SV=4	3	6	6	6	3	262.93	2320	16.585	1.8	1.8	2	0	0.7	1.2	0	0	0	0	0	0	0	1475;1477;1678;1904;1905;1907
Q9NS39	Q9NS39	Double-stranded RNA-specific editase B2	ADARB2	sp|Q9NS39|RED2_HUMAN Double-stranded RNA-specific editase B2 OS=Homo sapiens OX=9606 GN=ADARB2 PE=1 SV=1	1	1	1	1	1.1	80.621	739	0.82247	0	0	1.1	0	0	0	0	0	0	0	0	0	0	123
Q9NRX5	Q9NRX5	Serine incorporator 1	SERINC1	sp|Q9NRX5|SERC1_HUMAN Serine incorporator 1 OS=Homo sapiens OX=9606 GN=SERINC1 PE=1 SV=1	1	1	1	1	2.9	50.494	453	15.524	2.9	2.9	2.9	2.9	2.9	2.9	0	0	0	0	0	0	0	364
Q9NRC6	Q9NRC6	Spectrin beta chain, non-erythrocytic 5	SPTBN5	sp|Q9NRC6|SPTN5_HUMAN Spectrin beta chain, non-erythrocytic 5 OS=Homo sapiens OX=9606 GN=SPTBN5 PE=1 SV=2	1	1	1	1	0.2	416.75	3674	1.3104	0.2	0	0.2	0	0.2	0	0	0	0	0	0	0	0	766;767
Q9NR33	Q9NR33	DNA polymerase epsilon subunit 4	POLE4	sp|Q9NR33|DPOE4_HUMAN DNA polymerase epsilon subunit 4 OS=Homo sapiens OX=9606 GN=POLE4 PE=1 SV=2	1	2	2	2	19.7	12.209	117	2.6755	10.3	10.3	10.3	9.4	0	9.4	0	0	0	0	0	0	0	9;11;77
Q9NR30;Q3SWU7;Q8NI92	Q9NR30	Nucleolar RNA helicase 2	DDX21	sp|Q9NR30|DDX21_HUMAN Nucleolar RNA helicase 2 OS=Homo sapiens OX=9606 GN=DDX21 PE=1 SV=5	3	22	22	21	27.3	87.343	783	323.31	15.7	12.6	11.5	11.5	24.8	11.5	99169000	6605300	0	0	0	40160000	0	13;15;71;84;89;121;164;168;171;173
Q9NQZ2	Q9NQZ2	Something about silencing protein 10	UTP3	sp|Q9NQZ2|SAS10_HUMAN Something about silencing protein 10 OS=Homo sapiens OX=9606 GN=UTP3 PE=1 SV=1	1	5	5	5	20.5	54.557	479	157.98	11.7	11.7	7.5	12.5	12.5	12.5	42209000	0	0	0	4482400	5976200	0	25;37;150;368
Q9NQT8;H0YBA8;D3DSU3	Q9NQT8;H0YBA8;D3DSU3	Kinesin-like protein KIF13B;Kinesin-like protein	KIF13B	sp|Q9NQT8|KI13B_HUMAN Kinesin-like protein KIF13B OS=Homo sapiens OX=9606 GN=KIF13B PE=1 SV=2;tr|H0YBA8|H0YBA8_HUMAN Kinesin-like protein KIF13B (Fragment) OS=Homo sapiens OX=9606 GN=KIF13B PE=1 SV=1;tr|D3DSU3|D3DSU3_HUMAN Kinesin family member 13B, isofor	3	2	2	2	2.7	202.79	1826	1.21	0	0	2.2	0.5	0	0	6671800	0	0	6671800	0	0	0	1381
Q9NQS7;B3KPD3;E9PM67	Q9NQS7;B3KPD3	Inner centromere protein	INCENP	sp|Q9NQS7|INCE_HUMAN Inner centromere protein OS=Homo sapiens OX=9606 GN=INCENP PE=1 SV=3;tr|B3KPD3|B3KPD3_HUMAN cDNA FLJ31633 fis, clone NT2RI2003407, highly similar to Inner centromere protein (Fragment) OS=Homo sapiens OX=9606 PE=2 SV=1	3	10	10	10	18.3	105.43	918	171.88	8.6	9.7	15.1	9.8	9.7	9.4	5195600	0	0	5195600	0	0	0	72;213;214;263;275;300;302;306;311;312;314;421;480;481;899
Q9NQR7	Q9NQR7	Coiled-coil domain-containing protein 177	CCDC177	sp|Q9NQR7|CC177_HUMAN Coiled-coil domain-containing protein 177 OS=Homo sapiens OX=9606 GN=CCDC177 PE=2 SV=3	1	3	3	3	5	79.738	707	5.5198	0	0	0	1	2.3	2.3	0	0	0	0	0	0	0	93;232;304
Q9NQG5;A2A2M0	Q9NQG5;A2A2M0	Regulation of nuclear pre-mRNA domain-containing protein 1B	RPRD1B	sp|Q9NQG5|RPR1B_HUMAN Regulation of nuclear pre-mRNA domain-containing protein 1B OS=Homo sapiens OX=9606 GN=RPRD1B PE=1 SV=1;tr|A2A2M0|A2A2M0_HUMAN Regulation of nuclear pre-mRNA domain-containing protein 1B (Fragment) OS=Homo sapiens OX=9606 GN=RPRD1B PE	2	2	2	2	14.1	36.899	326	52.334	14.1	14.1	14.1	14.1	14.1	14.1	0	0	0	0	0	0	0	132;134;164;166
Q9NQC3;Q53R94;Q3LIF1;Q6IPN0;F8W914;Q53RF4	Q9NQC3	Reticulon-4	RTN4	sp|Q9NQC3|RTN4_HUMAN Reticulon-4 OS=Homo sapiens OX=9606 GN=RTN4 PE=1 SV=2	6	7	7	7	6.9	129.93	1192	323.31	4	5.1	3.9	5.8	5.1	4	7686800	0	3070700	0	0	2345200	0	13;15;181;182;184;188;450
Q9NPS2	Q9NPS2			tr|Q9NPS2|Q9NPS2_HUMAN Uncharacterized protein (Fragment) OS=Homo sapiens OX=9606 PE=2 SV=1	1	1	1	1	4	21.446	198	1.0442	4	4	4	4	0	0	12776000	1976700	2702100	3840100	2226300	0	0
Q9NPR7;C9J9W2;A8K1D2;A0A024R1S8;Q14847	Q9NPR7;C9J9W2;A8K1D2;A0A024R1S8;Q14847	LIM and SH3 domain protein 1	LASP1	tr|Q9NPR7|Q9NPR7_HUMAN Uncharacterized protein (Fragment) OS=Homo sapiens OX=9606 PE=2 SV=1;tr|C9J9W2|C9J9W2_HUMAN LIM and SH3 domain protein 1 (Fragment) OS=Homo sapiens OX=9606 GN=LASP1 PE=1 SV=1;tr|A8K1D2|A8K1D2_HUMAN cDNA FLJ76601, highly similar to Ho	5	1	1	1	16	16.313	144	6.0813	0	0	0	0	0	16	0	0	0	0	0	0	0	29
Q9NPN3;Q2VPA3;H3BMJ2;Q6ZRI6	Q9NPN3;Q2VPA3;H3BMJ2;Q6ZRI6	Uncharacterized protein C15orf39	C15orf39	tr|Q9NPN3|Q9NPN3_HUMAN Uncharacterized protein (Fragment) OS=Homo sapiens OX=9606 PE=2 SV=1;tr|Q2VPA3|Q2VPA3_HUMAN C15orf39 protein (Fragment) OS=Homo sapiens OX=9606 GN=C15orf39 PE=2 SV=1;tr|H3BMJ2|H3BMJ2_HUMAN Uncharacterized protein C15orf39 (Fragment)	4	1	1	1	2.4	44.528	425	0.94229	0	0	2.4	0	0	0	0	0	0	0	0	0	0	73
Q9NPG3	Q9NPG3	Ubinuclein-1	UBN1	sp|Q9NPG3|UBN1_HUMAN Ubinuclein-1 OS=Homo sapiens OX=9606 GN=UBN1 PE=1 SV=2	1	3	3	3	1.4	121.52	1134	7.7872	1.4	1.1	0	1.4	1.4	1.4	0	0	0	0	0	0	0	493
Q9NPE2	Q9NPE2	Neugrin	NGRN	sp|Q9NPE2|NGRN_HUMAN Neugrin OS=Homo sapiens OX=9606 GN=NGRN PE=1 SV=2	1	1	1	1	4.5	32.407	291	1.697	4.5	4.5	0	4.5	4.5	4.5	0	0	0	0	0	0	0	41
Q9NNW1;J3KSJ8;A0A024R1R3;J3KT77;B3KVQ9;Q9UD71	Q9NNW1;J3KSJ8;A0A024R1R3;J3KT77;B3KVQ9;Q9UD71	Protein phosphatase 1 regulatory subunit 1B	PPP1R1B	tr|Q9NNW1|Q9NNW1_HUMAN Neuronal phosphoprotein DARPP-32 (Fragment) OS=Homo sapiens OX=9606 PE=2 SV=1;tr|J3KSJ8|J3KSJ8_HUMAN Protein phosphatase 1 regulatory subunit 1B (Fragment) OS=Homo sapiens OX=9606 GN=PPP1R1B PE=1 SV=8;tr|A0A024R1R3|A0A024R1R3_HUMAN P	6	1	1	1	28.6	11.087	98	51.361	0	0	0	28.6	28.6	0	0	0	0	0	0	0	0	18
Q9HDB9	Q9HDB9	Endogenous retrovirus group K member 5 Gag polyprotein	ERVK-5	sp|Q9HDB9|GAK5_HUMAN Endogenous retrovirus group K member 5 Gag polyprotein OS=Homo sapiens OX=9606 GN=ERVK-5 PE=1 SV=3	1	3	3	3	7.5	73.587	667	153.04	6.1	7.5	7.5	0	0	0	68484000	0	12138000	14863000	0	0	0	101;103;105;110;182
Q9HCM3	Q9HCM3	UPF0606 protein KIAA1549	KIAA1549	sp|Q9HCM3|K1549_HUMAN UPF0606 protein KIAA1549 OS=Homo sapiens OX=9606 GN=KIAA1549 PE=1 SV=4	1	1	1	1	0.8	210.75	1950	0.99704	0	0	0	0	0.8	0.8	0	0	0	0	0	0	0	1395
Q9HCM1	Q9HCM1	Uncharacterized protein KIAA1551	KIAA1551	sp|Q9HCM1|RESF1_HUMAN Retroelement silencing factor 1 OS=Homo sapiens OX=9606 GN=RESF1 PE=1 SV=3	1	2	2	2	1.4	194.86	1747	60.114	1.4	1.4	1.4	0.7	0	1.4	0	0	0	0	0	0	0	1240;1358
Q9HCK8;H0YJG4;A0A2R8YFT4;H0YJA4;A0A2R8Y4P3;A0A2R8Y840	Q9HCK8;H0YJG4	Chromodomain-helicase-DNA-binding protein 8	CHD8	sp|Q9HCK8|CHD8_HUMAN Chromodomain-helicase-DNA-binding protein 8 OS=Homo sapiens OX=9606 GN=CHD8 PE=1 SV=5;tr|H0YJG4|H0YJG4_HUMAN Chromodomain-helicase-DNA-binding protein 8 (Fragment) OS=Homo sapiens OX=9606 GN=CHD8 PE=1 SV=2	6	6	6	6	3.7	290.52	2581	18.108	1.9	0.6	0.6	1.2	1.2	1.2	0	0	0	0	0	0	0	548;549;550;553;1993;1995;2014;2046;2519
Q9HCG8;B7WP74	Q9HCG8;B7WP74	Pre-mRNA-splicing factor CWC22 homolog	CWC22	sp|Q9HCG8|CWC22_HUMAN Pre-mRNA-splicing factor CWC22 homolog OS=Homo sapiens OX=9606 GN=CWC22 PE=1 SV=3;tr|B7WP74|B7WP74_HUMAN Pre-mRNA-splicing factor CWC22 homolog (Fragment) OS=Homo sapiens OX=9606 GN=CWC22 PE=1 SV=1	2	13	13	13	9	105.47	908	25.972	3.3	6.6	6.6	5.3	5.3	6.1	0	0	0	0	0	0	0	39;61;91;93;786;829;866
Q9HCD5;Q5JY17	Q9HCD5	Nuclear receptor coactivator 5	NCOA5	sp|Q9HCD5|NCOA5_HUMAN Nuclear receptor coactivator 5 OS=Homo sapiens OX=9606 GN=NCOA5 PE=1 SV=2	2	5	5	5	7.3	65.536	579	24.796	7.3	7.3	7.3	7.3	7.1	7.3	0	0	0	0	0	0	0	3;6;9;11;29;34;377;378;379;381
Q9HB90;D3DPT8;B4DQG4;Q9NQL2	Q9HB90;D3DPT8;B4DQG4;Q9NQL2	Ras-related GTP-binding protein C;Ras-related GTP-binding protein D	RRAGC;RRAGD	sp|Q9HB90|RRAGC_HUMAN Ras-related GTP-binding protein C OS=Homo sapiens OX=9606 GN=RRAGC PE=1 SV=1;tr|D3DPT8|D3DPT8_HUMAN Ras-related GTP binding C, isoform CRA_a OS=Homo sapiens OX=9606 GN=RRAGC PE=4 SV=1;tr|B4DQG4|B4DQG4_HUMAN cDNA FLJ55138, highly simil	4	2	2	2	9.3	44.223	399	82.898	9.3	5.8	9.3	9.3	0	5.8	0	0	0	0	0	0	0	10;15;95;96
Q9HB66	Q9HB66		MKKS	tr|Q9HB66|Q9HB66_HUMAN Alternative protein MKKS OS=Homo sapiens OX=9606 GN=MKKS PE=1 SV=1	1	1	1	1	27	7.2634	63	5.223	27	27	27	27	27	27	170660000	8330400	14594000	16955000	6293200	9213200	9412400
Q9HAZ1;B7Z990;B7ZL31;A0A087WX74;B9EG64	Q9HAZ1;B7Z990;B7ZL31;A0A087WX74;B9EG64	Dual specificity protein kinase CLK4	CLK4	sp|Q9HAZ1|CLK4_HUMAN Dual specificity protein kinase CLK4 OS=Homo sapiens OX=9606 GN=CLK4 PE=1 SV=1;tr|B7Z990|B7Z990_HUMAN cDNA FLJ53767, highly similar to Dual specificity protein kinase CLK4 OS=Homo sapiens OX=9606 PE=2 SV=1;tr|B7ZL31|B7ZL31_HUMAN CLK4 p	5	3	2	2	8.7	57.491	481	74.742	8.7	4	8.3	8.7	8.7	4.4	0	0	0	0	0	0	0	136;138;339;340
Q9HAV7	Q9HAV7	GrpE protein homolog 1, mitochondrial	GRPEL1	sp|Q9HAV7|GRPE1_HUMAN GrpE protein homolog 1, mitochondrial OS=Homo sapiens OX=9606 GN=GRPEL1 PE=1 SV=2	1	2	2	2	11.1	24.279	217	170.12	7.4	7.4	7.4	7.4	7.4	7.4	946560000	60954000	62098000	15268000	53410000	86668000	111770000
Q9H9Z2	Q9H9Z2	Protein lin-28 homolog A	LIN28A	sp|Q9H9Z2|LN28A_HUMAN Protein lin-28 homolog A OS=Homo sapiens OX=9606 GN=LIN28A PE=1 SV=1	1	9	9	8	45.9	22.743	209	323.31	35.9	35.9	35.9	28.7	45.9	28.7	231090000	1743400	41027000	12602000	0	87266000	0	3;120;200;202
Q9H9A5;H7C1X9;H7C0K1;B7Z4A6;B7Z5B3;E9PCN5	Q9H9A5;H7C1X9;H7C0K1;B7Z4A6;B7Z5B3;E9PCN5	CCR4-NOT transcription complex subunit 10	CNOT10	sp|Q9H9A5|CNO10_HUMAN CCR4-NOT transcription complex subunit 10 OS=Homo sapiens OX=9606 GN=CNOT10 PE=1 SV=1;tr|H7C1X9|H7C1X9_HUMAN CCR4-NOT transcription complex subunit 10 (Fragment) OS=Homo sapiens OX=9606 GN=CNOT10 PE=1 SV=1;tr|H7C0K1|H7C0K1_HUMAN CCR4-	6	2	2	2	4	82.309	744	4.9401	0	0	0	1.2	1.2	1.2	117400000	0	0	0	13893000	14708000	18154000
Q9H8Y1	Q9H8Y1	Vertnin	VRTN	sp|Q9H8Y1|VRTN_HUMAN Vertnin OS=Homo sapiens OX=9606 GN=VRTN PE=1 SV=1	1	1	1	1	5.1	78.259	702	33.699	5.1	5.1	5.1	5.1	5.1	5.1	0	0	0	0	0	0	0	265;266
Q9H8V3;H7C3G1;Q96J05;H7C103;Q96SJ9	Q9H8V3;H7C3G1	Protein ECT2	ECT2	sp|Q9H8V3|ECT2_HUMAN Protein ECT2 OS=Homo sapiens OX=9606 GN=ECT2 PE=1 SV=4;tr|H7C3G1|H7C3G1_HUMAN Protein ECT2 (Fragment) OS=Homo sapiens OX=9606 GN=ECT2 PE=1 SV=1	5	3	3	3	1.5	103.5	914	2.5256	0.9	0.9	0.9	0.9	0.9	0.9	0	0	0	0	0	0	0	359
Q9H8P7;Q6P1N0	Q9H8P7;Q6P1N0	Coiled-coil and C2 domain-containing protein 1A	CC2D1A	tr|Q9H8P7|Q9H8P7_HUMAN cDNA FLJ13337 fis, clone OVARC1001880 OS=Homo sapiens OX=9606 PE=2 SV=1;sp|Q6P1N0|C2D1A_HUMAN Coiled-coil and C2 domain-containing protein 1A OS=Homo sapiens OX=9606 GN=CC2D1A PE=1 SV=1	2	1	1	1	3.4	43.003	387	21.008	0	3.4	0	3.4	3.4	3.4	0	0	0	0	0	0	0	100
Q9H8M2;Q86WF2	Q9H8M2;Q86WF2	Bromodomain-containing protein 9	BRD9	sp|Q9H8M2|BRD9_HUMAN Bromodomain-containing protein 9 OS=Homo sapiens OX=9606 GN=BRD9 PE=1 SV=2;tr|Q86WF2|Q86WF2_HUMAN Sarcoma antigen NY-SAR-29 (Fragment) OS=Homo sapiens OX=9606 PE=2 SV=1	2	5	5	5	9.4	66.999	597	34.946	4.9	6.2	1.7	9.4	9	9.4	0	0	0	0	0	0	0	103;566;588
Q9H8H0	Q9H8H0	Nucleolar protein 11	NOL11	sp|Q9H8H0|NOL11_HUMAN Nucleolar protein 11 OS=Homo sapiens OX=9606 GN=NOL11 PE=1 SV=1	1	1	1	1	3.9	81.123	719	43.237	3.9	0	0	3.9	3.9	3.9	347530000	27155000	0	0	55832000	28626000	53344000
Q9H8G2;B4DUP7;A0A3B3ISJ3	Q9H8G2;B4DUP7;A0A3B3ISJ3	Caspase activity and apoptosis inhibitor 1	CAAP1	sp|Q9H8G2|CAAP1_HUMAN Caspase activity and apoptosis inhibitor 1 OS=Homo sapiens OX=9606 GN=CAAP1 PE=1 SV=2;tr|B4DUP7|B4DUP7_HUMAN cDNA FLJ50744 OS=Homo sapiens OX=9606 PE=2 SV=1;tr|A0A3B3ISJ3|A0A3B3ISJ3_HUMAN Caspase activity and apoptosis inhibitor 1 OS=	3	3	3	3	15	38.367	361	159.14	10.5	9.1	4.7	4.7	4.7	10.5	0	0	0	0	0	0	0	89;90;203;311;312
Q9H863;Q8TBB5	Q9H863;Q8TBB5	Kelch domain-containing protein 4	KLHDC4	tr|Q9H863|Q9H863_HUMAN cDNA FLJ13924 fis, clone Y79AA1000540, weakly similar to CELL POLARITY PROTEIN TEA1 OS=Homo sapiens OX=9606 PE=2 SV=1;sp|Q8TBB5|KLDC4_HUMAN Kelch domain-containing protein 4 OS=Homo sapiens OX=9606 GN=KLHDC4 PE=1 SV=1	2	1	1	1	3.8	57.804	520	61.823	3.8	3.8	0	3.8	3.8	3.8	0	0	0	0	0	0	0	413;418
Q9H813	Q9H813	Transmembrane protein 206	TMEM206	sp|Q9H813|TM206_HUMAN Transmembrane protein 206 OS=Homo sapiens OX=9606 GN=TMEM206 PE=1 SV=1	1	1	1	1	8.6	40.043	350	61.007	0	0	0	0	8.6	0	0	0	0	0	0	0	0	7;8;9
Q9H7Z6	Q9H7Z6	Histone acetyltransferase KAT8	KAT8	sp|Q9H7Z6|KAT8_HUMAN Histone acetyltransferase KAT8 OS=Homo sapiens OX=9606 GN=KAT8 PE=1 SV=2	1	1	1	1	10.3	52.402	458	21.252	10.3	0	0	0	0	0	0	0	0	0	0	0	0	37
Q9H7X4;Q8IWG5;A0A0A0MQZ8;H0Y7Y3;Q9H059;H0Y785;H0Y472;H0Y4P6;Q8IWZ3	Q9H7X4;Q8IWG5;A0A0A0MQZ8;H0Y7Y3;Q9H059;H0Y785;H0Y472;H0Y4P6;Q8IWZ3	Ankyrin repeat and KH domain-containing protein 1	ANKHD1;DKFZp586G1024	tr|Q9H7X4|Q9H7X4_HUMAN cDNA FLJ14127 fis, clone MAMMA1002573, weakly similar to GLUCOAMYLASE S1/S2 OS=Homo sapiens OX=9606 PE=2 SV=1;tr|Q8IWG5|Q8IWG5_HUMAN ANKHD1 protein OS=Homo sapiens OX=9606 GN=ANKHD1 PE=2 SV=1;tr|A0A0A0MQZ8|A0A0A0MQZ8_HUMAN Ankyrin re	9	2	2	2	3.1	65.359	619	3.1484	0	0	0	0	1.9	0	0	0	0	0	0	0	0	104;105;114
Q9H7U7	Q9H7U7			tr|Q9H7U7|Q9H7U7_HUMAN cDNA FLJ14249 fis, clone OVARC1001200, weakly similar to Mus musculus HS1 binding protein 3 OS=Homo sapiens OX=9606 PE=2 SV=1	1	1	1	1	5	32.888	302	1.1048	5	0	0	0	5	5	0	0	0	0	0	0	0	227
Q9H7L9;Q52LB7;Q2M2F3	Q9H7L9	Sin3 histone deacetylase corepressor complex component SDS3	SUDS3	sp|Q9H7L9|SDS3_HUMAN Sin3 histone deacetylase corepressor complex component SDS3 OS=Homo sapiens OX=9606 GN=SUDS3 PE=1 SV=2	3	3	3	3	23.5	38.136	328	55.109	12.2	6.7	6.7	6.7	23.5	23.5	0	0	0	0	0	0	0	32;45;53;234;236;237
Q9H6X2	Q9H6X2	Anthrax toxin receptor 1	ANTXR1	sp|Q9H6X2|ANTR1_HUMAN Anthrax toxin receptor 1 OS=Homo sapiens OX=9606 GN=ANTXR1 PE=1 SV=2	1	1	1	1	3.5	62.788	564	5.423	0	0	0	3.5	3.5	3.5	0	0	0	0	0	0	0	362
Q9H6T3	Q9H6T3	RNA polymerase II-associated protein 3	RPAP3	sp|Q9H6T3|RPAP3_HUMAN RNA polymerase II-associated protein 3 OS=Homo sapiens OX=9606 GN=RPAP3 PE=1 SV=2	1	2	2	2	2.4	75.718	665	51.596	0	0	0	0	0	2.4	0	0	0	0	0	0	0	481
Q9H6R7	Q9H6R7	WD repeat and coiled-coil-containing protein C2orf44	C2orf44	sp|Q9H6R7|WDCP_HUMAN WD repeat and coiled-coil-containing protein OS=Homo sapiens OX=9606 GN=WDCP PE=1 SV=1	1	1	1	1	1.9	79.135	721	2.2064	0	0	0	1.9	1.9	0	0	0	0	0	0	0	0	690
Q9H6L6;Q2YD88;Q9H8K1;A0A024R872;Q96TA1	Q9H6L6;Q2YD88;Q9H8K1;A0A024R872;Q96TA1	Niban-like protein 1	FAM129B;C9orf88	tr|Q9H6L6|Q9H6L6_HUMAN cDNA: FLJ22151 fis, clone HRC00111 OS=Homo sapiens OX=9606 PE=2 SV=1;tr|Q2YD88|Q2YD88_HUMAN FAM129B protein (Fragment) OS=Homo sapiens OX=9606 GN=FAM129B PE=2 SV=1;tr|Q9H8K1|Q9H8K1_HUMAN cDNA FLJ13518 fis, clone PLACE1005799 OS=Homo	5	1	1	1	10	20.931	201	2.3955	0	0	0	10	10	10	0	0	0	0	0	0	0	146;147;151
Q9H6K5	Q9H6K5	Proline-rich protein 36	PRR36	sp|Q9H6K5|PRR36_HUMAN Proline-rich protein 36 OS=Homo sapiens OX=9606 GN=PRR36 PE=1 SV=2	1	1	1	1	2.2	132.75	1346	6.1328	0	0	0	0	2.2	2.2	0	0	0	0	0	0	0	1138;1147
Q9H6G9;Q6ZNU6;Q9H6A7;D3DN56;C9JA69;A8K6U2;Q8WY36	Q9H6G9;Q6ZNU6;Q9H6A7;D3DN56;C9JA69;A8K6U2;Q8WY36	HMG box transcription factor BBX	BBX	tr|Q9H6G9|Q9H6G9_HUMAN cDNA: FLJ22291 fis, clone HRC04410 OS=Homo sapiens OX=9606 PE=2 SV=1;tr|Q6ZNU6|Q6ZNU6_HUMAN cDNA FLJ27117 fis, clone SPL06311 OS=Homo sapiens OX=9606 PE=2 SV=1;tr|Q9H6A7|Q9H6A7_HUMAN cDNA: FLJ22429 fis, clone HRC09084 OS=Homo sapiens	7	2	2	2	4.8	40.933	374	5.8757	4.8	3.5	4.8	4.8	4.8	4.8	0	0	0	0	0	0	0	277
Q9H6F5;H0YG79;Q6ZW18;D6W5X5;Q9H7L3;Q8NF23;Q9H7Q8;D6W5X3;Q9H7I6;Q9H7Q7;Q9BXP2	Q9H6F5;H0YG79	Coiled-coil domain-containing protein 86	CCDC86	sp|Q9H6F5|CCD86_HUMAN Coiled-coil domain-containing protein 86 OS=Homo sapiens OX=9606 GN=CCDC86 PE=1 SV=1;tr|H0YG79|H0YG79_HUMAN Coiled-coil domain-containing protein 86 (Fragment) OS=Homo sapiens OX=9606 GN=CCDC86 PE=1 SV=1	11	13	13	13	33.3	40.235	360	323.31	28.3	30	30	33.1	33.1	33.1	0	0	0	0	0	0	0	18;42;47;58;65;66;69;80;91;102;110;113;217
Q9H501;Q8IWH6;Q05C10;A0JLU5;Q3SWV1;Q6P6H6	Q9H501;Q8IWH6;Q05C10;A0JLU5	ESF1 homolog	ESF1	sp|Q9H501|ESF1_HUMAN ESF1 homolog OS=Homo sapiens OX=9606 GN=ESF1 PE=1 SV=1;tr|Q8IWH6|Q8IWH6_HUMAN ESF1 protein (Fragment) OS=Homo sapiens OX=9606 GN=ESF1 PE=2 SV=2;tr|Q05C10|Q05C10_HUMAN ESF1 protein (Fragment) OS=Homo sapiens OX=9606 GN=ESF1 PE=2 SV=1;tr	6	10	10	10	12.7	98.795	851	258.28	9.5	7.9	8	9.2	9.5	9.5	0	0	0	0	0	0	0	75;77;82;153;180;198;657;663;693;694;735
Q9H4L5	Q9H4L5	Oxysterol-binding protein-related protein 3	OSBPL3	sp|Q9H4L5|OSBL3_HUMAN Oxysterol-binding protein-related protein 3 OS=Homo sapiens OX=9606 GN=OSBPL3 PE=1 SV=1	1	2	2	2	3.2	101.22	887	4.0851	1.9	1.9	1.9	1.9	0	1.9	0	0	0	0	0	0	0	303;304;437
Q9H4E3;A0A024RAS3;Q9H0S4;Q7Z4B1;Q53GJ1;B4DYP6;F5H1N9	Q9H4E3;A0A024RAS3;Q9H0S4;Q7Z4B1;Q53GJ1	Probable ATP-dependent RNA helicase DDX47	E4-DBP;hCG_27698;DDX47;MST162	tr|Q9H4E3|Q9H4E3_HUMAN DEAD box protein OS=Homo sapiens OX=9606 GN=E4-DBP PE=2 SV=1;tr|A0A024RAS3|A0A024RAS3_HUMAN HCG27698, isoform CRA_a OS=Homo sapiens OX=9606 GN=hCG_27698 PE=3 SV=1;sp|Q9H0S4|DDX47_HUMAN Probable ATP-dependent RNA helicase DDX47 OS=Hom	7	3	3	3	9	50.635	455	108.24	9	9	9	9	9	9	312190000	15465000	29239000	27887000	18683000	23628000	0	9;11;14
Q9H3Z4	Q9H3Z4	DnaJ homolog subfamily C member 5	DNAJC5	sp|Q9H3Z4|DNJC5_HUMAN DnaJ homolog subfamily C member 5 OS=Homo sapiens OX=9606 GN=DNAJC5 PE=1 SV=1	1	1	1	1	8.6	22.149	198	187.21	8.6	8.6	8.6	8.6	8.6	8.6	0	0	0	0	0	0	0	10;11;12
Q9H3U1;A0A1W2PNX8;B4DEA9;B4DZL0	Q9H3U1;A0A1W2PNX8	Protein unc-45 homolog A	UNC45A	sp|Q9H3U1|UN45A_HUMAN Protein unc-45 homolog A OS=Homo sapiens OX=9606 GN=UNC45A PE=1 SV=1;tr|A0A1W2PNX8|A0A1W2PNX8_HUMAN Protein unc-45 homolog A OS=Homo sapiens OX=9606 GN=UNC45A PE=1 SV=1	4	3	3	3	4.7	103.08	944	54.044	1.4	1.4	1.4	1.4	3.3	1.4	55112000	4813200	0	0	9812000	7872000	5679600	15
Q9H330;F8WBJ7	Q9H330;F8WBJ7	Transmembrane protein 245	TMEM245	sp|Q9H330|TM245_HUMAN Transmembrane protein 245 OS=Homo sapiens OX=9606 GN=TMEM245 PE=1 SV=3;tr|F8WBJ7|F8WBJ7_HUMAN Transmembrane protein 245 OS=Homo sapiens OX=9606 GN=TMEM245 PE=1 SV=1	2	2	2	2	4	97.356	879	20.122	3.1	4	0.9	4	4	4	0	0	0	0	0	0	0	330;332
Q9H319;Q53SB5;Q45VM8;Q45VM7;Q45VM6;L7RDA5;A5Z217;A0A384NPX1;P17661;B4DUI0	Q9H319;Q53SB5;Q45VM8;Q45VM7;Q45VM6;L7RDA5;A5Z217;A0A384NPX1;P17661;B4DUI0	Desmin	tmp_locus_29;DES	tr|Q9H319|Q9H319_HUMAN Mutant desmin OS=Homo sapiens OX=9606 PE=2 SV=1;tr|Q53SB5|Q53SB5_HUMAN Desmin, isoform CRA_a OS=Homo sapiens OX=9606 GN=tmp_locus_29 PE=3 SV=1;tr|Q45VM8|Q45VM8_HUMAN Mutant desmin OS=Homo sapiens OX=9606 PE=2 SV=1;tr|Q45VM7|Q45VM7_HU	10	6	1	1	9.6	53.565	470	9.1535	8.7	8.3	6.8	0	3.6	3.6	69096000	5465500	9266800	13017000	0	0	0	414
Q9H307;C9JLG1;Q82133	Q9H307	Pinin	PNN	sp|Q9H307|PININ_HUMAN Pinin OS=Homo sapiens OX=9606 GN=PNN PE=1 SV=5	3	17	1	0	20.5	81.627	717	-2	8.8	13.8	11	16.7	19.1	14.9	0	0	0	0	0	0	0	66;96;100;347;381;413;658;690;692;694;695
Q9H2U2;D6R967;D6RGV9;B4DFH3;H0Y9D8;B4DR66;A8K0P2	Q9H2U2;D6R967;D6RGV9;B4DFH3;H0Y9D8;B4DR66	Inorganic pyrophosphatase 2, mitochondrial	PPA2	sp|Q9H2U2|IPYR2_HUMAN Inorganic pyrophosphatase 2, mitochondrial OS=Homo sapiens OX=9606 GN=PPA2 PE=1 SV=2;tr|D6R967|D6R967_HUMAN Inorganic pyrophosphatase 2, mitochondrial (Fragment) OS=Homo sapiens OX=9606 GN=PPA2 PE=1 SV=1;tr|D6RGV9|D6RGV9_HUMAN Inorgan	7	3	3	3	14.1	37.92	334	94.4	13.5	5.7	5.7	13.5	13.5	13.5	182250000	7523300	12667000	12067000	12252000	18572000	2111300	313;315;316;317
Q9H2F5	Q9H2F5	Enhancer of polycomb homolog 1	EPC1	sp|Q9H2F5|EPC1_HUMAN Enhancer of polycomb homolog 1 OS=Homo sapiens OX=9606 GN=EPC1 PE=1 SV=1	1	1	1	1	1.8	93.462	836	3.5763	0	1.8	0	0	0	0	0	0	0	0	0	0	0	535;539
Q9H1E3;Q6IA16;B4DTY3;Q8WYF8	Q9H1E3	Nuclear ubiquitous casein and cyclin-dependent kinase substrate 1	NUCKS1	sp|Q9H1E3|NUCKS_HUMAN Nuclear ubiquitous casein and cyclin-dependent kinase substrate 1 OS=Homo sapiens OX=9606 GN=NUCKS1 PE=1 SV=1	4	21	21	21	59.7	27.296	243	323.31	41.2	41.6	36.6	49.8	46.9	56.8	0	0	0	0	0	0	0	13;14;19;54;58;61;73;75;79;144;179;181;202;204;214;223;234;240
Q9H1C4	Q9H1C4	Protein unc-93 homolog B1	UNC93B1	sp|Q9H1C4|UN93B_HUMAN Protein unc-93 homolog B1 OS=Homo sapiens OX=9606 GN=UNC93B1 PE=1 SV=2	1	1	1	1	2.8	66.63	597	32.622	2.8	0	0	0	2.8	2.8	52212000	0	0	0	0	9100700	16201000
Q9H1B7	Q9H1B7	Interferon regulatory factor 2-binding protein-like	IRF2BPL	sp|Q9H1B7|I2BPL_HUMAN Interferon regulatory factor 2-binding protein-like OS=Homo sapiens OX=9606 GN=IRF2BPL PE=1 SV=1	1	7	7	7	6.9	82.658	796	96.017	5.3	4	6.9	5.5	5.5	5.5	0	0	0	0	0	0	0	69;334;547;657;658;659;662;665
Q9H1A4;H0Y564	Q9H1A4;H0Y564	Anaphase-promoting complex subunit 1	ANAPC1	sp|Q9H1A4|APC1_HUMAN Anaphase-promoting complex subunit 1 OS=Homo sapiens OX=9606 GN=ANAPC1 PE=1 SV=1;tr|H0Y564|H0Y564_HUMAN Anaphase-promoting complex subunit 1 (Fragment) OS=Homo sapiens OX=9606 GN=ANAPC1 PE=1 SV=1	2	2	2	2	1.3	216.5	1944	32.469	0.8	0.8	0.8	1.3	0.8	0.8	0	0	0	0	0	0	0	377;688
Q9H178;Q9BQU2;B7Z8A0;Q5W015;Q5VX20;A0A1W2PR17;Q16875	Q9H178;Q9BQU2;B7Z8A0;Q5W015;Q5VX20;A0A1W2PR17;Q16875	6-phosphofructo-2-kinase/fructose-2,6-bisphosphatase 3;6-phosphofructo-2-kinase;Fructose-2,6-bisphosphatase	PFKFB3	tr|Q9H178|Q9H178_HUMAN 6-phosphofructo-2-kinase/fructose-2, 6-bisphosphatase (Fragment) OS=Homo sapiens OX=9606 GN=PFKFB3 PE=1 SV=1;tr|Q9BQU2|Q9BQU2_HUMAN 6-phosphofructo-2-kinase/ fructose-2,6-bisphosphatase (Fragment) OS=Homo sapiens OX=9606 GN=PFKFB3 PE	7	1	1	1	15.2	10.03	92	37.297	0	0	0	0	15.2	0	0	0	0	0	0	0	0	30
Q9H0L4	Q9H0L4	Cleavage stimulation factor subunit 2 tau variant	CSTF2T	sp|Q9H0L4|CSTFT_HUMAN Cleavage stimulation factor subunit 2 tau variant OS=Homo sapiens OX=9606 GN=CSTF2T PE=1 SV=1	1	1	1	1	3.7	64.436	616	9.9149	3.7	3.7	3.7	3.7	3.7	3.7	0	0	0	0	0	0	0	560;561;563
Q9H0B6;A8MZ87	Q9H0B6;A8MZ87	Kinesin light chain 2	KLC2	sp|Q9H0B6|KLC2_HUMAN Kinesin light chain 2 OS=Homo sapiens OX=9606 GN=KLC2 PE=1 SV=1;tr|A8MZ87|A8MZ87_HUMAN Kinesin light chain 2 OS=Homo sapiens OX=9606 GN=KLC2 PE=1 SV=1	2	2	2	2	3.2	68.934	622	6.0898	3.2	1.4	3.2	3.2	3.2	3.2	0	0	0	0	0	0	0	582;609;610
Q9GZT3;H0YJI1;A0A087WUN7;H0YJ40;G3V4X6;G3V2S9	Q9GZT3	SRA stem-loop-interacting RNA-binding protein, mitochondrial	SLIRP	sp|Q9GZT3|SLIRP_HUMAN SRA stem-loop-interacting RNA-binding protein, mitochondrial OS=Homo sapiens OX=9606 GN=SLIRP PE=1 SV=1	6	4	4	4	20.2	12.349	109	31.466	11	11	11	11	20.2	20.2	0	0	0	0	0	0	0	15;101;102
Q9GZR2;A0A0C4DG31;A0A0C4DG22;B4DJ95	Q9GZR2;A0A0C4DG31	RNA exonuclease 4	REXO4	sp|Q9GZR2|REXO4_HUMAN RNA exonuclease 4 OS=Homo sapiens OX=9606 GN=REXO4 PE=1 SV=2;tr|A0A0C4DG31|A0A0C4DG31_HUMAN RNA exonuclease 4 (Fragment) OS=Homo sapiens OX=9606 GN=REXO4 PE=1 SV=1	4	5	5	5	5.2	46.671	422	6.4491	3.3	3.1	3.3	4.7	4.7	5.2	0	0	0	0	0	0	0	14;15;111
Q9C0J8;B9A053;C9J8B4	Q9C0J8	pre-mRNA 3 end processing protein WDR33	WDR33	sp|Q9C0J8|WDR33_HUMAN pre-mRNA 3 end processing protein WDR33 OS=Homo sapiens OX=9606 GN=WDR33 PE=1 SV=2	3	4	4	4	3.8	145.89	1336	36.439	3.1	3.1	3.1	3.1	3.1	3.1	6615700	0	0	0	0	0	0	7;1210;1277;1278;1279
Q9C0D6	Q9C0D6	FH2 domain-containing protein 1	FHDC1	sp|Q9C0D6|FHDC1_HUMAN FH2 domain-containing protein 1 OS=Homo sapiens OX=9606 GN=FHDC1 PE=1 SV=2	1	1	1	1	1	124.76	1143	2.1691	0	0	0	0	1	1	0	0	0	0	0	0	0	498;499;500
Q9C0C9;K7ES11	Q9C0C9;K7ES11	E2/E3 hybrid ubiquitin-protein ligase UBE2O	UBE2O	sp|Q9C0C9|UBE2O_HUMAN (E3-independent) E2 ubiquitin-conjugating enzyme OS=Homo sapiens OX=9606 GN=UBE2O PE=1 SV=3;tr|K7ES11|K7ES11_HUMAN (E3-independent) E2 ubiquitin-conjugating enzyme (Fragment) OS=Homo sapiens OX=9606 GN=UBE2O PE=1 SV=1	2	4	4	4	4	141.29	1292	97.232	0.9	0.9	0.9	4	4	4	0	0	0	0	0	0	0	87;89;839;896
Q9BZY1;P29590;H3BVD2;A4VCI9;B4DTK9;H3BT57;H3BUJ5;Q59H09;A0A2Z5DI31;H3BRN3;Q9UE85;Q05835;H3BT29;Q59GQ8;B4DV67;Q15156	Q9BZY1;P29590;H3BVD2;A4VCI9;B4DTK9;H3BT57;H3BUJ5;Q59H09	Protein PML	PML	tr|Q9BZY1|Q9BZY1_HUMAN Tripartite motif protein TRIM19 delta OS=Homo sapiens OX=9606 PE=2 SV=1;sp|P29590|PML_HUMAN Protein PML OS=Homo sapiens OX=9606 GN=PML PE=1 SV=3;tr|H3BVD2|H3BVD2_HUMAN Protein PML (Fragment) OS=Homo sapiens OX=9606 GN=PML PE=1 SV=1;t	16	6	6	6	8.5	93.635	854	30.048	6.1	6.1	6.1	4.3	4.3	7.4	0	0	0	0	0	0	0	403;504;505;518;527;530
Q9BZ93;G3V3U4;G3V3I1;G3V295;A0A140VK44;G3V5Z7;P60900	Q9BZ93;G3V3U4;G3V3I1;G3V295;A0A140VK44;G3V5Z7;P60900	Proteasome subunit alpha type;Proteasome subunit alpha type-6	PSMA6	tr|Q9BZ93|Q9BZ93_HUMAN Prosomal P27K protein (Fragment) OS=Homo sapiens OX=9606 GN=PSMA6 PE=4 SV=1;tr|G3V3U4|G3V3U4_HUMAN Proteasome subunit alpha type OS=Homo sapiens OX=9606 GN=PSMA6 PE=1 SV=1;tr|G3V3I1|G3V3I1_HUMAN Proteasome subunit alpha type OS=Homo	7	1	1	1	22.4	6.2002	58	1.5888	0	0	0	0	22.4	0	4328000	0	0	0	0	4328000	0
Q9BYW2;H7C3H4;H7BZ93;C9JG86;H7BXT4;A0A1W2PPX9	Q9BYW2;H7C3H4;H7BZ93;C9JG86;H7BXT4	Histone-lysine N-methyltransferase SETD2	SETD2	sp|Q9BYW2|SETD2_HUMAN Histone-lysine N-methyltransferase SETD2 OS=Homo sapiens OX=9606 GN=SETD2 PE=1 SV=3;tr|H7C3H4|H7C3H4_HUMAN Histone-lysine N-methyltransferase SETD2 (Fragment) OS=Homo sapiens OX=9606 GN=SETD2 PE=1 SV=1;tr|H7BZ93|H7BZ93_HUMAN Histone-l	6	19	19	19	8.7	287.59	2564	76.186	6.6	6.4	5.4	3.4	3.5	6	146750000	44875000	28679000	8666300	11761000	0	8358000	130;131;321;323;458;459;461;624;742;744;749;754;1413;1415;1417;1853;1870;1872;1952;2080;2082;2086
Q9BYD6	Q9BYD6	39S ribosomal protein L1, mitochondrial	MRPL1	sp|Q9BYD6|RM01_HUMAN 39S ribosomal protein L1, mitochondrial OS=Homo sapiens OX=9606 GN=MRPL1 PE=1 SV=2	1	2	2	2	3.7	36.908	325	7.6933	3.7	3.7	3.7	2.8	3.7	3.7	0	0	0	0	0	0	0	320
Q9BY89;A0A1B0GVJ7	Q9BY89	Uncharacterized protein KIAA1671	KIAA1671	sp|Q9BY89|K1671_HUMAN Uncharacterized protein KIAA1671 OS=Homo sapiens OX=9606 GN=KIAA1671 PE=1 SV=2	2	8	8	8	5.2	196.71	1806	70.492	2.3	2.3	1.1	0.7	1.6	0.7	261970000	0	0	0	0	0	0	404;600;1224;1366;1488;1695;1701
Q9BXV9	Q9BXV9	Uncharacterized protein C14orf142	C14orf142	sp|Q9BXV9|GON7_HUMAN EKC/KEOPS complex subunit GON7 OS=Homo sapiens OX=9606 GN=GON7 PE=1 SV=2	1	1	1	1	26	10.859	100	13.766	26	26	26	26	26	26	289180000	13965000	20752000	15005000	51606000	14488000	31412000
Q9BXP5;C9JUL9;A0A087X0F4;H7C3A1;REV__A0A087X0F4;REV__C9JUL9	Q9BXP5;C9JUL9	Serrate RNA effector molecule homolog	SRRT	sp|Q9BXP5|SRRT_HUMAN Serrate RNA effector molecule homolog OS=Homo sapiens OX=9606 GN=SRRT PE=1 SV=1;tr|C9JUL9|C9JUL9_HUMAN Serrate RNA effector molecule homolog (Fragment) OS=Homo sapiens OX=9606 GN=SRRT PE=1 SV=1	6	12	12	11	9.5	100.67	876	115.85	7	7	7.2	7.2	7	7.2	29829000	0	0	0	0	0	0	4;67;74;493;544
Q9BX95	Q9BX95	Sphingosine-1-phosphate phosphatase 1	SGPP1	sp|Q9BX95|SGPP1_HUMAN Sphingosine-1-phosphate phosphatase 1 OS=Homo sapiens OX=9606 GN=SGPP1 PE=1 SV=2	1	1	1	1	2.9	49.107	441	8.1714	2.9	2.9	2.9	2.9	2.9	2.9	0	0	0	0	0	0	0	112
Q9BX67	Q9BX67	Junctional adhesion molecule C	JAM3	sp|Q9BX67|JAM3_HUMAN Junctional adhesion molecule C OS=Homo sapiens OX=9606 GN=JAM3 PE=1 SV=1	1	1	1	1	5.8	35.02	310	31.067	5.8	5.8	5.8	0	5.8	5.8	66989000	7685500	9485100	0	0	7069000	5191900
Q9BX63	Q9BX63	Fanconi anemia group J protein	BRIP1	sp|Q9BX63|FANCJ_HUMAN Fanconi anemia group J protein OS=Homo sapiens OX=9606 GN=BRIP1 PE=1 SV=2	1	1	1	1	0.6	140.87	1249	1.6096	0.6	0.6	0.6	0.6	0	0.6	0	0	0	0	0	0	0	1237
Q9BWP4;Q9BVL7;Q9UQD4;Q6FGM0;Q99961	Q9BWP4;Q9BVL7;Q9UQD4;Q6FGM0;Q99961	Endophilin-A2	SH3GL1	tr|Q9BWP4|Q9BWP4_HUMAN SH3GL1 protein (Fragment) OS=Homo sapiens OX=9606 GN=SH3GL1 PE=2 SV=2;tr|Q9BVL7|Q9BVL7_HUMAN SH3GL1 protein (Fragment) OS=Homo sapiens OX=9606 GN=SH3GL1 PE=2 SV=2;tr|Q9UQD4|Q9UQD4_HUMAN SH3-containing Grb-2-like 1 protein OS=Homo sap	5	1	1	1	8.2	10.741	98	2.6045	8.2	8.2	8.2	8.2	8.2	8.2	0	0	0	0	0	0	0	17;18
Q9BW85	Q9BW85	Coiled-coil domain-containing protein 94	CCDC94	sp|Q9BW85|YJU2_HUMAN Splicing factor YJU2 OS=Homo sapiens OX=9606 GN=YJU2 PE=1 SV=1	1	1	1	1	10.8	37.085	323	41.371	10.8	10.8	10.8	10.8	10.8	10.8	0	0	0	0	0	0	0	211;213
Q9BW04	Q9BW04	Specifically androgen-regulated gene protein	SARG	sp|Q9BW04|SARG_HUMAN Specifically androgen-regulated gene protein OS=Homo sapiens OX=9606 GN=SARG PE=1 SV=2	1	1	1	1	4.2	63.964	601	6.0204	0	0	0	4.2	4.2	4.2	0	0	0	0	0	0	0	453;456
Q9BVX3;P16383;C9JII4;B3KUM5	Q9BVX3;P16383;C9JII4	GC-rich sequence DNA-binding factor 2	GCFC2	tr|Q9BVX3|Q9BVX3_HUMAN C2orf3 protein OS=Homo sapiens OX=9606 PE=2 SV=1;sp|P16383|GCFC2_HUMAN GC-rich sequence DNA-binding factor 2 OS=Homo sapiens OX=9606 GN=GCFC2 PE=1 SV=2;tr|C9JII4|C9JII4_HUMAN GC-rich sequence DNA-binding factor 2 (Fragment) OS=Homo s	4	3	3	3	26	23.626	215	4.7483	0	0	0	18.6	16.3	0	0	0	0	0	0	0	0	16;17;19;96;97;174;180
Q9BVS4;H0Y919;H0Y8R4	Q9BVS4	Serine/threonine-protein kinase RIO2	RIOK2	sp|Q9BVS4|RIOK2_HUMAN Serine/threonine-protein kinase RIO2 OS=Homo sapiens OX=9606 GN=RIOK2 PE=1 SV=2	3	5	1	1	16.5	63.282	552	1	13.6	2.7	2.7	13.6	13.6	13.6	0	0	0	0	0	0	0	332;335;337;350;380;382;442
Q9BVJ6;B4E343;X6RJY0;O60531	Q9BVJ6;B4E343;X6RJY0	U3 small nucleolar RNA-associated protein 14 homolog A	UTP14A	sp|Q9BVJ6|UT14A_HUMAN U3 small nucleolar RNA-associated protein 14 homolog A OS=Homo sapiens OX=9606 GN=UTP14A PE=1 SV=1;tr|B4E343|B4E343_HUMAN cDNA FLJ54249, highly similar to U3 small nucleolar RNA-associated protein 14 homolog A OS=Homo sapiens OX=9606	4	8	8	8	15.8	87.977	771	323.31	10.8	10.8	10.8	10.6	10.8	13.1	0	0	0	0	0	0	0	14;29;31;405;407;437;445;448;453;510
Q9BVI0;Q5JWZ0;Q5JXL1;Q7Z5E2;B0QYY0;B3KUL4	Q9BVI0;Q5JWZ0;Q5JXL1;Q7Z5E2	PHD finger protein 20	PHF20	sp|Q9BVI0|PHF20_HUMAN PHD finger protein 20 OS=Homo sapiens OX=9606 GN=PHF20 PE=1 SV=2;tr|Q5JWZ0|Q5JWZ0_HUMAN PHD finger protein 20 (Fragment) OS=Homo sapiens OX=9606 GN=PHF20 PE=1 SV=1;tr|Q5JXL1|Q5JXL1_HUMAN PHD finger protein 20 (Fragment) OS=Homo sapien	6	4	4	4	4.2	115.38	1012	9.5056	3.3	3.3	3.3	2.9	2.9	2.9	0	0	0	0	0	0	0	158;159;488;519;902
Q9BVG4	Q9BVG4	Protein PBDC1	PBDC1	sp|Q9BVG4|PBDC1_HUMAN Protein PBDC1 OS=Homo sapiens OX=9606 GN=PBDC1 PE=1 SV=1	1	3	3	3	12	26.056	233	313.38	6	12	12	10.7	10.7	12	0	0	0	0	0	0	0	181;197
Q9BUU2	Q9BUU2	Methyltransferase-like protein 22	METTL22	sp|Q9BUU2|MET22_HUMAN Methyltransferase-like protein 22 OS=Homo sapiens OX=9606 GN=METTL22 PE=1 SV=2	1	1	1	1	3	44.486	404	2.0977	0	0	0	3	0	3	0	0	0	0	0	0	0	132
Q9BUL9	Q9BUL9	Ribonuclease P protein subunit p25	RPP25	sp|Q9BUL9|RPP25_HUMAN Ribonuclease P protein subunit p25 OS=Homo sapiens OX=9606 GN=RPP25 PE=1 SV=1	1	1	1	1	11.6	20.632	199	2.503	11.6	11.6	0	11.6	11.6	11.6	0	0	0	0	0	0	0	161;162
Q9BUH6	Q9BUH6	Protein PAXX	C9orf142	sp|Q9BUH6|PAXX_HUMAN Protein PAXX OS=Homo sapiens OX=9606 GN=PAXX PE=1 SV=2	1	1	1	1	5.9	21.639	204	36.263	5.9	5.9	5.9	5.9	5.9	5.9	0	0	0	0	0	0	0	148
Q9BUA3;H0YGY5	Q9BUA3	Uncharacterized protein C11orf84	C11orf84	sp|Q9BUA3|SPNDC_HUMAN Spindlin interactor and repressor of chromatin-binding protein OS=Homo sapiens OX=9606 GN=SPINDOC PE=1 SV=3	2	4	4	4	23.9	41.036	381	35.822	3.4	3.4	3.4	10	16.8	16.8	18121000	0	0	0	0	0	0	49;55;248;251;308
Q9BU76	Q9BU76	Multiple myeloma tumor-associated protein 2	MMTAG2	sp|Q9BU76|MMTA2_HUMAN Multiple myeloma tumor-associated protein 2 OS=Homo sapiens OX=9606 GN=MMTAG2 PE=1 SV=1	1	3	3	3	13.7	29.411	263	16.756	6.1	11	6.1	11	11	13.7	0	0	0	0	0	0	0	177;215;216;217;219;220
Q9BTU6	Q9BTU6	Phosphatidylinositol 4-kinase type 2-alpha	PI4K2A	sp|Q9BTU6|P4K2A_HUMAN Phosphatidylinositol 4-kinase type 2-alpha OS=Homo sapiens OX=9606 GN=PI4K2A PE=1 SV=1	1	2	2	2	4.4	54.022	479	74.485	4	4.4	4	4	4	4	0	0	0	0	0	0	0	44;47;51
Q9BTQ7;A0A024R1Q8;P62829;J3KTJ3;J3KT29;C9JD32;B9ZVP7	Q9BTQ7;A0A024R1Q8;P62829;J3KTJ3;J3KT29	60S ribosomal protein L23	RPL23	tr|Q9BTQ7|Q9BTQ7_HUMAN Similar to ribosomal protein L23 (Fragment) OS=Homo sapiens OX=9606 PE=2 SV=1;tr|A0A024R1Q8|A0A024R1Q8_HUMAN Ribosomal protein L23, isoform CRA_b OS=Homo sapiens OX=9606 GN=RPL23 PE=3 SV=1;sp|P62829|RL23_HUMAN 60S ribosomal protein L	7	5	5	5	53	14.149	134	33.701	0	7.5	7.5	14.9	39.6	0	189500000	0	16841000	2634500	6985900	69284000	0
Q9BTC0	Q9BTC0	Death-inducer obliterator 1	DIDO1	sp|Q9BTC0|DIDO1_HUMAN Death-inducer obliterator 1 OS=Homo sapiens OX=9606 GN=DIDO1 PE=1 SV=5	1	12	12	12	8.2	243.87	2240	220.76	5.7	4.7	4.2	3.5	4.1	6.7	17442000	0	7374000	10068000	0	0	0	151;152;154;156;805;809;811;1017;1018;1019;1040;1254;1255;1256;1260;1456;1712;1713;1714
Q9BT70;B4DVR4;H0YAZ3;H0YB51	Q9BT70;B4DVR4;H0YAZ3;H0YB51		SORBS3	tr|Q9BT70|Q9BT70_HUMAN SORBS3 protein (Fragment) OS=Homo sapiens OX=9606 GN=SORBS3 PE=2 SV=1;tr|B4DVR4|B4DVR4_HUMAN cDNA FLJ60912, highly similar to Vinexin OS=Homo sapiens OX=9606 PE=2 SV=1;tr|H0YAZ3|H0YAZ3_HUMAN Vinexin (Fragment) OS=Homo sapiens OX=9606	4	4	4	2	14.2	30.02	268	106.82	10.4	10.4	10.4	14.2	14.2	14.2	0	0	0	0	0	0	0	126;127;141;159;160
Q9BT57;A4D1V8;Q9NW25;A0A087WVT6;Q9BWW4	Q9BT57;A4D1V8;Q9NW25;A0A087WVT6;Q9BWW4	Single-stranded DNA-binding protein 3	SSBP3;LOC401327	tr|Q9BT57|Q9BT57_HUMAN SSBP3 protein (Fragment) OS=Homo sapiens OX=9606 GN=SSBP3 PE=2 SV=2;tr|A4D1V8|A4D1V8_HUMAN Similar to sequence-specific single-stranded-DNA-binding protein OS=Homo sapiens OX=9606 GN=LOC401327 PE=4 SV=1;tr|Q9NW25|Q9NW25_HUMAN Single	5	1	1	1	7.9	21.824	216	69.891	7.9	0	0	7.9	7.9	7.9	0	0	0	0	0	0	0	175
Q9BT08;E9PHH9;Q53F76;A0A024R4C1;Q9BUI4	Q9BT08;E9PHH9;Q53F76;A0A024R4C1;Q9BUI4	DNA-directed RNA polymerase III subunit RPC3	POLR3C	tr|Q9BT08|Q9BT08_HUMAN POLR3C protein OS=Homo sapiens OX=9606 GN=POLR3C PE=1 SV=1;tr|E9PHH9|E9PHH9_HUMAN DNA-directed RNA polymerase III subunit RPC3 OS=Homo sapiens OX=9606 GN=POLR3C PE=1 SV=1;tr|Q53F76|Q53F76_HUMAN Polymerase (RNA) III (DNA directed) pol	5	2	2	2	2.9	46.188	411	2.2412	0	0	0	0	0	2.7	0	0	0	0	0	0	0	204;205
Q9BSY0;A8KAH1;P48651	Q9BSY0;A8KAH1;P48651	Phosphatidylserine synthase 1	PTDSS1	tr|Q9BSY0|Q9BSY0_HUMAN PTDSS1 protein (Fragment) OS=Homo sapiens OX=9606 GN=PTDSS1 PE=2 SV=2;tr|A8KAH1|A8KAH1_HUMAN cDNA FLJ75839, highly similar to Homo sapiens phosphatidylserine synthase 1 (PTDSS1), mRNA OS=Homo sapiens OX=9606 PE=2 SV=1;sp|P48651|PTSS1	3	4	4	4	11.5	38.657	331	16.448	11.5	11.5	5.7	11.5	11.5	11.5	0	0	0	0	0	0	0	275;281;297;300;313
Q9BST9	Q9BST9	Rhotekin	RTKN	sp|Q9BST9|RTKN_HUMAN Rhotekin OS=Homo sapiens OX=9606 GN=RTKN PE=1 SV=2	1	2	2	2	3.2	62.667	563	1.9137	1.2	1.2	1.2	1.2	1.2	1.2	0	0	0	0	0	0	0	106;220
Q9BST3	Q9BST3		UNC119B	tr|Q9BST3|Q9BST3_HUMAN UNC119B protein OS=Homo sapiens OX=9606 GN=UNC119B PE=2 SV=1	1	1	1	1	27.3	3.3648	33	-2	27.3	0	0	0	0	0	0	0	0	0	0	0	0	3
Q9BSQ6;A0A384ME37;M0QYS1;P40429;Q8J015;Q5QTS3;Q53H34;Q0VGL3;B4DNC8;Q6NVV1;M0QZU1;A0A096LPE0	Q9BSQ6;A0A384ME37;M0QYS1;P40429;Q8J015;Q5QTS3;Q53H34;Q0VGL3	60S ribosomal protein L13a	RPL13A;RPL13a	tr|Q9BSQ6|Q9BSQ6_HUMAN RPL13A protein (Fragment) OS=Homo sapiens OX=9606 GN=RPL13A PE=2 SV=2;tr|A0A384ME37|A0A384ME37_HUMAN Epididymis secretory sperm binding protein OS=Homo sapiens OX=9606 PE=2 SV=1;tr|M0QYS1|M0QYS1_HUMAN 60S ribosomal protein L13a (Frag	12	6	6	6	23.4	23.375	201	4.666	5.5	4	0	0	23.4	0	79023000	0	3903100	0	0	61664000	0
Q9BRZ2	Q9BRZ2	E3 ubiquitin-protein ligase TRIM56	TRIM56	sp|Q9BRZ2|TRI56_HUMAN E3 ubiquitin-protein ligase TRIM56 OS=Homo sapiens OX=9606 GN=TRIM56 PE=1 SV=3	1	1	1	1	3.3	81.487	755	1.8557	0	0	0	0	0	3.3	0	0	0	0	0	0	0	434;442
Q9BRY6;Q9BRK4	Q9BRY6;Q9BRK4	Leucine zipper putative tumor suppressor 2	LZTS2	tr|Q9BRY6|Q9BRY6_HUMAN LZTS2 protein (Fragment) OS=Homo sapiens OX=9606 GN=LZTS2 PE=2 SV=2;sp|Q9BRK4|LZTS2_HUMAN Leucine zipper putative tumor suppressor 2 OS=Homo sapiens OX=9606 GN=LZTS2 PE=1 SV=2	2	1	1	1	3.3	35.665	307	1.5819	3.3	0	0	0	3.3	3.3	0	0	0	0	0	0	0	208
Q9BRL5;P0DP25;P0DP24;P0DP23;B4DJ51;B2RDW0;E7ETZ0;A8K1M2;H0Y7A7;E7EMB3;F8WBR5;M0QZ52;G3V479;G3V226;G3V361;Q96HY3;B4DUI9;C9J7T9;P27482;P02585	Q9BRL5;P0DP25;P0DP24;P0DP23;B4DJ51;B2RDW0;E7ETZ0;A8K1M2;H0Y7A7;E7EMB3;F8WBR5;M0QZ52;G3V479		CALM3;CALM1;CALM2	tr|Q9BRL5|Q9BRL5_HUMAN CALM3 protein OS=Homo sapiens OX=9606 PE=1 SV=1;sp|P0DP25|CALM3_HUMAN Calmodulin-3 OS=Homo sapiens OX=9606 GN=CALM3 PE=1 SV=1;sp|P0DP24|CALM2_HUMAN Calmodulin-2 OS=Homo sapiens OX=9606 GN=CALM2 PE=1 SV=1;sp|P0DP23|CALM1_HUMAN Calmodu	20	3	3	3	23.8	16.506	147	3.5468	11.6	11.6	0	11.6	23.8	11.6	62839000	1579900	6728100	0	1408800	23864000	1778700
Q9BQG0;I3L1L3;B4DE42;B4DZZ1;B4DWP5;I3L2H8	Q9BQG0;I3L1L3;B4DE42;B4DZZ1	Myb-binding protein 1A	MYBBP1A	sp|Q9BQG0|MBB1A_HUMAN Myb-binding protein 1A OS=Homo sapiens OX=9606 GN=MYBBP1A PE=1 SV=2;tr|I3L1L3|I3L1L3_HUMAN Myb-binding protein 1A (Fragment) OS=Homo sapiens OX=9606 GN=MYBBP1A PE=1 SV=1;tr|B4DE42|B4DE42_HUMAN cDNA FLJ60422, highly similar to Myb-bind	6	9	9	9	9.9	148.85	1328	252.72	9	3.7	6.5	4.4	8	5.1	486430000	16535000	4965600	11280000	36295000	59498000	57876000	11;775;1163;1239;1241;1248;1267
Q9BQ95	Q9BQ95	Evolutionarily conserved signaling intermediate in Toll pathway, mitochondrial	ECSIT	sp|Q9BQ95|ECSIT_HUMAN Evolutionarily conserved signaling intermediate in Toll pathway, mitochondrial OS=Homo sapiens OX=9606 GN=ECSIT PE=1 SV=1	1	1	1	1	6.3	49.148	431	7.2017	0	0	0	6.3	6.3	6.3	79718000	0	0	0	10031000	13517000	9644400
Q99880;Q96A08	Q99880;Q96A08	Histone H2B type 1-L;Histone H2B type 1-A	HIST1H2BL;HIST1H2BA	sp|Q99880|H2B1L_HUMAN Histone H2B type 1-L OS=Homo sapiens OX=9606 GN=HIST1H2BL PE=1 SV=3;sp|Q96A08|H2B1A_HUMAN Histone H2B type 1-A OS=Homo sapiens OX=9606 GN=HIST1H2BA PE=1 SV=3	2	11	1	0	61.9	13.952	126	1.4888	57.1	61.9	56.3	52.4	58.7	52.4	77070000	8149400	7960800	0	0	39253000	0	37;39;113
Q99856	Q99856	AT-rich interactive domain-containing protein 3A	ARID3A	sp|Q99856|ARI3A_HUMAN AT-rich interactive domain-containing protein 3A OS=Homo sapiens OX=9606 GN=ARID3A PE=1 SV=2	1	3	3	3	9.8	62.888	593	50.381	9.8	9.8	9.8	9.8	9.8	9.8	0	0	0	0	0	0	0	77;81;88;101;119
Q96T58;F6WRY4;H0Y5U7	Q96T58	Msx2-interacting protein	SPEN	sp|Q96T58|MINT_HUMAN Msx2-interacting protein OS=Homo sapiens OX=9606 GN=SPEN PE=1 SV=1	3	24	24	24	7.2	402.24	3664	143.97	4	5.4	4.9	4.1	5.2	5.8	0	0	0	0	0	0	0	188;190;623;725;727;736;740;749;1005;1006;1062;1219;1222;1261;1268;1278;1380;1382;1910;1918;2101;2120;2124;2126;2159;2481;2493
Q96T23;H0YCN2;H0YER1;H7C306;Q05DG0	Q96T23;H0YCN2;H0YER1	Remodeling and spacing factor 1	RSF1	sp|Q96T23|RSF1_HUMAN Remodeling and spacing factor 1 OS=Homo sapiens OX=9606 GN=RSF1 PE=1 SV=2;tr|H0YCN2|H0YCN2_HUMAN Remodeling and spacing factor 1 (Fragment) OS=Homo sapiens OX=9606 GN=RSF1 PE=1 SV=1;tr|H0YER1|H0YER1_HUMAN Remodeling and spacing factor	5	24	24	24	16.4	163.82	1441	323.31	12.1	10	9.5	10.5	12.9	9.3	73069000	3111800	0	0	0	0	0	397;408;410;473;570;604;613;614;617;622;628;629;748;1277;1278;1282;1305;1310;1341;1345;1359;1375
Q96ST3;B3KQE3	Q96ST3	Paired amphipathic helix protein Sin3a	SIN3A	sp|Q96ST3|SIN3A_HUMAN Paired amphipathic helix protein Sin3a OS=Homo sapiens OX=9606 GN=SIN3A PE=1 SV=2	2	8	8	8	8.3	145.17	1273	229.54	7.5	7.5	3.7	6.6	7.5	4.7	0	0	0	0	0	0	0	277;434;435;832;860;938;940;1112
Q96ST2;B4DGM5;B4DL52;B4DJ84;B8ZZB6;A0A1B0GW95	Q96ST2;B4DGM5;B4DL52;B4DJ84	Protein IWS1 homolog	IWS1	sp|Q96ST2|IWS1_HUMAN Protein IWS1 homolog OS=Homo sapiens OX=9606 GN=IWS1 PE=1 SV=2;tr|B4DGM5|B4DGM5_HUMAN cDNA FLJ53983, highly similar to IWS1 homolog OS=Homo sapiens OX=9606 PE=2 SV=1;tr|B4DL52|B4DL52_HUMAN cDNA FLJ54017, highly similar to IWS1 homolog	6	25	25	25	31.7	91.954	819	323.31	25.6	26.4	26.4	23.6	25.5	26	0	0	0	0	0	0	0	53;54;80;196;198;235;237;248;250;287;289;300;302;313;315;362;363;365;377;398;400;415;420;422;426;438;440;511;513;720
Q96RG4;Q96RG5;Q9Y4H2	Q96RG4;Q96RG5;Q9Y4H2	Insulin receptor substrate 2	IRS2	tr|Q96RG4|Q96RG4_HUMAN Insulin receptor substrate 2 insertion mutant (Fragment) OS=Homo sapiens OX=9606 GN=IRS2 PE=4 SV=1;tr|Q96RG5|Q96RG5_HUMAN Insulin receptor substrate 2 insertion mutant (Fragment) OS=Homo sapiens OX=9606 GN=IRS2 PE=4 SV=1;sp|Q9Y4H2|IR	3	6	6	6	6.1	137.32	1338	37.699	2.3	2.3	1.4	4.1	1.6	0.7	0	0	0	0	0	0	0	364;366;389;392;521;561;578;1177
Q96QS3	Q96QS3	Homeobox protein ARX	ARX	sp|Q96QS3|ARX_HUMAN Homeobox protein ARX OS=Homo sapiens OX=9606 GN=ARX PE=1 SV=1	1	1	1	1	3.6	58.159	562	0.94471	3.6	3.6	3.6	3.6	3.6	3.6	378700000	30098000	33944000	38859000	17988000	31057000	24682000
Q96QR8	Q96QR8	Transcriptional activator protein Pur-beta	PURB	sp|Q96QR8|PURB_HUMAN Transcriptional activator protein Pur-beta OS=Homo sapiens OX=9606 GN=PURB PE=1 SV=3	1	2	2	2	16.3	33.24	312	40.477	16.3	10.3	0	16.3	16.3	16.3	0	0	0	0	0	0	0	100;101;304
Q96QE3;A0A075B754;H0UIC2	Q96QE3;A0A075B754;H0UIC2	ATPase family AAA domain-containing protein 5	ATAD5	sp|Q96QE3|ATAD5_HUMAN ATPase family AAA domain-containing protein 5 OS=Homo sapiens OX=9606 GN=ATAD5 PE=1 SV=4;tr|A0A075B754|A0A075B754_HUMAN ATPase family AAA domain-containing protein 5 OS=Homo sapiens OX=9606 GN=ATAD5 PE=1 SV=1;tr|H0UIC2|H0UIC2_HUMAN HC	3	5	5	5	3.5	207.57	1844	19.346	1.4	2.1	1.4	1.7	0	0.4	8683400	0	0	0	2526500	0	0	86;816;817;821;1214
Q96QE2	Q96QE2	Proton myo-inositol cotransporter	SLC2A13	sp|Q96QE2|MYCT_HUMAN Proton myo-inositol cotransporter OS=Homo sapiens OX=9606 GN=SLC2A13 PE=1 SV=3	1	1	1	1	2.3	70.37	648	1.4303	0	0	2.3	0	0	0	0	0	0	0	0	0	0	640;645
Q96Q91	Q96Q91	Anion exchange protein 4	SLC4A9	sp|Q96Q91|B3A4_HUMAN Anion exchange protein 4 OS=Homo sapiens OX=9606 GN=SLC4A9 PE=2 SV=2	1	1	1	1	0.9	108.25	983	2.0085	0.9	0.9	0.9	0.9	0.9	0.9	0	0	0	0	0	0	0	162
Q96PY6	Q96PY6	Serine/threonine-protein kinase Nek1	NEK1	sp|Q96PY6|NEK1_HUMAN Serine/threonine-protein kinase Nek1 OS=Homo sapiens OX=9606 GN=NEK1 PE=1 SV=2	1	2	2	2	2.2	142.83	1258	4.7261	0.7	0.7	0.7	2.2	2.2	2.2	0	0	0	0	0	0	0	661;664;1052
Q96PY5	Q96PY5	Formin-like protein 2	FMNL2	sp|Q96PY5|FMNL2_HUMAN Formin-like protein 2 OS=Homo sapiens OX=9606 GN=FMNL2 PE=1 SV=3	1	1	1	1	0.6	123.32	1086	1.2749	0.6	0.6	0.6	0.6	0.6	0.6	0	0	0	0	0	0	0	171
Q96PU4;B1AL33	Q96PU4;B1AL33	E3 ubiquitin-protein ligase UHRF2	UHRF2	sp|Q96PU4|UHRF2_HUMAN E3 ubiquitin-protein ligase UHRF2 OS=Homo sapiens OX=9606 GN=UHRF2 PE=1 SV=1;tr|B1AL33|B1AL33_HUMAN E3 ubiquitin-protein ligase UHRF2 OS=Homo sapiens OX=9606 GN=UHRF2 PE=1 SV=1	2	2	2	2	2.6	89.984	802	93.775	1.6	2.6	1.6	1.6	1.6	1.6	0	0	0	0	0	0	0	95;667
Q96P48	Q96P48	Arf-GAP with Rho-GAP domain, ANK repeat and PH domain-containing protein 1	ARAP1	sp|Q96P48|ARAP1_HUMAN Arf-GAP with Rho-GAP domain, ANK repeat and PH domain-containing protein 1 OS=Homo sapiens OX=9606 GN=ARAP1 PE=1 SV=3	1	1	1	1	1.6	162.19	1450	19.183	0	0	0	1.6	1.6	0	0	0	0	0	0	0	0	229
Q96N83;B7ZKQ8;O00592	Q96N83;B7ZKQ8;O00592	Podocalyxin	PODXL	tr|Q96N83|Q96N83_HUMAN Podocalyxin OS=Homo sapiens OX=9606 PE=2 SV=1;tr|B7ZKQ8|B7ZKQ8_HUMAN Podocalyxin OS=Homo sapiens OX=9606 GN=PODXL PE=2 SV=1;sp|O00592|PODXL_HUMAN Podocalyxin OS=Homo sapiens OX=9606 GN=PODXL PE=1 SV=2	3	3	3	3	6.4	54.576	518	3.7522	2.5	3.9	0	2.1	6.4	0	72220000	2907500	9561800	0	1680100	35750000	0
Q96N67;A0A2X0SSK2;A0A1B0GUE9;A0A0U1RQT6;A0A0U1RRC1;A0A0U1RQJ5;B3KRG0;B4DSH0;A0A1B0GWE0;A0A0C4DGY6;A0A1B0GVW2	Q96N67;A0A2X0SSK2	Dedicator of cytokinesis protein 7	DOCK7	sp|Q96N67|DOCK7_HUMAN Dedicator of cytokinesis protein 7 OS=Homo sapiens OX=9606 GN=DOCK7 PE=1 SV=4;tr|A0A2X0SSK2|A0A2X0SSK2_HUMAN DOCK7 (Fragment) OS=Homo sapiens OX=9606 GN=DOCK7 PE=3 SV=1	11	7	7	7	3.9	242.56	2140	114.22	1	1.6	1.6	2.7	1.6	2.4	0	0	0	0	0	0	0	180;440;450;451;452;888;898;900;910;1432
Q96N64	Q96N64	PWWP domain-containing protein 2A	PWWP2A	sp|Q96N64|PWP2A_HUMAN PWWP domain-containing protein 2A OS=Homo sapiens OX=9606 GN=PWWP2A PE=1 SV=2	1	2	2	2	7.5	81.959	755	98.042	7.5	7.5	7.5	7.5	7.5	1.9	0	0	0	0	0	0	0	81;521;525;527;534;535;540
Q96MG7	Q96MG7	Melanoma-associated antigen G1	NDNL2	sp|Q96MG7|NSE3_HUMAN Non-structural maintenance of chromosomes element 3 homolog OS=Homo sapiens OX=9606 GN=NSMCE3 PE=1 SV=1	1	1	1	1	5.6	34.308	304	141.48	0	5.6	5.6	5.6	5.6	5.6	0	0	0	0	0	0	0	57;60;64
Q96LR6	Q96LR6			tr|Q96LR6|Q96LR6_HUMAN cDNA FLJ25155 fis, clone CBR07976 OS=Homo sapiens OX=9606 PE=2 SV=1	1	1	1	1	5.1	15.816	156	1.3236	5.1	0	0	5.1	5.1	5.1	0	0	0	0	0	0	0	75
Q96LA8	Q96LA8	Protein arginine N-methyltransferase 6	PRMT6	sp|Q96LA8|ANM6_HUMAN Protein arginine N-methyltransferase 6 OS=Homo sapiens OX=9606 GN=PRMT6 PE=1 SV=1	1	1	1	1	5.6	41.937	375	-2	0	0	0	5.6	0	5.6	0	0	0	0	0	0	0	21
Q96L91;A7E2D7;A0A0A0MR80;A0A0A0MR72;A0A024RBS8;Q6ZTU2	Q96L91;A7E2D7;A0A0A0MR80	E1A-binding protein p400	EP400	sp|Q96L91|EP400_HUMAN E1A-binding protein p400 OS=Homo sapiens OX=9606 GN=EP400 PE=1 SV=4;tr|A7E2D7|A7E2D7_HUMAN EP400 protein (Fragment) OS=Homo sapiens OX=9606 GN=EP400 PE=2 SV=1;tr|A0A0A0MR80|A0A0A0MR80_HUMAN E1A-binding protein p400 OS=Homo sapiens OX=	6	7	7	7	3.6	343.48	3159	49.139	0.7	0.7	1.9	1.8	3.5	3	6954800	0	0	0	0	0	0	320;321;721;722;736;1010;1011;1726;1728;1732;2294
Q96L67;F5H7V1;B1AKJ5;O43847	Q96L67;F5H7V1;B1AKJ5;O43847	Nardilysin	NRD1	tr|Q96L67|Q96L67_HUMAN Nardilysin OS=Homo sapiens OX=9606 GN=NRD1 PE=2 SV=1;tr|F5H7V1|F5H7V1_HUMAN Nardilysin OS=Homo sapiens OX=9606 GN=NRDC PE=1 SV=2;tr|B1AKJ5|B1AKJ5_HUMAN Nardilysin OS=Homo sapiens OX=9606 GN=NRDC PE=1 SV=1;sp|O43847|NRDC_HUMAN Nardily	4	1	1	1	1.5	108.51	948	36.162	1.5	1.5	1.5	1.5	1.5	1.5	0	0	0	0	0	0	0	94;96
Q96L35;Q59F17;Q541P7;P54760	Q96L35;Q59F17;Q541P7;P54760	Receptor protein-tyrosine kinase;Ephrin type-B receptor 4	EPHB4	tr|Q96L35|Q96L35_HUMAN EPH receptor B4, isoform CRA_b OS=Homo sapiens OX=9606 GN=EPHB4 PE=1 SV=1;tr|Q59F17|Q59F17_HUMAN Receptor protein-tyrosine kinase (Fragment) OS=Homo sapiens OX=9606 PE=2 SV=1;tr|Q541P7|Q541P7_HUMAN EPH receptor B4, isoform CRA_a OS=H	4	1	1	1	1.9	102.56	935	1.3174	0	1.9	0	0	0	0	0	0	0	0	0	0	0	769;770;776;777
Q96KM6	Q96KM6	Zinc finger protein 512B	ZNF512B	sp|Q96KM6|Z512B_HUMAN Zinc finger protein 512B OS=Homo sapiens OX=9606 GN=ZNF512B PE=1 SV=1	1	2	2	2	4.5	97.263	892	12.327	0	0	0	2.9	1.6	4.5	0	0	0	0	0	0	0	409;662;665
Q96KG7	Q96KG7	Multiple epidermal growth factor-like domains protein 10	MEGF10	sp|Q96KG7|MEG10_HUMAN Multiple epidermal growth factor-like domains protein 10 OS=Homo sapiens OX=9606 GN=MEGF10 PE=1 SV=1	1	1	1	1	1.3	122.2	1140	1.6798	0	0	0	0	1.3	0	21616000	0	0	0	0	10484000	0
Q96K76;Q9H3L7	Q96K76;Q9H3L7	Ubiquitin carboxyl-terminal hydrolase 47	USP47	sp|Q96K76|UBP47_HUMAN Ubiquitin carboxyl-terminal hydrolase 47 OS=Homo sapiens OX=9606 GN=USP47 PE=1 SV=3;tr|Q9H3L7|Q9H3L7_HUMAN My002 protein OS=Homo sapiens OX=9606 PE=2 SV=1	2	2	2	2	1.7	157.31	1375	12.744	1.2	0	0	1.2	1.7	1.2	56592000	4635500	0	0	6208700	9320600	8579100
Q96K49	Q96K49	Transmembrane protein 87B	TMEM87B	sp|Q96K49|TM87B_HUMAN Transmembrane protein 87B OS=Homo sapiens OX=9606 GN=TMEM87B PE=1 SV=1	1	1	1	1	3.4	63.535	555	43.733	3.4	3.4	3.4	3.4	3.4	3.4	277500000	47027000	28566000	31013000	22584000	5769900	7744400
Q96K17;E9PPC3;D6RDG3;E9PL10;Q6PJ77;A0A1N7SZQ2	Q96K17;E9PPC3;D6RDG3;E9PL10;Q6PJ77;A0A1N7SZQ2	Transcription factor BTF3 homolog 4;Transcription factor BTF3	BTF3L4;BTF3	sp|Q96K17|BT3L4_HUMAN Transcription factor BTF3 homolog 4 OS=Homo sapiens OX=9606 GN=BTF3L4 PE=1 SV=1;tr|E9PPC3|E9PPC3_HUMAN Transcription factor BTF3 homolog 4 OS=Homo sapiens OX=9606 GN=BTF3L4 PE=1 SV=1;tr|D6RDG3|D6RDG3_HUMAN Transcription factor BTF3 (F	6	2	1	1	22.8	17.27	158	19.713	19	19	19	19	22.8	19	1284300000	123790000	115140000	134480000	124810000	147310000	107050000
Q96JU8;Q04721	Q96JU8;Q04721	Neurogenic locus notch homolog protein 2;Notch 2 extracellular truncation;Notch 2 intracellular domain	NOTCH2	tr|Q96JU8|Q96JU8_HUMAN cDNA FLJ14963 fis, clone PLACE4000522, weakly similar to NEUROGENIC LOCUS NOTCH PROTEIN OS=Homo sapiens OX=9606 PE=2 SV=1;sp|Q04721|NOTC2_HUMAN Neurogenic locus notch homolog protein 2 OS=Homo sapiens OX=9606 GN=NOTCH2 PE=1 SV=3	2	1	1	1	2.1	82.989	773	9.173	0	0	2.1	0	0	0	0	0	0	0	0	0	0	80
Q96JM3;A0A2R8Y4S6;S4R3K0;A0A2R8Y735	Q96JM3	Chromosome alignment-maintaining phosphoprotein 1	CHAMP1	sp|Q96JM3|CHAP1_HUMAN Chromosome alignment-maintaining phosphoprotein 1 OS=Homo sapiens OX=9606 GN=CHAMP1 PE=1 SV=2	4	28	28	28	35.1	89.098	812	323.31	31.5	33.9	34	33.9	33.9	31.4	130810000	0	12807000	16743000	13459000	20993000	23562000	87;103;108;204;214;217;275;282;284;286;297;308;311;319;376;382;386;403;405;416;427;432;436;443;445;452;458;459;462;476;507;542;572;626;627;632;633;651;652;653
Q96JJ7	Q96JJ7	Protein disulfide-isomerase TMX3	TMX3	sp|Q96JJ7|TMX3_HUMAN Protein disulfide-isomerase TMX3 OS=Homo sapiens OX=9606 GN=TMX3 PE=1 SV=2	1	1	1	1	7	51.871	454	13.525	7	7	7	0	7	7	279680000	15749000	39551000	20373000	0	23207000	22140000
Q96JH7;B4DM84	Q96JH7;B4DM84	Deubiquitinating protein VCIP135	VCPIP1	sp|Q96JH7|VCIP1_HUMAN Deubiquitinating protein VCIP135 OS=Homo sapiens OX=9606 GN=VCPIP1 PE=1 SV=2;tr|B4DM84|B4DM84_HUMAN cDNA FLJ60694, highly similar to Deubiquitinating protein VCIP135 OS=Homo sapiens OX=9606 PE=2 SV=1	2	5	5	5	3.4	134.32	1222	5.8026	0.7	1.6	2.2	1.4	2.4	1.7	0	0	0	0	0	0	0	747;768
Q96JC9	Q96JC9	ELL-associated factor 1	EAF1	sp|Q96JC9|EAF1_HUMAN ELL-associated factor 1 OS=Homo sapiens OX=9606 GN=EAF1 PE=1 SV=1	1	1	1	1	7.1	29.042	268	4.0913	7.1	7.1	7.1	7.1	7.1	7.1	0	0	0	0	0	0	0	157;158;165
Q96JB3	Q96JB3	Hypermethylated in cancer 2 protein	HIC2	sp|Q96JB3|HIC2_HUMAN Hypermethylated in cancer 2 protein OS=Homo sapiens OX=9606 GN=HIC2 PE=1 SV=2	1	3	3	3	10.2	66.155	615	35.978	1.8	1.8	1.8	5.2	5.2	5.2	0	0	0	0	0	0	0	197;348;479;481
Q96J73;B4DZM3;Q6PJJ2;Q53FR7;P56182	Q96J73;B4DZM3;Q6PJJ2;Q53FR7;P56182	Ribosomal RNA processing protein 1 homolog A	RRP1	tr|Q96J73|Q96J73_HUMAN NNP3 OS=Homo sapiens OX=9606 PE=2 SV=1;tr|B4DZM3|B4DZM3_HUMAN cDNA FLJ61500, highly similar to NNP-1 protein OS=Homo sapiens OX=9606 PE=2 SV=1;tr|Q6PJJ2|Q6PJJ2_HUMAN RRP1 protein (Fragment) OS=Homo sapiens OX=9606 GN=RRP1 PE=2 SV=2;t	5	1	1	1	9.5	37.017	328	58.828	9.5	9.5	9.5	9.5	9.5	9.5	246480000	17349000	13461000	18572000	28886000	24449000	15369000
Q96IZ0;H0YHP5	Q96IZ0;H0YHP5	PRKC apoptosis WT1 regulator protein	PAWR	sp|Q96IZ0|PAWR_HUMAN PRKC apoptosis WT1 regulator protein OS=Homo sapiens OX=9606 GN=PAWR PE=1 SV=1;tr|H0YHP5|H0YHP5_HUMAN PRKC apoptosis WT1 regulator protein (Fragment) OS=Homo sapiens OX=9606 GN=PAWR PE=1 SV=1	2	2	2	2	8.8	36.567	340	116.57	5	5	5	5	5	5	628620000	33623000	31969000	37981000	58656000	53261000	45473000
Q96IR1;B2R491;P62701;Q53HV1;Q8TD47;B7Z1M6;C9JEH7;A4FU11;Q496E4;P22090;Q53HI6	Q96IR1;B2R491;P62701;Q53HV1	40S ribosomal protein S4;40S ribosomal protein S4, X isoform	RPS4X	tr|Q96IR1|Q96IR1_HUMAN RPS4X protein (Fragment) OS=Homo sapiens OX=9606 GN=RPS4X PE=2 SV=2;tr|B2R491|B2R491_HUMAN 40S ribosomal protein S4 OS=Homo sapiens OX=9606 GN=RPS4X PE=2 SV=1;sp|P62701|RS4X_HUMAN 40S ribosomal protein S4, X isoform OS=Homo sapiens O	11	17	17	17	59.7	27.259	243	23.457	8.2	16.5	0	6.2	59.7	0	388250000	13054000	30170000	0	3787700	251560000	0
Q96IF1;H0YJL9	Q96IF1;H0YJL9	LIM domain-containing protein ajuba	AJUBA	sp|Q96IF1|AJUBA_HUMAN LIM domain-containing protein ajuba OS=Homo sapiens OX=9606 GN=AJUBA PE=1 SV=1;tr|H0YJL9|H0YJL9_HUMAN LIM domain-containing protein ajuba (Fragment) OS=Homo sapiens OX=9606 GN=AJUBA PE=1 SV=1	2	2	2	2	7.1	56.933	538	5.0618	0	0	0	3.3	7.1	3.3	0	0	0	0	0	0	0	136;137;263
Q96I11;B3KT07;B3KV96;E9PD68;B3KXQ5;X5DQV1;X5DNI1;Q14194	Q96I11;B3KT07;B3KV96;E9PD68;B3KXQ5;X5DQV1;X5DNI1;Q14194	Dihydropyrimidinase-related protein 1	CRMP1	tr|Q96I11|Q96I11_HUMAN CRMP1 protein (Fragment) OS=Homo sapiens OX=9606 GN=CRMP1 PE=2 SV=2;tr|B3KT07|B3KT07_HUMAN Collapsin response mediator protein 1, isoform CRA_d OS=Homo sapiens OX=9606 GN=CRMP1 PE=2 SV=1;tr|B3KV96|B3KV96_HUMAN cDNA FLJ16285 fis, clon	8	4	3	3	12.9	43.745	404	218.43	7.9	3	3	5	6.9	5	504310000	22734000	0	0	104860000	72528000	55606000	353;354;356
Q96HX3;B4DL99;Q6IBR0;Q53EP4;P04843;B4DNJ5;B7Z4L4;F8WF32	Q96HX3;B4DL99;Q6IBR0;Q53EP4;P04843;B4DNJ5;B7Z4L4	Dolichyl-diphosphooligosaccharide--protein glycosyltransferase subunit 1	RPN1	tr|Q96HX3|Q96HX3_HUMAN Dolichyl-diphosphooligosaccharide--protein glycosyltransferase subunit 1 (Fragment) OS=Homo sapiens OX=9606 PE=2 SV=1;tr|B4DL99|B4DL99_HUMAN Dolichyl-diphosphooligosaccharide--protein glycosyltransferase subunit 1 OS=Homo sapiens OX=	8	4	4	4	6.9	64.581	568	45.002	2.1	4.2	2.1	2.1	4.8	2.1	811060000	75755000	64527000	51840000	45765000	60410000	47462000
Q96HS1	Q96HS1	Serine/threonine-protein phosphatase PGAM5, mitochondrial	PGAM5	sp|Q96HS1|PGAM5_HUMAN Serine/threonine-protein phosphatase PGAM5, mitochondrial OS=Homo sapiens OX=9606 GN=PGAM5 PE=1 SV=2	1	2	2	2	5.9	32.004	289	1.9196	0	0	0	5.9	0	4.2	0	0	0	0	0	0	0	80;87
Q96HR8	Q96HR8	H/ACA ribonucleoprotein complex non-core subunit NAF1	NAF1	sp|Q96HR8|NAF1_HUMAN H/ACA ribonucleoprotein complex non-core subunit NAF1 OS=Homo sapiens OX=9606 GN=NAF1 PE=1 SV=2	1	1	1	1	3.8	53.716	494	38.806	3.8	3.8	0	3.8	3.8	3.8	0	0	0	0	0	0	0	315
Q96HI1;B4DPW9;A0A0A0MSQ0;Q53GY0;P13797;A7E2S2;B4DI60;B4DG31	Q96HI1;B4DPW9;A0A0A0MSQ0;Q53GY0;P13797;A7E2S2;B4DI60;B4DG31	Plastin-3	PLS3	tr|Q96HI1|Q96HI1_HUMAN Similar to plastin 3 (T isoform) (Fragment) OS=Homo sapiens OX=9606 PE=2 SV=1;tr|B4DPW9|B4DPW9_HUMAN cDNA FLJ51929, highly similar to Plastin-3 OS=Homo sapiens OX=9606 PE=2 SV=1;tr|A0A0A0MSQ0|A0A0A0MSQ0_HUMAN Plastin-3 OS=Homo sapien	8	2	2	2	5.6	46.003	409	46.586	3.4	3.4	5.6	5.6	3.4	3.4	1647900000	98716000	0	63632000	32722000	21362000	91852000
Q96HB5	Q96HB5	Coiled-coil domain-containing protein 120	CCDC120	sp|Q96HB5|CC120_HUMAN Coiled-coil domain-containing protein 120 OS=Homo sapiens OX=9606 GN=CCDC120 PE=1 SV=1	1	1	1	1	1.7	67.567	630	2.6624	1.7	0	0	1.7	0	1.7	0	0	0	0	0	0	0	360
Q96GV9	Q96GV9	UNC119-binding protein C5orf30	C5orf30	sp|Q96GV9|CE030_HUMAN UNC119-binding protein C5orf30 OS=Homo sapiens OX=9606 GN=C5orf30 PE=1 SV=1	1	1	1	1	4.4	23.083	206	1.4156	0	0	0	4.4	4.4	4.4	0	0	0	0	0	0	0	167
Q96GM8;B3KSC7	Q96GM8	Target of EGR1 protein 1	TOE1	sp|Q96GM8|TOE1_HUMAN Target of EGR1 protein 1 OS=Homo sapiens OX=9606 GN=TOE1 PE=1 SV=1	2	3	3	2	9.8	56.547	510	46.894	4.1	4.1	4.1	7.1	7.1	7.1	20613000	0	0	0	0	0	0	5;355;357;358
Q96GD7	Q96GD7			tr|Q96GD7|Q96GD7_HUMAN CSDA protein OS=Homo sapiens OX=9606 PE=2 SV=1	1	7	2	2	40.3	31.931	303	122.03	17.2	32	32	32	40.3	32	0	0	0	0	0	0	0	34;38;255;301
Q96FJ2	Q96FJ2	Dynein light chain 2, cytoplasmic	DYNLL2	sp|Q96FJ2|DYL2_HUMAN Dynein light chain 2, cytoplasmic OS=Homo sapiens OX=9606 GN=DYNLL2 PE=1 SV=1	1	1	1	1	24.7	10.35	89	142.62	24.7	24.7	24.7	24.7	24.7	0	154610000	8638900	9008700	8184600	4211100	8305400	0
Q96FA6;P42695	Q96FA6;P42695	Condensin-2 complex subunit D3	NCAPD3	tr|Q96FA6|Q96FA6_HUMAN NCAPD3 protein (Fragment) OS=Homo sapiens OX=9606 GN=NCAPD3 PE=1 SV=2;sp|P42695|CNDD3_HUMAN Condensin-2 complex subunit D3 OS=Homo sapiens OX=9606 GN=NCAPD3 PE=1 SV=2	2	1	1	1	2.9	62.929	558	12.214	2.9	2.9	0	2.9	2.9	2.9	0	0	0	0	0	0	0	442;444
Q96F88;Q99575	Q96F88;Q99575	Ribonucleases P/MRP protein subunit POP1	POP1	tr|Q96F88|Q96F88_HUMAN Processing of 1, ribonuclease P/MRP subunit (S. cerevisiae) OS=Homo sapiens OX=9606 GN=POP1 PE=2 SV=1;sp|Q99575|POP1_HUMAN Ribonucleases P/MRP protein subunit POP1 OS=Homo sapiens OX=9606 GN=POP1 PE=1 SV=2	2	1	1	1	1.6	114.68	1024	85.088	1.6	1.6	1.6	1.6	1.6	1.6	0	0	0	0	0	0	0	730
Q96EY7	Q96EY7	Pentatricopeptide repeat domain-containing protein 3, mitochondrial	PTCD3	sp|Q96EY7|PTCD3_HUMAN Pentatricopeptide repeat domain-containing protein 3, mitochondrial OS=Homo sapiens OX=9606 GN=PTCD3 PE=1 SV=3	1	1	1	1	2.3	78.549	689	60.838	2.3	2.3	2.3	2.3	2.3	2.3	172090000	19501000	13923000	14388000	12476000	17924000	13033000
Q96EV2;A8MTF7;B4DVQ2;H0Y3K4	Q96EV2;A8MTF7	RNA-binding protein 33	RBM33	sp|Q96EV2|RBM33_HUMAN RNA-binding protein 33 OS=Homo sapiens OX=9606 GN=RBM33 PE=1 SV=3;tr|A8MTF7|A8MTF7_HUMAN RNA-binding protein 33 OS=Homo sapiens OX=9606 GN=RBM33 PE=1 SV=1	4	3	3	3	3	129.98	1170	22.896	0.9	0.9	0.9	2.9	0.9	0.9	0	0	0	0	0	0	0	41;765
Q96ET3;Q96MW4;B4DSF1;A0A024R0T2;Q7L8J4	Q96ET3;Q96MW4;B4DSF1;A0A024R0T2;Q7L8J4	SH3 domain-binding protein 5-like	SH3BP5L	tr|Q96ET3|Q96ET3_HUMAN SH3BP5L protein (Fragment) OS=Homo sapiens OX=9606 GN=SH3BP5L PE=2 SV=1;tr|Q96MW4|Q96MW4_HUMAN cDNA FLJ31783 fis, clone NT2RI2008396, weakly similar to Homo sapiens SH3 binding protein OS=Homo sapiens OX=9606 PE=2 SV=1;tr|B4DSF1|B4DS	5	2	2	2	19.5	12.566	123	13.137	19.5	6.5	19.5	19.5	19.5	19.5	0	0	0	0	0	0	0	73;92
Q96EN8	Q96EN8	Molybdenum cofactor sulfurase	MOCOS	sp|Q96EN8|MOCOS_HUMAN Molybdenum cofactor sulfurase OS=Homo sapiens OX=9606 GN=MOCOS PE=1 SV=2	1	1	1	1	1.5	98.119	888	1.0042	0	0	0	0	1.5	0	0	0	0	0	0	0	0	530
Q96EA4;H0YBG5	Q96EA4;H0YBG5	Protein Spindly	SPDL1	sp|Q96EA4|SPDLY_HUMAN Protein Spindly OS=Homo sapiens OX=9606 GN=SPDL1 PE=1 SV=2;tr|H0YBG5|H0YBG5_HUMAN Protein Spindly (Fragment) OS=Homo sapiens OX=9606 GN=SPDL1 PE=1 SV=1	2	2	2	2	5.3	70.171	605	18.301	0	1.5	1.5	0	0	0	11451000	0	0	0	0	0	0	555
Q96DV6;A2A3R6;P62753;A2A3R5;A2A3R7;Q9BZU1;REV__Q9Y5R4;REV__B2RA37;REV__A0A140VK98;B3KVC6;B7ZA36;B4DG64;B3KN75;A0A024RD62;Q9Y253	Q96DV6;A2A3R6;P62753;A2A3R5	40S ribosomal protein S6	RPS6	tr|Q96DV6|Q96DV6_HUMAN 40S ribosomal protein S6 OS=Homo sapiens OX=9606 GN=RPS6 PE=2 SV=1;tr|A2A3R6|A2A3R6_HUMAN 40S ribosomal protein S6 OS=Homo sapiens OX=9606 GN=RPS6 PE=2 SV=1;sp|P62753|RS6_HUMAN 40S ribosomal protein S6 OS=Homo sapiens OX=9606 GN=RPS6	15	12	12	12	32.9	28.708	249	49.112	20.5	23.7	6.8	15.3	32.5	6.8	258690000	9233400	29363000	0	1080900	100410000	0	235;236;240;241;242;244;247
Q96DP0	Q96DP0			tr|Q96DP0|Q96DP0_HUMAN cDNA FLJ31479 fis, clone NT2NE2001634, moderately similar to NADH-UBIQUINONE OXIDOREDUCTASE 9 KD SUBUNIT OS=Homo sapiens OX=9606 PE=2 SV=1	1	3	3	3	13.2	49.244	456	5.6367	2.4	6.6	0	0	0	0	0	0	0	0	0	0	0	81;135;142;143;145
Q96DI8;Q6FH11;F2YMD9;B2R7U4;P09601;REV__B4DGY9	Q96DI8;Q6FH11;F2YMD9;B2R7U4;P09601;REV__B4DGY9	Heme oxygenase 1	HMOX1	tr|Q96DI8|Q96DI8_HUMAN Heme oxygenase OS=Homo sapiens OX=9606 GN=HMOX1 PE=2 SV=1;tr|Q6FH11|Q6FH11_HUMAN Heme oxygenase OS=Homo sapiens OX=9606 GN=HMOX1 PE=2 SV=1;tr|F2YMD9|F2YMD9_HUMAN Heme oxygenase 1 (Fragment) OS=Homo sapiens OX=9606 GN=HMOX1 PE=2 SV=1;	6	2	2	2	3.8	32.799	288	1.0925	3.8	3.8	0	2.1	2.1	2.1	0	0	0	0	0	0	0	229
Q96DF8	Q96DF8	Protein DGCR14	DGCR14	sp|Q96DF8|ESS2_HUMAN Splicing factor ESS-2 homolog OS=Homo sapiens OX=9606 GN=ESS2 PE=1 SV=1	1	3	3	3	8.6	52.567	476	26.993	4.4	4.4	8.6	4.4	8.6	4.4	0	0	0	0	0	0	0	292;391;395;450
Q96D71;E9PMG1;B2R7D3;H0YDT0;H0YE73;F2Z3L2;Q59GG6;H0YCF0;H7C1V2;H0YCR2	Q96D71;E9PMG1;B2R7D3;H0YDT0	RalBP1-associated Eps domain-containing protein 1	REPS1	sp|Q96D71|REPS1_HUMAN RalBP1-associated Eps domain-containing protein 1 OS=Homo sapiens OX=9606 GN=REPS1 PE=1 SV=3;tr|E9PMG1|E9PMG1_HUMAN RalBP1-associated Eps domain-containing protein 1 OS=Homo sapiens OX=9606 GN=REPS1 PE=1 SV=1;tr|B2R7D3|B2R7D3_HUMAN cD	10	9	9	9	22.7	86.661	796	164.49	17.8	22.7	22.7	21.6	14.1	14.1	0	0	0	0	0	0	0	162;166;170;173;174;272;392;428;429;431;435;439;481;482;537;539;540;556;562;709
Q96CW6	Q96CW6	Probable RNA polymerase II nuclear localization protein SLC7A6OS	SLC7A6OS	sp|Q96CW6|S7A6O_HUMAN Probable RNA polymerase II nuclear localization protein SLC7A6OS OS=Homo sapiens OX=9606 GN=SLC7A6OS PE=1 SV=2	1	1	1	1	4.2	35.027	309	2.9611	4.2	0	0	4.2	4.2	4.2	0	0	0	0	0	0	0	308
Q96CD4;B3KWE2;Q8NC57;A0A2R8Y5E4;B3KW85;A0A2R8YFK2;Q6P5Z4;B2RBL9;A0A2R8Y6M6;A0A2R8Y4C2;D3DUK1;A0A2R8YFS8;A0A2R8Y8C4;A0A2R8Y5C9;A0A2R8Y596;P56945;B3KWS6	Q96CD4;B3KWE2;Q8NC57;A0A2R8Y5E4;B3KW85;A0A2R8YFK2;Q6P5Z4;B2RBL9;A0A2R8Y6M6;A0A2R8Y4C2;D3DUK1;A0A2R8YFS8;A0A2R8Y8C4;A0A2R8Y5C9;A0A2R8Y596;P56945;B3KWS6	Breast cancer anti-estrogen resistance protein 1	BCAR1	tr|Q96CD4|Q96CD4_HUMAN Similar to breast cancer anti-estrogen resistance 1 (Fragment) OS=Homo sapiens OX=9606 PE=2 SV=1;tr|B3KWE2|B3KWE2_HUMAN cDNA FLJ42854 fis, clone BRHIP2008607, highly similar to Breast cancer anti-estrogen resistance protein 1 OS=Homo	17	2	2	2	3.9	49.886	466	1.282	0	0	0	2.4	2.4	0	0	0	0	0	0	0	0	24
Q96BY7;B4DYX0	Q96BY7	Autophagy-related protein 2 homolog B	ATG2B	sp|Q96BY7|ATG2B_HUMAN Autophagy-related protein 2 homolog B OS=Homo sapiens OX=9606 GN=ATG2B PE=1 SV=5	2	3	3	3	1.8	232.76	2078	4.046	0	0.4	0	0.7	1.1	0	0	0	0	0	0	0	0	239;240;255;1579;1583
Q96BL1;Q96PM5	Q96BL1;Q96PM5	RING finger and CHY zinc finger domain-containing protein 1	RCHY1	tr|Q96BL1|Q96BL1_HUMAN RCHY1 protein (Fragment) OS=Homo sapiens OX=9606 GN=RCHY1 PE=2 SV=1;sp|Q96PM5|ZN363_HUMAN RING finger and CHY zinc finger domain-containing protein 1 OS=Homo sapiens OX=9606 GN=RCHY1 PE=1 SV=1	2	1	1	1	6	13.354	117	-2	0	6	6	6	0	0	0	0	0	0	0	0	0	113
Q96BA4;B4DZX0;Q53GX6;A8K7Q1;Q02818;B3KUR6;H7BZI1	Q96BA4;B4DZX0;Q53GX6;A8K7Q1;Q02818;B3KUR6	Nucleobindin-1	NUCB1	tr|Q96BA4|Q96BA4_HUMAN NUCB1 protein OS=Homo sapiens OX=9606 PE=1 SV=1;tr|B4DZX0|B4DZX0_HUMAN cDNA FLJ52898, highly similar to Nucleobindin-1 OS=Homo sapiens OX=9606 PE=2 SV=1;tr|Q53GX6|Q53GX6_HUMAN Nucleobindin 1 variant (Fragment) OS=Homo sapiens OX=9606	7	6	6	6	24.4	20.468	176	65.349	18.2	18.2	11.9	17.6	17.6	13.1	292910000	73764000	48167000	43330000	24334000	32160000	10659000	84
Q96AJ9	Q96AJ9	Vesicle transport through interaction with t-SNAREs homolog 1A	VTI1A	sp|Q96AJ9|VTI1A_HUMAN Vesicle transport through interaction with t-SNAREs homolog 1A OS=Homo sapiens OX=9606 GN=VTI1A PE=1 SV=2	1	1	1	1	6.9	25.217	217	17.947	6.9	6.9	6.9	6.9	6.9	6.9	114200000	11244000	16304000	19249000	5673100	10695000	8392800
Q96AG4	Q96AG4	Leucine-rich repeat-containing protein 59	LRRC59	sp|Q96AG4|LRC59_HUMAN Leucine-rich repeat-containing protein 59 OS=Homo sapiens OX=9606 GN=LRRC59 PE=1 SV=1	1	5	5	5	18.6	34.93	307	45.429	0	7.5	4.2	4.2	6.5	0	61260000	0	9173800	16698000	0	4958000	0
Q96AF9;B4DQR8;B4DY85;H0Y2Y8;Q9BUS0;Q15942;H7C3D3;Q28617;C9JJK5	Q96AF9;B4DQR8;B4DY85;H0Y2Y8;Q9BUS0;Q15942;H7C3D3;Q28617	Zyxin	ZYX	tr|Q96AF9|Q96AF9_HUMAN ZYX protein (Fragment) OS=Homo sapiens OX=9606 GN=ZYX PE=2 SV=2;tr|B4DQR8|B4DQR8_HUMAN cDNA FLJ53160, highly similar to Zyxin OS=Homo sapiens OX=9606 PE=2 SV=1;tr|B4DY85|B4DY85_HUMAN cDNA FLJ61463, highly similar to Zyxin OS=Homo sap	9	6	6	6	21.7	50.472	466	34.105	12.7	9.9	7.3	12.7	21.7	12.7	11390000	0	0	0	0	6479100	0	152;153;161;175;202;238
Q969S3	Q969S3	Zinc finger protein 622	ZNF622	sp|Q969S3|ZN622_HUMAN Zinc finger protein 622 OS=Homo sapiens OX=9606 GN=ZNF622 PE=1 SV=1	1	1	1	1	1.7	54.271	477	0.85612	0	1.7	1.7	0	0	0	0	0	0	0	0	0	0	143
Q93009;H3BMF6;B7Z7T5;H3BND8;B7Z855;B7ZAX6;Q6U8A4	Q93009;H3BMF6	Ubiquitin carboxyl-terminal hydrolase 7	USP7	sp|Q93009|UBP7_HUMAN Ubiquitin carboxyl-terminal hydrolase 7 OS=Homo sapiens OX=9606 GN=USP7 PE=1 SV=2;tr|H3BMF6|H3BMF6_HUMAN Ubiquitin carboxyl-terminal hydrolase 7 OS=Homo sapiens OX=9606 GN=USP7 PE=1 SV=1	7	3	3	3	4.4	128.3	1102	109.95	1.3	2.3	2.3	4.4	3.4	2.3	464760000	0	75515000	10298000	105880000	92283000	13312000	18
Q92997	Q92997	Segment polarity protein dishevelled homolog DVL-3	DVL3	sp|Q92997|DVL3_HUMAN Segment polarity protein dishevelled homolog DVL-3 OS=Homo sapiens OX=9606 GN=DVL3 PE=1 SV=2	1	1	1	1	5.3	78.054	716	12.589	0	0	0	0	0	5.3	0	0	0	0	0	0	0	125
Q92991;H0Y9J2;D6R938;A0A024RDK3;E9PBG7;E9PF82;B7Z2B0;Q13557	Q92991;H0Y9J2;D6R938;A0A024RDK3;E9PBG7;E9PF82;B7Z2B0;Q13557	Calcium/calmodulin-dependent protein kinase type II subunit delta	CAMK2D	tr|Q92991|Q92991_HUMAN Calcium/calmodulin-dependent protein kinase II delta E (Fragment) OS=Homo sapiens OX=9606 PE=2 SV=1;tr|H0Y9J2|H0Y9J2_HUMAN Calcium/calmodulin-dependent protein kinase type II subunit delta (Fragment) OS=Homo sapiens OX=9606 GN=CAMK2D	8	1	1	1	12.3	14.377	130	2.2987	0	0	0	12.3	0	12.3	0	0	0	0	0	0	0	50
Q92945;A0A384P5V3;A0A087WTP3;M0R0I5;B4DV73;M0QYH3;M0QXW7;M0R3J3;M0QYG1;M0R0C6	Q92945;A0A384P5V3;A0A087WTP3;M0R0I5;B4DV73	Far upstream element-binding protein 2	KHSRP	sp|Q92945|FUBP2_HUMAN Far upstream element-binding protein 2 OS=Homo sapiens OX=9606 GN=KHSRP PE=1 SV=4;tr|A0A384P5V3|A0A384P5V3_HUMAN Epididymis secretory sperm binding protein OS=Homo sapiens OX=9606 PE=2 SV=1;tr|A0A087WTP3|A0A087WTP3_HUMAN Far upstream	10	15	15	13	33.5	73.114	711	116.09	13.9	14.9	12.8	13.9	16.5	12.8	750210000	41593000	89735000	51149000	43398000	78420000	55131000	125;181;274;277;480
Q92896;H3BM42	Q92896;H3BM42	Golgi apparatus protein 1	GLG1	sp|Q92896|GSLG1_HUMAN Golgi apparatus protein 1 OS=Homo sapiens OX=9606 GN=GLG1 PE=1 SV=2;tr|H3BM42|H3BM42_HUMAN Golgi apparatus protein 1, isoform CRA_c OS=Homo sapiens OX=9606 GN=GLG1 PE=1 SV=1	2	2	2	2	4.5	134.55	1179	36.793	4.5	2.6	2.6	2.6	2.6	2.6	3459300000	368860000	160790000	249990000	112880000	244160000	182790000
Q92833;B7Z7X9	Q92833;B7Z7X9	Protein Jumonji	JARID2	sp|Q92833|JARD2_HUMAN Protein Jumonji OS=Homo sapiens OX=9606 GN=JARID2 PE=1 SV=2;tr|B7Z7X9|B7Z7X9_HUMAN cDNA FLJ53248, highly similar to Jumonji protein (Jumonji/ARIDdomain-containing protein 2) OS=Homo sapiens OX=9606 PE=2 SV=1	2	7	7	7	7.4	138.73	1246	48.056	4.3	5	3.2	3.1	6.1	6.1	152270000	14454000	20543000	0	0	13468000	14839000	124;331;455
Q92804;B4E312;A0A075B7D9;A0A075B7F4;A0A075B7C1;A0A075B7F2	Q92804;B4E312;A0A075B7D9	TATA-binding protein-associated factor 2N	TAF15	sp|Q92804|RBP56_HUMAN TATA-binding protein-associated factor 2N OS=Homo sapiens OX=9606 GN=TAF15 PE=1 SV=1;tr|B4E312|B4E312_HUMAN cDNA FLJ53422, highly similar to TATA-binding protein-associated factor 2N OS=Homo sapiens OX=9606 PE=2 SV=1;tr|A0A075B7D9|A0A	6	7	4	4	23.8	61.829	592	186.01	15.4	17.7	10.3	19.9	21.5	12.8	1175200000	45140000	83983000	26559000	70665000	110180000	225900000	222
Q92793;B4E3L4	Q92793;B4E3L4	CREB-binding protein	CREBBP	sp|Q92793|CBP_HUMAN CREB-binding protein OS=Homo sapiens OX=9606 GN=CREBBP PE=1 SV=3;tr|B4E3L4|B4E3L4_HUMAN cDNA FLJ57039, highly similar to CREB-binding protein (Fragment) OS=Homo sapiens OX=9606 PE=2 SV=1	2	2	1	1	1.4	265.35	2442	2.576	0.8	1.4	0.8	0.8	0.8	0.8	0	0	0	0	0	0	0	1574;1578;2361;2364
Q92729	Q92729	Receptor-type tyrosine-protein phosphatase U	PTPRU	sp|Q92729|PTPRU_HUMAN Receptor-type tyrosine-protein phosphatase U OS=Homo sapiens OX=9606 GN=PTPRU PE=1 SV=2	1	1	1	1	1.1	162.42	1446	16.994	1.1	1.1	1.1	1.1	0	1.1	0	0	0	0	0	0	0	853
Q92665	Q92665	28S ribosomal protein S31, mitochondrial	MRPS31	sp|Q92665|RT31_HUMAN 28S ribosomal protein S31, mitochondrial OS=Homo sapiens OX=9606 GN=MRPS31 PE=1 SV=3	1	1	1	1	3.8	45.318	395	59.407	3.8	3.8	3.8	3.8	3.8	3.8	389910000	35417000	40558000	35912000	22150000	32900000	24571000
Q92618;F5H2K2	Q92618;F5H2K2	Zinc finger protein 516	ZNF516	sp|Q92618|ZN516_HUMAN Zinc finger protein 516 OS=Homo sapiens OX=9606 GN=ZNF516 PE=1 SV=1;tr|F5H2K2|F5H2K2_HUMAN Zinc finger protein 516 (Fragment) OS=Homo sapiens OX=9606 GN=ZNF516 PE=1 SV=1	2	2	2	2	1.7	124.29	1163	11.518	0.6	1.7	1.7	0.6	0.6	0.6	0	0	0	0	0	0	0	116
Q92614;A0A0D9SFK2;A0A024QZ63;B4DZ32;B4DYM1;Q9NYE8;B3KVF8;B4DFN7	Q92614;A0A0D9SFK2;A0A024QZ63	Unconventional myosin-XVIIIa	MYO18A;hCG_27198	sp|Q92614|MY18A_HUMAN Unconventional myosin-XVIIIa OS=Homo sapiens OX=9606 GN=MYO18A PE=1 SV=3;tr|A0A0D9SFK2|A0A0D9SFK2_HUMAN Unconventional myosin-XVIIIa OS=Homo sapiens OX=9606 GN=MYO18A PE=1 SV=1;tr|A0A024QZ63|A0A024QZ63_HUMAN HCG27198, isoform CRA_c OS	8	11	11	11	5.3	233.11	2054	155.11	3.2	4.6	3.5	3.7	3.7	3.7	0	0	0	0	0	0	0	101;102;103;140;1640;1970;1974;2007;2020;2041;2043
Q92576;E7EVH3;D6R9X2;E9PE34;A0A1B0GX99;B3KP41;A8K376;B0AZS7;E7ER40;B4DQ09;D6RBF0	Q92576	PHD finger protein 3	PHF3	sp|Q92576|PHF3_HUMAN PHD finger protein 3 OS=Homo sapiens OX=9606 GN=PHF3 PE=1 SV=3	11	9	9	9	6.3	229.48	2039	44.181	4.8	2	2	2.6	2	3.5	108730000	0	0	0	11481000	0	0	122;125;283;702;1133;1178;1613;1614;1642;1952
Q92541	Q92541	RNA polymerase-associated protein RTF1 homolog	RTF1	sp|Q92541|RTF1_HUMAN RNA polymerase-associated protein RTF1 homolog OS=Homo sapiens OX=9606 GN=RTF1 PE=1 SV=4	1	1	1	1	3.5	80.313	710	6.0807	0	0	0	0	0	3.5	0	0	0	0	0	0	0	53;55;58;60
Q92539	Q92539	Phosphatidate phosphatase LPIN2	LPIN2	sp|Q92539|LPIN2_HUMAN Phosphatidate phosphatase LPIN2 OS=Homo sapiens OX=9606 GN=LPIN2 PE=1 SV=1	1	1	1	1	1.7	99.398	896	3.2117	0	0	0	1.7	1.7	1.7	0	0	0	0	0	0	0	243;245
Q92538;Q05BW6	Q92538	Golgi-specific brefeldin A-resistance guanine nucleotide exchange factor 1	GBF1	sp|Q92538|GBF1_HUMAN Golgi-specific brefeldin A-resistance guanine nucleotide exchange factor 1 OS=Homo sapiens OX=9606 GN=GBF1 PE=1 SV=2	2	6	5	5	4.5	206.44	1859	112.38	3.1	2.3	0.9	3.6	3.6	3.2	0	0	0	0	0	0	0	659;1298;1300;1317;1318;1320;1788;1789;1791
Q92522	Q92522	Histone H1x	H1FX	sp|Q92522|H1X_HUMAN Histone H1x OS=Homo sapiens OX=9606 GN=H1FX PE=1 SV=1	1	5	5	5	25.4	22.487	213	41.461	5.6	9.9	5.6	5.6	12.7	5.6	19624000	0	6625700	0	0	6602700	0	2;31
Q8WYQ5;C9JSD5;Q53GY5	Q8WYQ5;C9JSD5;Q53GY5	Microprocessor complex subunit DGCR8	DGCR8	sp|Q8WYQ5|DGCR8_HUMAN Microprocessor complex subunit DGCR8 OS=Homo sapiens OX=9606 GN=DGCR8 PE=1 SV=1;tr|C9JSD5|C9JSD5_HUMAN Microprocessor complex subunit DGCR8 (Fragment) OS=Homo sapiens OX=9606 GN=DGCR8 PE=1 SV=1;tr|Q53GY5|Q53GY5_HUMAN DiGeorge syndrome	3	2	2	2	4.3	86.044	773	27.252	4.3	2.6	4.3	4.3	4.3	4.3	0	0	0	0	0	0	0	92;95;377
Q8WYL5;Q92799;D6W539;F5GZQ3;B4DDC9;B4DY96;P55084	Q8WYL5;Q92799;D6W539;F5GZQ3;B4DDC9;B4DY96;P55084	Protein phosphatase Slingshot homolog 1;Trifunctional enzyme subunit beta, mitochondrial;3-ketoacyl-CoA thiolase	SSH1;HADHB	sp|Q8WYL5|SSH1_HUMAN Protein phosphatase Slingshot homolog 1 OS=Homo sapiens OX=9606 GN=SSH1 PE=1 SV=2;tr|Q92799|Q92799_HUMAN Mitochondrial trifunctional protein beta subunit (Fragment) OS=Homo sapiens OX=9606 PE=2 SV=1;tr|D6W539|D6W539_HUMAN Hydroxyacyl-C	7	2	2	2	1.6	115.51	1049	1.3814	0	1	1	1	1	1.6	0	0	0	0	0	0	0	937
Q8WY07	Q8WY07	Cationic amino acid transporter 3	SLC7A3	sp|Q8WY07|CTR3_HUMAN Cationic amino acid transporter 3 OS=Homo sapiens OX=9606 GN=SLC7A3 PE=1 SV=1	1	2	2	2	3.4	67.168	619	2.0792	0	0	0	1.1	1.1	1.1	0	0	0	0	0	0	0	599;618
Q8WXX4;Q8NCE1;Q5SPY9;Q9NQX5	Q8WXX4;Q8NCE1;Q5SPY9;Q9NQX5	Neural proliferation differentiation and control protein 1	NPDC1	tr|Q8WXX4|Q8WXX4_HUMAN NPDC-1 protein OS=Homo sapiens OX=9606 PE=2 SV=1;tr|Q8NCE1|Q8NCE1_HUMAN cDNA FLJ90312 fis, clone NT2RP2001276, moderately similar to NPDC-1 PROTEIN OS=Homo sapiens OX=9606 PE=2 SV=1;tr|Q5SPY9|Q5SPY9_HUMAN Neural proliferation differe	4	1	1	1	2.8	34.546	325	1.3962	2.8	2.8	2.8	2.8	2.8	2.8	0	0	0	0	0	0	0	229
Q8WXV6	Q8WXV6		PLEC1	tr|Q8WXV6|Q8WXV6_HUMAN Plectin isoform 1a (Fragment) OS=Homo sapiens OX=9606 GN=PLEC1 PE=2 SV=1	1	1	1	1	35.1	4.1457	37	7.636	35.1	35.1	35.1	0	0	0	0	0	0	0	0	0	0	21
Q8WXH0;A0A0C4DGK3;G3V5X4;A0A0A0MRE3;D4YW74;Q6MZP0;Q7Z362	Q8WXH0;A0A0C4DGK3;G3V5X4;A0A0A0MRE3;D4YW74	Nesprin-2	SYNE2;TROPH	sp|Q8WXH0|SYNE2_HUMAN Nesprin-2 OS=Homo sapiens OX=9606 GN=SYNE2 PE=1 SV=3;tr|A0A0C4DGK3|A0A0C4DGK3_HUMAN Nesprin-2 OS=Homo sapiens OX=9606 GN=SYNE2 PE=1 SV=1;tr|G3V5X4|G3V5X4_HUMAN Nesprin-2 OS=Homo sapiens OX=9606 GN=SYNE2 PE=1 SV=1;tr|A0A0A0MRE3|A0A0A0M	7	3	3	3	0.7	796.43	6885	23.043	0.5	0.7	0.7	0.5	0.5	0.5	120940000	15135000	15697000	17118000	4608000	6904300	6416900	4159;6361;6365
Q8WXF0;B3KVR7	Q8WXF0;B3KVR7	Serine/arginine-rich splicing factor 12	SRSF12;SRrp35	sp|Q8WXF0|SRS12_HUMAN Serine/arginine-rich splicing factor 12 OS=Homo sapiens OX=9606 GN=SRSF12 PE=2 SV=1;tr|B3KVR7|B3KVR7_HUMAN Serine-arginine repressor protein (35 kDa), isoform CRA_b OS=Homo sapiens OX=9606 GN=SRrp35 PE=2 SV=1	2	6	5	5	17.2	30.512	261	3.9732	3.1	4.2	0	0	3.1	3.1	0	0	0	0	0	0	0	105;136;146
Q8WX92	Q8WX92	Negative elongation factor B	NELFB	sp|Q8WX92|NELFB_HUMAN Negative elongation factor B OS=Homo sapiens OX=9606 GN=NELFB PE=1 SV=1	1	1	1	1	4.5	65.697	580	19.261	4.5	4.5	4.5	4.5	4.5	4.5	0	0	0	0	0	0	0	557
Q8WWQ0;Q9NWP3	Q8WWQ0;Q9NWP3	PH-interacting protein	PHIP	sp|Q8WWQ0|PHIP_HUMAN PH-interacting protein OS=Homo sapiens OX=9606 GN=PHIP PE=1 SV=2;tr|Q9NWP3|Q9NWP3_HUMAN cDNA FLJ20705 fis, clone KAIA1571 OS=Homo sapiens OX=9606 PE=2 SV=1	2	11	11	11	6.3	206.69	1821	264.74	3.5	2.6	2.6	4.7	3.5	3.5	36012000	0	0	0	12145000	0	0	879;880;881;911;1281;1283;1480;1783
Q8WWM7;A0A024QZC0;A0A024QZB7;A0A024QZ91;H3BUF6;H3BSK9;H3BRB0;A0A0C4DGL7	Q8WWM7;A0A024QZC0;A0A024QZB7;A0A024QZ91;H3BUF6	Ataxin-2-like protein	ATXN2L	sp|Q8WWM7|ATX2L_HUMAN Ataxin-2-like protein OS=Homo sapiens OX=9606 GN=ATXN2L PE=1 SV=2;tr|A0A024QZC0|A0A024QZC0_HUMAN Ataxin 2-like, isoform CRA_e OS=Homo sapiens OX=9606 GN=ATXN2L PE=4 SV=1;tr|A0A024QZB7|A0A024QZB7_HUMAN Ataxin 2-like, isoform CRA_b OS=H	8	10	10	10	14.8	113.37	1075	323.31	14.8	12.7	10.6	13.8	11.6	13.8	0	0	0	0	0	0	0	111;306;335;339;423;424;426;430;433;434;449;557;558;559;589;594;630;632;634;680;684
Q8WW12	Q8WW12	PEST proteolytic signal-containing nuclear protein	PCNP	sp|Q8WW12|PCNP_HUMAN PEST proteolytic signal-containing nuclear protein OS=Homo sapiens OX=9606 GN=PCNP PE=1 SV=2	1	2	2	2	19.7	18.925	178	11.907	0	6.2	6.2	6.2	13.5	19.7	476310000	0	45962000	5053900	43796000	0	53435000	108
Q8WVC2;Q6FGH5;P63220;Q9BYK2;Q9BYK1;Q13666	Q8WVC2;Q6FGH5;P63220;Q9BYK2;Q9BYK1;Q13666	40S ribosomal protein S21	RPS21	tr|Q8WVC2|Q8WVC2_HUMAN 40S ribosomal protein S21 OS=Homo sapiens OX=9606 GN=RPS21 PE=1 SV=1;tr|Q6FGH5|Q6FGH5_HUMAN RPS21 protein (Fragment) OS=Homo sapiens OX=9606 GN=RPS21 PE=2 SV=1;sp|P63220|RS21_HUMAN 40S ribosomal protein S21 OS=Homo sapiens OX=9606 GN	6	2	2	2	30.9	8.85	81	7.7195	0	0	0	0	30.9	0	25116000	0	0	0	0	15729000	0
Q8WUQ7;B4DSX7	Q8WUQ7;B4DSX7	Cactin	CACTIN	sp|Q8WUQ7|CATIN_HUMAN Cactin OS=Homo sapiens OX=9606 GN=CACTIN PE=1 SV=3;tr|B4DSX7|B4DSX7_HUMAN cDNA FLJ59047 OS=Homo sapiens OX=9606 PE=2 SV=1	2	2	2	2	2.4	88.701	758	0.94168	0	1.3	1.3	1.1	1.1	1.1	0	0	0	0	0	0	0	73
Q8WUA4;Q53SY8;H0Y4Q6;Q53QN0;A0A087WZD8	Q8WUA4;Q53SY8;H0Y4Q6;Q53QN0;A0A087WZD8	General transcription factor 3C polypeptide 2	GTF3C2	sp|Q8WUA4|TF3C2_HUMAN General transcription factor 3C polypeptide 2 OS=Homo sapiens OX=9606 GN=GTF3C2 PE=1 SV=2;tr|Q53SY8|Q53SY8_HUMAN Uncharacterized protein GTF3C2 (Fragment) OS=Homo sapiens OX=9606 GN=GTF3C2 PE=4 SV=1;tr|H0Y4Q6|H0Y4Q6_HUMAN General tran	5	4	4	4	4.7	100.68	911	106.17	4.7	4.7	3.6	4.7	4.7	4.7	0	0	0	0	0	0	0	165;167;220;892;893;895;901
Q8WU90;B7Z592;H7C466	Q8WU90;B7Z592	Zinc finger CCCH domain-containing protein 15	ZC3H15	sp|Q8WU90|ZC3HF_HUMAN Zinc finger CCCH domain-containing protein 15 OS=Homo sapiens OX=9606 GN=ZC3H15 PE=1 SV=1;tr|B7Z592|B7Z592_HUMAN cDNA FLJ61635, highly similar to Homo sapiens likely ortholog of mouse immediate early response, erythropoietin 4 (LEREPO	3	4	4	4	12	48.602	426	51.623	5.9	5.9	3.5	8.7	8.7	8.7	75602000	6756600	9224100	0	0	11975000	6568500	351;360;381
Q8TF61	Q8TF61	F-box only protein 41	FBXO41	sp|Q8TF61|FBX41_HUMAN F-box only protein 41 OS=Homo sapiens OX=9606 GN=FBXO41 PE=2 SV=5	1	1	1	1	1.9	94.495	875	3.0579	0	0	0	0	0	1.9	0	0	0	0	0	0	0	478
Q8TF39;L0B1R1;L0B2V3;Q658Q3;A0PJ83;F5H6R4;V9HW07;A8K5C8;A7MD06;P17031	Q8TF39;L0B1R1;L0B2V3;Q658Q3;A0PJ83;F5H6R4;V9HW07;A8K5C8;A7MD06;P17031	Zinc finger protein 483;Zinc finger protein 26	ZNF483;REST;DKFZp666M039;ZNF26;HEL-179	sp|Q8TF39|ZN483_HUMAN Zinc finger protein 483 OS=Homo sapiens OX=9606 GN=ZNF483 PE=1 SV=3;tr|L0B1R1|L0B1R1_HUMAN RE1-silencing transcription factor variant E1b/E2c/E2j/E3/E4 (Fragment) OS=Homo sapiens OX=9606 GN=REST PE=2 SV=1;tr|L0B2V3|L0B2V3_HUMAN RE1-si	10	2	2	1	3.8	85.097	744	62.535	2.6	3.8	3.8	2.6	2.6	2.6	0	0	0	0	0	0	0	434
Q8TF01;Q8TEZ9;Q6PJQ9;Q4G0P9	Q8TF01	Arginine/serine-rich protein PNISR	PNISR	sp|Q8TF01|PNISR_HUMAN Arginine/serine-rich protein PNISR OS=Homo sapiens OX=9606 GN=PNISR PE=1 SV=2	4	15	13	13	13.5	92.576	805	323.31	7.3	8.1	7.7	9.9	10.8	10.8	0	0	0	0	0	0	0	203;204;211;290;465;601;670;672;726
Q8TEW0;Q8IX28;Q5VWV2;Q5VWU8;Q8IX27;Q8IX26;F5GZI3;B1AP52;Q53TQ6;R4GN62;A0A087WZG6	Q8TEW0;Q8IX28;Q5VWV2;Q5VWU8;Q8IX27;Q8IX26;F5GZI3	Partitioning defective 3 homolog	PARD3	sp|Q8TEW0|PARD3_HUMAN Partitioning defective 3 homolog OS=Homo sapiens OX=9606 GN=PARD3 PE=1 SV=2;tr|Q8IX28|Q8IX28_HUMAN SE2-5LT1 protein (Fragment) OS=Homo sapiens OX=9606 PE=2 SV=1;tr|Q5VWV2|Q5VWV2_HUMAN Partitioning defective 3 homolog OS=Homo sapiens O	11	11	11	10	10.3	151.42	1356	229.75	7.4	7.4	6	8.6	7.5	6.6	30309000	0	0	0	12367000	0	0	143;144;383;692;695;715;717;728;852;873;924;973
Q8TEN0;A0A024R254;Q9Y5V3	Q8TEN0;A0A024R254;Q9Y5V3	Melanoma-associated antigen D1	FLJ00163;MAGED1	tr|Q8TEN0|Q8TEN0_HUMAN FLJ00163 protein (Fragment) OS=Homo sapiens OX=9606 GN=FLJ00163 PE=2 SV=1;tr|A0A024R254|A0A024R254_HUMAN Melanoma antigen family D, 1, isoform CRA_a OS=Homo sapiens OX=9606 GN=MAGED1 PE=4 SV=1;sp|Q9Y5V3|MAGD1_HUMAN Melanoma-associate	3	1	1	1	2.9	56.312	521	1.6582	0	0	0	0	0	2.9	15565000	0	0	0	0	0	5167300
Q8TEM1	Q8TEM1	Nuclear pore membrane glycoprotein 210	NUP210	sp|Q8TEM1|PO210_HUMAN Nuclear pore membrane glycoprotein 210 OS=Homo sapiens OX=9606 GN=NUP210 PE=1 SV=3	1	2	2	2	1.9	205.11	1887	8.1759	1.3	0.6	0	0.6	1.9	1.9	0	0	0	0	0	0	0	1844;1848;1852
Q8TDD1;H0YHZ9	Q8TDD1	ATP-dependent RNA helicase DDX54	DDX54	sp|Q8TDD1|DDX54_HUMAN ATP-dependent RNA helicase DDX54 OS=Homo sapiens OX=9606 GN=DDX54 PE=1 SV=2	2	7	7	7	9.4	98.594	881	170.36	3.7	6.5	5.8	5.9	6	4	0	0	0	0	0	0	0	39;41;70;71;74;75;644;782;788
Q8TD55	Q8TD55	Pleckstrin homology domain-containing family O member 2	PLEKHO2	sp|Q8TD55|PKHO2_HUMAN Pleckstrin homology domain-containing family O member 2 OS=Homo sapiens OX=9606 GN=PLEKHO2 PE=1 SV=1	1	2	2	2	4.9	53.349	490	1.3144	2.7	2.7	2.7	4.9	4.9	2.2	0	0	0	0	0	0	0	311;389;390
Q8TCJ2	Q8TCJ2	Dolichyl-diphosphooligosaccharide--protein glycosyltransferase subunit STT3B	STT3B	sp|Q8TCJ2|STT3B_HUMAN Dolichyl-diphosphooligosaccharide--protein glycosyltransferase subunit STT3B OS=Homo sapiens OX=9606 GN=STT3B PE=1 SV=1	1	2	2	2	2.8	93.673	826	66.985	2.8	1.8	2.8	2.8	2.8	2.8	0	0	0	0	0	0	0	498;499
Q8TBP0	Q8TBP0	TBC1 domain family member 16	TBC1D16	sp|Q8TBP0|TBC16_HUMAN TBC1 domain family member 16 OS=Homo sapiens OX=9606 GN=TBC1D16 PE=2 SV=1	1	1	1	1	2.6	86.371	767	1.4804	0	0	0	0	0	2.6	0	0	0	0	0	0	0	260
Q8TBK5;Q8N5Z7;A0A024RBK3;Q9HBB3;Q02878;B2R4K7;B4DRX3;F8VZ45;U3KQR5;F8VR69;F8VZA3;F8VWR1;F8VU16;B4DNY8	Q8TBK5;Q8N5Z7;A0A024RBK3;Q9HBB3;Q02878;B2R4K7;B4DRX3	60S ribosomal protein L6	RPL6	tr|Q8TBK5|Q8TBK5_HUMAN 60S ribosomal protein L6 OS=Homo sapiens OX=9606 GN=RPL6 PE=2 SV=1;tr|Q8N5Z7|Q8N5Z7_HUMAN 60S ribosomal protein L6 OS=Homo sapiens OX=9606 GN=RPL6 PE=2 SV=1;tr|A0A024RBK3|A0A024RBK3_HUMAN 60S ribosomal protein L6 OS=Homo sapiens OX=9	14	12	12	12	31.6	32.741	288	37.17	5.6	18.8	4.5	3.1	27.8	0	428410000	5403400	65182000	8533200	3232200	220500000	0
Q8TAP8	Q8TAP8	Protein phosphatase 1 regulatory subunit 35	PPP1R35	sp|Q8TAP8|PPR35_HUMAN Protein phosphatase 1 regulatory subunit 35 OS=Homo sapiens OX=9606 GN=PPP1R35 PE=1 SV=1	1	1	1	1	8.7	27.953	253	2.3629	0	0	0	8.7	0	0	0	0	0	0	0	0	0	52
Q8TAG3;Q9UEY4;Q9UEY5;Q9UEY6;Q99654;Q59GF1;P04920;Q6PJY3;C9J722;C9J035;C9J9M9	Q8TAG3;Q9UEY4;Q9UEY5;Q9UEY6;Q99654;Q59GF1;P04920;Q6PJY3	Anion exchange protein;Anion exchange protein 2	SLC4A2	tr|Q8TAG3|Q8TAG3_HUMAN Anion exchange protein OS=Homo sapiens OX=9606 GN=SLC4A2 PE=2 SV=1;tr|Q9UEY4|Q9UEY4_HUMAN Anion exchange protein OS=Homo sapiens OX=9606 GN=SLC4A2 PE=3 SV=1;tr|Q9UEY5|Q9UEY5_HUMAN Anion exchange protein OS=Homo sapiens OX=9606 GN=SLC	11	4	4	4	8	127.75	1159	16.873	4.1	0	1.5	1.5	2.2	4.1	0	0	0	0	0	0	0	50;90;91;364;367;379;418
Q8NHZ3;Q8NHZ2;Q59EB9;A0A024RC04;B7ZKJ5;P08048;P17010	Q8NHZ3;Q8NHZ2;Q59EB9;A0A024RC04;B7ZKJ5;P08048;P17010	Zinc finger Y-chromosomal protein;Zinc finger X-chromosomal protein	ZFX;ZFY	tr|Q8NHZ3|Q8NHZ3_HUMAN X-linked zinc finger protein (Fragment) OS=Homo sapiens OX=9606 GN=ZFX PE=2 SV=1;tr|Q8NHZ2|Q8NHZ2_HUMAN X-linked zinc finger protein (Fragment) OS=Homo sapiens OX=9606 GN=ZFX PE=2 SV=1;tr|Q59EB9|Q59EB9_HUMAN X-linked zinc finger prot	7	1	1	1	20.1	18.902	174	4.351	0	0	20.1	0	0	0	0	0	0	0	0	0	0	70
Q8NHM5;S4R3G4;F8WBN2;A0A0C4DGG3;Q1RLM6;F6SRV7;B7ZB05;B4DSN4;F5H0A1	Q8NHM5;S4R3G4;F8WBN2;A0A0C4DGG3;Q1RLM6;F6SRV7;B7ZB05;B4DSN4	Lysine-specific demethylase 2B	KDM2B;FBXL10	sp|Q8NHM5|KDM2B_HUMAN Lysine-specific demethylase 2B OS=Homo sapiens OX=9606 GN=KDM2B PE=1 SV=1;tr|S4R3G4|S4R3G4_HUMAN Lysine-specific demethylase 2B OS=Homo sapiens OX=9606 GN=KDM2B PE=1 SV=1;tr|F8WBN2|F8WBN2_HUMAN Lysine-specific demethylase 2B (Fragment	9	12	12	12	12	152.61	1336	288.31	9.2	9.2	8.8	9.9	7.3	10	12899000	0	0	3128600	0	0	0	57;443;444;445;447;472;474;477;497;795;912;913;914;916;951;975;979;1031
Q8NHH9;C9JC25;H7C3A2	Q8NHH9;C9JC25;H7C3A2	Atlastin-2	ATL2	sp|Q8NHH9|ATLA2_HUMAN Atlastin-2 OS=Homo sapiens OX=9606 GN=ATL2 PE=1 SV=2;tr|C9JC25|C9JC25_HUMAN Atlastin-2 (Fragment) OS=Homo sapiens OX=9606 GN=ATL2 PE=1 SV=8;tr|H7C3A2|H7C3A2_HUMAN Atlastin-2 (Fragment) OS=Homo sapiens OX=9606 GN=ATL2 PE=1 SV=1	3	2	2	2	9.3	66.228	583	28.667	0	3.3	3.3	3.3	0	3.3	59059000	0	10786000	10345000	9649000	0	7055200	24
Q8NG08	Q8NG08	DNA helicase B	HELB	sp|Q8NG08|HELB_HUMAN DNA helicase B OS=Homo sapiens OX=9606 GN=HELB PE=1 SV=2	1	1	1	1	1.1	123.25	1087	-2	0	0	0	1.1	0	0	0	0	0	0	0	0	0	1048
Q8NFZ8	Q8NFZ8	Cell adhesion molecule 4	CADM4	sp|Q8NFZ8|CADM4_HUMAN Cell adhesion molecule 4 OS=Homo sapiens OX=9606 GN=CADM4 PE=1 SV=1	1	1	1	1	4.6	42.785	388	38.61	0	0	0	4.6	4.6	4.6	0	0	0	0	0	0	0	361
Q8NFU7;A0A023HHK9;A0A023HHL0	Q8NFU7;A0A023HHK9	Methylcytosine dioxygenase TET1	TET1	sp|Q8NFU7|TET1_HUMAN Methylcytosine dioxygenase TET1 OS=Homo sapiens OX=9606 GN=TET1 PE=1 SV=2;tr|A0A023HHK9|A0A023HHK9_HUMAN TET1 splice variant VP_DE456 OS=Homo sapiens OX=9606 PE=2 SV=1	3	5	4	4	3.5	235.31	2136	8.1928	0.7	1.4	1.4	0.7	0.7	0.7	86157000	8096600	0	0	13464000	5889100	13695000	320;321;322;871
Q8NFT0;Q5T181;Q8NFT1;Q5T182;B4DL02;P29353	Q8NFT0;Q5T181;Q8NFT1;Q5T182;B4DL02;P29353	SHC-transforming protein 1	SHC1	tr|Q8NFT0|Q8NFT0_HUMAN Src homology 2 domain-containing transforming protein 1 isoform p52 (Fragment) OS=Homo sapiens OX=9606 PE=4 SV=1;tr|Q5T181|Q5T181_HUMAN SHC-transforming protein 1 (Fragment) OS=Homo sapiens OX=9606 GN=SHC1 PE=1 SV=1;tr|Q8NFT1|Q8NFT1_	6	1	1	1	18.2	6.0207	55	2.422	0	0	0	0	0	18.2	0	0	0	0	0	0	0	29
Q8NFC6;B4DNZ8	Q8NFC6	Biorientation of chromosomes in cell division protein 1-like 1	BOD1L1	sp|Q8NFC6|BD1L1_HUMAN Biorientation of chromosomes in cell division protein 1-like 1 OS=Homo sapiens OX=9606 GN=BOD1L1 PE=1 SV=2	2	18	18	10	6.9	330.46	3051	271.06	5.3	4.9	4.6	2.9	3.4	3.5	244180000	36189000	39851000	16203000	19851000	20295000	25373000	266;482;484;1313;1314;1316;1317;1318;1531;2501;2779;2780;2905;2907;2909;2963;2964;2986;3019;3029
Q8NEX1;A0A090N8Y8;Q8NHG8	Q8NEX1;A0A090N8Y8;Q8NHG8	E3 ubiquitin-protein ligase ZNRF2	ZNRF2	tr|Q8NEX1|Q8NEX1_HUMAN Ells2 (Fragment) OS=Homo sapiens OX=9606 PE=2 SV=1;tr|A0A090N8Y8|A0A090N8Y8_HUMAN Zinc and ring finger 2, isoform CRA_b OS=Homo sapiens OX=9606 GN=ZNRF2 PE=4 SV=1;sp|Q8NHG8|ZNRF2_HUMAN E3 ubiquitin-protein ligase ZNRF2 OS=Homo sapien	3	2	2	2	14.4	18.821	180	5.0673	6.7	6.7	6.7	14.4	6.7	14.4	0	0	0	0	0	0	0	20;73
Q8NEN9	Q8NEN9	PDZ domain-containing protein 8	PDZD8	sp|Q8NEN9|PDZD8_HUMAN PDZ domain-containing protein 8 OS=Homo sapiens OX=9606 GN=PDZD8 PE=1 SV=1	1	2	2	2	1.5	128.56	1154	45.071	1.5	1.5	1.5	1.5	1.5	1.5	0	0	0	0	0	0	0	521
Q8NEG4	Q8NEG4	Protein FAM83F	FAM83F	sp|Q8NEG4|FA83F_HUMAN Protein FAM83F OS=Homo sapiens OX=9606 GN=FAM83F PE=1 SV=1	1	2	2	2	4.8	55.485	500	52.767	3.2	3.2	3.2	4.8	4.8	4.8	0	0	0	0	0	0	0	4;61
Q8NEG0	Q8NEG0	Protein FAM71C	FAM71C	sp|Q8NEG0|FA71C_HUMAN Protein FAM71C OS=Homo sapiens OX=9606 GN=FAM71C PE=1 SV=1	1	1	1	1	3.7	27.472	241	-2	0	0	0	3.7	3.7	3.7	0	0	0	0	0	0	0	129;133
Q8NEF9	Q8NEF9	Serum response factor-binding protein 1	SRFBP1	sp|Q8NEF9|SRFB1_HUMAN Serum response factor-binding protein 1 OS=Homo sapiens OX=9606 GN=SRFBP1 PE=1 SV=1	1	5	5	5	16.6	48.633	429	92.885	16.6	13.3	16.6	16.6	11	13.3	332920000	53968000	19942000	26480000	27952000	25785000	18537000	203;205;264
Q8NE01	Q8NE01	Metal transporter CNNM3	CNNM3	sp|Q8NE01|CNNM3_HUMAN Metal transporter CNNM3 OS=Homo sapiens OX=9606 GN=CNNM3 PE=1 SV=1	1	3	3	3	3.7	76.118	707	20.243	0	2.1	2.1	3.7	0	0	0	0	0	0	0	0	0	700
Q8NDX6	Q8NDX6	Zinc finger protein 740	ZNF740	sp|Q8NDX6|ZN740_HUMAN Zinc finger protein 740 OS=Homo sapiens OX=9606 GN=ZNF740 PE=1 SV=1	1	1	1	1	4.1	21.857	193	1.2666	4.1	0	0	0	0	4.1	0	0	0	0	0	0	0	44
Q8NDT2;Q13722	Q8NDT2	Putative RNA-binding protein 15B	RBM15B	sp|Q8NDT2|RB15B_HUMAN Putative RNA-binding protein 15B OS=Homo sapiens OX=9606 GN=RBM15B PE=1 SV=3	2	11	11	11	9.1	97.204	890	109.37	7	8	8	8.2	8.2	8.2	0	0	0	0	0	0	0	106;109;265;267;532;552;562;609;631
Q8NDL6;E9PCX8;Q59GW4;Q68CZ2	Q8NDL6;E9PCX8;Q59GW4;Q68CZ2	Tensin-3	DKFZp434I2435;TNS3	tr|Q8NDL6|Q8NDL6_HUMAN Uncharacterized protein DKFZp434I2435 (Fragment) OS=Homo sapiens OX=9606 GN=DKFZp434I2435 PE=2 SV=1;tr|E9PCX8|E9PCX8_HUMAN Tensin-3 (Fragment) OS=Homo sapiens OX=9606 GN=TNS3 PE=1 SV=8;tr|Q59GW4|Q59GW4_HUMAN Tensin 3 variant (Fragmen	4	1	1	1	2	95.876	903	4.1209	0	2	2	2	0	0	0	0	0	0	0	0	0	100
Q8NDC0	Q8NDC0	MAPK-interacting and spindle-stabilizing protein-like	MAPK1IP1L	sp|Q8NDC0|MISSL_HUMAN MAPK-interacting and spindle-stabilizing protein-like OS=Homo sapiens OX=9606 GN=MAPK1IP1L PE=1 SV=4	1	1	1	1	6.9	24.269	245	204.46	6.9	6.9	6.9	6.9	6.9	6.9	0	0	0	0	0	0	0	15
Q8ND56;A0A140TA76;A0A0G2JQ95;A0A096LP11;K7EMZ9	Q8ND56	Protein LSM14 homolog A	LSM14A	sp|Q8ND56|LS14A_HUMAN Protein LSM14 homolog A OS=Homo sapiens OX=9606 GN=LSM14A PE=1 SV=3	5	12	12	12	25.5	50.529	463	323.31	21	12.7	12.7	21.2	13	22.7	207510000	17836000	8452700	9501800	33656000	13418000	24044000	178;182;183;192;194;216
Q8NCZ0;B3KMB7;A0A087WTV6;A0A024R3Q9;Q4W8W1;A0A087WZR9;A0A0S2Z5U6;Q96C36	Q8NCZ0;B3KMB7;A0A087WTV6;A0A024R3Q9;Q4W8W1;A0A087WZR9;A0A0S2Z5U6;Q96C36	Pyrroline-5-carboxylate reductase;Pyrroline-5-carboxylate reductase 2	DKFZp434J218;PYCR2;P5CR2	tr|Q8NCZ0|Q8NCZ0_HUMAN Uncharacterized protein DKFZp434J218 (Fragment) OS=Homo sapiens OX=9606 GN=DKFZp434J218 PE=2 SV=2;tr|B3KMB7|B3KMB7_HUMAN Pyrroline-5-carboxylate reductase family, member 2, isoform CRA_a OS=Homo sapiens OX=9606 GN=PYCR2 PE=2 SV=1;tr|	8	2	2	2	9.7	19.745	186	23.884	9.7	8.6	0	9.7	8.6	8.6	0	0	0	0	0	0	0	169;170
Q8NCF5;B7Z8Y9;B7Z987;H3BSZ7	Q8NCF5;B7Z8Y9	NFATC2-interacting protein	NFATC2IP	sp|Q8NCF5|NF2IP_HUMAN NFATC2-interacting protein OS=Homo sapiens OX=9606 GN=NFATC2IP PE=1 SV=1;tr|B7Z8Y9|B7Z8Y9_HUMAN cDNA FLJ57775, highly similar to Homo sapiens nuclear factor of activated T-cells, cytoplasmic, calcineurin-dependent 2 interacting protei	4	3	3	3	9.8	45.816	419	16.799	0	0	0	8.1	8.1	4.5	0	0	0	0	0	0	0	92;369
Q8NC51;D3DQ70	Q8NC51;D3DQ70	Plasminogen activator inhibitor 1 RNA-binding protein	SERBP1	sp|Q8NC51|PAIRB_HUMAN Plasminogen activator inhibitor 1 RNA-binding protein OS=Homo sapiens OX=9606 GN=SERBP1 PE=1 SV=2;tr|D3DQ70|D3DQ70_HUMAN SERPINE1 mRNA binding protein 1, isoform CRA_d OS=Homo sapiens OX=9606 GN=SERBP1 PE=4 SV=1	2	14	14	5	39	44.965	408	268.84	16.7	19.9	22.3	37	39	32.8	638560000	17512000	91785000	33068000	80330000	107880000	56638000	25;197;199;202;203;205;219;234;330;338
Q8NC44;H7C3D5;B3KR51;C9JIF3	Q8NC44;H7C3D5;B3KR51	Protein FAM134A	FAM134A	sp|Q8NC44|RETR2_HUMAN Reticulophagy regulator 2 OS=Homo sapiens OX=9606 GN=RETREG2 PE=1 SV=3;tr|H7C3D5|H7C3D5_HUMAN Reticulophagy regulator 2 (Fragment) OS=Homo sapiens OX=9606 GN=RETREG2 PE=1 SV=1;tr|B3KR51|B3KR51_HUMAN cDNA FLJ33692 fis, clone BRAWH20030	4	3	3	3	12.5	57.829	543	53.431	7.4	12.5	7.9	2.8	2.8	7.4	0	0	0	0	0	0	0	138;329;330;385
Q8NC03;B4E226;Q8IV36	Q8NC03;B4E226;Q8IV36	Protein HID1	HID1	tr|Q8NC03|Q8NC03_HUMAN cDNA FLJ90630 fis, clone PLACE1003438 OS=Homo sapiens OX=9606 PE=2 SV=1;tr|B4E226|B4E226_HUMAN cDNA FLJ57287 OS=Homo sapiens OX=9606 PE=2 SV=1;sp|Q8IV36|HID1_HUMAN Protein HID1 OS=Homo sapiens OX=9606 GN=HID1 PE=1 SV=1	3	1	1	1	2.6	38.454	340	0.86218	2.6	0	0	2.6	2.6	2.6	0	0	0	0	0	0	0	49;51;54
Q8NBW0;Q8WUU1;Q8N370	Q8NBW0;Q8WUU1;Q8N370	Large neutral amino acids transporter small subunit 4	SLC43A2	tr|Q8NBW0|Q8NBW0_HUMAN cDNA FLJ90715 fis, clone PLACE1008469 OS=Homo sapiens OX=9606 PE=2 SV=1;tr|Q8WUU1|Q8WUU1_HUMAN SLC43A2 protein (Fragment) OS=Homo sapiens OX=9606 GN=SLC43A2 PE=2 SV=1;sp|Q8N370|LAT4_HUMAN Large neutral amino acids transporter small s	3	1	1	1	3.3	36.953	330	6.9174	0	0	0	0	3.3	3.3	0	0	0	0	0	0	0	58
Q8NBP7	Q8NBP7	Proprotein convertase subtilisin/kexin type 9	PCSK9	sp|Q8NBP7|PCSK9_HUMAN Proprotein convertase subtilisin/kexin type 9 OS=Homo sapiens OX=9606 GN=PCSK9 PE=1 SV=3	1	1	1	1	1.4	74.285	692	4.1141	1.4	1.4	1.4	0	0	0	0	0	0	0	0	0	0	688
Q8NBG9;Q5T171;Q5T170;Q9BRQ0	Q8NBG9;Q5T171;Q5T170;Q9BRQ0	Pygopus homolog 2	PYGO2	tr|Q8NBG9|Q8NBG9_HUMAN cDNA FLJ33226 fis, clone ASTRO2001029 OS=Homo sapiens OX=9606 PE=2 SV=1;tr|Q5T171|Q5T171_HUMAN Pygopus homolog 2 (Drosophila), isoform CRA_b OS=Homo sapiens OX=9606 GN=PYGO2 PE=1 SV=1;tr|Q5T170|Q5T170_HUMAN Pygopus homolog 2 (Drosoph	4	2	2	2	13.4	25.071	247	24.511	6.1	6.1	6.1	6.1	6.1	6.1	6521500	0	0	0	0	0	0	143
Q8NB49;H7C113;H7C0E8;A0A067XG54	Q8NB49;H7C113;H7C0E8;A0A067XG54	Phospholipid-transporting ATPase IG;Phospholipid-transporting ATPase	ATP11C	sp|Q8NB49|AT11C_HUMAN Phospholipid-transporting ATPase IG OS=Homo sapiens OX=9606 GN=ATP11C PE=1 SV=3;tr|H7C113|H7C113_HUMAN Phospholipid-transporting ATPase IG (Fragment) OS=Homo sapiens OX=9606 GN=ATP11C PE=1 SV=1;tr|H7C0E8|H7C0E8_HUMAN Phospholipid-tran	4	2	2	2	2.7	129.48	1132	15.923	0	2.7	0.8	0.8	0.8	0.8	0	0	0	0	0	0	0	445;1108
Q8NAV1;REV__X6R7H2;REV__M0R088;REV__E9PCT1;REV__Q8IYB3;REV__A0A0S2Z4W1;REV__A9Z1X7;REV__B7Z7U0;REV__A0A0S2Z4Z6;REV__E7EVG6;REV__B4DSS0;REV__Q5VV67	Q8NAV1	Pre-mRNA-splicing factor 38A	PRPF38A	sp|Q8NAV1|PR38A_HUMAN Pre-mRNA-splicing factor 38A OS=Homo sapiens OX=9606 GN=PRPF38A PE=1 SV=1	12	8	7	7	15.1	37.476	312	15.637	12.8	10.3	7.1	12.8	12.8	12.8	0	0	0	0	0	0	0	209;250;252;277;279;281;292;294;296
Q8NAF0	Q8NAF0	Zinc finger protein 579	ZNF579	sp|Q8NAF0|ZN579_HUMAN Zinc finger protein 579 OS=Homo sapiens OX=9606 GN=ZNF579 PE=1 SV=2	1	3	3	3	9.6	60.509	562	67.221	6.8	6.8	6.8	6.8	9.6	9.6	0	0	0	0	0	0	0	194;196;482;483
Q8NA72	Q8NA72	Centrosomal protein POC5	POC5	sp|Q8NA72|POC5_HUMAN Centrosomal protein POC5 OS=Homo sapiens OX=9606 GN=POC5 PE=1 SV=2	1	1	1	1	1.9	63.351	575	0.96615	0	0	1.9	0	0	0	0	0	0	0	0	0	0	109
Q8N9T8;B4DUY9;H0YFD2;H0YH26;F8WFC1;B7ZLF4;A0A024R7C4;B4DUT2	Q8N9T8;B4DUY9;H0YFD2;H0YH26;F8WFC1;B7ZLF4;A0A024R7C4;B4DUT2	Protein KRI1 homolog	KRI1;FLJ12949	sp|Q8N9T8|KRI1_HUMAN Protein KRI1 homolog OS=Homo sapiens OX=9606 GN=KRI1 PE=1 SV=3;tr|B4DUY9|B4DUY9_HUMAN cDNA FLJ56362 OS=Homo sapiens OX=9606 PE=2 SV=1;tr|H0YFD2|H0YFD2_HUMAN Protein KRI1 homolog (Fragment) OS=Homo sapiens OX=9606 GN=KRI1 PE=1 SV=3;tr|H	8	4	4	4	11.5	82.597	703	159.17	5.3	5.3	5.3	5.3	9.2	5.3	0	0	0	0	0	0	0	91;93;94;95;97;136;171;622
Q8N9Q2	Q8N9Q2	Protein SREK1IP1	SREK1IP1	sp|Q8N9Q2|SR1IP_HUMAN Protein SREK1IP1 OS=Homo sapiens OX=9606 GN=SREK1IP1 PE=1 SV=1	1	1	1	1	7.7	18.177	155	1.7904	0	7.7	0	0	7.7	7.7	0	0	0	0	0	0	0	146
Q8N9B5	Q8N9B5	Junction-mediating and -regulatory protein	JMY	sp|Q8N9B5|JMY_HUMAN Junction-mediating and -regulatory protein OS=Homo sapiens OX=9606 GN=JMY PE=1 SV=2	1	1	1	1	2.4	111.44	988	7.7885	0	0	0	2.4	2.4	2.4	0	0	0	0	0	0	0	713
Q8N998	Q8N998	Coiled-coil domain-containing protein 89	CCDC89	sp|Q8N998|CCD89_HUMAN Coiled-coil domain-containing protein 89 OS=Homo sapiens OX=9606 GN=CCDC89 PE=2 SV=1	1	1	1	1	2.1	43.808	374	-2	0	0	0	0	2.1	0	0	0	0	0	0	0	0
Q8N995;A0A024R059;Q01581;D6RIW1;A0A140VJL2;P54868	Q8N995;A0A024R059;Q01581	Hydroxymethylglutaryl-CoA synthase, cytoplasmic	HMGCS1	tr|Q8N995|Q8N995_HUMAN 3-hydroxy-3-methylglutaryl coenzyme A synthase OS=Homo sapiens OX=9606 PE=2 SV=1;tr|A0A024R059|A0A024R059_HUMAN 3-hydroxy-3-methylglutaryl coenzyme A synthase OS=Homo sapiens OX=9606 GN=HMGCS1 PE=3 SV=1;sp|Q01581|HMCS1_HUMAN Hydroxym	6	11	11	11	24.8	56.238	509	323.31	10.4	8.1	6.1	13.2	24.8	13.2	358420000	12717000	0	0	33074000	101840000	29722000	4;475;479;484
Q8N8K9	Q8N8K9	Uncharacterized protein KIAA1958	KIAA1958	sp|Q8N8K9|K1958_HUMAN Uncharacterized protein KIAA1958 OS=Homo sapiens OX=9606 GN=KIAA1958 PE=1 SV=1	1	2	2	2	5	79.211	716	5.7127	1.8	0	0	1.8	0	3.2	0	0	0	0	0	0	0	97
Q8N8E2;C9JT52	Q8N8E2;C9JT52	Zinc finger protein 513	ZNF513	sp|Q8N8E2|ZN513_HUMAN Zinc finger protein 513 OS=Homo sapiens OX=9606 GN=ZNF513 PE=1 SV=2;tr|C9JT52|C9JT52_HUMAN Zinc finger protein 513 (Fragment) OS=Homo sapiens OX=9606 GN=ZNF513 PE=1 SV=1	2	2	2	2	5.4	57.881	541	6.3407	3	3	3	0	3	0	0	0	0	0	0	0	0	96;99;253
Q8N7R7;H7BZD2	Q8N7R7;H7BZD2	Cyclin-Y-like protein 1	CCNYL1	sp|Q8N7R7|CCYL1_HUMAN Cyclin-Y-like protein 1 OS=Homo sapiens OX=9606 GN=CCNYL1 PE=1 SV=2;tr|H7BZD2|H7BZD2_HUMAN Cyclin-Y-like protein 1 (Fragment) OS=Homo sapiens OX=9606 GN=CCNYL1 PE=1 SV=1	2	3	3	3	12.8	40.705	359	91.513	7.2	7.2	7.2	12.8	8.9	7.2	0	0	0	0	0	0	0	112;121;122;124;125;344
Q8N6N5;Q8IZ29;Q8IWP6;P68371;B3KML9;P04350;Q96HX0;B4DJ43;B4DE77;B4DFH6;Q3ZCR3;M0R2D3;M0R042;M0QYM7;M0R0X0;M0R2T4;M0QY85;M0QY37;M0QX14;M0QZL7;M0R278;B4DNW1	Q8N6N5;Q8IZ29;Q8IWP6;P68371;B3KML9;P04350;Q96HX0;B4DJ43;B4DE77;B4DFH6;Q3ZCR3	Tubulin beta-4B chain;Tubulin beta-4A chain	TUBB2C;TUBB4B;TUBB4A;TUBB3	tr|Q8N6N5|Q8N6N5_HUMAN Tubulin beta chain OS=Homo sapiens OX=9606 GN=TUBB2C PE=2 SV=1;tr|Q8IZ29|Q8IZ29_HUMAN Tubulin beta chain OS=Homo sapiens OX=9606 GN=TUBB2C PE=2 SV=1;tr|Q8IWP6|Q8IWP6_HUMAN Tubulin beta chain OS=Homo sapiens OX=9606 PE=2 SV=1;sp|P6837	22	12	2	1	31.5	49.807	445	158.54	18.9	15.7	15.5	16.9	31.5	15.1	746040000	28001000	42490000	15240000	72836000	98586000	45529000
Q8N6N3	Q8N6N3	UPF0690 protein C1orf52	C1orf52	sp|Q8N6N3|CA052_HUMAN UPF0690 protein C1orf52 OS=Homo sapiens OX=9606 GN=C1orf52 PE=1 SV=1	1	1	1	1	11.5	20.599	182	49.735	11.5	11.5	11.5	11.5	11.5	11.5	0	0	0	0	0	0	0	158
Q8N6M7;Q6R327	Q8N6M7;Q6R327	Rapamycin-insensitive companion of mTOR	RICTOR	tr|Q8N6M7|Q8N6M7_HUMAN RICTOR protein OS=Homo sapiens OX=9606 GN=RICTOR PE=2 SV=1;sp|Q6R327|RICTR_HUMAN Rapamycin-insensitive companion of mTOR OS=Homo sapiens OX=9606 GN=RICTOR PE=1 SV=1	2	2	2	2	6	29.829	265	15.751	6	6	6	6	6	6	0	0	0	0	0	0	0	21
Q8N6F2;B4DKI9;Q6PKB3;D6RH20;G5EA06;B4DT94;A0A024RAJ1;Q92552	Q8N6F2;B4DKI9;Q6PKB3;D6RH20;G5EA06;B4DT94;A0A024RAJ1;Q92552	28S ribosomal protein S27, mitochondrial	MRPS27	tr|Q8N6F2|Q8N6F2_HUMAN MRPS27 protein OS=Homo sapiens OX=9606 PE=2 SV=1;tr|B4DKI9|B4DKI9_HUMAN cDNA FLJ54799, highly similar to Mitochondrial 28S ribosomal protein S27 OS=Homo sapiens OX=9606 PE=2 SV=1;tr|Q6PKB3|Q6PKB3_HUMAN MRPS27 protein (Fragment) OS=Ho	8	1	1	1	14.3	18.952	168	225.59	14.3	14.3	14.3	14.3	14.3	14.3	6530200000	745760000	533530000	390860000	336210000	401740000	465580000
Q8N5T1;Q8IVT8;Q96N49;Q32MA0;A0A024RAR2;Q9BY84	Q8N5T1;Q8IVT8;Q96N49;Q32MA0;A0A024RAR2;Q9BY84	Dual specificity protein phosphatase 16	DUSP16	tr|Q8N5T1|Q8N5T1_HUMAN Uncharacterized protein (Fragment) OS=Homo sapiens OX=9606 PE=2 SV=1;tr|Q8IVT8|Q8IVT8_HUMAN DUSP16 protein OS=Homo sapiens OX=9606 GN=DUSP16 PE=2 SV=1;tr|Q96N49|Q96N49_HUMAN cDNA FLJ31411 fis, clone NT2NE2000214, moderately similar t	6	2	2	2	2.8	67.636	616	10.205	1.6	1.6	1.6	1.6	1.6	1.6	0	0	0	0	0	0	0	563
Q8N5I9	Q8N5I9	Uncharacterized protein C12orf45	C12orf45	sp|Q8N5I9|CL045_HUMAN Uncharacterized protein C12orf45 OS=Homo sapiens OX=9606 GN=C12orf45 PE=1 SV=2	1	4	4	4	7	20.123	185	33.623	6.5	5.4	7	5.4	6.5	6.5	0	0	0	0	0	0	0	178
Q8N5A0;A0A087WUT6;O60841;A0JLR8;Q05CQ1;B3KM86;D3DVI5	Q8N5A0;A0A087WUT6;O60841;A0JLR8;Q05CQ1	Eukaryotic translation initiation factor 5B	EIF5B	tr|Q8N5A0|Q8N5A0_HUMAN Eukaryotic translation initiation factor 5B OS=Homo sapiens OX=9606 GN=EIF5B PE=1 SV=1;tr|A0A087WUT6|A0A087WUT6_HUMAN Eukaryotic translation initiation factor 5B OS=Homo sapiens OX=9606 GN=EIF5B PE=1 SV=1;sp|O60841|IF2P_HUMAN Eukaryo	7	11	11	11	10.7	138.8	1220	323.31	8	8	8	9.3	9.3	10.7	111570000	0	0	0	5428700	9775600	17120000	107;113;134;135;137;164;182;183;186;190;214;1168
Q8N565	Q8N565	Melanoregulin	MREG	sp|Q8N565|MREG_HUMAN Melanoregulin OS=Homo sapiens OX=9606 GN=MREG PE=1 SV=1	1	1	1	1	4.7	24.927	214	4.0125	4.7	0	0	4.7	4.7	4.7	0	0	0	0	0	0	0	213
Q8N488	Q8N488	RING1 and YY1-binding protein	RYBP	sp|Q8N488|RYBP_HUMAN RING1 and YY1-binding protein OS=Homo sapiens OX=9606 GN=RYBP PE=1 SV=2	1	3	3	3	9.6	24.821	228	34.485	9.2	4.4	4.4	9.6	4.8	9.6	0	0	0	0	0	0	0	99;227
Q8N3G0;Q2TAB5;P56962	Q8N3G0;Q2TAB5;P56962	Syntaxin-17	DKFZp762D1813;STX17	tr|Q8N3G0|Q8N3G0_HUMAN Uncharacterized protein DKFZp762D1813 (Fragment) OS=Homo sapiens OX=9606 GN=DKFZp762D1813 PE=2 SV=1;tr|Q2TAB5|Q2TAB5_HUMAN Syntaxin 17 OS=Homo sapiens OX=9606 GN=STX17 PE=2 SV=1;sp|P56962|STX17_HUMAN Syntaxin-17 OS=Homo sapiens OX=96	3	1	1	1	9.4	16.525	159	1.2061	0	0	9.4	0	0	0	0	0	0	0	0	0	0	145;146
Q8N3F8;B0QY86;Q68D58;Q641Q8	Q8N3F8	MICAL-like protein 1	MICALL1	sp|Q8N3F8|MILK1_HUMAN MICAL-like protein 1 OS=Homo sapiens OX=9606 GN=MICALL1 PE=1 SV=2	4	3	3	3	5.9	93.44	863	9.177	1.9	1.9	1.9	2.8	5.9	2.8	35823000	0	0	0	4193100	4387500	3937900	273;619;620;621
Q8N3C0	Q8N3C0	Activating signal cointegrator 1 complex subunit 3	ASCC3	sp|Q8N3C0|ASCC3_HUMAN Activating signal cointegrator 1 complex subunit 3 OS=Homo sapiens OX=9606 GN=ASCC3 PE=1 SV=3	1	1	1	1	0.5	251.46	2202	3.109	0	0.5	0	0	0	0	0	0	0	0	0	0	0	2195
Q8N2J5;A0A090N7U5;Q3KR11;Q9ULD5	Q8N2J5;A0A090N7U5;Q3KR11;Q9ULD5	Zinc finger protein 777	KIAA1285;ZNF777	tr|Q8N2J5|Q8N2J5_HUMAN cDNA FLJ90551 fis, clone OVARC1000779, weakly similar to ZINC FINGER PROTEIN 157 OS=Homo sapiens OX=9606 PE=2 SV=1;tr|A0A090N7U5|A0A090N7U5_HUMAN KIAA1285 protein OS=Homo sapiens OX=9606 GN=KIAA1285 PE=4 SV=1;tr|Q3KR11|Q3KR11_HUMAN Z	4	2	2	2	5.7	58.113	524	3.8916	0	5.7	5.7	0	2.9	5.7	0	0	0	0	0	0	0	347;366
Q8N2H2;Q9BZL6;B4E125;M0QZ82;A0JLT6	Q8N2H2;Q9BZL6;B4E125	Protein kinase C;Serine/threonine-protein kinase D2	PRKD2	tr|Q8N2H2|Q8N2H2_HUMAN cDNA FLJ90785 fis, clone THYRO1001457, moderately similar to H.sapiens protein kinase C mu OS=Homo sapiens OX=9606 PE=2 SV=1;sp|Q9BZL6|KPCD2_HUMAN Serine/threonine-protein kinase D2 OS=Homo sapiens OX=9606 GN=PRKD2 PE=1 SV=3;tr|B4E12	5	4	4	4	6.7	80.098	721	57.014	2.9	2.9	2.8	6.7	5.7	3.7	0	0	0	0	0	0	0	40;42;49;239;553
Q8N1G2;Q5T7F5	Q8N1G2;Q5T7F5	Cap-specific mRNA (nucleoside-2-O-)-methyltransferase 1	CMTR1	sp|Q8N1G2|CMTR1_HUMAN Cap-specific mRNA (nucleoside-2-O-)-methyltransferase 1 OS=Homo sapiens OX=9606 GN=CMTR1 PE=1 SV=1;tr|Q5T7F5|Q5T7F5_HUMAN Cap-specific mRNA (nucleoside-2-O-)-methyltransferase 1 (Fragment) OS=Homo sapiens OX=9606 GN=CMTR1 PE=1 SV=1	2	2	2	2	3	95.32	835	4.2468	1.1	0	0	1.1	3	1.1	0	0	0	0	0	0	0	47;53;55
Q8N1G1	Q8N1G1	RNA exonuclease 1 homolog	REXO1	sp|Q8N1G1|REXO1_HUMAN RNA exonuclease 1 homolog OS=Homo sapiens OX=9606 GN=REXO1 PE=1 SV=3	1	4	4	4	3.1	131.51	1221	4.6949	2.4	0.7	0	1.2	1.2	0	0	0	0	0	0	0	0	421;422;459;610
Q8N1G0;F8WCX2;H0Y5I5;A6PVV7	Q8N1G0;F8WCX2	Zinc finger protein 687	ZNF687	sp|Q8N1G0|ZN687_HUMAN Zinc finger protein 687 OS=Homo sapiens OX=9606 GN=ZNF687 PE=1 SV=1;tr|F8WCX2|F8WCX2_HUMAN Zinc finger protein 687 OS=Homo sapiens OX=9606 GN=ZNF687 PE=1 SV=1	4	10	10	10	12.2	129.53	1237	219.92	10.3	8.7	8.7	12.1	7	12.2	0	0	0	0	0	0	0	180;183;227;242;251;253;266;271;275;374;430;432;433;1057;1184;1191;1211
Q8N1F8;B4DUE4	Q8N1F8;B4DUE4	Serine/threonine-protein kinase 11-interacting protein	STK11IP	sp|Q8N1F8|S11IP_HUMAN Serine/threonine-protein kinase 11-interacting protein OS=Homo sapiens OX=9606 GN=STK11IP PE=1 SV=4;tr|B4DUE4|B4DUE4_HUMAN cDNA FLJ61412, highly similar to Homo sapiens serine/threonine kinase 11 interacting protein (STK11IP), mRNA OS	2	5	5	5	8.9	120.26	1088	62.25	5	7.8	3.9	3.6	5	5	0	0	0	0	0	0	0	387;465;482;599;761
Q8N157	Q8N157	Jouberin	AHI1	sp|Q8N157|AHI1_HUMAN Jouberin OS=Homo sapiens OX=9606 GN=AHI1 PE=1 SV=1	1	1	1	1	1.1	137.11	1196	1.7512	0	0	0	1.1	0	0	0	0	0	0	0	0	0	1159;1161;1163
Q8N122;I3L436;B7Z3S8	Q8N122;I3L436	Regulatory-associated protein of mTOR	RPTOR	sp|Q8N122|RPTOR_HUMAN Regulatory-associated protein of mTOR OS=Homo sapiens OX=9606 GN=RPTOR PE=1 SV=1;tr|I3L436|I3L436_HUMAN Regulatory-associated protein of mTOR (Fragment) OS=Homo sapiens OX=9606 GN=RPTOR PE=1 SV=1	3	3	3	3	4	149.04	1335	120.05	3.4	3.4	4	4	4	2	0	0	0	0	0	0	0	722;863;877
Q8N0V3	Q8N0V3	Putative ribosome-binding factor A, mitochondrial	RBFA	sp|Q8N0V3|RBFA_HUMAN Putative ribosome-binding factor A, mitochondrial OS=Homo sapiens OX=9606 GN=RBFA PE=1 SV=3	1	1	1	1	11.1	38.359	343	15.555	11.1	11.1	11.1	0	0	0	93531000	16573000	17018000	21417000	0	0	0
Q8IZU8	Q8IZU8	Dermatan-sulfate epimerase-like protein	DSEL	sp|Q8IZU8|DSEL_HUMAN Dermatan-sulfate epimerase-like protein OS=Homo sapiens OX=9606 GN=DSEL PE=2 SV=2	1	1	1	1	1.2	139.24	1212	-2	0	1.2	0	0	1.2	1.2	58390000	0	4752500	0	0	11483000	9994400
Q8IZ83	Q8IZ83	Aldehyde dehydrogenase family 16 member A1	ALDH16A1	sp|Q8IZ83|A16A1_HUMAN Aldehyde dehydrogenase family 16 member A1 OS=Homo sapiens OX=9606 GN=ALDH16A1 PE=1 SV=2	1	1	1	1	4.1	85.126	802	18.2	4.1	0	0	4.1	4.1	4.1	257040000	9017300	0	0	64778000	41667000	6799100
Q8IZ21;A0A0J9YVR0	Q8IZ21;A0A0J9YVR0	Phosphatase and actin regulator 4	PHACTR4	sp|Q8IZ21|PHAR4_HUMAN Phosphatase and actin regulator 4 OS=Homo sapiens OX=9606 GN=PHACTR4 PE=1 SV=1;tr|A0A0J9YVR0|A0A0J9YVR0_HUMAN Phosphatase and actin regulator (Fragment) OS=Homo sapiens OX=9606 GN=PHACTR4 PE=1 SV=1	2	4	4	4	7.4	78.21	702	59.535	5.4	4	4	3.8	5.3	5.4	0	0	0	0	0	0	0	116;117;118;176;178;464;628
Q8IYN2	Q8IYN2	Transcription elongation factor A protein-like 8	TCEAL8	sp|Q8IYN2|TCAL8_HUMAN Transcription elongation factor A protein-like 8 OS=Homo sapiens OX=9606 GN=TCEAL8 PE=3 SV=1	1	1	1	1	29.1	13.616	117	8.9465	0	0	29.1	0	29.1	0	45101000	0	0	21427000	0	13638000	0
Q8IYH5	Q8IYH5	ZZ-type zinc finger-containing protein 3	ZZZ3	sp|Q8IYH5|ZZZ3_HUMAN ZZ-type zinc finger-containing protein 3 OS=Homo sapiens OX=9606 GN=ZZZ3 PE=1 SV=1	1	1	1	1	1.1	102.02	903	2.2583	1.1	0	0	0	1.1	1.1	0	0	0	0	0	0	0	388;391
Q8IYD8	Q8IYD8	Fanconi anemia group M protein	FANCM	sp|Q8IYD8|FANCM_HUMAN Fanconi anemia group M protein OS=Homo sapiens OX=9606 GN=FANCM PE=1 SV=2	1	1	1	1	0.6	232.19	2048	-2	0	0	0	0.6	0.6	0.6	0	0	0	0	0	0	0	14;15;17
Q8IY92	Q8IY92	Structure-specific endonuclease subunit SLX4	SLX4	sp|Q8IY92|SLX4_HUMAN Structure-specific endonuclease subunit SLX4 OS=Homo sapiens OX=9606 GN=SLX4 PE=1 SV=3	1	6	6	6	4.9	200.01	1834	10.106	2.9	1.3	0.6	2.3	1.7	2.3	0	0	0	0	0	0	0	228;956;1044;1070;1452;1469
Q8IY81;B4DKU3	Q8IY81;B4DKU3	pre-rRNA processing protein FTSJ3	FTSJ3	sp|Q8IY81|SPB1_HUMAN pre-rRNA processing protein FTSJ3 OS=Homo sapiens OX=9606 GN=FTSJ3 PE=1 SV=2;tr|B4DKU3|B4DKU3_HUMAN cDNA FLJ53449, highly similar to rRNA methyltransferase 3 OS=Homo sapiens OX=9606 PE=2 SV=1	2	4	4	4	8.1	96.557	847	21.432	3	1.7	4.1	0	4.1	0	0	0	0	0	0	0	0	333;335;336;584;644;688
Q8IY26	Q8IY26	Presqualene diphosphate phosphatase	PPAPDC2	sp|Q8IY26|PLPP6_HUMAN Phospholipid phosphatase 6 OS=Homo sapiens OX=9606 GN=PLPP6 PE=1 SV=3	1	1	1	1	2.7	32.193	295	-2	0	0	0	0	0	2.7	0	0	0	0	0	0	0	63
Q8IXT5;B9ZVT1;E5RHG1;E5RJ83;E5RJV8	Q8IXT5;B9ZVT1	RNA-binding protein 12B	RBM12B	sp|Q8IXT5|RB12B_HUMAN RNA-binding protein 12B OS=Homo sapiens OX=9606 GN=RBM12B PE=1 SV=2;tr|B9ZVT1|B9ZVT1_HUMAN RNA-binding protein 12B OS=Homo sapiens OX=9606 GN=RBM12B PE=1 SV=2	5	16	16	15	14.3	118.1	1001	81.729	14.3	10	11.5	13	13	14.3	0	0	0	0	0	0	0	98;100;101;250;254;278;280;377;562;575;591;638;640;710;718;798;839
Q8IXM3	Q8IXM3	39S ribosomal protein L41, mitochondrial	MRPL41	sp|Q8IXM3|RM41_HUMAN 39S ribosomal protein L41, mitochondrial OS=Homo sapiens OX=9606 GN=MRPL41 PE=1 SV=1	1	1	1	1	8	15.383	137	1.772	0	8	8	8	8	8	37958000	0	4822100	5792300	2209500	4119800	2448700
Q8IXG2;Q68CX0;Q9H2J7	Q8IXG2;Q68CX0;Q9H2J7	Transporter;Sodium-dependent neutral amino acid transporter B(0)AT2	DKFZp761I0921;SLC6A15	tr|Q8IXG2|Q8IXG2_HUMAN UG0656C10 OS=Homo sapiens OX=9606 PE=2 SV=1;tr|Q68CX0|Q68CX0_HUMAN Transporter (Fragment) OS=Homo sapiens OX=9606 GN=DKFZp761I0921 PE=2 SV=1;sp|Q9H2J7|S6A15_HUMAN Sodium-dependent neutral amino acid transporter B(0)AT2 OS=Homo sapien	3	1	1	1	4.8	43.862	392	4.075	0	0	0	4.8	4.8	4.8	0	0	0	0	0	0	0	336;337
Q8IX90	Q8IX90	Spindle and kinetochore-associated protein 3	SKA3	sp|Q8IX90|SKA3_HUMAN Spindle and kinetochore-associated protein 3 OS=Homo sapiens OX=9606 GN=SKA3 PE=1 SV=2	1	4	4	4	12.1	46.359	412	35.732	2.7	8.3	8.3	11.4	11.4	8.3	0	0	0	0	0	0	0	119;152;155;248
Q8IX21	Q8IX21	Protein FAM178A	FAM178A	sp|Q8IX21|SLF2_HUMAN SMC5-SMC6 complex localization factor protein 2 OS=Homo sapiens OX=9606 GN=SLF2 PE=1 SV=2	1	1	1	1	1.9	131.87	1173	3.1139	0	0	0	0	1.9	0	0	0	0	0	0	0	0	710;711
Q8IX12;A0A0C4DGG8;F5H1H2;F5H2E6;F5H3E1	Q8IX12;A0A0C4DGG8;F5H1H2;F5H2E6	Cell division cycle and apoptosis regulator protein 1	CCAR1	sp|Q8IX12|CCAR1_HUMAN Cell division cycle and apoptosis regulator protein 1 OS=Homo sapiens OX=9606 GN=CCAR1 PE=1 SV=2;tr|A0A0C4DGG8|A0A0C4DGG8_HUMAN Cell division cycle and apoptosis regulator protein 1 (Fragment) OS=Homo sapiens OX=9606 GN=CCAR1 PE=1 SV=	5	7	7	6	6.7	132.82	1150	7.2779	0	2.3	1.7	0.8	1.7	0.8	47270000	0	20540000	7524600	0	0	0	333;626;627
Q8IWV0;E9PFQ8;Q9BRS2	Q8IWV0;E9PFQ8;Q9BRS2	Serine/threonine-protein kinase RIO1	RIOK1	tr|Q8IWV0|Q8IWV0_HUMAN Uncharacterized protein OS=Homo sapiens OX=9606 PE=2 SV=1;tr|E9PFQ8|E9PFQ8_HUMAN Serine/threonine-protein kinase RIO1 OS=Homo sapiens OX=9606 GN=RIOK1 PE=1 SV=1;sp|Q9BRS2|RIOK1_HUMAN Serine/threonine-protein kinase RIO1 OS=Homo sapie	3	1	1	1	17.9	10.831	95	9.6577	17.9	17.9	17.9	17.9	17.9	17.9	0	0	0	0	0	0	0	21;22
Q8IWT0	Q8IWT0	Protein archease	ZBTB8OS	sp|Q8IWT0|ARCH_HUMAN Protein archease OS=Homo sapiens OX=9606 GN=ZBTB8OS PE=1 SV=2	1	1	1	1	10.2	19.491	167	3.6213	0	0	0	0	10.2	0	377060000	0	0	0	0	29198000	0
Q8IWS0;B4E138	Q8IWS0	PHD finger protein 6	PHF6	sp|Q8IWS0|PHF6_HUMAN PHD finger protein 6 OS=Homo sapiens OX=9606 GN=PHF6 PE=1 SV=1	2	6	6	2	20	41.29	365	118.21	9.3	14	13.2	8.2	13.2	13.2	20531000	0	4940700	0	0	6097600	3698400	145;154;155;203;204
Q8IW70	Q8IW70	Transmembrane protein 151B	TMEM151B	sp|Q8IW70|T151B_HUMAN Transmembrane protein 151B OS=Homo sapiens OX=9606 GN=TMEM151B PE=2 SV=2	1	1	1	1	1.4	61.505	566	1.6329	1.4	1.4	1.4	0	0	0	0	0	0	0	0	0	0	485;490
Q8IW09;Q9H4Z2	Q8IW09;Q9H4Z2	Zinc finger protein 335	ZNF335	tr|Q8IW09|Q8IW09_HUMAN ZNF335 protein (Fragment) OS=Homo sapiens OX=9606 GN=ZNF335 PE=2 SV=2;sp|Q9H4Z2|ZN335_HUMAN Zinc finger protein 335 OS=Homo sapiens OX=9606 GN=ZNF335 PE=1 SV=1	2	1	1	1	2.5	123.76	1121	2.9149	2.5	0	0	2.5	0	2.5	0	0	0	0	0	0	0	195;197
Q8IVP5	Q8IVP5	FUN14 domain-containing protein 1	FUNDC1	sp|Q8IVP5|FUND1_HUMAN FUN14 domain-containing protein 1 OS=Homo sapiens OX=9606 GN=FUNDC1 PE=1 SV=1	1	1	1	1	15.5	17.177	155	4.1821	0	0	15.5	0	0	0	0	0	0	0	0	0	0	11
Q8IV96;B2R858;P26196	Q8IV96;B2R858;P26196	Probable ATP-dependent RNA helicase DDX6	DDX6	tr|Q8IV96|Q8IV96_HUMAN DDX6 protein OS=Homo sapiens OX=9606 GN=DDX6 PE=1 SV=1;tr|B2R858|B2R858_HUMAN cDNA, FLJ93750, Homo sapiens DEAD (Asp-Glu-Ala-Asp) box polypeptide 6 (DDX6), mRNA OS=Homo sapiens OX=9606 PE=2 SV=1;sp|P26196|DDX6_HUMAN Probable ATP-depe	3	1	1	1	14.4	20.426	187	3.1344	0	0	0	0	14.4	14.4	30096000	0	0	0	0	8611200	6032400
Q8IV32	Q8IV32	Coiled-coil domain-containing protein 71	CCDC71	sp|Q8IV32|CCD71_HUMAN Coiled-coil domain-containing protein 71 OS=Homo sapiens OX=9606 GN=CCDC71 PE=1 SV=3	1	2	2	2	4.9	49.648	467	6.8468	0	0	0	0	0	3.2	0	0	0	0	0	0	0	97;264
Q86YV5	Q86YV5	Tyrosine-protein kinase SgK223	SGK223	sp|Q86YV5|PRAG1_HUMAN Inactive tyrosine-protein kinase PRAG1 OS=Homo sapiens OX=9606 GN=PRAG1 PE=1 SV=4	1	1	1	1	1	149.62	1406	-2	0	0	0	0	1	0	0	0	0	0	0	0	0	745
Q86YD1	Q86YD1	Prostate tumor-overexpressed gene 1 protein	PTOV1	sp|Q86YD1|PTOV1_HUMAN Prostate tumor-overexpressed gene 1 protein OS=Homo sapiens OX=9606 GN=PTOV1 PE=1 SV=1	1	1	1	1	2.2	46.868	416	7.5384	2.2	0	0	2.2	2.2	2.2	0	0	0	0	0	0	0	36
Q86XV5;H0Y873;Q8N8Q2;D3DX07;Q6ZNF7;A0A090N7Y0;Q96P47	Q86XV5;H0Y873;Q8N8Q2;D3DX07;Q6ZNF7;A0A090N7Y0;Q96P47	Arf-GAP with GTPase, ANK repeat and PH domain-containing protein 3	AGAP3;CENTG3	tr|Q86XV5|Q86XV5_HUMAN AGAP3 protein (Fragment) OS=Homo sapiens OX=9606 GN=AGAP3 PE=2 SV=1;tr|H0Y873|H0Y873_HUMAN Arf-GAP with GTPase, ANK repeat and PH domain-containing protein 3 (Fragment) OS=Homo sapiens OX=9606 GN=AGAP3 PE=1 SV=1;tr|Q8N8Q2|Q8N8Q2_HUMA	7	1	1	1	3	43.347	403	1.773	0	0	0	0	0	3	0	0	0	0	0	0	0	23;28
Q86XP3;A0A0A0MSJ0;T2DQ69;B3KTL4;B3KV84;J3KRE3;B3KMI4;J3KTK9	Q86XP3;A0A0A0MSJ0;T2DQ69;B3KTL4	ATP-dependent RNA helicase DDX42	DDX42	sp|Q86XP3|DDX42_HUMAN ATP-dependent RNA helicase DDX42 OS=Homo sapiens OX=9606 GN=DDX42 PE=1 SV=1;tr|A0A0A0MSJ0|A0A0A0MSJ0_HUMAN ATP-dependent RNA helicase DDX42 OS=Homo sapiens OX=9606 GN=DDX42 PE=1 SV=1;tr|T2DQ69|T2DQ69_HUMAN MAP3K3/DDX42 fusion protein	8	7	7	4	14.2	102.97	938	147.68	11	4.8	8	11	11	11	607430000	49444000	19584000	22994000	73433000	86084000	73331000	104;109;111;183;185
Q86XN0;A8K4V4	Q86XN0;A8K4V4		MRPL43	tr|Q86XN0|Q86XN0_HUMAN MRPL43 protein (Fragment) OS=Homo sapiens OX=9606 GN=MRPL43 PE=2 SV=1;tr|A8K4V4|A8K4V4_HUMAN cDNA FLJ76392, highly similar to Homo sapiens mitochondrial ribosomal protein L43 (MRPL43), transcript variant 1, mRNA OS=Homo sapiens OX=96	2	1	1	1	9	15.961	145	3.9453	9	0	0	9	9	9	66697000	8337400	0	0	4449500	5639800	6522000
Q86XL4;Q6F5E8	Q86XL4;Q6F5E8	Leucine-rich repeat-containing protein 16C	RLTPR	tr|Q86XL4|Q86XL4_HUMAN RLTPR protein (Fragment) OS=Homo sapiens OX=9606 GN=RLTPR PE=2 SV=1;sp|Q6F5E8|CARL2_HUMAN Capping protein, Arp2/3 and myosin-I linker protein 2 OS=Homo sapiens OX=9606 GN=CARMIL2 PE=1 SV=2	2	2	2	2	7.8	39.935	374	4.996	4.5	4.5	4.5	0	0	4.5	0	0	0	0	0	0	0	17;146
Q86XL3;F5H1D4;A0A220T1R9	Q86XL3;F5H1D4;A0A220T1R9	Ankyrin repeat and LEM domain-containing protein 2	ANKLE2	sp|Q86XL3|ANKL2_HUMAN Ankyrin repeat and LEM domain-containing protein 2 OS=Homo sapiens OX=9606 GN=ANKLE2 PE=1 SV=4;tr|F5H1D4|F5H1D4_HUMAN Ankyrin repeat and LEM domain-containing protein 2 (Fragment) OS=Homo sapiens OX=9606 GN=ANKLE2 PE=1 SV=1;tr|A0A220T	3	2	2	2	2.5	104.11	938	2.3411	0	2.5	2.5	1.5	0	1	0	0	0	0	0	0	0	268;662
Q86X79;Q05BL3;Q6PKI5;Q6PIN4;Q9BV37;Q53FW9;A0A024RBH5;Q13610	Q86X79;Q05BL3;Q6PKI5;Q6PIN4;Q9BV37;Q53FW9;A0A024RBH5;Q13610	Periodic tryptophan protein 1 homolog	PWP1	tr|Q86X79|Q86X79_HUMAN PWP1 protein (Fragment) OS=Homo sapiens OX=9606 GN=PWP1 PE=2 SV=1;tr|Q05BL3|Q05BL3_HUMAN PWP1 protein (Fragment) OS=Homo sapiens OX=9606 GN=PWP1 PE=2 SV=1;tr|Q6PKI5|Q6PKI5_HUMAN PWP1 protein (Fragment) OS=Homo sapiens OX=9606 GN=PWP1	8	2	2	2	11.1	27.387	243	34.675	10.3	11.1	11.1	10.3	10.3	10.3	0	0	0	0	0	0	0	50
Q86X27;H7C2H2;Q8N7G9	Q86X27;H7C2H2;Q8N7G9	Ras-specific guanine nucleotide-releasing factor RalGPS2	RALGPS2	sp|Q86X27|RGPS2_HUMAN Ras-specific guanine nucleotide-releasing factor RalGPS2 OS=Homo sapiens OX=9606 GN=RALGPS2 PE=1 SV=1;tr|H7C2H2|H7C2H2_HUMAN Ras-specific guanine nucleotide-releasing factor RalGPS2 (Fragment) OS=Homo sapiens OX=9606 GN=RALGPS2 PE=1 S	3	2	2	2	4.6	65.166	583	6.2656	0	2.9	1.7	4.6	4.6	4.6	0	0	0	0	0	0	0	326;329;361
Q86WR7	Q86WR7	Proline and serine-rich protein 2	PROSER2	sp|Q86WR7|PRSR2_HUMAN Proline and serine-rich protein 2 OS=Homo sapiens OX=9606 GN=PROSER2 PE=1 SV=2	1	1	1	1	2.3	45.801	435	1.2533	2.3	2.3	2.3	2.3	2.3	2.3	0	0	0	0	0	0	0	179
Q86WI8;A0A0U1RQQ2;Q86WI7;A0A0U1RRB8;B5MCL5;A0A2R8YEE8;A0A0G2JSE9;C9JTA6;B4E117;B4DRT1;A0A2R8Y5N5;A0A0G2JRV3;Q9H836;G5E975;Q12824	Q86WI8;A0A0U1RQQ2;Q86WI7;A0A0U1RRB8;B5MCL5;A0A2R8YEE8;A0A0G2JSE9;C9JTA6;B4E117;B4DRT1;A0A2R8Y5N5;A0A0G2JRV3;Q9H836;G5E975;Q12824	SWI/SNF-related matrix-associated actin-dependent regulator of chromatin subfamily B member 1	SMARCB1	tr|Q86WI8|Q86WI8_HUMAN Integrase interactor 1 protein isoform D (Fragment) OS=Homo sapiens OX=9606 GN=SMARCB1 PE=2 SV=1;tr|A0A0U1RQQ2|A0A0U1RQQ2_HUMAN SWI/SNF-related matrix-associated actin-dependent regulator of chromatin subfamily B member 1 (Fragment)	15	1	1	1	17.5	9.094	80	35.982	17.5	17.5	17.5	17.5	17.5	0	47773000	3676600	7017100	6437600	3558900	3765400	0
Q86WC4	Q86WC4	Osteopetrosis-associated transmembrane protein 1	OSTM1	sp|Q86WC4|OSTM1_HUMAN Osteopetrosis-associated transmembrane protein 1 OS=Homo sapiens OX=9606 GN=OSTM1 PE=1 SV=1	1	2	2	2	4.5	37.256	334	2.4101	3.9	3.9	3.9	3.9	3.9	3.9	0	0	0	0	0	0	0	322;323;324;325
Q86VX4;B0AZQ4;Q9UQE7	Q86VX4;B0AZQ4;Q9UQE7	Structural maintenance of chromosomes protein;Structural maintenance of chromosomes protein 3	SMC3	tr|Q86VX4|Q86VX4_HUMAN Structural maintenance of chromosomes protein OS=Homo sapiens OX=9606 GN=SMC3 PE=2 SV=1;tr|B0AZQ4|B0AZQ4_HUMAN Structural maintenance of chromosomes protein OS=Homo sapiens OX=9606 PE=2 SV=1;sp|Q9UQE7|SMC3_HUMAN Structural maintenanc	3	7	7	7	9.1	141.51	1217	323.31	4.4	5	5	4.4	4.4	6.2	400130000	24140000	0	2937700	29495000	31702000	36423000	886;1065;1067;1081;1083;1086
Q86VR1;Q7Z682;Q4KMX3;Q9HDC5	Q86VR1;Q7Z682;Q4KMX3;Q9HDC5	Junctophilin-1	JPH1;DKFZp779I2251	tr|Q86VR1|Q86VR1_HUMAN JPH1 protein (Fragment) OS=Homo sapiens OX=9606 GN=JPH1 PE=2 SV=1;tr|Q7Z682|Q7Z682_HUMAN Uncharacterized protein DKFZp779I2251 (Fragment) OS=Homo sapiens OX=9606 GN=DKFZp779I2251 PE=2 SV=1;tr|Q4KMX3|Q4KMX3_HUMAN JPH1 protein (Fragmen	4	6	6	6	9.2	60.097	556	24.258	5.4	6.3	6.3	9.2	9.2	9.2	0	0	0	0	0	0	0	57;343;347;355;356;360;364;370;373;374
Q86VQ1;H7C0Q2;H7C2L5	Q86VQ1;H7C0Q2;H7C2L5	Glucocorticoid-induced transcript 1 protein	GLCCI1	sp|Q86VQ1|GLCI1_HUMAN Glucocorticoid-induced transcript 1 protein OS=Homo sapiens OX=9606 GN=GLCCI1 PE=1 SV=1;tr|H7C0Q2|H7C0Q2_HUMAN Glucocorticoid-induced transcript 1 protein (Fragment) OS=Homo sapiens OX=9606 GN=GLCCI1 PE=1 SV=8;tr|H7C2L5|H7C2L5_HUMAN G	3	5	5	5	8.6	58.023	547	3.7391	2	0	0	2	2.7	8.6	0	0	0	0	0	0	0	107;108;110;131;223
Q86VN0;Q15696	Q86VN0;Q15696	U2 small nuclear ribonucleoprotein auxiliary factor 35 kDa subunit-related protein 2	ZRSR2	tr|Q86VN0|Q86VN0_HUMAN Zinc finger (CCCH type), RNA-binding motif and serine/arginine rich 2 OS=Homo sapiens OX=9606 GN=ZRSR2 PE=2 SV=2;sp|Q15696|U2AFM_HUMAN U2 small nuclear ribonucleoprotein auxiliary factor 35 kDa subunit-related protein 2 OS=Homo sapie	2	3	3	3	3.7	57.991	482	5.4172	1.7	3.7	3.7	3.7	3.7	3.7	0	0	0	0	0	0	0	349;384
Q86VG2;A0A384N5Z8;P23246;Q9BSV4;Q6PIX2;H0Y9K7	Q86VG2;A0A384N5Z8;P23246;Q9BSV4;Q6PIX2	Splicing factor, proline- and glutamine-rich	SFPQ	tr|Q86VG2|Q86VG2_HUMAN Splicing factor proline/glutamine-rich (Polypyrimidine tract binding protein associated) OS=Homo sapiens OX=9606 GN=SFPQ PE=2 SV=1;tr|A0A384N5Z8|A0A384N5Z8_HUMAN Epididymis secretory sperm binding protein OS=Homo sapiens OX=9606 PE=2	6	15	15	13	22.3	76.188	707	75.433	4.5	17.1	6.5	2.1	19.2	2.1	560210000	12801000	84670000	16920000	7992200	226110000	8574400	273;283
Q86VC1;Q8IVQ8;Q0VG75;F2Z2X4;Q9C0E2	Q86VC1;Q8IVQ8;Q0VG75;F2Z2X4;Q9C0E2	Exportin-4	XPO4	tr|Q86VC1|Q86VC1_HUMAN XPO4 protein (Fragment) OS=Homo sapiens OX=9606 GN=XPO4 PE=2 SV=1;tr|Q8IVQ8|Q8IVQ8_HUMAN XPO4 protein (Fragment) OS=Homo sapiens OX=9606 GN=XPO4 PE=2 SV=1;tr|Q0VG75|Q0VG75_HUMAN Exportin 4 OS=Homo sapiens OX=9606 GN=XPO4 PE=1 SV=1;tr	5	1	1	1	2.1	93.825	829	62.678	2.1	2.1	2.1	2.1	2.1	2.1	0	0	0	0	0	0	0	384
Q86V38;P54259;Q59FW4	Q86V38;P54259	Atrophin-1	ATN1	tr|Q86V38|Q86V38_HUMAN Atrophin 1 OS=Homo sapiens OX=9606 GN=ATN1 PE=1 SV=1;sp|P54259|ATN1_HUMAN Atrophin-1 OS=Homo sapiens OX=9606 GN=ATN1 PE=1 SV=3	3	5	5	5	4.8	125.54	1191	7.8168	1.3	4	0	1.3	1.3	1.3	0	0	0	0	0	0	0	34;101;633
Q86V29;Q6NSL2;P30291	Q86V29;Q6NSL2;P30291	Wee1-like protein kinase	WEE1	tr|Q86V29|Q86V29_HUMAN Wee1-like protein kinase OS=Homo sapiens OX=9606 GN=WEE1 PE=2 SV=1;tr|Q6NSL2|Q6NSL2_HUMAN Wee1-like protein kinase OS=Homo sapiens OX=9606 GN=WEE1 PE=2 SV=1;sp|P30291|WEE1_HUMAN Wee1-like protein kinase OS=Homo sapiens OX=9606 GN=WEE	3	2	2	2	3.4	71.65	646	2.2591	0	2	0	3.4	3.4	3.4	0	0	0	0	0	0	0	67;69;165;173
Q86UU0;A0A087WZX0;E9PNR0	Q86UU0;A0A087WZX0	B-cell CLL/lymphoma 9-like protein	BCL9L	sp|Q86UU0|BCL9L_HUMAN B-cell CLL/lymphoma 9-like protein OS=Homo sapiens OX=9606 GN=BCL9L PE=1 SV=1;tr|A0A087WZX0|A0A087WZX0_HUMAN B-cell CLL/lymphoma 9-like protein OS=Homo sapiens OX=9606 GN=BCL9L PE=1 SV=1	3	4	4	4	4.1	157.13	1499	5.2793	1.5	1.5	0.8	2.3	1.5	1.5	0	0	0	0	0	0	0	21;88;116;997;1004
Q86US8;Q9H7Y8;K7ENH7;I3L3A9;I3L355;K7ELM2;K7EKV2;I3L176;I3L421;I3L1W8	Q86US8;Q9H7Y8	Telomerase-binding protein EST1A	SMG6	sp|Q86US8|EST1A_HUMAN Telomerase-binding protein EST1A OS=Homo sapiens OX=9606 GN=SMG6 PE=1 SV=2;tr|Q9H7Y8|Q9H7Y8_HUMAN cDNA FLJ14069 fis, clone HEMBB1001562, weakly similar to CYLICIN II OS=Homo sapiens OX=9606 PE=2 SV=1	10	4	4	4	3.9	160.46	1419	64.284	1.2	1.2	1.2	2.7	2	2.7	360870000	31297000	8971200	24219000	42931000	65146000	42828000	203;332
Q86UM1;A0A024R821;P55884;C9JZG1;B4DV79;A4D210;B4DXN6	Q86UM1;A0A024R821;P55884;C9JZG1;B4DV79;A4D210	Eukaryotic translation initiation factor 3 subunit B	EIF3S9;EIF3B	tr|Q86UM1|Q86UM1_HUMAN Eukaryotic translation initiation factor 3 subunit B (Fragment) OS=Homo sapiens OX=9606 GN=EIF3S9 PE=3 SV=1;tr|A0A024R821|A0A024R821_HUMAN Eukaryotic translation initiation factor 3 subunit B OS=Homo sapiens OX=9606 GN=EIF3S9 PE=3 SV	7	4	4	4	31.7	42.259	385	92.267	31.7	25.2	23.1	27	27	11.9	75920000	15681000	0	15145000	9826000	7032700	0	78;81;83;85;95;117;119;152;154;164
Q86UA8;A0A0A0MRP6;B7ZLQ5;P28370;D7EZH4	Q86UA8;A0A0A0MRP6;B7ZLQ5;P28370;D7EZH4	Probable global transcription activator SNF2L1	SMARCA1	tr|Q86UA8|Q86UA8_HUMAN SMARCA1 protein (Fragment) OS=Homo sapiens OX=9606 GN=SMARCA1 PE=2 SV=2;tr|A0A0A0MRP6|A0A0A0MRP6_HUMAN Probable global transcription activator SNF2L1 OS=Homo sapiens OX=9606 GN=SMARCA1 PE=1 SV=1;tr|B7ZLQ5|B7ZLQ5_HUMAN Probable global	5	4	1	1	3.4	113.36	965	8.6473	0.9	0.9	0.9	0.9	1.7	2	0	0	0	0	0	0	0	53;55;56;639
Q86U90	Q86U90	YrdC domain-containing protein, mitochondrial	YRDC	sp|Q86U90|YRDC_HUMAN YrdC domain-containing protein, mitochondrial OS=Homo sapiens OX=9606 GN=YRDC PE=1 SV=1	1	2	2	2	10.4	29.328	279	6.6063	0	5.4	5.4	10.4	10.4	10.4	0	0	0	0	0	0	0	37;60
Q86U86;E7EVG2;H0Y5B5;C9JPI5;C9JCJ2;C9J053;C9JQF1;Q6IRX1;C9J409;Q9NUX9;REV__Q86TB3	Q86U86;E7EVG2;H0Y5B5	Protein polybromo-1	PBRM1	sp|Q86U86|PB1_HUMAN Protein polybromo-1 OS=Homo sapiens OX=9606 GN=PBRM1 PE=1 SV=1;tr|E7EVG2|E7EVG2_HUMAN Protein polybromo-1 (Fragment) OS=Homo sapiens OX=9606 GN=PBRM1 PE=1 SV=8;tr|H0Y5B5|H0Y5B5_HUMAN Protein polybromo-1 (Fragment) OS=Homo sapiens OX=960	11	8	8	8	8.1	192.95	1689	217.64	5.7	4.4	5.8	5.7	6.8	6.7	647600000	65341000	42529000	78456000	42822000	64560000	57247000	9;10;12;13;14;16;39;648;1453
Q86U42	Q86U42	Polyadenylate-binding protein 2	PABPN1	sp|Q86U42|PABP2_HUMAN Polyadenylate-binding protein 2 OS=Homo sapiens OX=9606 GN=PABPN1 PE=1 SV=3	1	2	2	2	19.9	32.749	306	85.983	14.7	5.2	0	14.7	14.7	14.7	0	0	0	0	0	0	0	95
Q86U37	Q86U37	Uncharacterized protein encoded by LINC01551	LINC01551	sp|Q86U37|CN023_HUMAN Uncharacterized protein encoded by LINC01551 OS=Homo sapiens OX=9606 GN=LINC01551 PE=2 SV=2	1	1	1	1	12.6	18.828	167	1.7183	0	0	0	0	0	12.6	0	0	0	0	0	0	0	101;106;111;112
Q86TW5;Q6FII3;Q9UKR5	Q86TW5;Q6FII3;Q9UKR5	Probable ergosterol biosynthetic protein 28	C14orf1	tr|Q86TW5|Q86TW5_HUMAN Full-length cDNA clone CS0DC006YI13 of Neuroblastoma of Homo sapiens (human) (Fragment) OS=Homo sapiens OX=9606 PE=2 SV=1;tr|Q6FII3|Q6FII3_HUMAN C14orf1 protein OS=Homo sapiens OX=9606 GN=C14orf1 PE=2 SV=1;sp|Q9UKR5|ERG28_HUMAN Proba	3	1	1	1	6.5	15.75	139	1.3975	0	0	0	0	6.5	0	3307500	0	0	0	0	3307500	0
Q86TH5;Q9Y6D5	Q86TH5;Q9Y6D5	Brefeldin A-inhibited guanine nucleotide-exchange protein 2	ARFGEF2	tr|Q86TH5|Q86TH5_HUMAN ARFGEF2 protein (Fragment) OS=Homo sapiens OX=9606 GN=ARFGEF2 PE=2 SV=1;sp|Q9Y6D5|BIG2_HUMAN Brefeldin A-inhibited guanine nucleotide-exchange protein 2 OS=Homo sapiens OX=9606 GN=ARFGEF2 PE=1 SV=3	2	3	3	3	4.7	92.996	832	33.575	4.7	4.7	4.7	4.7	2.8	4.7	0	0	0	0	0	0	0	218;227;276;277
Q86TE2;Q6PIB3;A8KAC4;Q14678;Q8WUM7;A8K1W3	Q86TE2;Q6PIB3;A8KAC4;Q14678;Q8WUM7;A8K1W3	KN motif and ankyrin repeat domain-containing protein 1	DKFZp451G231;KANK1	tr|Q86TE2|Q86TE2_HUMAN Uncharacterized protein DKFZp451G231 (Fragment) OS=Homo sapiens OX=9606 GN=DKFZp451G231 PE=2 SV=2;tr|Q6PIB3|Q6PIB3_HUMAN KN motif and ankyrin repeat domains 1 OS=Homo sapiens OX=9606 GN=KANK1 PE=2 SV=1;tr|A8KAC4|A8KAC4_HUMAN cDNA FLJ	6	2	2	2	3	105.44	966	26.432	1.4	1.4	1.4	1.4	3	1.4	0	0	0	0	0	0	0	325;879;881
Q86TB9	Q86TB9	Protein PAT1 homolog 1	PATL1	sp|Q86TB9|PATL1_HUMAN Protein PAT1 homolog 1 OS=Homo sapiens OX=9606 GN=PATL1 PE=1 SV=2	1	1	1	1	1.6	86.849	770	1.5917	1.6	1.6	1.6	1.6	1.6	1.6	0	0	0	0	0	0	0	177;178;179
Q86SV6;O75487	Q86SV6;O75487	Glypican-4;Secreted glypican-4	GPC4	tr|Q86SV6|Q86SV6_HUMAN K-glypican OS=Homo sapiens OX=9606 GN=GPC4 PE=3 SV=1;sp|O75487|GPC4_HUMAN Glypican-4 OS=Homo sapiens OX=9606 GN=GPC4 PE=1 SV=4	2	1	1	1	1.8	61.675	552	1.5819	0	0	0	1.8	1.8	0	0	0	0	0	0	0	0	353
Q7Z726;A8K7D9;P52292;J3QLL0;J3KS65;J3QL07	Q7Z726;A8K7D9;P52292;J3QLL0;J3KS65	Importin subunit alpha;Importin subunit alpha-1	KPNA2	tr|Q7Z726|Q7Z726_HUMAN Importin subunit alpha OS=Homo sapiens OX=9606 GN=KPNA2 PE=1 SV=1;tr|A8K7D9|A8K7D9_HUMAN Importin subunit alpha OS=Homo sapiens OX=9606 PE=2 SV=1;sp|P52292|IMA1_HUMAN Importin subunit alpha-1 OS=Homo sapiens OX=9606 GN=KPNA2 PE=1 SV=	6	7	7	7	17.8	57.875	529	265.36	9.5	9.5	9.5	9.5	17.8	6	205960000	9635200	16787000	8444300	17415000	49631000	8355500	2;3;54;55;61;62
Q7Z664	Q7Z664		DKFZp779N0926	tr|Q7Z664|Q7Z664_HUMAN Uncharacterized protein DKFZp779N0926 (Fragment) OS=Homo sapiens OX=9606 GN=DKFZp779N0926 PE=2 SV=1	1	2	1	1	5.8	45.092	399	-2	3	5.8	3	0	0	0	0	0	0	0	0	0	0	1;4
Q7Z612	Q7Z612			tr|Q7Z612|Q7Z612_HUMAN Acidic ribosomal phosphoprotein P1 OS=Homo sapiens OX=9606 PE=2 SV=1	1	2	1	1	28.3	11.399	113	6.1667	0	0	0	0	14.2	0	0	0	0	0	0	0	0	101;104
Q7Z5V0;B1AUU8;P42566;B3KR37;B7Z240	Q7Z5V0;B1AUU8;P42566;B3KR37;B7Z240	Epidermal growth factor receptor substrate 15	EPS15	tr|Q7Z5V0|Q7Z5V0_HUMAN EPS15 protein OS=Homo sapiens OX=9606 PE=2 SV=1;tr|B1AUU8|B1AUU8_HUMAN Epidermal growth factor receptor substrate 15 OS=Homo sapiens OX=9606 GN=EPS15 PE=1 SV=1;sp|P42566|EPS15_HUMAN Epidermal growth factor receptor substrate 15 OS=Ho	5	2	2	2	5	83.671	762	11.615	3	3	0	0	3	0	0	0	0	0	0	0	0	324;428;429
Q7Z5U1;Q05D20;Q6P0P7;Q6PJV4;REV__B5MCN7;REV__A8K1V4;REV__Q15788	Q7Z5U1;Q05D20;Q6P0P7;Q6PJV4		THRAP3	tr|Q7Z5U1|Q7Z5U1_HUMAN THRAP3 protein (Fragment) OS=Homo sapiens OX=9606 GN=THRAP3 PE=2 SV=1;tr|Q05D20|Q05D20_HUMAN THRAP3 protein (Fragment) OS=Homo sapiens OX=9606 GN=THRAP3 PE=2 SV=1;tr|Q6P0P7|Q6P0P7_HUMAN THRAP3 protein (Fragment) OS=Homo sapiens OX=96	7	23	5	5	38.1	41.6	373	323.31	30.3	29.8	35.1	32.7	30.3	30	6668700000	400180000	410890000	273510000	524870000	711950000	904120000	49;51;53;54;55;134;136;182;183;184;207;210;211;230;232;234;237;243;248;253;264;268;315;320;323
Q7Z5L9;B4DSJ2	Q7Z5L9;B4DSJ2	Interferon regulatory factor 2-binding protein 2	IRF2BP2	sp|Q7Z5L9|I2BP2_HUMAN Interferon regulatory factor 2-binding protein 2 OS=Homo sapiens OX=9606 GN=IRF2BP2 PE=1 SV=2;tr|B4DSJ2|B4DSJ2_HUMAN cDNA FLJ53526, highly similar to Homo sapiens interferon regulatory factor 2 binding protein 2 (IRF2BP2), mRNA OS=Hom	2	3	3	3	5.1	61.024	587	11.881	2.6	5.1	2.6	5.1	5.1	5.1	0	0	0	0	0	0	0	175;360
Q7Z4V5;Q59H67;A0A087WT54;A0A087WZ99;A0A087WX58;K7EPS6;K7ERA4	Q7Z4V5;Q59H67;A0A087WT54	Hepatoma-derived growth factor-related protein 2	HDGFRP2	sp|Q7Z4V5|HDGR2_HUMAN Hepatoma-derived growth factor-related protein 2 OS=Homo sapiens OX=9606 GN=HDGFL2 PE=1 SV=1;tr|Q59H67|Q59H67_HUMAN Hepatoma-derived growth factor-related protein 2 isoform 1 variant (Fragment) OS=Homo sapiens OX=9606 PE=2 SV=1;tr|A0A	7	15	15	14	22.5	74.316	671	197.86	12.8	13.7	14.5	13	13	15.5	0	0	0	0	0	0	0	137;205;232;234;236;240;366;369;370;395;396;397;399;454;625;652;664
Q7Z456;Q92692	Q7Z456;Q92692	Nectin-2	PVRL2	tr|Q7Z456|Q7Z456_HUMAN Poliovirus receptor related 2 (Fragment) OS=Homo sapiens OX=9606 GN=PVRL2 PE=4 SV=1;sp|Q92692|NECT2_HUMAN Nectin-2 OS=Homo sapiens OX=9606 GN=NECTIN2 PE=1 SV=1	2	2	2	2	25.7	10.396	101	6.7489	0	0	24.8	0	24.8	0	0	0	0	0	0	0	0	62
Q7Z434	Q7Z434	Mitochondrial antiviral-signaling protein	MAVS	sp|Q7Z434|MAVS_HUMAN Mitochondrial antiviral-signaling protein OS=Homo sapiens OX=9606 GN=MAVS PE=1 SV=2	1	2	2	2	7.8	56.527	540	18.611	2.6	2.6	7.8	2.6	2.6	2.6	35901000	0	0	12108000	0	0	0	222
Q7Z417	Q7Z417	Nuclear fragile X mental retardation-interacting protein 2	NUFIP2	sp|Q7Z417|NUFP2_HUMAN Nuclear fragile X mental retardation-interacting protein 2 OS=Homo sapiens OX=9606 GN=NUFIP2 PE=1 SV=1	1	7	7	7	12.2	76.12	695	301.09	10.6	6.8	9.2	10.6	10.6	10.6	0	0	0	0	0	0	0	87;112;212;214;216;219;220;571;572;629;652
Q7Z3Q8;B4E2L1;H0Y704;Q6MZQ8;H7BZT5;O15231	Q7Z3Q8;B4E2L1;H0Y704;Q6MZQ8;H7BZT5;O15231	Zinc finger protein 185	DKFZp686O1389;ZNF185;DKFZp686B22130	tr|Q7Z3Q8|Q7Z3Q8_HUMAN Uncharacterized protein DKFZp686O1389 OS=Homo sapiens OX=9606 GN=DKFZp686O1389 PE=2 SV=1;tr|B4E2L1|B4E2L1_HUMAN cDNA FLJ52900, moderately similar to Zinc finger protein 185 OS=Homo sapiens OX=9606 PE=2 SV=1;tr|H0Y704|H0Y704_HUMAN Zin	6	2	2	2	14.5	25.934	248	14.965	0	8.5	8.5	14.5	14.5	14.5	0	0	0	0	0	0	0	122;123;141
Q7Z3K3;B4DSK8	Q7Z3K3;B4DSK8	Pogo transposable element with ZNF domain	POGZ	sp|Q7Z3K3|POGZ_HUMAN Pogo transposable element with ZNF domain OS=Homo sapiens OX=9606 GN=POGZ PE=1 SV=2;tr|B4DSK8|B4DSK8_HUMAN cDNA FLJ53515, highly similar to Pogo transposable element with ZNF domain OS=Homo sapiens OX=9606 PE=2 SV=1	2	5	5	5	6.3	155.34	1410	170.29	6.3	6.3	6.3	6.3	3.8	6.3	0	0	0	0	0	0	0	425;445;1338;1364;1366;1367;1368
Q7Z3G2;B4DFU0;A0A024RDD8;Q6MZP7;B4DSK6	Q7Z3G2;B4DFU0;A0A024RDD8;Q6MZP7;B4DSK6	Protein lin-54 homolog	DKFZp686L18142;DKFZp686L1814;LIN54	tr|Q7Z3G2|Q7Z3G2_HUMAN Uncharacterized protein DKFZp686L18142 (Fragment) OS=Homo sapiens OX=9606 GN=DKFZp686L18142 PE=2 SV=1;tr|B4DFU0|B4DFU0_HUMAN cDNA FLJ50070, weakly similar to Tesmin (Fragment) OS=Homo sapiens OX=9606 PE=2 SV=1;tr|A0A024RDD8|A0A024RDD	5	2	2	2	3.2	65.961	621	3.6947	1.8	0	0	1.8	1.8	1.8	0	0	0	0	0	0	0	182;186;507
Q7Z3D7;A0A0S2Z4W4;P98175;A0A0S2Z4X1	Q7Z3D7;A0A0S2Z4W4;P98175	RNA-binding protein 10	DKFZp686E2459;RBM10	tr|Q7Z3D7|Q7Z3D7_HUMAN Uncharacterized protein DKFZp686E2459 OS=Homo sapiens OX=9606 GN=DKFZp686E2459 PE=2 SV=1;tr|A0A0S2Z4W4|A0A0S2Z4W4_HUMAN RNA binding motif protein 10 isoform 2 (Fragment) OS=Homo sapiens OX=9606 GN=RBM10 PE=2 SV=1;sp|P98175|RBM10_HUMA	4	9	9	9	11.1	110.34	995	180.83	7.6	7.6	7.6	8.4	7.6	8.4	0	0	0	0	0	0	0	4;30;115;126;154;783;788;798;801;803;862
Q7Z340;M0R2M4	Q7Z340;M0R2M4	Zinc finger protein 551	ZNF551	sp|Q7Z340|ZN551_HUMAN Zinc finger protein 551 OS=Homo sapiens OX=9606 GN=ZNF551 PE=1 SV=3;tr|M0R2M4|M0R2M4_HUMAN Zinc finger protein 551 (Fragment) OS=Homo sapiens OX=9606 GN=ZNF551 PE=1 SV=1	2	2	2	1	3.3	77.514	670	4.8425	0	0	0	0.9	2.4	2.4	0	0	0	0	0	0	0	125;126
Q7Z333;A0A024R8E8	Q7Z333;A0A024R8E8	Probable helicase senataxin	SETX	sp|Q7Z333|SETX_HUMAN Probable helicase senataxin OS=Homo sapiens OX=9606 GN=SETX PE=1 SV=4;tr|A0A024R8E8|A0A024R8E8_HUMAN Senataxin, isoform CRA_b OS=Homo sapiens OX=9606 GN=SETX PE=4 SV=1	2	4	4	4	1.9	302.88	2677	29.912	1.9	0.6	1	1.3	1.3	1.3	78846000	7744200	8434100	10499000	7882300	9134300	6742700	947;1017;1019;1366
Q7Z2Z1;H0YN97	Q7Z2Z1	Treslin	TICRR	sp|Q7Z2Z1|TICRR_HUMAN Treslin OS=Homo sapiens OX=9606 GN=TICRR PE=1 SV=2	2	7	7	7	5.4	210.85	1910	31.759	3	3	2.4	4.8	4.2	4.6	0	0	0	0	0	0	0	441;599;1001;1141;1301;1307;1750
Q7Z2X2;H0YK04;A0A0A0MSK6;A0A2X0SYS0;Q13017	Q7Z2X2;H0YK04;A0A0A0MSK6;A0A2X0SYS0;Q13017	Rho GTPase-activating protein 5	ARHGAP5	tr|Q7Z2X2|Q7Z2X2_HUMAN p100 RasGAP-associated p105 protein (Fragment) OS=Homo sapiens OX=9606 PE=2 SV=1;tr|H0YK04|H0YK04_HUMAN Rho GTPase-activating protein 5 (Fragment) OS=Homo sapiens OX=9606 GN=ARHGAP5 PE=1 SV=1;tr|A0A0A0MSK6|A0A0A0MSK6_HUMAN Rho GTPase	5	1	1	1	13	15.876	138	30.859	0	13	13	13	13	13	0	0	0	0	0	0	0	72;73
Q7Z2K8	Q7Z2K8	G protein-regulated inducer of neurite outgrowth 1	GPRIN1	sp|Q7Z2K8|GRIN1_HUMAN G protein-regulated inducer of neurite outgrowth 1 OS=Homo sapiens OX=9606 GN=GPRIN1 PE=1 SV=2	1	3	3	3	3.8	102.4	1008	43.272	0	1.5	0	2.3	3.8	2.3	0	0	0	0	0	0	0	75;450;452;850
Q7YP23;Q9MYI2;Q9MYH8;Q9GJP2;Q9GJ61;Q7YP25;Q7YNY6;Q7YNY0;Q7YNX7;Q2L4E7;Q0MSI1;H2DH14;F8T959;B7UE87;B1PQ27;A5A8M7;A2BCQ5;A0A3B0PDB1;A0A2K4ZRK0;A0A286RYQ4;A0A128E1E0;A0A076V767;A0A068W643;A0A0U5HZL8;B4DJI3;E7AJF9;W1EC24;S4VCD5;F5CR33;A0A376A957;A0A0U5L7G5;A0A2R8BPU9;A0A0F7W082;B7ZA80;B4DVB9;Q29946;U3N9E1;A0A3G8GE26;B4DVC4;A0A1W2PS56;A0A1W2PRX1;A0A1W2PRU9;A0A1W2PP77;Q5UGI4;Q50I06;Q9UQT7;A0ZXY8;E1XUP8…	Q7YP23;Q9MYI2;Q9MYH8;Q9GJP2;Q9GJ61;Q7YP25;Q7YNY6;Q7YNY0;Q7YNX7;Q2L4E7;Q0MSI1;H2DH14;F8T959;B7UE87;B1PQ27;A5A8M7;A2BCQ5;A0A3B0PDB1;A0A2K4ZRK0;A0A286RYQ4;A0A128E1E0;A0A076V767;A0A068W643;A0A0U5HZL8;B4DJI3;E7AJF9;W1EC24;S4VCD5;F5CR33;A0A376A957;A0A0U5L7G5;A0A2R8BPU9;A0A0F7W082;B7ZA80;B4DVB9;Q29946;U3N9E1;A0A3G8GE26;B4DVC4;A0A1W2PS56;A0A1W2PRX1;A0A1W2PRU9;A0A1W2PP77;Q5UGI4;Q50I06;Q9UQT7;A0ZXY8;E1XUP8…	Beta-2-microglobulin;Putative HLA class I histocompatibility antigen, alpha chain H;HLA class I histocompatibility antigen, B-73 alpha chain;HLA class I histocompatibility antigen, A-80 alpha chain;HLA class I histocompatibility antigen, A-29 alpha chain;HLA class I histocompatibility antigen, A-74 alpha chain;HLA class I histocompatibility antigen, A-66 alpha chain;HLA class I histocompatibility…	HLA-A;HLA-C;HLA-A*0201V3;HLA;HLA-B;Cw;HLA-Cw;HLA-A*31;HLA A;MHC class I HLA-A;HLA-A*0226;HLA-A*33;HLA-A24AK;HLA-A*02;HLA-DQB1;HLA-H	tr|Q7YP23|Q7YP23_HUMAN MHC class I antigen (Fragment) OS=Homo sapiens OX=9606 GN=HLA-A PE=4 SV=1;tr|Q9MYI2|Q9MYI2_HUMAN HLA class I (Fragment) OS=Homo sapiens OX=9606 GN=HLA-C PE=4 SV=1;tr|Q9MYH8|Q9MYH8_HUMAN HLA class I (Fragment) OS=Homo sapiens OX=9606	3088	2	1	1	27.3	9.9399	88	76.619	27.3	27.3	27.3	27.3	27.3	27.3	1299400000	90509000	113310000	150470000	115810000	92347000	101840000
Q7RTP6;J3QR21;J3QLA3;J3KSK6	Q7RTP6;J3QR21	Protein-methionine sulfoxide oxidase MICAL3	MICAL3	sp|Q7RTP6|MICA3_HUMAN [F-actin]-monooxygenase MICAL3 OS=Homo sapiens OX=9606 GN=MICAL3 PE=1 SV=2;tr|J3QR21|J3QR21_HUMAN [F-actin]-monooxygenase MICAL3 (Fragment) OS=Homo sapiens OX=9606 GN=MICAL3 PE=1 SV=1	4	6	6	6	3.2	224.29	2002	12.035	0	0	0	2.5	2.2	2.5	0	0	0	0	0	0	0	685;977;1156;1649
Q7L9B9	Q7L9B9	Endonuclease/exonuclease/phosphatase family domain-containing protein 1	EEPD1	sp|Q7L9B9|EEPD1_HUMAN Endonuclease/exonuclease/phosphatase family domain-containing protein 1 OS=Homo sapiens OX=9606 GN=EEPD1 PE=1 SV=2	1	2	2	2	3.3	62.402	569	3.0349	0	0	0	1.2	3.3	3.3	0	0	0	0	0	0	0	110;173
Q7L4I2;E9PI52;H0YGP9;E1B6W4;Q9P068	Q7L4I2;E9PI52	Arginine/serine-rich coiled-coil protein 2	RSRC2	sp|Q7L4I2|RSRC2_HUMAN Arginine/serine-rich coiled-coil protein 2 OS=Homo sapiens OX=9606 GN=RSRC2 PE=1 SV=1;tr|E9PI52|E9PI52_HUMAN Arginine/serine-rich coiled-coil protein 2 OS=Homo sapiens OX=9606 GN=RSRC2 PE=1 SV=1	5	10	9	9	14.5	50.559	434	95.949	12.7	7.6	7.6	12.7	12.7	9.9	0	0	0	0	0	0	0	4;6;16;17;27;30;32;104;216;218;220;222
Q7L294;B4DTT7;B4DYU6;H0YEN2;E9PQP7;A0A024R5F3;H7BXH2;E9PKF6;Q5H9R7;B4E0C2;Q9H880	Q7L294;B4DTT7;B4DYU6;H0YEN2;E9PQP7;A0A024R5F3;H7BXH2;E9PKF6;Q5H9R7;B4E0C2	Serine/threonine-protein phosphatase 6 regulatory subunit 3	SAPS3;PPP6R3	tr|Q7L294|Q7L294_HUMAN SAPS3 protein (Fragment) OS=Homo sapiens OX=9606 GN=SAPS3 PE=2 SV=1;tr|B4DTT7|B4DTT7_HUMAN cDNA FLJ53458, highly similar to SAPS domain family member 3 OS=Homo sapiens OX=9606 PE=2 SV=1;tr|B4DYU6|B4DYU6_HUMAN cDNA FLJ53373, highly si	11	5	5	5	15.8	36.233	336	90.16	4.2	9.5	9.5	12.5	9.5	12.8	0	0	0	0	0	0	0	42;80;94;97;288
Q7L190;B7Z595;B7Z5Q7	Q7L190;B7Z595;B7Z5Q7	Developmental pluripotency-associated protein 4	DPPA4	sp|Q7L190|DPPA4_HUMAN Developmental pluripotency-associated protein 4 OS=Homo sapiens OX=9606 GN=DPPA4 PE=1 SV=2;tr|B7Z595|B7Z595_HUMAN cDNA FLJ57556, highly similar to Developmental pluripotency-associated protein 4 OS=Homo sapiens OX=9606 PE=2 SV=1;tr|B7	3	4	4	4	13.2	33.54	304	234.87	13.2	13.2	13.2	13.2	13.2	13.2	537710000	58801000	105230000	90930000	26639000	30646000	37630000	215;221
Q7KZ85	Q7KZ85	Transcription elongation factor SPT6	SUPT6H	sp|Q7KZ85|SPT6H_HUMAN Transcription elongation factor SPT6 OS=Homo sapiens OX=9606 GN=SUPT6H PE=1 SV=2	1	6	6	6	6.3	199.07	1726	68.489	2.5	2.5	2.5	3.8	3.8	2.8	234030000	17409000	15934000	15449000	20154000	26408000	20732000	125;1523;1530;1532;1535
Q75MU1;B4DMV6;Q75MU2;Q15056;A4D198	Q75MU1;B4DMV6;Q75MU2;Q15056;A4D198	Eukaryotic translation initiation factor 4H	WBSCR1;EIF4H;LOC392647	tr|Q75MU1|Q75MU1_HUMAN Uncharacterized protein WBSCR1 (Fragment) OS=Homo sapiens OX=9606 GN=WBSCR1 PE=4 SV=1;tr|B4DMV6|B4DMV6_HUMAN cDNA FLJ60708, highly similar to Eukaryotic translation initiation factor 4H OS=Homo sapiens OX=9606 PE=2 SV=1;tr|Q75MU2|Q75	5	5	5	5	30.1	14.96	136	5.0654	0	0	0	0	14.7	0	10844000	0	0	0	0	10844000	0	14;24
Q75MT9;Q6FHZ0;A0A024R4K3;P40926;Q0QF37;G3XAL0;B3KTM1	Q75MT9;Q6FHZ0;A0A024R4K3;P40926;Q0QF37;G3XAL0;B3KTM1	Malate dehydrogenase;Malate dehydrogenase, mitochondrial	MDH2	tr|Q75MT9|Q75MT9_HUMAN Malate dehydrogenase (Fragment) OS=Homo sapiens OX=9606 GN=MDH2 PE=3 SV=1;tr|Q6FHZ0|Q6FHZ0_HUMAN Malate dehydrogenase OS=Homo sapiens OX=9606 GN=MDH2 PE=2 SV=1;tr|A0A024R4K3|A0A024R4K3_HUMAN Malate dehydrogenase OS=Homo sapiens OX=96	7	10	10	10	32.6	33.228	316	13.834	7.3	13	4.1	0	30.4	0	190350000	8188100	21606000	2388400	0	96029000	0
Q75MT1;A0A2R8YCL1;Q13322	Q75MT1;A0A2R8YCL1;Q13322	Growth factor receptor-bound protein 10	GRB10	tr|Q75MT1|Q75MT1_HUMAN Uncharacterized protein GRB10 (Fragment) OS=Homo sapiens OX=9606 GN=GRB10 PE=4 SV=1;tr|A0A2R8YCL1|A0A2R8YCL1_HUMAN Growth factor receptor-bound protein 10 OS=Homo sapiens OX=9606 GN=GRB10 PE=1 SV=1;sp|Q13322|GRB10_HUMAN Growth factor	3	1	1	1	2.6	38.5	340	2.7828	2.6	2.6	2.6	2.6	2.6	2.6	0	0	0	0	0	0	0	46
Q75MP9;F2YMM1;Q75MQ0;S4S3R8;A0A090N8E9;Q15910;B7Z8K5	Q75MP9;F2YMM1;Q75MQ0;S4S3R8;A0A090N8E9;Q15910;B7Z8K5	Histone-lysine N-methyltransferase EZH2	EZH2	tr|Q75MP9|Q75MP9_HUMAN Uncharacterized protein EZH2 (Fragment) OS=Homo sapiens OX=9606 GN=EZH2 PE=4 SV=1;tr|F2YMM1|F2YMM1_HUMAN Histone-lysine N-methyltransferase OS=Homo sapiens OX=9606 GN=EZH2 PE=2 SV=1;tr|Q75MQ0|Q75MQ0_HUMAN Uncharacterized protein EZH2	7	7	7	7	9.8	75.477	664	57.27	4.7	5.9	4.5	5.7	8.3	5.6	15687000	0	0	0	15687000	0	0	280;281;284;285;298;405
Q75MP1;B3KY43;Q6DHZ2;A0A024R712;P31323	Q75MP1;B3KY43;Q6DHZ2;A0A024R712;P31323	cAMP-dependent protein kinase type II-beta regulatory subunit	PRKAR2B	tr|Q75MP1|Q75MP1_HUMAN Uncharacterized protein PRKAR2B (Fragment) OS=Homo sapiens OX=9606 GN=PRKAR2B PE=4 SV=1;tr|B3KY43|B3KY43_HUMAN cDNA FLJ46798 fis, clone TRACH3031660, highly similar to cAMP-dependent protein kinase type II-beta regulatory subunit OS=	5	2	2	2	13.4	34.118	306	45.185	13.4	6.9	6.9	6.9	13.4	6.9	22357000	4472600	0	0	0	4797300	0	114
Q75MH1;A0A024RB14;P62854;Q5JNZ5;Q76N57	Q75MH1;A0A024RB14;P62854;Q5JNZ5	40S ribosomal protein S26;Putative 40S ribosomal protein S26-like 1	RPS26;RPS26P11	tr|Q75MH1|Q75MH1_HUMAN 40S ribosomal protein S26 OS=Homo sapiens OX=9606 GN=RPS26 PE=3 SV=1;tr|A0A024RB14|A0A024RB14_HUMAN 40S ribosomal protein S26 OS=Homo sapiens OX=9606 GN=RPS26 PE=3 SV=1;sp|P62854|RS26_HUMAN 40S ribosomal protein S26 OS=Homo sapiens O	5	3	3	3	27	12.985	115	2.699	0	6.1	6.1	0	20.9	0	68053000	0	21449000	0	0	28584000	0
Q71V38;B3KN78;Q53H08;Q53FI2;B2RAG5;Q59EC9;O15228	Q71V38;B3KN78;Q53H08;Q53FI2;B2RAG5;Q59EC9;O15228	Dihydroxyacetone phosphate acyltransferase	GNPAT	tr|Q71V38|Q71V38_HUMAN Dihydroxyacetone phosphate acyltransferase (Fragment) OS=Homo sapiens OX=9606 PE=2 SV=1;tr|B3KN78|B3KN78_HUMAN cDNA FLJ13891 fis, clone THYRO1001617, highly similar to Dihydroxyacetone phosphate acyltransferase OS=Homo sapiens OX=960	7	1	1	1	4.2	42.925	383	4.7429	0	0	0	4.2	4.2	4.2	34378000	0	0	0	4166800	6726200	3320900
Q71UI9;P0C0S5;C9J0D1;C9J386	Q71UI9;P0C0S5;C9J0D1;C9J386	Histone H2A.V;Histone H2A.Z;Histone H2A	H2AFV;H2AFZ	sp|Q71UI9|H2AV_HUMAN Histone H2A.V OS=Homo sapiens OX=9606 GN=H2AFV PE=1 SV=3;sp|P0C0S5|H2AZ_HUMAN Histone H2A.Z OS=Homo sapiens OX=9606 GN=H2AFZ PE=1 SV=2;tr|C9J0D1|C9J0D1_HUMAN Histone H2A OS=Homo sapiens OX=9606 GN=H2AFV PE=1 SV=1;tr|C9J386|C9J386_HUMAN	4	4	2	2	31.2	13.509	128	4.6645	20.3	20.3	20.3	20.3	31.2	20.3	104260000	7556000	8445200	2359100	3350200	57259000	0
Q71UH4;Q02880;Q59H80;B4DLV2;Q8WTY5;B7ZB27;E9PCY5;B4DKD0	Q71UH4;Q02880;Q59H80;B4DLV2;Q8WTY5;B7ZB27	DNA topoisomerase 2;DNA topoisomerase 2-beta	TOP2B	tr|Q71UH4|Q71UH4_HUMAN DNA topoisomerase 2 (Fragment) OS=Homo sapiens OX=9606 GN=TOP2B PE=3 SV=1;sp|Q02880|TOP2B_HUMAN DNA topoisomerase 2-beta OS=Homo sapiens OX=9606 GN=TOP2B PE=1 SV=3;tr|Q59H80|Q59H80_HUMAN DNA topoisomerase II, beta isozyme variant (Fr	8	26	19	19	14.7	180.61	1598	323.31	9.3	11.4	9.3	11.8	12.6	12.3	2230700	0	0	0	0	1749800	0	1308;1312;1314;1316;1372;1375;1385;1394;1396;1426;1438;1494;1496;1498;1522;1524;1547;1548;1553
Q71UA6;Q15758;M0QXM4;B4DE27;Q59ES3;M0QX44	Q71UA6;Q15758;M0QXM4	Amino acid transporter;Neutral amino acid transporter B(0)	SLC1A5	tr|Q71UA6|Q71UA6_HUMAN Amino acid transporter OS=Homo sapiens OX=9606 GN=SLC1A5 PE=2 SV=1;sp|Q15758|AAAT_HUMAN Neutral amino acid transporter B(0) OS=Homo sapiens OX=9606 GN=SLC1A5 PE=1 SV=2;tr|M0QXM4|M0QXM4_HUMAN Amino acid transporter OS=Homo sapiens OX=	6	5	5	5	9.4	56.583	541	20.903	5.5	1.8	1.8	5.5	9.4	5.5	39247000	0	0	0	0	13265000	0	493;494;503
Q71U36;B4DQK4;Q1ZYQ1;P0DPH8;P0DPH7;Q9UQM3;Q6PEY2;C9J2C0;Q9NY65;Q7Z3M3;V9GZ17	Q71U36;B4DQK4;Q1ZYQ1;P0DPH8;P0DPH7;Q9UQM3;Q6PEY2	Tubulin alpha-1A chain;Tubulin alpha-3E chain	TUBA1A;TUBA2;TUBA3E	sp|Q71U36|TBA1A_HUMAN Tubulin alpha-1A chain OS=Homo sapiens OX=9606 GN=TUBA1A PE=1 SV=1;tr|B4DQK4|B4DQK4_HUMAN Tubulin alpha chain OS=Homo sapiens OX=9606 PE=2 SV=1;tr|Q1ZYQ1|Q1ZYQ1_HUMAN Tubulin alpha chain OS=Homo sapiens OX=9606 GN=TUBA2 PE=2 SV=1;sp|P	11	19	1	0	56.8	50.135	451	2.1601	23.1	18.6	17.1	29.7	49.9	22.6	5174100	0	0	0	0	5174100	0	48;334
Q71RC2;Q8WVX5;X6RLN4	Q71RC2;Q8WVX5;X6RLN4	La-related protein 4	LARP4	sp|Q71RC2|LARP4_HUMAN La-related protein 4 OS=Homo sapiens OX=9606 GN=LARP4 PE=1 SV=3;tr|Q8WVX5|Q8WVX5_HUMAN LARP4 protein (Fragment) OS=Homo sapiens OX=9606 GN=LARP4 PE=2 SV=1;tr|X6RLN4|X6RLN4_HUMAN La-related protein 4 (Fragment) OS=Homo sapiens OX=9606	3	3	3	3	7.3	80.595	724	46.046	7.3	7.3	4.6	7.3	7.3	7.3	0	0	0	0	0	0	0	578;579;583;594;595;597;722
Q71DI3;Q16695;P68431;B4E380;K7EK07;B2R4P9;P84243;A8K4Y7;K7EMV3;B4DEB1;B2R6Y1;A0A1X8XL64;K7ES00;Q6NXT2;Q6TXQ4;K7EP01	Q71DI3;Q16695;P68431;B4E380;K7EK07;B2R4P9;P84243;A8K4Y7;K7EMV3;B4DEB1;B2R6Y1;A0A1X8XL64;K7ES00;Q6NXT2	Histone H3.2;Histone H3.1t;Histone H3.1;Histone H3;Histone H3.3;Histone H3.3C	HIST2H3A;HIST3H3;HIST1H3A;H3F3B;H3F3A;H3F3C	sp|Q71DI3|H32_HUMAN Histone H3.2 OS=Homo sapiens OX=9606 GN=HIST2H3A PE=1 SV=3;sp|Q16695|H31T_HUMAN Histone H3.1t OS=Homo sapiens OX=9606 GN=HIST3H3 PE=1 SV=3;sp|P68431|H31_HUMAN Histone H3.1 OS=Homo sapiens OX=9606 GN=HIST1H3A PE=1 SV=2;tr|B4E380|B4E380_H	16	7	7	3	35.3	15.388	136	8.8205	21.3	24.3	11.8	21.3	32.4	21.3	4294500000	482650000	589170000	99946000	163770000	1339500000	99461000
Q70L73	Q70L73		MKI67	tr|Q70L73|Q70L73_HUMAN KI67 Antigen (Fragment) OS=Homo sapiens OX=9606 GN=MKI67 PE=2 SV=1	1	2	1	1	7.5	46.132	416	0.87846	3.4	3.4	7.5	3.4	3.4	7.5	0	0	0	0	0	0	0	62;63;159
Q70CQ2;A0A0C4DG73;H7C183	Q70CQ2;A0A0C4DG73;H7C183	Ubiquitin carboxyl-terminal hydrolase 34;Ubiquitin carboxyl-terminal hydrolase	USP34	sp|Q70CQ2|UBP34_HUMAN Ubiquitin carboxyl-terminal hydrolase 34 OS=Homo sapiens OX=9606 GN=USP34 PE=1 SV=2;tr|A0A0C4DG73|A0A0C4DG73_HUMAN Ubiquitin carboxyl-terminal hydrolase 34 (Fragment) OS=Homo sapiens OX=9606 GN=USP34 PE=1 SV=1;tr|H7C183|H7C183_HUMAN U	3	2	2	2	1.2	404.23	3546	46.633	0	0.4	0.4	0.9	0	1.2	116530000	0	8751000	8936000	0	0	16131000	2488
Q6ZVB2;A2A2G5;B4DRZ0;A0PJJ9;A4FU32;A5D8W8;Q9UJ14	Q6ZVB2;A2A2G5;B4DRZ0;A0PJJ9;A4FU32;A5D8W8;Q9UJ14	Gamma-glutamyltransferase 7;Gamma-glutamyltransferase 7 heavy chain;Gamma-glutamyltransferase 7 light chain	GGT7	tr|Q6ZVB2|Q6ZVB2_HUMAN cDNA FLJ42798 fis, clone BRAWH3008931 OS=Homo sapiens OX=9606 PE=2 SV=1;tr|A2A2G5|A2A2G5_HUMAN Glutathione hydrolase 7 (Fragment) OS=Homo sapiens OX=9606 GN=GGT7 PE=1 SV=8;tr|B4DRZ0|B4DRZ0_HUMAN cDNA FLJ61364, highly similar to Gamma	7	1	1	1	11.2	16.125	152	4.2158	0	0	0	0	0	11.2	0	0	0	0	0	0	0	79
Q6ZVB1;Q59G28;Q99767	Q6ZVB1;Q59G28;Q99767	Amyloid beta A4 precursor protein-binding family A member 2	APBA2	tr|Q6ZVB1|Q6ZVB1_HUMAN cDNA FLJ42804 fis, clone BRCAN2002856, highly similar to AMYLOID BETA A4 PROTEIN-BINDING FAMILY A MEMBER 2 OS=Homo sapiens OX=9606 PE=2 SV=1;tr|Q59G28|Q59G28_HUMAN Amyloid beta A4 protein-binding, family A, member 2 variant (Fragment	3	1	1	1	7	26.985	244	27.674	0	0	0	7	0	0	0	0	0	0	0	0	0	172
Q6ZV89	Q6ZV89	SH2 domain-containing protein 5	SH2D5	sp|Q6ZV89|SH2D5_HUMAN SH2 domain-containing protein 5 OS=Homo sapiens OX=9606 GN=SH2D5 PE=1 SV=2	1	1	1	1	2.8	46.796	423	2.202	0	2.8	2.8	2.8	2.8	2.8	0	0	0	0	0	0	0	231
Q6ZV73;F8VY01;F8VQX5;A4FVC4	Q6ZV73;F8VY01	FYVE, RhoGEF and PH domain-containing protein 6	FGD6	sp|Q6ZV73|FGD6_HUMAN FYVE, RhoGEF and PH domain-containing protein 6 OS=Homo sapiens OX=9606 GN=FGD6 PE=1 SV=2;tr|F8VY01|F8VY01_HUMAN FYVE, RhoGEF and PH domain-containing protein 6 OS=Homo sapiens OX=9606 GN=FGD6 PE=1 SV=1	4	5	5	5	3.7	160.81	1430	28.917	3.7	3.7	3.7	2.9	3.7	2	0	0	0	0	0	0	0	515;692;721;1197
Q6ZV51;B3KMZ0;A0A024R823;Q9Y4P8	Q6ZV51;B3KMZ0;A0A024R823;Q9Y4P8	WD repeat domain phosphoinositide-interacting protein 2	WIPI2	tr|Q6ZV51|Q6ZV51_HUMAN cDNA FLJ42984 fis, clone BRTHA2008335 OS=Homo sapiens OX=9606 PE=2 SV=1;tr|B3KMZ0|B3KMZ0_HUMAN cDNA FLJ12979 fis, clone NT2RP2006334, highly similar to WD repeat domain phosphoinositide-interacting protein 2 OS=Homo sapiens OX=9606 P	4	1	1	1	5.6	19.512	180	2.5284	0	0	0	5.6	5.6	0	0	0	0	0	0	0	0	139
Q6ZUA1;Q8NC73;A0A024R7P3;A0A024R7N2;Q9HD20;Q8N3E5	Q6ZUA1;Q8NC73;A0A024R7P3;A0A024R7N2;Q9HD20;Q8N3E5	Manganese-transporting ATPase 13A1	ATP13A1;DKFZp761L1623	tr|Q6ZUA1|Q6ZUA1_HUMAN cDNA FLJ41786 fis, clone KIDNE2001361, highly similar to Mus musculus catp cation-transporting atpase OS=Homo sapiens OX=9606 PE=2 SV=1;tr|Q8NC73|Q8NC73_HUMAN Cation-transporting ATPase OS=Homo sapiens OX=9606 PE=2 SV=1;tr|A0A024R7P3	6	2	2	2	5.2	41.003	367	5.7241	3	3	3	3	3	3	0	0	0	0	0	0	0	39;75
Q6ZU65;H7C4P8;C9J6Y5	Q6ZU65;H7C4P8	Ubinuclein-2	UBN2	sp|Q6ZU65|UBN2_HUMAN Ubinuclein-2 OS=Homo sapiens OX=9606 GN=UBN2 PE=1 SV=2;tr|H7C4P8|H7C4P8_HUMAN Ubinuclein-2 (Fragment) OS=Homo sapiens OX=9606 GN=UBN2 PE=1 SV=1	3	3	3	3	2.9	146.09	1347	14.762	0.7	0	1.1	1.8	1.8	2.9	0	0	0	0	0	0	0	13;250;252;584
Q6ZTJ5;Q3ZTT7;Q6ZT62;A0A2X0SFX7;Q9Y3L3;A0A3B3IU28;A0A2R8Y5V0;B7Z6Y3	Q6ZTJ5;Q3ZTT7;Q6ZT62;A0A2X0SFX7;Q9Y3L3;A0A3B3IU28;A0A2R8Y5V0	SH3 domain-binding protein 1	SH3BP1	tr|Q6ZTJ5|Q6ZTJ5_HUMAN cDNA FLJ44592 fis, clone BLADE2002310, highly similar to Homo sapiens SH3-domain binding protein 1 (SH3BP1) (Fragment) OS=Homo sapiens OX=9606 PE=2 SV=1;tr|Q3ZTT7|Q3ZTT7_HUMAN SH3 domain binding protein 1 OS=Homo sapiens OX=9606 GN=S	8	4	4	4	9.3	56.945	517	54.106	9.3	2.9	5.6	9.3	5.2	8.9	0	0	0	0	0	0	0	176;458;464
Q6ZTI3;Q15046;H3BRC9;H3BVA8	Q6ZTI3;Q15046	Lysine--tRNA ligase	KARS	tr|Q6ZTI3|Q6ZTI3_HUMAN cDNA FLJ44621 fis, clone BRACE2016896, highly similar to Lysyl-tRNA synthetase OS=Homo sapiens OX=9606 PE=2 SV=1;sp|Q15046|SYK_HUMAN Lysine--tRNA ligase OS=Homo sapiens OX=9606 GN=KARS PE=1 SV=3	4	3	3	3	12.5	48.421	423	4.1686	0	9.7	7.6	2.8	10.4	2.8	62539000	0	16753000	11116000	3266400	12851000	1525100
Q6ZRV0;Q8N556	Q6ZRV0;Q8N556	Actin filament-associated protein 1	AFAP1	tr|Q6ZRV0|Q6ZRV0_HUMAN cDNA FLJ46074 fis, clone TESTI2001915, highly similar to Homo sapiens actin filament associated protein (AFAP) OS=Homo sapiens OX=9606 PE=2 SV=1;sp|Q8N556|AFAP1_HUMAN Actin filament-associated protein 1 OS=Homo sapiens OX=9606 GN=AFA	2	1	1	1	2.9	45.037	413	4.906	2.9	2.9	2.9	2.9	2.9	2.9	0	0	0	0	0	0	0	348;351
Q6ZRP7	Q6ZRP7	Sulfhydryl oxidase 2	QSOX2	sp|Q6ZRP7|QSOX2_HUMAN Sulfhydryl oxidase 2 OS=Homo sapiens OX=9606 GN=QSOX2 PE=1 SV=3	1	2	1	1	4	77.528	698	104.3	4	4	4	3.2	0.9	4	0	0	0	0	0	0	0	578;579
Q6ZRK6	Q6ZRK6	Coiled-coil domain-containing protein 73	CCDC73	sp|Q6ZRK6|CCD73_HUMAN Coiled-coil domain-containing protein 73 OS=Homo sapiens OX=9606 GN=CCDC73 PE=2 SV=2	1	1	1	1	0.7	124.15	1079	-2	0.7	0.7	0	0.7	0	0.7	0	0	0	0	0	0	0	726
Q6ZR29;H0Y9X0;A0A286YEZ9;A0A2C9F2R7;O94915;Q6AI58;B3KXG5;F2Z2S2	Q6ZR29;H0Y9X0;A0A286YEZ9;A0A2C9F2R7;O94915;Q6AI58;B3KXG5;F2Z2S2	Protein furry homolog-like	FRYL;DKFZp781A0295	tr|Q6ZR29|Q6ZR29_HUMAN cDNA FLJ46702 fis, clone TRACH3014183 OS=Homo sapiens OX=9606 PE=2 SV=1;tr|H0Y9X0|H0Y9X0_HUMAN Protein furry homolog-like (Fragment) OS=Homo sapiens OX=9606 GN=FRYL PE=1 SV=1;tr|A0A286YEZ9|A0A286YEZ9_HUMAN Protein furry homolog-like	8	2	2	2	2.4	160.15	1433	1.5527	0	1.8	0	0.6	0	0.6	24260000	0	16177000	0	0	0	0	800;801;802
Q6ZQN7	Q6ZQN7	Solute carrier organic anion transporter family member 4C1	SLCO4C1	sp|Q6ZQN7|SO4C1_HUMAN Solute carrier organic anion transporter family member 4C1 OS=Homo sapiens OX=9606 GN=SLCO4C1 PE=1 SV=1	1	1	1	1	2.2	78.948	724	33.911	2.2	2.2	2.2	2.2	2.2	2.2	0	0	0	0	0	0	0	15;16
Q6ZP60	Q6ZP60			tr|Q6ZP60|Q6ZP60_HUMAN cDNA FLJ26465 fis, clone KDN04238 OS=Homo sapiens OX=9606 PE=2 SV=1	1	1	1	1	5.3	18.934	171	-2	0	0	0	0	0	5.3	0	0	0	0	0	0	0	128;132
Q6ZMY0;Q9H6S0	Q6ZMY0;Q9H6S0	Probable ATP-dependent RNA helicase YTHDC2	YTHDC2	tr|Q6ZMY0|Q6ZMY0_HUMAN cDNA FLJ16598 fis, clone TESTI4006473, weakly similar to ATP-dependent RNA helicase A OS=Homo sapiens OX=9606 PE=2 SV=1;sp|Q9H6S0|YTDC2_HUMAN 3-5 RNA helicase YTHDC2 OS=Homo sapiens OX=9606 GN=YTHDC2 PE=1 SV=2	2	1	1	1	1.2	150.97	1340	5.0821	1.2	0	0	1.2	1.2	1.2	0	0	0	0	0	0	0	999;1000
Q6YL39;Q69YS5;P10075	Q6YL39;Q69YS5;P10075	Zinc finger protein GLI4	DKFZp761O1618;GLI4	tr|Q6YL39|Q6YL39_HUMAN Uncharacterized protein OS=Homo sapiens OX=9606 PE=2 SV=1;tr|Q69YS5|Q69YS5_HUMAN Uncharacterized protein DKFZp761O1618 (Fragment) OS=Homo sapiens OX=9606 GN=DKFZp761O1618 PE=2 SV=1;sp|P10075|GLI4_HUMAN Zinc finger protein GLI4 OS=Hom	3	1	1	1	4.2	41.414	381	8.9028	0	4.2	4.2	0	4.2	4.2	0	0	0	0	0	0	0	91
Q6W7A2;Q6W799;Q6W796;Q6W795;Q6W794;Q6W791;Q6W788;Q6RAS8;Q6RAS6;Q6RAS3;Q6RAS2;Q6RAS1;Q6RAS0;Q6RAQ8;A0A1B2M4G2;Q8NEM0	Q6W7A2;Q6W799;Q6W796;Q6W795;Q6W794;Q6W791;Q6W788;Q6RAS8;Q6RAS6;Q6RAS3;Q6RAS2;Q6RAS1;Q6RAS0;Q6RAQ8;A0A1B2M4G2;Q8NEM0	Microcephalin	MCPH1	tr|Q6W7A2|Q6W7A2_HUMAN Microcephalin (Fragment) OS=Homo sapiens OX=9606 PE=4 SV=1;tr|Q6W799|Q6W799_HUMAN Microcephalin (Fragment) OS=Homo sapiens OX=9606 GN=MCPH1 PE=4 SV=1;tr|Q6W796|Q6W796_HUMAN Microcephalin (Fragment) OS=Homo sapiens OX=9606 GN=MCPH1 PE	16	1	1	1	2.9	42.008	384	14.158	0	0	0	2.9	0	0	0	0	0	0	0	0	0	109
Q6V3B1;G3V563;G3V2R5;Q8TAX8	Q6V3B1;G3V563;G3V2R5;Q8TAX8		MAX	tr|Q6V3B1|Q6V3B1_HUMAN MAX protein OS=Homo sapiens OX=9606 GN=MAX PE=1 SV=1;tr|G3V563|G3V563_HUMAN Protein max OS=Homo sapiens OX=9606 GN=MAX PE=1 SV=1;tr|G3V2R5|G3V2R5_HUMAN Protein max OS=Homo sapiens OX=9606 GN=MAX PE=1 SV=1;tr|Q8TAX8|Q8TAX8_HUMAN MYC a	4	1	1	1	16	11.026	94	66.593	16	16	16	16	16	16	0	0	0	0	0	0	0	2;11
Q6UN15;A0A0B4J203;B4DTW7	Q6UN15	Pre-mRNA 3-end-processing factor FIP1	FIP1L1	sp|Q6UN15|FIP1_HUMAN Pre-mRNA 3-end-processing factor FIP1 OS=Homo sapiens OX=9606 GN=FIP1L1 PE=1 SV=1	3	11	11	7	14.3	66.526	594	323.31	14.3	8.2	6.2	14.3	8.2	14.3	42246000	15275000	0	0	7543400	0	8844500	259;304;492;494;496;500;554;559
Q6UB99;A0A2R8Y438;A8K4M9;Q8IVY9;Q7Z5E5;A0A0K2FGV1;A0A0K2FGM8;Q9UHR3;A0A087WTN8;Q59GC3	Q6UB99;A0A2R8Y438;A8K4M9;Q8IVY9;Q7Z5E5	Ankyrin repeat domain-containing protein 11	ANKRD11	sp|Q6UB99|ANR11_HUMAN Ankyrin repeat domain-containing protein 11 OS=Homo sapiens OX=9606 GN=ANKRD11 PE=1 SV=3;tr|A0A2R8Y438|A0A2R8Y438_HUMAN Ankyrin repeat domain-containing protein 11 (Fragment) OS=Homo sapiens OX=9606 GN=ANKRD11 PE=1 SV=1;tr|A8K4M9|A8K4	10	4	4	4	1.4	297.91	2663	5.5682	0.3	0.3	0.3	1.1	1.4	0.9	0	0	0	0	0	0	0	276;752;834
Q6STG1;A0A1S6YJH2	Q6STG1;A0A1S6YJH2		DNAPTP5	tr|Q6STG1|Q6STG1_HUMAN DNA polymerase-transactivated protein 1 OS=Homo sapiens OX=9606 GN=DNAPTP5 PE=2 SV=1;tr|A0A1S6YJH2|A0A1S6YJH2_HUMAN HBVPTPAP OS=Homo sapiens OX=9606 PE=2 SV=1	2	1	1	1	6.9	15.992	144	-2	6.9	6.9	6.9	6.9	6.9	6.9	0	0	0	0	0	0	0	8
Q6SPF0	Q6SPF0	Atherin	SAMD1	sp|Q6SPF0|SAMD1_HUMAN Atherin OS=Homo sapiens OX=9606 GN=SAMD1 PE=1 SV=1	1	1	1	1	3.7	56.051	538	44.718	3.7	3.7	3.7	3.7	3.7	3.7	0	0	0	0	0	0	0	161
Q6RI45	Q6RI45	Bromodomain and WD repeat-containing protein 3	BRWD3	sp|Q6RI45|BRWD3_HUMAN Bromodomain and WD repeat-containing protein 3 OS=Homo sapiens OX=9606 GN=BRWD3 PE=1 SV=2	1	1	1	1	0.6	203.6	1802	1.7126	0.6	0	0	0.6	0.6	0.6	0	0	0	0	0	0	0	702
Q6QNY0	Q6QNY0	Biogenesis of lysosome-related organelles complex 1 subunit 3	BLOC1S3	sp|Q6QNY0|BL1S3_HUMAN Biogenesis of lysosome-related organelles complex 1 subunit 3 OS=Homo sapiens OX=9606 GN=BLOC1S3 PE=1 SV=1	1	1	1	1	11.4	21.255	202	3.9153	11.4	0	0	0	11.4	11.4	0	0	0	0	0	0	0	63;65
Q6PUJ7;Q6FHP5;A8K401;P35232;C9JW96;Q53FV0;C9JZ20;E7ESE2;E9PCW0;D6RBK0;Q9BSE8	Q6PUJ7;Q6FHP5;A8K401;P35232;C9JW96;Q53FV0;C9JZ20;E7ESE2;E9PCW0	Prohibitin	HEL-S-54e;PHB	tr|Q6PUJ7|Q6PUJ7_HUMAN Epididymis luminal protein 215 OS=Homo sapiens OX=9606 GN=HEL-215 PE=2 SV=1;tr|Q6FHP5|Q6FHP5_HUMAN PHB protein (Fragment) OS=Homo sapiens OX=9606 GN=PHB PE=2 SV=1;tr|A8K401|A8K401_HUMAN Epididymis secretory sperm binding protein OS=H	11	6	6	6	28.7	29.82	272	6.9355	0	9.9	6.2	0	28.7	0	44942000	0	4752600	1978100	0	20397000	0
Q6PKG0;A0A0B4J210;E5RH50;H0YBM7;H0YBW1;E5RHK4;H0YC33;H0YC73;H0YBR8	Q6PKG0;A0A0B4J210;E5RH50	La-related protein 1	LARP1	sp|Q6PKG0|LARP1_HUMAN La-related protein 1 OS=Homo sapiens OX=9606 GN=LARP1 PE=1 SV=2;tr|A0A0B4J210|A0A0B4J210_HUMAN La-related protein 1 (Fragment) OS=Homo sapiens OX=9606 GN=LARP1 PE=1 SV=5;tr|E5RH50|E5RH50_HUMAN La-related protein 1 (Fragment) OS=Homo s	9	19	19	19	22.8	123.51	1096	323.31	14	14.7	14.4	15.6	14	16.4	0	0	0	0	0	0	0	75;90;143;215;217;220;225;228;515;517;521;526;546;548;591;627;631;766;774;824;1040;1071
Q6PK95;Q6NWZ5;B9EG90;P11387	Q6PK95;Q6NWZ5;B9EG90;P11387	DNA topoisomerase 1	TOP1	tr|Q6PK95|Q6PK95_HUMAN DNA topoisomerase I (Fragment) OS=Homo sapiens OX=9606 GN=TOP1 PE=2 SV=1;tr|Q6NWZ5|Q6NWZ5_HUMAN DNA topoisomerase I (Fragment) OS=Homo sapiens OX=9606 GN=TOP1 PE=2 SV=1;tr|B9EG90|B9EG90_HUMAN DNA topoisomerase I OS=Homo sapiens OX=96	4	1	1	1	9.8	19.636	164	170.74	9.8	9.8	9.8	9.8	9.8	9.8	0	0	0	0	0	0	0	2;10
Q6PK82;A0A2R8Y611;O14617	Q6PK82;A0A2R8Y611;O14617	AP-3 complex subunit delta-1	AP3D1	tr|Q6PK82|Q6PK82_HUMAN AP3D1 protein (Fragment) OS=Homo sapiens OX=9606 GN=AP3D1 PE=2 SV=1;tr|A0A2R8Y611|A0A2R8Y611_HUMAN AP-3 complex subunit delta-1 (Fragment) OS=Homo sapiens OX=9606 GN=AP3D1 PE=1 SV=1;sp|O14617|AP3D1_HUMAN AP-3 complex subunit delta-1	3	4	4	4	6.2	98.537	865	18.638	2	2.9	0.9	2	5.3	5.3	0	0	0	0	0	0	0	632;634;636;827;829
Q6PJI9;H3BNY4;H3BMH3	Q6PJI9;H3BNY4;H3BMH3	WD repeat-containing protein 59	WDR59	sp|Q6PJI9|WDR59_HUMAN GATOR complex protein WDR59 OS=Homo sapiens OX=9606 GN=WDR59 PE=1 SV=2;tr|H3BNY4|H3BNY4_HUMAN GATOR complex protein WDR59 (Fragment) OS=Homo sapiens OX=9606 GN=WDR59 PE=1 SV=1;tr|H3BMH3|H3BMH3_HUMAN GATOR complex protein WDR59 (Fragme	3	2	2	2	2.9	109.79	974	16.394	1	0	0	1.8	0	0	0	0	0	0	0	0	0	564;821;822
Q6PJD5;Q9H0F6	Q6PJD5;Q9H0F6	Sharpin	SHARPIN	tr|Q6PJD5|Q6PJD5_HUMAN SHARPIN protein (Fragment) OS=Homo sapiens OX=9606 GN=SHARPIN PE=2 SV=1;sp|Q9H0F6|SHRPN_HUMAN Sharpin OS=Homo sapiens OX=9606 GN=SHARPIN PE=1 SV=1	2	1	1	1	4.3	19.794	188	0.91861	0	0	0	0	4.3	0	0	0	0	0	0	0	0	27
Q6PIX0;A8K5C3;Q9NW75	Q6PIX0;A8K5C3;Q9NW75	G patch domain-containing protein 2	GPATC2;GPATCH2	tr|Q6PIX0|Q6PIX0_HUMAN GPATC2 protein (Fragment) OS=Homo sapiens OX=9606 GN=GPATC2 PE=2 SV=1;tr|A8K5C3|A8K5C3_HUMAN cDNA FLJ77283, highly similar to Homo sapiens G patch domain containing 2, mRNA OS=Homo sapiens OX=9606 PE=2 SV=1;sp|Q9NW75|GPTC2_HUMAN G pa	3	2	2	2	6.5	24.912	216	0.92441	0	0	0	6	6.5	6	0	0	0	0	0	0	0	117
Q6PII6;F8WF45;A0A2R8Y7M0;B4DQY7;A0A024R370;P82094	Q6PII6;F8WF45;A0A2R8Y7M0;B4DQY7;A0A024R370;P82094	TATA element modulatory factor	TMF1	tr|Q6PII6|Q6PII6_HUMAN TMF1 protein (Fragment) OS=Homo sapiens OX=9606 GN=TMF1 PE=2 SV=1;tr|F8WF45|F8WF45_HUMAN TATA element modulatory factor OS=Homo sapiens OX=9606 GN=TMF1 PE=1 SV=1;tr|A0A2R8Y7M0|A0A2R8Y7M0_HUMAN TATA element modulatory factor OS=Homo s	6	2	2	2	7.9	58.381	533	52.512	7.9	2.6	2.6	2.6	7.9	7.9	0	0	0	0	0	0	0	344;399;401
Q6PID9;A0A087X1T7;H0YMF1;P16112	Q6PID9;A0A087X1T7;H0YMF1;P16112	Aggrecan core protein;Aggrecan core protein 2	ACAN	tr|Q6PID9|Q6PID9_HUMAN Aggrecan OS=Homo sapiens OX=9606 GN=ACAN PE=1 SV=1;tr|A0A087X1T7|A0A087X1T7_HUMAN Aggrecan core protein OS=Homo sapiens OX=9606 GN=ACAN PE=1 SV=1;tr|H0YMF1|H0YMF1_HUMAN Aggrecan core protein OS=Homo sapiens OX=9606 GN=ACAN PE=1 SV=2;	4	1	1	1	1	79.615	721	1.8104	0	0	0	1	0	0	6211400	0	0	0	6211400	0	0
Q6PCE3	Q6PCE3	Glucose 1,6-bisphosphate synthase	PGM2L1	sp|Q6PCE3|PGM2L_HUMAN Glucose 1,6-bisphosphate synthase OS=Homo sapiens OX=9606 GN=PGM2L1 PE=1 SV=3	1	1	1	1	2.1	70.441	622	27.907	0	2.1	0	2.1	2.1	2.1	0	0	0	0	0	0	0	175
Q6PCB5	Q6PCB5	Round spermatid basic protein 1-like protein	RSBN1L	sp|Q6PCB5|RSBNL_HUMAN Round spermatid basic protein 1-like protein OS=Homo sapiens OX=9606 GN=RSBN1L PE=1 SV=2	1	1	1	1	3.2	94.868	846	1.8614	0	3.2	0	0	0	0	0	0	0	0	0	0	0	6
Q6P9C2;B2RAL9;Q99956	Q6P9C2;B2RAL9;Q99956	Dual specificity protein phosphatase;Dual specificity protein phosphatase 9	DUSP9	tr|Q6P9C2|Q6P9C2_HUMAN Dual specificity protein phosphatase OS=Homo sapiens OX=9606 GN=DUSP9 PE=2 SV=1;tr|B2RAL9|B2RAL9_HUMAN Dual specificity protein phosphatase OS=Homo sapiens OX=9606 PE=2 SV=1;sp|Q99956|DUS9_HUMAN Dual specificity protein phosphatase 9	3	1	1	1	1.8	41.934	384	-2	1.8	1.8	1.8	1.8	1.8	1.8	0	0	0	0	0	0	0	16
Q6P6D7;Q6FHU2;Q0D2Q6;P18669;Q6FHK8;Q53G35;B4DKL5;Q8N0Y7;B4DMJ7;B7Z9E5;B4DJA4;A4D2J6;P15259	Q6P6D7;Q6FHU2;Q0D2Q6;P18669;Q6FHK8;Q53G35;B4DKL5	Phosphoglycerate mutase 1;Phosphoglycerate mutase	PGAM1	tr|Q6P6D7|Q6P6D7_HUMAN Phosphoglycerate mutase OS=Homo sapiens OX=9606 GN=PGAM1 PE=2 SV=1;tr|Q6FHU2|Q6FHU2_HUMAN Phosphoglycerate mutase (Fragment) OS=Homo sapiens OX=9606 GN=PGAM1 PE=2 SV=1;tr|Q0D2Q6|Q0D2Q6_HUMAN Phosphoglycerate mutase OS=Homo sapiens OX	13	8	8	8	39.4	28.82	254	37.102	4.3	16.9	12.6	18.9	29.1	12.6	58063000	0	0	0	3232900	51263000	0	14;118
Q6P6C2;K7ER58	Q6P6C2	RNA demethylase ALKBH5	ALKBH5	sp|Q6P6C2|ALKB5_HUMAN RNA demethylase ALKBH5 OS=Homo sapiens OX=9606 GN=ALKBH5 PE=1 SV=2	2	3	3	3	10.4	44.255	394	55.938	6.1	4.8	0	6.1	6.1	6.1	0	0	0	0	0	0	0	64;69;384
Q6P5Q2;Q0VF96	Q6P5Q2;Q0VF96	Cingulin-like protein 1	CGNL1	tr|Q6P5Q2|Q6P5Q2_HUMAN CGNL1 protein (Fragment) OS=Homo sapiens OX=9606 GN=CGNL1 PE=2 SV=1;sp|Q0VF96|CGNL1_HUMAN Cingulin-like protein 1 OS=Homo sapiens OX=9606 GN=CGNL1 PE=1 SV=2	2	8	8	8	20.6	51.77	470	184.67	10.2	8.5	12.6	9.1	16	16.2	152830000	7626800	0	7129200	22505000	27550000	20619000	24;105;118;119;120;336
Q6P4R9;O94885;Q7Z3N8;A0A087WW74;B4DTX1	Q6P4R9;O94885;Q7Z3N8;A0A087WW74;B4DTX1	SAM and SH3 domain-containing protein 1	SASH1;DKFZp686I1750	tr|Q6P4R9|Q6P4R9_HUMAN SASH1 protein (Fragment) OS=Homo sapiens OX=9606 GN=SASH1 PE=2 SV=1;sp|O94885|SASH1_HUMAN SAM and SH3 domain-containing protein 1 OS=Homo sapiens OX=9606 GN=SASH1 PE=1 SV=3;tr|Q7Z3N8|Q7Z3N8_HUMAN Uncharacterized protein DKFZp686I1750	5	7	7	7	9.9	134.82	1228	26.345	5.8	4.4	1.4	3.1	1.4	1.4	0	0	0	0	0	0	0	71;488;702;794;802;1006;1009;1032;1035;1036
Q6P4Q7	Q6P4Q7	Metal transporter CNNM4	CNNM4	sp|Q6P4Q7|CNNM4_HUMAN Metal transporter CNNM4 OS=Homo sapiens OX=9606 GN=CNNM4 PE=1 SV=3	1	1	1	1	1.2	86.606	775	-2	0	0	1.2	0	1.2	1.2	0	0	0	0	0	0	0	664
Q6P4D3;Q2TAJ5;J3KN37;O43687;Q9P0M2	Q6P4D3;Q2TAJ5;J3KN37;O43687;Q9P0M2	A-kinase anchor protein 7 isoforms alpha and beta;A-kinase anchor protein 7 isoform gamma	AKAP7	tr|Q6P4D3|Q6P4D3_HUMAN A kinase (PRKA) anchor protein 7 OS=Homo sapiens OX=9606 GN=AKAP7 PE=2 SV=1;tr|Q2TAJ5|Q2TAJ5_HUMAN A kinase (PRKA) anchor protein 7 OS=Homo sapiens OX=9606 GN=AKAP7 PE=2 SV=1;tr|J3KN37|J3KN37_HUMAN A-kinase anchor protein 7 isoform g	5	1	1	1	18.5	9.0008	81	12.737	18.5	0	0	0	0	0	0	0	0	0	0	0	0
Q6P387	Q6P387	Uncharacterized protein C16orf46	C16orf46	sp|Q6P387|CP046_HUMAN Uncharacterized protein C16orf46 OS=Homo sapiens OX=9606 GN=C16orf46 PE=2 SV=2	1	2	2	2	4.6	43.417	395	1.5478	0	0	0	0	1.5	0	10831000	0	0	0	0	10831000	0	232;236
Q6P2Q9;I3L3Z8;I3L0J9;B4DK16	Q6P2Q9	Pre-mRNA-processing-splicing factor 8	PRPF8	sp|Q6P2Q9|PRP8_HUMAN Pre-mRNA-processing-splicing factor 8 OS=Homo sapiens OX=9606 GN=PRPF8 PE=1 SV=2	4	4	4	4	1.9	273.6	2335	321.83	1.9	1.9	1.9	1.9	1.9	1.6	6823900000	506820000	443110000	360920000	556630000	702010000	605240000
Q6P2E9	Q6P2E9	Enhancer of mRNA-decapping protein 4	EDC4	sp|Q6P2E9|EDC4_HUMAN Enhancer of mRNA-decapping protein 4 OS=Homo sapiens OX=9606 GN=EDC4 PE=1 SV=1	1	7	7	7	8.9	151.66	1401	146.92	6.3	6.3	4.1	7.1	7.1	7.1	0	0	0	0	0	0	0	3;723;727;729;844;879
Q6P1N4;A0A0J9YXZ5;A4QPB0;A0A024RC65;P46940;H0YKA5;Q5FWG8;Q05DN7;H0YLE8;B4E2M0	Q6P1N4;A0A0J9YXZ5;A4QPB0;A0A024RC65;P46940	Ras GTPase-activating-like protein IQGAP1	IQGAP1;hCG_1991735	tr|Q6P1N4|Q6P1N4_HUMAN IQGAP1 protein (Fragment) OS=Homo sapiens OX=9606 GN=IQGAP1 PE=2 SV=1;tr|A0A0J9YXZ5|A0A0J9YXZ5_HUMAN Ras GTPase-activating-like protein IQGAP1 OS=Homo sapiens OX=9606 GN=IQGAP1 PE=1 SV=1;tr|A4QPB0|A4QPB0_HUMAN IQ motif containing GTP	10	3	3	3	5.3	107.54	943	47.75	4	4	4	1	5.3	4	304250000	14156000	22760000	16810000	12698000	23882000	35008000
Q6P1L5	Q6P1L5	Protein FAM117B	FAM117B	sp|Q6P1L5|F117B_HUMAN Protein FAM117B OS=Homo sapiens OX=9606 GN=FAM117B PE=1 SV=2	1	3	3	3	6.1	61.967	589	7.3511	4.8	0	0	6.1	6.1	4.8	0	0	0	0	0	0	0	105;106;180;273
Q6P148;B3KW06;F8VZV1;B7ZM73;A0A286YFF8;Q7Z3U7	Q6P148;B3KW06;F8VZV1;B7ZM73;A0A286YFF8;Q7Z3U7	Protein MON2 homolog	MON2	tr|Q6P148|Q6P148_HUMAN ATP synthase protein 8 (Fragment) OS=Homo sapiens OX=9606 GN=MON2 PE=2 SV=1;tr|B3KW06|B3KW06_HUMAN cDNA FLJ41848 fis, clone NT2RI3003382 OS=Homo sapiens OX=9606 PE=2 SV=1;tr|F8VZV1|F8VZV1_HUMAN Protein MON2 homolog OS=Homo sapiens OX	6	2	2	2	2.9	72.862	660	1.226	1.4	1.4	1.4	1.4	1.4	1.4	0	0	0	0	0	0	0	205;358
Q6P0Y2;O75593	Q6P0Y2;O75593	Forkhead box protein H1	FOXH1	tr|Q6P0Y2|Q6P0Y2_HUMAN FOXH1 protein (Fragment) OS=Homo sapiens OX=9606 GN=FOXH1 PE=2 SV=1;sp|O75593|FOXH1_HUMAN Forkhead box protein H1 OS=Homo sapiens OX=9606 GN=FOXH1 PE=1 SV=1	2	2	2	2	12.6	27.445	254	-2	0	0	5.5	0	0	0	0	0	0	0	0	0	0	185
Q6P0Q8;Q9NT11;Q9Y2H9	Q6P0Q8	Microtubule-associated serine/threonine-protein kinase 2	MAST2	sp|Q6P0Q8|MAST2_HUMAN Microtubule-associated serine/threonine-protein kinase 2 OS=Homo sapiens OX=9606 GN=MAST2 PE=1 SV=2	3	3	3	3	2	196.43	1798	7.8491	1.6	0.9	1.6	1.6	1.6	1.6	0	0	0	0	0	0	0	74;148
Q6P0N0;G5E9K5;C9J2Q8;H7C1S6	Q6P0N0	Mis18-binding protein 1	MIS18BP1	sp|Q6P0N0|M18BP_HUMAN Mis18-binding protein 1 OS=Homo sapiens OX=9606 GN=MIS18BP1 PE=1 SV=1	4	9	9	9	9.5	129.08	1132	14.465	4.3	0.8	0.8	5.1	4.3	5.1	13824000	0	0	0	0	0	0	135;191;192;365;634;821;824;914;1004;1008
Q6NZ55;A8K4C8;P26373;J3QSB4;O60250;J3KS98;H3BUK8	Q6NZ55;A8K4C8;P26373	60S ribosomal protein L13	RPL13	tr|Q6NZ55|Q6NZ55_HUMAN 60S ribosomal protein L13 OS=Homo sapiens OX=9606 GN=RPL13 PE=1 SV=1;tr|A8K4C8|A8K4C8_HUMAN 60S ribosomal protein L13 OS=Homo sapiens OX=9606 GN=RPL13 PE=2 SV=1;sp|P26373|RL13_HUMAN 60S ribosomal protein L13 OS=Homo sapiens OX=9606 G	7	10	10	10	43.6	24.265	211	35.346	8.5	8.1	0	9	37.4	4.7	240510000	1273200	8506800	0	18124000	123140000	0	139;140
Q6NZ52;P46776;Q9BQQ5;E9PLL6;E9PJD9;E9PLX7;E9PKT2;H0YF34	Q6NZ52;P46776;Q9BQQ5;E9PLL6;E9PJD9;E9PLX7	60S ribosomal protein L27a	RPL27A;L27a	tr|Q6NZ52|Q6NZ52_HUMAN Ribosomal protein L27a OS=Homo sapiens OX=9606 GN=RPL27A PE=2 SV=1;sp|P46776|RL27A_HUMAN 60S ribosomal protein L27a OS=Homo sapiens OX=9606 GN=RPL27A PE=1 SV=2;tr|Q9BQQ5|Q9BQQ5_HUMAN Ribosomal protein L27a OS=Homo sapiens OX=9606 GN=	8	6	6	5	40.5	16.478	148	20.325	15.5	13.5	0	21.6	40.5	14.2	192770000	1823800	6000100	0	5869400	71583000	10063000	68
Q6NXR8;P61247;H0Y9Y4;D6RAT0;A8K4W0;D6RG13;D6R9B6;B7Z3M5;D6RB09;E9PFI5;H0Y8L7;D6RAS7;D6RED7;D6RGE0;D6RI02	Q6NXR8;P61247;H0Y9Y4;D6RAT0;A8K4W0;D6RG13;D6R9B6;B7Z3M5;D6RB09;E9PFI5;H0Y8L7	40S ribosomal protein S3a	RPS3A	tr|Q6NXR8|Q6NXR8_HUMAN 40S ribosomal protein S3a OS=Homo sapiens OX=9606 GN=RPS3A PE=2 SV=1;sp|P61247|RS3A_HUMAN 40S ribosomal protein S3a OS=Homo sapiens OX=9606 GN=RPS3A PE=1 SV=2;tr|H0Y9Y4|H0Y9Y4_HUMAN 40S ribosomal protein S3a (Fragment) OS=Homo sapien	15	11	11	11	39	29.975	264	24.621	18.9	20.1	7.6	7.6	30.3	7.6	1099300000	45273000	74522000	22223000	69626000	210220000	100880000	238;263
Q6NUR1;Q9BPX3;H0Y9Z8	Q6NUR1;Q9BPX3;H0Y9Z8	Condensin complex subunit 3	NCAPG	tr|Q6NUR1|Q6NUR1_HUMAN Non-SMC condensin I complex, subunit G OS=Homo sapiens OX=9606 GN=NCAPG PE=2 SV=1;sp|Q9BPX3|CND3_HUMAN Condensin complex subunit 3 OS=Homo sapiens OX=9606 GN=NCAPG PE=1 SV=1;tr|H0Y9Z8|H0Y9Z8_HUMAN Condensin complex subunit 3 (Fragmen	3	3	3	3	3.8	114.19	1015	323.31	3.8	3.8	3.8	3.8	3.8	3.8	0	0	0	0	0	0	0	674;1015
Q6NTA2;A0A384N6C7;P14866;B2R959;M0QXS5;A0A3B3ITJ4;M0QYT0;M0R1W6;B4DPK8;B4DVF8;M0QYL7;M0R076;H7C464	Q6NTA2;A0A384N6C7;P14866;B2R959;M0QXS5;A0A3B3ITJ4	Heterogeneous nuclear ribonucleoprotein L	HNRNPL	tr|Q6NTA2|Q6NTA2_HUMAN HNRNPL protein (Fragment) OS=Homo sapiens OX=9606 GN=HNRNPL PE=2 SV=2;tr|A0A384N6C7|A0A384N6C7_HUMAN Epididymis secretory sperm binding protein OS=Homo sapiens OX=9606 PE=2 SV=1;sp|P14866|HNRPL_HUMAN Heterogeneous nuclear ribonucleop	13	16	16	15	29.2	61.926	572	323.31	18.4	22.9	16.4	16.4	27.8	19.6	43455000000	3486900000	3192900000	2421200000	2965600000	3736300000	4530100000	35;84;168
Q6NT15;Q6NT31;Q17R23	Q6NT15;Q6NT31;Q17R23		STON2	tr|Q6NT15|Q6NT15_HUMAN STON2 protein (Fragment) OS=Homo sapiens OX=9606 GN=STON2 PE=2 SV=1;tr|Q6NT31|Q6NT31_HUMAN Stonin 2 OS=Homo sapiens OX=9606 GN=STON2 PE=2 SV=1;tr|Q17R23|Q17R23_HUMAN Stonin 2 OS=Homo sapiens OX=9606 GN=STON2 PE=2 SV=1	3	1	1	1	1.2	100.94	904	-2	0	0	0	1.2	1.2	0	0	0	0	0	0	0	0	302
Q6N079;Q5T757;Q05519;Q6MZM2;Q5HYN2;Q6PKC9;Q05BU6;Q6PJY9	Q6N079;Q5T757;Q05519;Q6MZM2;Q5HYN2	Serine/arginine-rich splicing factor 11	DKFZp686P22142;SRSF11;DKFZp686D02116;DKFZp686M13204	tr|Q6N079|Q6N079_HUMAN Uncharacterized protein DKFZp686P22142 (Fragment) OS=Homo sapiens OX=9606 GN=DKFZp686P22142 PE=4 SV=1;tr|Q5T757|Q5T757_HUMAN Serine/arginine-rich-splicing factor 11 OS=Homo sapiens OX=9606 GN=SRSF11 PE=1 SV=1;sp|Q05519|SRS11_HUMAN Se	8	18	18	14	27.7	42.233	372	323.31	18.5	19.1	16.9	22.8	21.2	23.1	0	0	0	0	0	0	0	95;148;211;213;300;302;322;335;337;344;352;371
Q6N039;E9PC87;O94876	Q6N039;E9PC87;O94876	Transmembrane and coiled-coil domains protein 1	DKFZp686H13261;TMCC1	tr|Q6N039|Q6N039_HUMAN cDNA FLJ42680 fis, clone BRAMY2040592, highly similar to Transmembrane and coiled-coil domains protein 1 OS=Homo sapiens OX=9606 GN=TMCC1 PE=1 SV=1;tr|E9PC87|E9PC87_HUMAN Transmembrane and coiled-coil domains protein 1 OS=Homo sapien	3	2	2	2	4	36.521	329	18.546	4	3.3	3.3	3.3	3.3	3.3	0	0	0	0	0	0	0	58
Q6MZL6;A0A3B3ITK0;P35442	Q6MZL6;A0A3B3ITK0;P35442	Thrombospondin-2	DKFZp686G02190;THBS2	tr|Q6MZL6|Q6MZL6_HUMAN Uncharacterized protein DKFZp686G02190 (Fragment) OS=Homo sapiens OX=9606 GN=DKFZp686G02190 PE=2 SV=1;tr|A0A3B3ITK0|A0A3B3ITK0_HUMAN Thrombospondin-2 OS=Homo sapiens OX=9606 GN=THBS2 PE=1 SV=1;sp|P35442|TSP2_HUMAN Thrombospondin-2 OS	3	4	4	4	13	48.562	430	59.437	6.3	7.4	7.4	5.6	0	0	200670000	33179000	33722000	25489000	0	0	0
Q6MZK8	Q6MZK8		DKFZp686K06110	tr|Q6MZK8|Q6MZK8_HUMAN Uncharacterized protein DKFZp686K06110 OS=Homo sapiens OX=9606 GN=DKFZp686K06110 PE=2 SV=1	1	2	2	1	1.4	226.42	2060	173.6	1.4	1.4	1.4	0.8	0.8	0.8	0	0	0	0	0	0	0	776;778;779;780;1605
Q6MZK6;A0A087X1W8;A0A0A0MTJ8;X5D8W0;X5DQS5;X5DQR8;X5DNF2;X5D7A8;Q9BY67	Q6MZK6;A0A087X1W8;A0A0A0MTJ8;X5D8W0;X5DQS5;X5DQR8;X5DNF2;X5D7A8;Q9BY67	Cell adhesion molecule 1	DKFZp686F1789;CADM1	tr|Q6MZK6|Q6MZK6_HUMAN Uncharacterized protein DKFZp686F1789 (Fragment) OS=Homo sapiens OX=9606 GN=DKFZp686F1789 PE=2 SV=1;tr|A0A087X1W8|A0A087X1W8_HUMAN Cell adhesion molecule 1 OS=Homo sapiens OX=9606 GN=CADM1 PE=1 SV=1;tr|A0A0A0MTJ8|A0A0A0MTJ8_HUMAN Cel	9	2	2	2	31	8.986	84	144.71	31	31	29.8	31	31	31	363120000	12139000	20197000	6599600	30768000	41845000	56746000
Q6MZG7;Q8WU02;A0A0A0MR12;Q15884	Q6MZG7;Q8WU02;A0A0A0MR12;Q15884	Protein FAM189A2	DKFZp686J24109;FAM189A2	tr|Q6MZG7|Q6MZG7_HUMAN Uncharacterized protein DKFZp686J24109 OS=Homo sapiens OX=9606 GN=DKFZp686J24109 PE=2 SV=1;tr|Q8WU02|Q8WU02_HUMAN C9orf61 protein OS=Homo sapiens OX=9606 PE=1 SV=1;tr|A0A0A0MR12|A0A0A0MR12_HUMAN Protein FAM189A2 OS=Homo sapiens OX=96	4	1	1	1	9.3	15.227	140	1.7644	9.3	9.3	9.3	0	9.3	9.3	0	0	0	0	0	0	0	112;114
Q6MZF3;B3KMY8;B3KM71;Q9Y6Y0	Q6MZF3;B3KMY8;B3KM71;Q9Y6Y0	Influenza virus NS1A-binding protein	DKFZp686K06216;IVNS1ABP	tr|Q6MZF3|Q6MZF3_HUMAN Uncharacterized protein DKFZp686K06216 (Fragment) OS=Homo sapiens OX=9606 GN=DKFZp686K06216 PE=2 SV=1;tr|B3KMY8|B3KMY8_HUMAN cDNA FLJ12958 fis, clone NT2RP2005539, highly similar to Homo sapiens influenza virus NS1A binding protein (	4	1	1	1	4.6	28.739	261	1.1702	0	4.6	0	0	0	0	0	0	0	0	0	0	0	23;27
Q6MZE5;H0YGF2;Q6AW83;H0YFF0;B7Z7E6;Q9HA77	Q6MZE5;H0YGF2;Q6AW83;H0YFF0;B7Z7E6;Q9HA77	Probable cysteine--tRNA ligase, mitochondrial	DKFZp667A2315;CARS2;DKFZp686G08243	tr|Q6MZE5|Q6MZE5_HUMAN Uncharacterized protein DKFZp667A2315 (Fragment) OS=Homo sapiens OX=9606 GN=DKFZp667A2315 PE=2 SV=1;tr|H0YGF2|H0YGF2_HUMAN Probable cysteine--tRNA ligase, mitochondrial (Fragment) OS=Homo sapiens OX=9606 GN=CARS2 PE=1 SV=1;tr|Q6AW83|	6	1	1	1	36	2.8253	25	-2	36	0	0	36	36	36	0	0	0	0	0	0	0	20
Q6M1B8;A0A087WYW3;A0A024R2N6;P30414;Q6N014;Q6MZH6;Q59EC3	Q6M1B8;A0A087WYW3;A0A024R2N6;P30414;Q6N014	NK-tumor recognition protein;Putative peptidyl-prolyl cis-trans isomerase	DKFZp686J06106;NKTR;DKFZp686N24126	tr|Q6M1B8|Q6M1B8_HUMAN Uncharacterized protein DKFZp686J06106 OS=Homo sapiens OX=9606 GN=DKFZp686J06106 PE=2 SV=1;tr|A0A087WYW3|A0A087WYW3_HUMAN NK-tumor recognition protein OS=Homo sapiens OX=9606 GN=NKTR PE=1 SV=1;tr|A0A024R2N6|A0A024R2N6_HUMAN Natural k	7	6	5	5	5	131.82	1162	9.0763	1.7	1.7	2.8	3.3	3.3	3.3	0	0	0	0	0	0	0	43;47;79;163;846
Q6LES8;E5KSX8;E5KSU5;Q00059	Q6LES8;E5KSX8;E5KSU5;Q00059	Transcription factor A, mitochondrial	TFAM	tr|Q6LES8|Q6LES8_HUMAN TFAM protein (Fragment) OS=Homo sapiens OX=9606 GN=TFAM PE=2 SV=1;tr|E5KSX8|E5KSX8_HUMAN Mitochondrial transcription factor A OS=Homo sapiens OX=9606 PE=4 SV=1;tr|E5KSU5|E5KSU5_HUMAN Mitochondrial transcription factor A OS=Homo sapie	4	1	1	1	6.1	29.082	246	59.192	6.1	6.1	6.1	6.1	6.1	6.1	0	0	0	0	0	0	0	193;195
Q6IT96;B5BU61;Q13547;B4DRG0;Q5HYD4;B5MGH2;Q5TEE2;B4DSK9;B4DN40;Q96G03	Q6IT96;B5BU61;Q13547;B4DRG0;Q5HYD4	Histone deacetylase;Histone deacetylase 1	HDAC1;DKFZp686H12203	tr|Q6IT96|Q6IT96_HUMAN Histone deacetylase OS=Homo sapiens OX=9606 GN=HDAC1 PE=2 SV=1;tr|B5BU61|B5BU61_HUMAN Histone deacetylase OS=Homo sapiens OX=9606 GN=HDAC1 PE=2 SV=1;sp|Q13547|HDAC1_HUMAN Histone deacetylase 1 OS=Homo sapiens OX=9606 GN=HDAC1 PE=1 SV	10	7	7	6	16.6	55.102	482	17.951	13.9	13.9	12.4	6.8	8.1	6.8	13097000	0	9088700	0	0	4008000	0	393;409;421;423
Q6IRT0;Q4VC15;K7EQL6;Q8NFA0;K7EN13;Q1K9C9;P35125	Q6IRT0;Q4VC15;K7EQL6;Q8NFA0	Ubiquitin carboxyl-terminal hydrolase;Ubiquitin carboxyl-terminal hydrolase 32	USP32	tr|Q6IRT0|Q6IRT0_HUMAN USP32 protein (Fragment) OS=Homo sapiens OX=9606 GN=USP32 PE=2 SV=1;tr|Q4VC15|Q4VC15_HUMAN USP32 protein (Fragment) OS=Homo sapiens OX=9606 GN=USP32 PE=2 SV=1;tr|K7EQL6|K7EQL6_HUMAN Ubiquitin carboxyl-terminal hydrolase 32 OS=Homo sa	7	4	4	4	15.3	40.735	367	10.282	5.7	9.5	9.5	3.3	5.7	3.3	0	0	0	0	0	0	0	89;124;157;185;186
Q6IQ49	Q6IQ49	Protein SDE2 homolog	SDE2	sp|Q6IQ49|SDE2_HUMAN Replication stress response regulator SDE2 OS=Homo sapiens OX=9606 GN=SDE2 PE=1 SV=1	1	1	1	1	4.7	49.741	451	35.289	4.7	4.7	4.7	4.7	4.7	4.7	0	0	0	0	0	0	0	274;278
Q6IPT9;Q6IPS9;Q53HM9;P68104;A0A087WVQ9;Q6IPN6;Q53HR5;Q53GE9;Q53GA1;Q53G85;A8K9C4;Q5VTE0;Q53HQ7;B4DNE0;Q96RE1;Q53G89;Q8IUB0;B4DV42;A0A087WV01;Q9H2I7;Q504Z0;Q53HR1;Q9NZS6;Q6P4C9;Q96C29;Q8TBL1;Q6P082;Q96CD8;B4E2C5;Q16577;A0A2U3TZH3;Q05639;Q96EB3;A9X7H1;Q2F837;A6PW80;Q5JR01;A0A2R8Y488;Q59GP5;A0A2R8YDN5;A0A2R8Y660	Q6IPT9;Q6IPS9;Q53HM9;P68104;A0A087WVQ9;Q6IPN6;Q53HR5;Q53GE9;Q53GA1;Q53G85;A8K9C4;Q5VTE0;Q53HQ7;B4DNE0;Q96RE1;Q53G89;Q8IUB0;B4DV42;A0A087WV01;Q9H2I7;Q504Z0;Q53HR1;Q9NZS6;Q6P4C9;Q96C29;Q8TBL1;Q6P082;Q96CD8;B4E2C5;Q16577	Elongation factor 1-alpha;Elongation factor 1-alpha 1;Putative elongation factor 1-alpha-like 3	EEF1A1;EEF1A1P5;EEF1A1L14;PTI-1	tr|Q6IPT9|Q6IPT9_HUMAN Elongation factor 1-alpha OS=Homo sapiens OX=9606 GN=EEF1A1 PE=2 SV=1;tr|Q6IPS9|Q6IPS9_HUMAN Elongation factor 1-alpha OS=Homo sapiens OX=9606 GN=EEF1A1 PE=2 SV=1;tr|Q53HM9|Q53HM9_HUMAN Elongation factor 1-alpha (Fragment) OS=Homo sa	41	19	19	11	44.2	50.184	462	130.82	21	22.1	13.6	22.3	37.9	10.6	2919000000	107270000	139660000	18420000	120810000	1029400000	129410000
Q6IPJ9;Q63HQ8;E9PDI4;O00515;A0A0J9YYF6;H0Y901;A0A0J9YVY2;A0A0J9YW63	Q6IPJ9;Q63HQ8;E9PDI4;O00515;A0A0J9YYF6;H0Y901	Ladinin-1	LAD1;DKFZp686M21196	tr|Q6IPJ9|Q6IPJ9_HUMAN Ladinin-1 OS=Homo sapiens OX=9606 GN=LAD1 PE=2 SV=1;tr|Q63HQ8|Q63HQ8_HUMAN Ladinin-1 OS=Homo sapiens OX=9606 GN=DKFZp686M21196 PE=2 SV=1;tr|E9PDI4|E9PDI4_HUMAN Ladinin-1 OS=Homo sapiens OX=9606 GN=LAD1 PE=1 SV=1;sp|O00515|LAD1_HUMAN	8	4	4	4	9.5	57.101	517	13.124	2.1	2.1	2.1	4.4	4.4	4.4	10627000	0	0	0	0	0	0	38;177;394
Q6IEH8;Q6KC79;A8K2T2;A6QL62	Q6IEH8;Q6KC79;A8K2T2;A6QL62	Nipped-B-like protein	NIPBL	tr|Q6IEH8|Q6IEH8_HUMAN Nipped-B protein OS=Homo sapiens OX=9606 GN=NIPBL PE=2 SV=1;sp|Q6KC79|NIPBL_HUMAN Nipped-B-like protein OS=Homo sapiens OX=9606 GN=NIPBL PE=1 SV=2;tr|A8K2T2|A8K2T2_HUMAN cDNA FLJ75519 (Fragment) OS=Homo sapiens OX=9606 PE=2 SV=1;tr|A	4	13	13	13	5.7	316.06	2804	98.016	4	4	3.1	4	4.1	3.5	0	0	0	0	0	0	0	280;284;305;306;318;349;350;599;874;2658;2672
Q6IE81;B4DM93;B4E3Q3;B4E2E2;D6RCS1;D6RC05;D6RBB3;D6RFK0;D6RGE7	Q6IE81;B4DM93;B4E3Q3;B4E2E2	Protein Jade-1	JADE1	sp|Q6IE81|JADE1_HUMAN Protein Jade-1 OS=Homo sapiens OX=9606 GN=JADE1 PE=1 SV=1;tr|B4DM93|B4DM93_HUMAN cDNA FLJ60695, highly similar to Homo sapiens PHD finger protein 17 (PHF17), transcript variant L, mRNA OS=Homo sapiens OX=9606 PE=2 SV=1;tr|B4E3Q3|B4E3Q	9	4	4	4	6.3	95.532	842	69.19	4.6	1.4	3.4	6.3	6.3	4.6	0	0	0	0	0	0	0	89;392;603;743
Q6ICQ4;Q6FG99;A0A024R608;P05386	Q6ICQ4;Q6FG99;A0A024R608;P05386	60S acidic ribosomal protein P1	RPLP1	tr|Q6ICQ4|Q6ICQ4_HUMAN RPLP1 protein (Fragment) OS=Homo sapiens OX=9606 GN=RPLP1 PE=2 SV=1;tr|Q6FG99|Q6FG99_HUMAN RPLP1 protein OS=Homo sapiens OX=9606 GN=RPLP1 PE=2 SV=1;tr|A0A024R608|A0A024R608_HUMAN Ribosomal protein, large, P1, isoform CRA_a OS=Homo sa	4	2	1	0	28.9	11.5	114	12.085	14.9	14.9	14.9	14.9	28.9	14.9	4923400	0	0	0	0	4923400	0	101;104
Q6IBU0;A0A024R6Q1;P55010	Q6IBU0;A0A024R6Q1;P55010	Eukaryotic translation initiation factor 5	EIF5	tr|Q6IBU0|Q6IBU0_HUMAN eIF5 protein OS=Homo sapiens OX=9606 GN=EIF5 PE=2 SV=1;tr|A0A024R6Q1|A0A024R6Q1_HUMAN Eukaryotic translation initiation factor 5, isoform CRA_b OS=Homo sapiens OX=9606 GN=EIF5 PE=4 SV=1;sp|P55010|IF5_HUMAN Eukaryotic translation init	3	1	1	1	4.2	49.151	431	2.4614	0	0	0	0	0	4.2	7594900	0	0	0	0	0	1855200
Q6IBR8;B5BU01;P20042;Q3B7I9;Q59GZ3;Q96I16	Q6IBR8;B5BU01;P20042;Q3B7I9	Eukaryotic translation initiation factor 2 subunit 2	EIF2S2	tr|Q6IBR8|Q6IBR8_HUMAN Eukaryotic translation initiation factor 2, subunit 2 beta, 38kDa OS=Homo sapiens OX=9606 GN=EIF2S2 PE=2 SV=1;tr|B5BU01|B5BU01_HUMAN Eukaryotic translation initiation factor 2 beta OS=Homo sapiens OX=9606 GN=EIF2S2 PE=2 SV=1;sp|P2004	6	5	5	5	17.7	38.388	333	185.16	14.4	8.7	4.2	8.4	11.4	14.4	120690000	14270000	12913000	0	8538300	15432000	13058000	2
Q6IBM8;A8KAP3;Q15029;K7EJ74;K7EP67;B4DZB1;B3KX19;K7EIV5;K7EIT3	Q6IBM8;A8KAP3;Q15029;K7EJ74;K7EP67;B4DZB1;B3KX19	116 kDa U5 small nuclear ribonucleoprotein component	U5-116KD;EFTUD2	tr|Q6IBM8|Q6IBM8_HUMAN U5-116KD protein OS=Homo sapiens OX=9606 GN=U5-116KD PE=2 SV=1;tr|A8KAP3|A8KAP3_HUMAN cDNA FLJ78483, highly similar to Homo sapiens elongation factor Tu GTP binding domain containing 2 (EFTUD2), mRNA OS=Homo sapiens OX=9606 PE=2 SV=1	9	3	2	2	5.9	109.46	972	8.8888	0	0	0	1	2.4	0	2445500	0	0	0	0	2445500	0	86
Q6IBK3;A8K769;A0A140VK92;O15127	Q6IBK3;A8K769;A0A140VK92;O15127	Secretory carrier-associated membrane protein 2	SCAMP2	tr|Q6IBK3|Q6IBK3_HUMAN Secretory carrier-associated membrane protein OS=Homo sapiens OX=9606 GN=SCAMP2 PE=2 SV=1;tr|A8K769|A8K769_HUMAN Secretory carrier-associated membrane protein OS=Homo sapiens OX=9606 PE=2 SV=1;tr|A0A140VK92|A0A140VK92_HUMAN Secretory	4	1	1	1	4	36.535	329	11.459	0	0	0	4	4	4	0	0	0	0	0	0	0	319;320
Q6IBH6;P61254;J3QRI7;J3QQQ9;J3QQV1;J3QRC4;A0A024RBF6;E5RIT6;Q9UNX3;J3KSS0;E5RHH1;J3KS10;H7C1F9;Q2PPJ7	Q6IBH6;P61254;J3QRI7;J3QQQ9;J3QQV1;J3QRC4;A0A024RBF6;E5RIT6;Q9UNX3	60S ribosomal protein L26;60S ribosomal protein L26-like 1	RPL26;hCG_26523;RPL26L1	tr|Q6IBH6|Q6IBH6_HUMAN RPL26 protein OS=Homo sapiens OX=9606 GN=RPL26 PE=2 SV=1;sp|P61254|RL26_HUMAN 60S ribosomal protein L26 OS=Homo sapiens OX=9606 GN=RPL26 PE=1 SV=1;tr|J3QRI7|J3QRI7_HUMAN 60S ribosomal protein L26 (Fragment) OS=Homo sapiens OX=9606 GN	14	7	7	7	33.8	17.244	145	13.959	6.2	0	0	5.5	33.8	0	106270000	2238000	0	0	0	62260000	0	139
Q6IBA2;Q59G24;P53999;Q6E433;B7Z1Z0;D6RC37;D6R970	Q6IBA2;Q59G24;P53999;Q6E433;B7Z1Z0	Activated RNA polymerase II transcriptional coactivator p15	PC4;SUB1	tr|Q6IBA2|Q6IBA2_HUMAN PC4 protein OS=Homo sapiens OX=9606 GN=PC4 PE=2 SV=1;tr|Q59G24|Q59G24_HUMAN Activated RNA polymerase II transcription cofactor 4 variant (Fragment) OS=Homo sapiens OX=9606 PE=2 SV=1;sp|P53999|TCP4_HUMAN Activated RNA polymerase II tr	7	3	3	3	30.7	14.395	127	170.59	30.7	15	15	23.6	30.7	30.7	14064000	1555300	0	0	0	3558400	1159700	9;10;11;12;13;15;17;19;118
Q6IB99;F5GYP8;F5H8C5;F5H0S5;F5H7J1;A8K8G8;A0A024RB12;Q8NHQ8	Q6IB99;F5GYP8;F5H8C5;F5H0S5;F5H7J1;A8K8G8;A0A024RB12;Q8NHQ8	Ras association domain-containing protein 8	C12orf2;RASSF8	tr|Q6IB99|Q6IB99_HUMAN C12orf2 protein OS=Homo sapiens OX=9606 GN=RASSF8 PE=1 SV=1;tr|F5GYP8|F5GYP8_HUMAN Ras association domain-containing protein 8 (Fragment) OS=Homo sapiens OX=9606 GN=RASSF8 PE=1 SV=1;tr|F5H8C5|F5H8C5_HUMAN Ras association domain-conta	8	1	1	1	14.7	12.37	109	1.9352	14.7	0	0	14.7	0	0	0	0	0	0	0	0	0	90
Q6IB11;O00264	Q6IB11;O00264	Membrane-associated progesterone receptor component 1	PGRMC1	tr|Q6IB11|Q6IB11_HUMAN PGRMC1 protein OS=Homo sapiens OX=9606 GN=PGRMC1 PE=2 SV=1;sp|O00264|PGRC1_HUMAN Membrane-associated progesterone receptor component 1 OS=Homo sapiens OX=9606 GN=PGRMC1 PE=1 SV=3	2	7	7	7	28.2	21.671	195	323.31	24.1	22.6	22.6	22.6	28.2	22.6	8880100	0	0	0	0	4926100	0	54;57;178;181
Q6IAZ3;O75379	Q6IAZ3;O75379	Vesicle-associated membrane protein 4	VAMP4	tr|Q6IAZ3|Q6IAZ3_HUMAN VAMP4 protein OS=Homo sapiens OX=9606 GN=VAMP4 PE=2 SV=1;sp|O75379|VAMP4_HUMAN Vesicle-associated membrane protein 4 OS=Homo sapiens OX=9606 GN=VAMP4 PE=1 SV=2	2	1	1	1	11.3	16.397	141	103.8	11.3	11.3	11.3	11.3	11.3	11.3	0	0	0	0	0	0	0	30
Q6IAX9;P08240;A0A024R3M0	Q6IAX9;P08240;A0A024R3M0	Signal recognition particle receptor subunit alpha	SRPR	tr|Q6IAX9|Q6IAX9_HUMAN SRPR protein OS=Homo sapiens OX=9606 GN=SRPR PE=2 SV=1;sp|P08240|SRPRA_HUMAN Signal recognition particle receptor subunit alpha OS=Homo sapiens OX=9606 GN=SRPRA PE=1 SV=2;tr|A0A024R3M0|A0A024R3M0_HUMAN Signal recognition particle rec	3	2	2	2	6.6	69.893	638	10.361	5	5	5	5	0	5	0	0	0	0	0	0	0	6;296;297;298
Q6IAX2;P46778;Q59GK9;M0R181;G3V1B3	Q6IAX2;P46778;Q59GK9;M0R181	60S ribosomal protein L21	RPL21	tr|Q6IAX2|Q6IAX2_HUMAN RPL21 protein OS=Homo sapiens OX=9606 GN=RPL21 PE=2 SV=1;sp|P46778|RL21_HUMAN 60S ribosomal protein L21 OS=Homo sapiens OX=9606 GN=RPL21 PE=1 SV=2;tr|Q59GK9|Q59GK9_HUMAN Ribosomal protein L21 variant (Fragment) OS=Homo sapiens OX=960	5	7	7	7	35	18.565	160	4.3877	9.4	3.8	0	17.5	30.6	9.4	105330000	3075500	10991000	0	7569600	45282000	1910600
Q6IAX1;P37268;B4DWP0;B7Z9R8;E9PNM1;B4DND3;A0A1W2PQ47;E9PJG4;B4DTK0	Q6IAX1;P37268;B4DWP0;B7Z9R8;E9PNM1;B4DND3;A0A1W2PQ47	Squalene synthase	FDFT1	tr|Q6IAX1|Q6IAX1_HUMAN FDFT1 protein OS=Homo sapiens OX=9606 GN=FDFT1 PE=2 SV=1;sp|P37268|FDFT_HUMAN Squalene synthase OS=Homo sapiens OX=9606 GN=FDFT1 PE=1 SV=1;tr|B4DWP0|B4DWP0_HUMAN cDNA FLJ53107, highly similar to Squalene synthetase OS=Homo sapiens OX	9	3	3	3	7.9	48.115	417	6.2709	0	2.4	2.4	2.9	0	0	36279000	0	12555000	7947800	2285700	0	0
Q6IAW5;B3KQF5;B3KNG6;A0A024R755;O43852;B3KQK3;H0Y875	Q6IAW5;B3KQF5;B3KNG6;A0A024R755;O43852;B3KQK3;H0Y875	Calumenin	CALU	tr|Q6IAW5|Q6IAW5_HUMAN CALU protein OS=Homo sapiens OX=9606 GN=CALU PE=2 SV=1;tr|B3KQF5|B3KQF5_HUMAN cDNA FLJ90381 fis, clone NT2RP2005035, highly similar to Calumenin OS=Homo sapiens OX=9606 PE=2 SV=1;tr|B3KNG6|B3KNG6_HUMAN cDNA FLJ14554 fis, clone NT2RM2	7	3	3	3	14.9	37.106	315	54.542	9.2	0	0	0	14.9	0	12333000	0	0	0	0	12333000	0
Q6IAV3;K7EM18;P41567	Q6IAV3;K7EM18;P41567	Eukaryotic translation initiation factor 1	SUI1;EIF1	tr|Q6IAV3|Q6IAV3_HUMAN Eukaryotic translation initiation factor 1, isoform CRA_a OS=Homo sapiens OX=9606 GN=SUI1 PE=2 SV=1;tr|K7EM18|K7EM18_HUMAN Eukaryotic translation initiation factor 1 OS=Homo sapiens OX=9606 GN=EIF1 PE=1 SV=1;sp|P41567|EIF1_HUMAN Euka	3	1	1	1	15	12.732	113	115.91	0	0	0	15	0	15	0	0	0	0	0	0	0	9
Q6IAT1;B4DLV7;P50395;Q8TB95;B3KVE3;Q5SX91;Q5SX87;B4DHX4;A0A0S2Z3X8;P31150;Q5SX86;B4E070	Q6IAT1;B4DLV7;P50395;Q8TB95;B3KVE3	Rab GDP dissociation inhibitor beta	GDI2	tr|Q6IAT1|Q6IAT1_HUMAN Rab GDP dissociation inhibitor OS=Homo sapiens OX=9606 GN=GDI2 PE=2 SV=1;tr|B4DLV7|B4DLV7_HUMAN Rab GDP dissociation inhibitor OS=Homo sapiens OX=9606 PE=2 SV=1;sp|P50395|GDIB_HUMAN Rab GDP dissociation inhibitor beta OS=Homo sapiens	12	5	5	5	11.9	50.663	445	251.98	5.8	4.3	4.3	5.8	11.9	5.8	7093200000	227100000	305390000	241510000	816980000	675540000	862930000
Q6IA61;Q53H75;G3V4K3;Q9H9C1	Q6IA61;Q53H75;G3V4K3;Q9H9C1	Spermatogenesis-defective protein 39 homolog	C14orf133;VIPAS39	tr|Q6IA61|Q6IA61_HUMAN C14orf133 protein OS=Homo sapiens OX=9606 GN=C14orf133 PE=1 SV=1;tr|Q53H75|Q53H75_HUMAN Chromosome 14 open reading frame 133 variant (Fragment) OS=Homo sapiens OX=9606 PE=2 SV=1;tr|G3V4K3|G3V4K3_HUMAN Spermatogenesis-defective protei	4	1	1	1	3.9	57.005	493	7.5516	0	0	0	3.9	3.9	0	0	0	0	0	0	0	0	121;124
Q6GMQ3;J3KQH6;B2RXH1;Q59GP6;P78364;Q6N083;H0YGZ1;H0YGK7;H0YH74;F5H6P9;B4DF21	Q6GMQ3;J3KQH6;B2RXH1;Q59GP6;P78364;Q6N083;H0YGZ1;H0YGK7	Polyhomeotic-like protein 1	PHC1;DKFZp686A1782	tr|Q6GMQ3|Q6GMQ3_HUMAN PHC1 protein OS=Homo sapiens OX=9606 GN=PHC1 PE=2 SV=1;tr|J3KQH6|J3KQH6_HUMAN Polyhomeotic-like protein 1 OS=Homo sapiens OX=9606 GN=PHC1 PE=1 SV=1;tr|B2RXH1|B2RXH1_HUMAN Polyhomeotic homolog 1 (Drosophila) OS=Homo sapiens OX=9606 GN	11	4	4	4	7.8	100.2	957	8.7128	3.1	3.1	3.1	3.1	3.1	6.1	7882000	0	0	0	0	0	0	598;617;622;875
Q6FI03;Q5U0Q1;Q53HH4;Q32P45;Q13283;B7Z8K4	Q6FI03;Q5U0Q1;Q53HH4;Q32P45;Q13283;B7Z8K4	Ras GTPase-activating protein-binding protein 1	G3BP;DKFZp686L1159;G3BP1	tr|Q6FI03|Q6FI03_HUMAN G3BP protein OS=Homo sapiens OX=9606 GN=G3BP PE=2 SV=1;tr|Q5U0Q1|Q5U0Q1_HUMAN Ras-GTPase-activating protein SH3-domain-binding protein OS=Homo sapiens OX=9606 GN=DKFZp686L1159 PE=2 SV=1;tr|Q53HH4|Q53HH4_HUMAN Ras-GTPase-activating pr	6	3	2	2	10.9	52.164	466	260.5	9.7	9.7	9.7	9.7	10.9	9.7	0	0	0	0	0	0	0	149;230;231;232
Q6FHN3;Q32Q12;P22392;E7ERL0;A0A384MTW7;J3KPD9;P15531;O60361;C9K028;F6XY72;E5RHP0	Q6FHN3;Q32Q12;P22392;E7ERL0;A0A384MTW7;J3KPD9;P15531;O60361	Nucleoside diphosphate kinase;Nucleoside diphosphate kinase B;Nucleoside diphosphate kinase A;Putative nucleoside diphosphate kinase	NME2;NME1-NME2;NME1;NME2P1	tr|Q6FHN3|Q6FHN3_HUMAN Nucleoside diphosphate kinase OS=Homo sapiens OX=9606 GN=NME2 PE=2 SV=1;tr|Q32Q12|Q32Q12_HUMAN Nucleoside diphosphate kinase OS=Homo sapiens OX=9606 GN=NME1-NME2 PE=1 SV=1;sp|P22392|NDKB_HUMAN Nucleoside diphosphate kinase B OS=Homo	11	5	5	5	36.2	17.298	152	8.8138	0	0	0	5.3	36.2	0	59005000	0	0	0	1294900	44789000	0
Q6FHM6;B1AHD1;A0A3B3IUA2;P55769;A0A3B3IRU2	Q6FHM6;B1AHD1;A0A3B3IUA2;P55769;A0A3B3IRU2	NHP2-like protein 1;NHP2-like protein 1, N-terminally processed	NHP2L1	tr|Q6FHM6|Q6FHM6_HUMAN NHP2 non-histone chromosome protein 2-like 1 (S. cerevisiae) OS=Homo sapiens OX=9606 GN=NHP2L1 PE=2 SV=1;tr|B1AHD1|B1AHD1_HUMAN NHP2-like protein 1 OS=Homo sapiens OX=9606 GN=SNU13 PE=1 SV=1;tr|A0A3B3IUA2|A0A3B3IUA2_HUMAN NHP2-like p	5	2	2	2	18.8	14.173	128	8.5092	0	0	0	0	9.4	0	12559000	0	0	0	0	2244900	0
Q6FHJ5;O14828	Q6FHJ5;O14828	Secretory carrier-associated membrane protein 3	SCAMP3	tr|Q6FHJ5|Q6FHJ5_HUMAN Secretory carrier-associated membrane protein (Fragment) OS=Homo sapiens OX=9606 GN=SCAMP3 PE=2 SV=1;sp|O14828|SCAM3_HUMAN Secretory carrier-associated membrane protein 3 OS=Homo sapiens OX=9606 GN=SCAMP3 PE=1 SV=3	2	2	2	2	10.4	38.242	347	4.3701	2.3	2.3	2.3	2.3	2.3	10.4	0	0	0	0	0	0	0	32;76
Q6FGX3;Q53ET8;A0A024R5J5;A0A024R5H8;P20340;C9JB90;F5H3K7;C9JU14;F5GX61;J3KR73;B7Z5Z9;Q6AZ91;Q9NRW1;Q14964	Q6FGX3;Q53ET8;A0A024R5J5;A0A024R5H8;P20340;C9JB90;F5H3K7;C9JU14;F5GX61;J3KR73;B7Z5Z9;Q6AZ91;Q9NRW1;Q14964	Ras-related protein Rab-6A;Ras-related protein Rab-6B;Ras-related protein Rab-39A	RAB6A;RAB6B;RAB39A	tr|Q6FGX3|Q6FGX3_HUMAN RAB6A protein OS=Homo sapiens OX=9606 GN=RAB6A PE=2 SV=1;tr|Q53ET8|Q53ET8_HUMAN RAB6A, member RAS oncogene family isoform a variant (Fragment) OS=Homo sapiens OX=9606 PE=2 SV=1;tr|A0A024R5J5|A0A024R5J5_HUMAN H.sapiens ras-related Hra	14	2	2	2	10.6	23.549	208	17.958	0	5.3	5.3	5.3	10.6	5.3	26082000	0	5991100	1436600	0	11481000	0	2;3
Q6FGG2;Q15836;K7ENK9;K7EKX0;J3QRU4;F8WCA0;L7N2F9;P63027	Q6FGG2;Q15836;K7ENK9;K7EKX0;J3QRU4;F8WCA0;L7N2F9;P63027	Vesicle-associated membrane protein 3;Vesicle-associated membrane protein 2	VAMP3;VAMP2	tr|Q6FGG2|Q6FGG2_HUMAN VAMP3 protein OS=Homo sapiens OX=9606 GN=VAMP3 PE=2 SV=1;sp|Q15836|VAMP3_HUMAN Vesicle-associated membrane protein 3 OS=Homo sapiens OX=9606 GN=VAMP3 PE=1 SV=3;tr|K7ENK9|K7ENK9_HUMAN Vesicle-associated membrane protein 2 OS=Homo sapi	8	2	2	2	30	11.309	100	13.908	17	17	17	13	13	13	0	0	0	0	0	0	0	11;62;63
Q6FG68;A0A024QZM3;Q13542;B2R9B9	Q6FG68;A0A024QZM3;Q13542;B2R9B9	Eukaryotic translation initiation factor 4E-binding protein 2	EIF4EBP2	tr|Q6FG68|Q6FG68_HUMAN eIF4EBP2 protein (Fragment) OS=Homo sapiens OX=9606 GN=EIF4EBP2 PE=2 SV=1;tr|A0A024QZM3|A0A024QZM3_HUMAN Eukaryotic translation initiation factor 4E binding protein 2, isoform CRA_a OS=Homo sapiens OX=9606 GN=EIF4EBP2 PE=4 SV=1;sp|Q1	4	3	3	3	62.5	12.969	120	51.362	37.5	25.8	25.8	62.5	37.5	62.5	184190000	14564000	0	0	20137000	23221000	12273000	34;37;44;45;46;65
Q6FG43;J3QLD9;A0A024QZ62;E7EMK3;Q14254	Q6FG43;J3QLD9;A0A024QZ62;E7EMK3;Q14254	Flotillin-2	FLOT2;hCG_1998851	tr|Q6FG43|Q6FG43_HUMAN FLOT2 protein OS=Homo sapiens OX=9606 GN=FLOT2 PE=2 SV=1;tr|J3QLD9|J3QLD9_HUMAN Flotillin-2 OS=Homo sapiens OX=9606 GN=FLOT2 PE=1 SV=1;tr|A0A024QZ62|A0A024QZ62_HUMAN HCG1998851, isoform CRA_c OS=Homo sapiens OX=9606 GN=hCG_1998851 PE	5	1	1	1	3.4	41.685	379	1.3669	0	0	0	3.4	0	0	3316900	0	0	0	850650	0	0
Q6DT37	Q6DT37	Serine/threonine-protein kinase MRCK gamma	CDC42BPG	sp|Q6DT37|MRCKG_HUMAN Serine/threonine-protein kinase MRCK gamma OS=Homo sapiens OX=9606 GN=CDC42BPG PE=1 SV=2	1	1	1	1	1	172.46	1551	1.0379	0	0	0	1	0	0	0	0	0	0	0	0	0	1482
Q6DKJ0;B7ZLX8;B3KU11;B0YJ56;A8KA30;Q9BXW6	Q6DKJ0;B7ZLX8;B3KU11;B0YJ56;A8KA30;Q9BXW6	Oxysterol-binding protein;Oxysterol-binding protein-related protein 1	OSBPL1A	tr|Q6DKJ0|Q6DKJ0_HUMAN Oxysterol-binding protein (Fragment) OS=Homo sapiens OX=9606 GN=OSBPL1A PE=2 SV=1;tr|B7ZLX8|B7ZLX8_HUMAN Oxysterol-binding protein OS=Homo sapiens OX=9606 GN=OSBPL1A PE=2 SV=1;tr|B3KU11|B3KU11_HUMAN Oxysterol-binding protein OS=Homo	6	1	1	1	2.6	53.14	462	56.212	2.6	2.6	2.6	2.6	2.6	2.6	0	0	0	0	0	0	0	11
Q6DHZ8;B2RBM8;Q9H2P0;A0A2R8Y6X0;E9PQK8;A0A2R8Y469	Q6DHZ8;B2RBM8;Q9H2P0;A0A2R8Y6X0	Activity-dependent neuroprotector homeobox protein	ADNP	tr|Q6DHZ8|Q6DHZ8_HUMAN Activity-dependent neuroprotector homeobox OS=Homo sapiens OX=9606 GN=ADNP PE=2 SV=1;tr|B2RBM8|B2RBM8_HUMAN cDNA, FLJ95596, highly similar to Homo sapiens activity-dependent neuroprotector (ADNP), mRNA OS=Homo sapiens OX=9606 PE=2 SV	6	8	8	8	9.5	123.45	1102	125.79	9.1	7.1	7.1	7.2	6.2	5.7	0	0	0	0	0	0	0	98;607;608;709;736;738;921;923;953;955
Q6DEN2;A0A140VK07;Q8IXW6;Q14195;H0YBT4;B4DLZ4	Q6DEN2;A0A140VK07;Q8IXW6;Q14195;H0YBT4;B4DLZ4	Dihydropyrimidinase-related protein 3	DPYSL3	tr|Q6DEN2|Q6DEN2_HUMAN DPYSL3 protein OS=Homo sapiens OX=9606 GN=DPYSL3 PE=2 SV=1;tr|A0A140VK07|A0A140VK07_HUMAN Testicular secretory protein Li 7 OS=Homo sapiens OX=9606 PE=2 SV=1;tr|Q8IXW6|Q8IXW6_HUMAN Dihydropyrimidinase-like 3 OS=Homo sapiens OX=9606 G	6	8	7	7	12.9	73.909	684	42.244	1.6	4.4	4.4	9.4	10.5	9.4	39231000	0	0	0	0	0	0	102;373;622;623;632;636
Q6AZW8	Q6AZW8	Zinc finger protein 660	ZNF660	sp|Q6AZW8|ZN660_HUMAN Zinc finger protein 660 OS=Homo sapiens OX=9606 GN=ZNF660 PE=1 SV=1	1	1	1	1	7.6	38.27	331	4.3716	0	0	0	0	0	7.6	0	0	0	0	0	0	0	23;27
Q6AWC2	Q6AWC2	Protein WWC2	WWC2	sp|Q6AWC2|WWC2_HUMAN Protein WWC2 OS=Homo sapiens OX=9606 GN=WWC2 PE=1 SV=2	1	1	1	1	0.8	133.89	1192	-2	0	0	0	0	0	0.8	0	0	0	0	0	0	0	1022
Q6AHZ7;Q12789;Q6AWA4;H3BRD0	Q6AHZ7;Q12789;Q6AWA4	General transcription factor 3C polypeptide 1	DKFZp686A111;GTF3C1;DKFZp686O0870	tr|Q6AHZ7|Q6AHZ7_HUMAN Uncharacterized protein DKFZp686A111 OS=Homo sapiens OX=9606 GN=DKFZp686A111 PE=2 SV=1;sp|Q12789|TF3C1_HUMAN General transcription factor 3C polypeptide 1 OS=Homo sapiens OX=9606 GN=GTF3C1 PE=1 SV=4;tr|Q6AWA4|Q6AWA4_HUMAN Uncharacter	4	12	12	12	7.6	238.8	2109	307.53	3.9	5.2	5	3.4	6.3	3.6	117720000	4640700	18988000	6758800	4256800	15281000	7785300	514;746;748;751;1062;1063;1064;1068;1253;1653;1854;1856;1865
Q6AHZ1	Q6AHZ1	Zinc finger protein 518A	ZNF518A	sp|Q6AHZ1|Z518A_HUMAN Zinc finger protein 518A OS=Homo sapiens OX=9606 GN=ZNF518A PE=1 SV=2	1	3	3	3	3.4	166.78	1483	5.5037	0.9	2.4	0.9	0.9	0.9	2.4	56500000	0	4286200	0	0	0	5350500	655
Q6AHY5;A0A0J9YYJ3;A0A024R1L5;A0A024R1S0;Q9Y519	Q6AHY5;A0A0J9YYJ3;A0A024R1L5;A0A024R1S0;Q9Y519	Transmembrane protein 184B	DKFZp686N1150;C22orf5;TMEM184B	tr|Q6AHY5|Q6AHY5_HUMAN Uncharacterized protein DKFZp686N1150 (Fragment) OS=Homo sapiens OX=9606 GN=DKFZp686N1150 PE=2 SV=1;tr|A0A0J9YYJ3|A0A0J9YYJ3_HUMAN Transmembrane protein 184B (Fragment) OS=Homo sapiens OX=9606 GN=TMEM184B PE=1 SV=1;tr|A0A024R1L5|A0A0	5	2	2	2	22.5	8.7875	80	2.7441	0	0	10	10	10	10	0	0	0	0	0	0	0	61
Q6AHX7;A8K489;Q15007	Q6AHX7;A8K489;Q15007	Pre-mRNA-splicing regulator WTAP	DKFZp686F20131;WTAP	tr|Q6AHX7|Q6AHX7_HUMAN Uncharacterized protein DKFZp686F20131 (Fragment) OS=Homo sapiens OX=9606 GN=DKFZp686F20131 PE=2 SV=1;tr|A8K489|A8K489_HUMAN cDNA FLJ76151, highly similar to Homo sapiens Wilms tumor 1 associated protein (WTAP), transcript variant 1,	3	2	2	2	24.8	26.616	246	47.893	7.3	7.3	7.3	7.3	7.3	7.3	9800300	0	0	0	0	0	0	156
Q69YN4;H0YC41;H0YB68	Q69YN4	Protein virilizer homolog	KIAA1429	sp|Q69YN4|VIR_HUMAN Protein virilizer homolog OS=Homo sapiens OX=9606 GN=VIRMA PE=1 SV=2	3	7	7	7	7.3	202.02	1812	60.382	6	5.5	6.2	5.5	3.8	5.5	35954000	4281600	0	0	0	0	0	133;138;173;184;222;1578;1579
Q69YJ6;G3V3B0	Q69YJ6;G3V3B0		DKFZp667N107;ACIN1	tr|Q69YJ6|Q69YJ6_HUMAN Uncharacterized protein DKFZp667N107 (Fragment) OS=Homo sapiens OX=9606 GN=DKFZp667N107 PE=2 SV=1;tr|G3V3B0|G3V3B0_HUMAN Apoptotic chromatin condensation inducer in the nucleus OS=Homo sapiens OX=9606 GN=ACIN1 PE=1 SV=1	2	17	1	1	23.6	84.057	733	1.851	20.3	20.2	21.4	16.8	17.9	10.8	0	0	0	0	0	0	0	48;50;75;103;122;218;230;287;290;368;396;676
Q69YH1;A0A024R816;Q9C0H2	Q69YH1;A0A024R816;Q9C0H2	Protein tweety homolog;Protein tweety homolog 3	DKFZp761K147;TTYH3	tr|Q69YH1|Q69YH1_HUMAN Uncharacterized protein DKFZp761K147 (Fragment) OS=Homo sapiens OX=9606 GN=DKFZp761K147 PE=2 SV=1;tr|A0A024R816|A0A024R816_HUMAN Protein tweety homolog OS=Homo sapiens OX=9606 GN=TTYH3 PE=3 SV=1;sp|Q9C0H2|TTYH3_HUMAN Protein tweety h	3	1	1	1	88.2	1.8019	17	3.7331	0	88.2	0	0	88.2	88.2	0	0	0	0	0	0	0	13;14;16
Q68VJ6;E7EUL0;Q14435	Q68VJ6;E7EUL0;Q14435	Polypeptide N-acetylgalactosaminyltransferase 3	GALNT3	tr|Q68VJ6|Q68VJ6_HUMAN Polypeptide N-acetylgalactosaminyltransferase 3 (Fragment) OS=Homo sapiens OX=9606 GN=GALNT3 PE=2 SV=1;tr|E7EUL0|E7EUL0_HUMAN Polypeptide N-acetylgalactosaminyltransferase 3 OS=Homo sapiens OX=9606 GN=GALNT3 PE=1 SV=1;sp|Q14435|GALT3	3	1	1	1	10.7	19.169	168	8.7726	10.7	0	0	0	10.7	10.7	49477000	6190900	0	0	0	3980100	4633600
Q68EM7;B4DVF3	Q68EM7;B4DVF3	Rho GTPase-activating protein 17	ARHGAP17	sp|Q68EM7|RHG17_HUMAN Rho GTPase-activating protein 17 OS=Homo sapiens OX=9606 GN=ARHGAP17 PE=1 SV=1;tr|B4DVF3|B4DVF3_HUMAN cDNA FLJ57205, highly similar to Homo sapiens Rho GTPase activating protein 17 (ARHGAP17), transcript variant 1, mRNA OS=Homo sapien	2	3	3	1	7.9	95.436	881	36.026	3	6.6	6.6	7.9	7.9	6.6	0	0	0	0	0	0	0	161;162;164;575;674;676;679;682
Q68E05;Q6FGS1;Q53GA0;O43399;Q5J908;A0A087WZ51;B4DDV4;A0A087WYR3	Q68E05;Q6FGS1;Q53GA0;O43399;Q5J908;A0A087WZ51;B4DDV4;A0A087WYR3	Tumor protein D54	DKFZp686A1765;TPD52L2	tr|Q68E05|Q68E05_HUMAN Tumor protein D52-like 2, isoform CRA_f OS=Homo sapiens OX=9606 GN=DKFZp686A1765 PE=2 SV=1;tr|Q6FGS1|Q6FGS1_HUMAN TPD52L2 protein OS=Homo sapiens OX=9606 GN=TPD52L2 PE=1 SV=1;tr|Q53GA0|Q53GA0_HUMAN Tumor protein D52-like 2 isoform e	8	2	2	2	14	19.901	186	43.424	14	14	14	14	14	14	0	0	0	0	0	0	0	12;146
Q68E01;A0A096LPB9	Q68E01;A0A096LPB9	Integrator complex subunit 3	INTS3	sp|Q68E01|INT3_HUMAN Integrator complex subunit 3 OS=Homo sapiens OX=9606 GN=INTS3 PE=1 SV=1;tr|A0A096LPB9|A0A096LPB9_HUMAN Integrator complex subunit 3 (Fragment) OS=Homo sapiens OX=9606 GN=INTS3 PE=1 SV=1	2	2	2	2	1.7	118.07	1043	2.7578	0.7	0.7	0.7	1.7	0.7	1.7	0	0	0	0	0	0	0	995;1042
Q68DU0;C9JZR2;O60716;Q96FS1;A0A024R4Z0;Q7KZJ3;A0A024R4Y7;H0YC95;E9PRE2;E9PKY0	Q68DU0;C9JZR2;O60716;Q96FS1;A0A024R4Z0;Q7KZJ3;A0A024R4Y7	Catenin delta-1	DKFZp781O2021;CTNND1	tr|Q68DU0|Q68DU0_HUMAN Uncharacterized protein DKFZp781O2021 OS=Homo sapiens OX=9606 GN=DKFZp781O2021 PE=2 SV=1;tr|C9JZR2|C9JZR2_HUMAN Catenin delta-1 OS=Homo sapiens OX=9606 GN=CTNND1 PE=1 SV=2;sp|O60716|CTND1_HUMAN Catenin delta-1 OS=Homo sapiens OX=9606	10	15	15	15	16.6	104.82	938	205.27	11.9	12.6	13.5	8.2	9.2	6.6	727340000	79173000	53379000	57104000	49663000	59339000	49202000	230;232;268;269;310;346;349;352;861;862;864;869;906;916;920
Q68DH2;B7Z551;Q59FS1;B7Z544;B2RMS9;B7ZKJ8;Q14624	Q68DH2;B7Z551;Q59FS1;B7Z544;B2RMS9;B7ZKJ8;Q14624	Inter-alpha-trypsin inhibitor heavy chain H4;70 kDa inter-alpha-trypsin inhibitor heavy chain H4;35 kDa inter-alpha-trypsin inhibitor heavy chain H4	DKFZp686G21125;ITIH4	tr|Q68DH2|Q68DH2_HUMAN Uncharacterized protein DKFZp686G21125 (Fragment) OS=Homo sapiens OX=9606 GN=DKFZp686G21125 PE=2 SV=1;tr|B7Z551|B7Z551_HUMAN cDNA FLJ60767, highly similar to Inter-alpha-trypsin inhibitor heavy chain H4 OS=Homo sapiens OX=9606 PE=2 S	7	1	1	1	2	70.852	637	1.5367	0	0	0	0	0	2	0	0	0	0	0	0	0	51;54
Q68D50;A0A024RBY9;P53701	Q68D50;A0A024RBY9;P53701	Cytochrome c-type heme lyase	DKFZp779I1858;HCCS	tr|Q68D50|Q68D50_HUMAN Cytochrome c heme lyase OS=Homo sapiens OX=9606 GN=DKFZp779I1858 PE=2 SV=1;tr|A0A024RBY9|A0A024RBY9_HUMAN Cytochrome c heme lyase OS=Homo sapiens OX=9606 GN=HCCS PE=3 SV=1;sp|P53701|CCHL_HUMAN Cytochrome c-type heme lyase OS=Homo sap	3	1	1	1	4.1	30.529	268	21.768	0	4.1	4.1	0	4.1	4.1	72277000	0	16575000	7418800	0	9446300	7247900
Q68D16;A8MT37;Q6FI27;B5BUC0;A0A3B3ITW1;A0A024R0L5;P49841;P49840	Q68D16;A8MT37;Q6FI27;B5BUC0;A0A3B3ITW1;A0A024R0L5;P49841;P49840	Glycogen synthase kinase-3 beta;Glycogen synthase kinase-3 alpha	DKFZp686D0638;GSK3A;GSK3B	tr|Q68D16|Q68D16_HUMAN Uncharacterized protein DKFZp686D0638 (Fragment) OS=Homo sapiens OX=9606 GN=DKFZp686D0638 PE=2 SV=1;tr|A8MT37|A8MT37_HUMAN Glycogen synthase kinase-3 alpha OS=Homo sapiens OX=9606 GN=GSK3A PE=1 SV=2;tr|Q6FI27|Q6FI27_HUMAN GSK3B prote	8	1	1	1	2.8	43.486	388	14.962	2.8	2.8	2.8	2.8	2.8	2.8	0	0	0	0	0	0	0	183;184
Q68CP0;Q63HJ5;Q96JM2;H3BLX4;Q6ZS14;B4DXJ8;H0Y6H9	Q68CP0;Q63HJ5;Q96JM2;H3BLX4	Zinc finger protein 462	DKFZp686B2325;DKFZp686L2367;ZNF462	tr|Q68CP0|Q68CP0_HUMAN Uncharacterized protein DKFZp686B2325 (Fragment) OS=Homo sapiens OX=9606 GN=DKFZp686B2325 PE=2 SV=1;tr|Q63HJ5|Q63HJ5_HUMAN Uncharacterized protein DKFZp686L2367 OS=Homo sapiens OX=9606 GN=DKFZp686L2367 PE=2 SV=1;sp|Q96JM2|ZN462_HUMAN	7	13	13	13	5.7	273.43	2403	311.66	5.2	2.8	3.5	4.3	4	4.8	20034000	4884400	0	0	0	0	0	247;585;1063;1506;1508;1644;2069;2299
Q68CN2;Q71SV8;Q9HCS7	Q68CN2;Q71SV8;Q9HCS7	Pre-mRNA-splicing factor SYF1	DKFZp762C1015;XAB2	tr|Q68CN2|Q68CN2_HUMAN Uncharacterized protein DKFZp762C1015 (Fragment) OS=Homo sapiens OX=9606 GN=DKFZp762C1015 PE=2 SV=1;tr|Q71SV8|Q71SV8_HUMAN Crn-related protein kim1 OS=Homo sapiens OX=9606 PE=2 SV=1;sp|Q9HCS7|SYF1_HUMAN Pre-mRNA-splicing factor SYF1	3	1	1	1	2.4	81.73	706	6.9538	0	0	0	0	2.4	0	0	0	0	0	0	0	0	702
Q658Z6;Q8NA80;A0A024R7W5;A0A087X0Q1;B4DPX9;A0A087WY31;Q7Z739;Q8N3V9;Q96MZ5	Q658Z6;Q8NA80;A0A024R7W5;A0A087X0Q1;B4DPX9;A0A087WY31;Q7Z739;Q8N3V9;Q96MZ5	YTH domain-containing family protein 3	DKFZp451J085;YTHDF3;DKFZp451A052	tr|Q658Z6|Q658Z6_HUMAN Uncharacterized protein DKFZp451J085 OS=Homo sapiens OX=9606 GN=DKFZp451J085 PE=2 SV=1;tr|Q8NA80|Q8NA80_HUMAN cDNA FLJ35762 fis, clone TESTI2004793, moderately similar to Homo sapiens NY-REN-2 antigen mRNA OS=Homo sapiens OX=9606 PE=	9	4	3	2	16.5	43.694	395	37.625	3.3	3.3	3.3	3.3	4.8	3.3	1372000000	28363000	69957000	33134000	146480000	102250000	126600000
Q63HR1;Q5VU21;D3DQ69	Q63HR1;Q5VU21;D3DQ69		DKFZp686P17171;SERBP1	tr|Q63HR1|Q63HR1_HUMAN Uncharacterized protein DKFZp686P17171 OS=Homo sapiens OX=9606 GN=DKFZp686P17171 PE=2 SV=1;tr|Q5VU21|Q5VU21_HUMAN PAI-1 mRNA-binding protein variant OS=Homo sapiens OX=9606 PE=2 SV=1;tr|D3DQ69|D3DQ69_HUMAN SERPINE1 mRNA binding prote	3	12	3	3	37.7	42.44	387	102.76	25.3	26.6	26.1	35.7	37.7	29.2	385270000	7116500	8330000	0	35891000	40313000	8884800	25;197;199;213;231;234;237;309;317
Q63HQ7;A0A0C4DGH6;A0JNW5;F8W665	Q63HQ7;A0A0C4DGH6;A0JNW5;F8W665	UHRF1-binding protein 1-like	DKFZp686A1736;UHRF1BP1L	tr|Q63HQ7|Q63HQ7_HUMAN Uncharacterized protein DKFZp686A1736 OS=Homo sapiens OX=9606 GN=DKFZp686A1736 PE=2 SV=1;tr|A0A0C4DGH6|A0A0C4DGH6_HUMAN UHRF1-binding protein 1-like OS=Homo sapiens OX=9606 GN=UHRF1BP1L PE=1 SV=1;sp|A0JNW5|UH1BL_HUMAN UHRF1-binding p	4	4	4	4	4.1	124.92	1114	18.048	0.8	0.8	0.8	4.1	2.1	3.3	0	0	0	0	0	0	0	64;68;603;637;639
Q5XWD3;Q96JA1	Q5XWD3;Q96JA1	Leucine-rich repeats and immunoglobulin-like domains protein 1	LRIG1	tr|Q5XWD3|Q5XWD3_HUMAN Leucine-rich repeat protein LRIG1 OS=Homo sapiens OX=9606 GN=LRIG1 PE=2 SV=1;sp|Q96JA1|LRIG1_HUMAN Leucine-rich repeats and immunoglobulin-like domains protein 1 OS=Homo sapiens OX=9606 GN=LRIG1 PE=1 SV=2	2	3	3	3	4.5	119.14	1093	23.059	1.6	3.7	1.6	3.7	0.8	0	76307000	0	0	0	0	51707000	0	1046;1069
Q5W9G0;A0A024R3F4;A0A024R3H6;Q86UU1;B4DIX4	Q5W9G0;A0A024R3F4;A0A024R3H6;Q86UU1	Pleckstrin homology-like domain family B member 1	KIAA0638;PHLDB1	tr|Q5W9G0|Q5W9G0_HUMAN KIAA0638 splice variant 2 (Fragment) OS=Homo sapiens OX=9606 GN=KIAA0638 PE=2 SV=1;tr|A0A024R3F4|A0A024R3F4_HUMAN Pleckstrin homology-like domain, family B, member 1, isoform CRA_c OS=Homo sapiens OX=9606 GN=PHLDB1 PE=4 SV=1;tr|A0A02	5	4	4	4	5	124.52	1125	22.939	0	0	0	1.7	3.1	1.7	0	0	0	0	0	0	0	68;260;262;264;266;307;322;324;327
Q5W0B1	Q5W0B1	RING finger protein 219	RNF219	sp|Q5W0B1|RN219_HUMAN RING finger protein 219 OS=Homo sapiens OX=9606 GN=RNF219 PE=1 SV=1	1	2	2	2	1.7	81.116	726	5.1333	1.7	1.7	1.7	1.7	1.7	1.7	0	0	0	0	0	0	0	210
Q5VZL5;H7C1I7	Q5VZL5;H7C1I7	Zinc finger MYM-type protein 4	ZMYM4	sp|Q5VZL5|ZMYM4_HUMAN Zinc finger MYM-type protein 4 OS=Homo sapiens OX=9606 GN=ZMYM4 PE=1 SV=1;tr|H7C1I7|H7C1I7_HUMAN Zinc finger MYM-type protein 4 (Fragment) OS=Homo sapiens OX=9606 GN=ZMYM4 PE=1 SV=1	2	6	6	6	4.1	172.79	1548	224.93	1.9	4.1	2.7	2.7	2.6	2.7	0	0	0	0	0	0	0	122;1240;1241;1249;1250;1256;1542;1547
Q5VYV7	Q5VYV7	Protein SLX4IP	SLX4IP	sp|Q5VYV7|SLX4I_HUMAN Protein SLX4IP OS=Homo sapiens OX=9606 GN=SLX4IP PE=1 SV=1	1	1	1	1	2.5	45.551	408	3.1847	2.5	2.5	2.5	2.5	2.5	0	0	0	0	0	0	0	0	396
Q5VXV3;Q01105;A0A0C4DFV9;A0A087X027;P0DME0;B2REB7	Q5VXV3;Q01105;A0A0C4DFV9;A0A087X027;P0DME0	Protein SET;Protein SETSIP	SET;SETSIP	tr|Q5VXV3|Q5VXV3_HUMAN SET OS=Homo sapiens OX=9606 GN=SET PE=2 SV=1;sp|Q01105|SET_HUMAN Protein SET OS=Homo sapiens OX=9606 GN=SET PE=1 SV=3;tr|A0A0C4DFV9|A0A0C4DFV9_HUMAN Protein SET OS=Homo sapiens OX=9606 GN=SET PE=1 SV=1;tr|A0A087X027|A0A087X027_HUMAN	6	9	2	2	28.3	33.488	290	6.8722	13.1	17.6	9.7	26.2	28.3	13.4	0	0	0	0	0	0	0	7;63
Q5VVJ2	Q5VVJ2	Histone H2A deubiquitinase MYSM1	MYSM1	sp|Q5VVJ2|MYSM1_HUMAN Histone H2A deubiquitinase MYSM1 OS=Homo sapiens OX=9606 GN=MYSM1 PE=1 SV=1	1	2	2	2	4.6	95.031	828	55.374	4.6	4.6	3.1	1.4	4.6	4.6	0	0	0	0	0	0	0	218;340
Q5VVD0;P62913;Q5VVC8;Q08ES8	Q5VVD0;P62913;Q5VVC8;Q08ES8	60S ribosomal protein L11	RPL11	tr|Q5VVD0|Q5VVD0_HUMAN Ribosomal protein L11, isoform CRA_b OS=Homo sapiens OX=9606 GN=RPL11 PE=2 SV=1;sp|P62913|RL11_HUMAN 60S ribosomal protein L11 OS=Homo sapiens OX=9606 GN=RPL11 PE=1 SV=2;tr|Q5VVC8|Q5VVC8_HUMAN 60S ribosomal protein L11 OS=Homo sapien	4	8	8	8	48.9	20.252	178	12.11	3.9	12.9	6.7	0	25.8	0	116570000	3899300	6854800	7942000	0	61969000	0
Q5VV50;Q5VV52;Q5VV51;A0A0A0MRR1	Q5VV50;Q5VV52;Q5VV51;A0A0A0MRR1	Zinc finger protein 691	ZNF691	tr|Q5VV50|Q5VV50_HUMAN Zinc finger protein 691 OS=Homo sapiens OX=9606 GN=ZNF691 PE=1 SV=1;sp|Q5VV52|ZN691_HUMAN Zinc finger protein 691 OS=Homo sapiens OX=9606 GN=ZNF691 PE=1 SV=2;tr|Q5VV51|Q5VV51_HUMAN Zinc finger protein 691 (Fragment) OS=Homo sapiens O	4	2	2	2	9.5	34.653	306	16.9	3.9	3.9	3.9	0	0	3.9	0	0	0	0	0	0	0	66;305;306
Q5VUA4	Q5VUA4	Zinc finger protein 318	ZNF318	sp|Q5VUA4|ZN318_HUMAN Zinc finger protein 318 OS=Homo sapiens OX=9606 GN=ZNF318 PE=1 SV=2	1	18	17	17	7.5	251.11	2279	79.722	3.2	4.1	3.7	5.1	3.7	4.3	0	0	0	0	0	0	0	40;79;81;136;173;305;307;464;501;527;1035;1037;1971;2035;2037;2101;2189
Q5VU10;P78346	Q5VU10;P78346	Ribonuclease P protein subunit p30	RPP30	tr|Q5VU10|Q5VU10_HUMAN Ribonuclease P protein subunit p30 (Fragment) OS=Homo sapiens OX=9606 GN=RPP30 PE=1 SV=1;sp|P78346|RPP30_HUMAN Ribonuclease P protein subunit p30 OS=Homo sapiens OX=9606 GN=RPP30 PE=1 SV=1	2	1	1	1	7.5	23.286	212	2.5768	0	0	0	7.5	7.5	7.5	0	0	0	0	0	0	0	195
Q5VTI5;A0A1B0GUN5;Q9Y2H5	Q5VTI5;A0A1B0GUN5;Q9Y2H5	Pleckstrin homology domain-containing family A member 6	PLEKHA6	tr|Q5VTI5|Q5VTI5_HUMAN Pleckstrin homology domain-containing family A member 6 OS=Homo sapiens OX=9606 GN=PLEKHA6 PE=1 SV=1;tr|A0A1B0GUN5|A0A1B0GUN5_HUMAN Pleckstrin homology domain-containing family A member 6 OS=Homo sapiens OX=9606 GN=PLEKHA6 PE=1 SV=1;	3	2	2	2	2.3	119.29	1068	42.029	0	0	0	2.3	1.5	2.3	0	0	0	0	0	0	0	795;797
Q5VT52	Q5VT52	Regulation of nuclear pre-mRNA domain-containing protein 2	RPRD2	sp|Q5VT52|RPRD2_HUMAN Regulation of nuclear pre-mRNA domain-containing protein 2 OS=Homo sapiens OX=9606 GN=RPRD2 PE=1 SV=1	1	10	10	10	9.1	156.02	1461	169.85	6.2	6.4	6.4	6.6	5.7	7.5	0	0	0	0	0	0	0	358;374;476;485;592;593;614;663;664;665;714;723;758
Q5UIP0;H7C2B5;H7BZN3;B4DRJ4	Q5UIP0	Telomere-associated protein RIF1	RIF1	sp|Q5UIP0|RIF1_HUMAN Telomere-associated protein RIF1 OS=Homo sapiens OX=9606 GN=RIF1 PE=1 SV=2	4	33	33	33	14.8	274.46	2472	323.31	8.8	9	10.7	7.1	7.9	7.9	533580000	54666000	44952000	43432000	22563000	33492000	72161000	782;1454;1542;1552;1554;1579;1608;1616;1688;1873;1876;2144;2161;2167;2172;2176;2196;2205;2234;2242;2243;2348;2393
Q5U5Q3;B3KTW5;M9T4I7;B2R538	Q5U5Q3;B3KTW5;M9T4I7	RNA-binding E3 ubiquitin-protein ligase MEX3C	MEX3C	sp|Q5U5Q3|MEX3C_HUMAN RNA-binding E3 ubiquitin-protein ligase MEX3C OS=Homo sapiens OX=9606 GN=MEX3C PE=1 SV=3;tr|B3KTW5|B3KTW5_HUMAN MEX3C variant 1 OS=Homo sapiens OX=9606 PE=2 SV=1;tr|M9T4I7|M9T4I7_HUMAN MEX3C variant 2 OS=Homo sapiens OX=9606 GN=MEX3C	4	3	3	3	6.7	69.366	659	6.5621	0	2.3	2.3	1.4	2.3	2.3	0	0	0	0	0	0	0	545
Q5U0N1;A8K1F4;Q15773	Q5U0N1;A8K1F4;Q15773	Myeloid leukemia factor 2	MLF2	tr|Q5U0N1|Q5U0N1_HUMAN MLF2 protein OS=Homo sapiens OX=9606 GN=MLF2 PE=2 SV=1;tr|A8K1F4|A8K1F4_HUMAN cDNA FLJ78094, highly similar to Homo sapiens myeloid leukemia factor 2, mRNA OS=Homo sapiens OX=9606 PE=1 SV=1;sp|Q15773|MLF2_HUMAN Myeloid leukemia facto	3	1	1	1	4.8	28.147	248	36.114	4.8	4.8	4.8	4.8	4.8	4.8	0	0	0	0	0	0	0	238
Q5U0F4;Q53HU7;Q13347	Q5U0F4;Q53HU7;Q13347	Eukaryotic translation initiation factor 3 subunit I	EIF3I	tr|Q5U0F4|Q5U0F4_HUMAN Eukaryotic translation initiation factor 3 subunit I OS=Homo sapiens OX=9606 GN=EIF3S2 PE=2 SV=1;tr|Q53HU7|Q53HU7_HUMAN Eukaryotic translation initiation factor 3 subunit I (Fragment) OS=Homo sapiens OX=9606 PE=2 SV=1;sp|Q13347|EIF3I	3	1	1	1	4	36.501	325	94.836	0	4	4	4	4	4	1626300000	0	83697000	79887000	87313000	184400000	216090000
Q5U0A0;A0A109NGN6;P28066	Q5U0A0;A0A109NGN6;P28066	Proteasome subunit alpha type;Proteasome subunit alpha type-5	PSMA5	tr|Q5U0A0|Q5U0A0_HUMAN Proteasome subunit alpha type OS=Homo sapiens OX=9606 PE=2 SV=1;tr|A0A109NGN6|A0A109NGN6_HUMAN Proteasome subunit alpha type OS=Homo sapiens OX=9606 PE=2 SV=1;sp|P28066|PSA5_HUMAN Proteasome subunit alpha type-5 OS=Homo sapiens OX=96	3	2	2	2	12	26.425	241	0.86447	0	0	0	7.9	0	0	16599000	0	0	0	2872100	0	0	16
Q5U077;P07195;A0A3B3IS95;A8MW50;C9J7H8;F5H793;Q59G78;F5H5G7;F5H155;A0A087WUM2;Q96L19;G3XAP5;F5H245;G9BCY8;G9BCY7;D6NKH9;A0A140VKA7;A0A140VJM9;Q6ZMR3;P07864;Q9BYZ2	Q5U077;P07195;A0A3B3IS95;A8MW50	L-lactate dehydrogenase;L-lactate dehydrogenase B chain	LDHB	tr|Q5U077|Q5U077_HUMAN L-lactate dehydrogenase OS=Homo sapiens OX=9606 GN=HEL-S-281 PE=2 SV=1;sp|P07195|LDHB_HUMAN L-lactate dehydrogenase B chain OS=Homo sapiens OX=9606 GN=LDHB PE=1 SV=2;tr|A0A3B3IS95|A0A3B3IS95_HUMAN L-lactate dehydrogenase OS=Homo sapi	21	13	13	11	41.3	36.638	334	94.96	9.3	4.5	4.5	12.9	41	13.5	874670000	11278000	3966600	2509000	49699000	266320000	46944000
Q5U058;P17677;A0A024R3M7;Q92686	Q5U058;P17677	Neuromodulin	GAP43	tr|Q5U058|Q5U058_HUMAN Growth associated protein 43 OS=Homo sapiens OX=9606 GN=GAP43 PE=2 SV=1;sp|P17677|NEUM_HUMAN Neuromodulin OS=Homo sapiens OX=9606 GN=GAP43 PE=1 SV=1	4	3	3	3	21.4	24.802	238	62.137	21.4	18.9	7.1	2.5	21.4	18.9	219620000	32515000	40514000	48817000	0	18729000	12683000	197;199;202;203
Q5TZA2;A1L0S9;A1L0S8;B1AKD8;A0A087WW81	Q5TZA2;A1L0S9;A1L0S8;B1AKD8	Rootletin	CROCC	sp|Q5TZA2|CROCC_HUMAN Rootletin OS=Homo sapiens OX=9606 GN=CROCC PE=1 SV=1;tr|A1L0S9|A1L0S9_HUMAN CROCC protein (Fragment) OS=Homo sapiens OX=9606 GN=CROCC PE=2 SV=1;tr|A1L0S8|A1L0S8_HUMAN CROCC protein (Fragment) OS=Homo sapiens OX=9606 GN=CROCC PE=2 SV=1	5	4	4	4	1.5	228.52	2017	2.0089	0.7	0.3	0	0.4	0.7	0.4	41419000	8257700	0	0	0	22069000	0	1460
Q5THK1	Q5THK1	Protein PRR14L	PRR14L	sp|Q5THK1|PR14L_HUMAN Protein PRR14L OS=Homo sapiens OX=9606 GN=PRR14L PE=1 SV=1	1	2	2	2	1.1	237.3	2151	6.2846	0.3	0.8	0	0.8	0	0	14145000	5488500	0	0	0	0	0	1029
Q5TH58;A0A024RCW2;Q9H6K1	Q5TH58;A0A024RCW2;Q9H6K1	Uncharacterized protein C6orf106	C6orf106	tr|Q5TH58|Q5TH58_HUMAN Uncharacterized protein C6orf106 OS=Homo sapiens OX=9606 GN=C6orf106 PE=1 SV=1;tr|A0A024RCW2|A0A024RCW2_HUMAN Chromosome 6 open reading frame 106, isoform CRA_a OS=Homo sapiens OX=9606 GN=C6orf106 PE=4 SV=1;sp|Q9H6K1|CF106_HUMAN Unch	3	3	3	3	16.5	24.618	224	25.739	6.2	16.5	16.5	6.2	6.2	6.2	17580000	0	7259000	6338900	0	0	0	141
Q5TF58;J3KNZ4;H0Y4W3;H3BQV1	Q5TF58;J3KNZ4;H0Y4W3;H3BQV1	Intermediate filament family orphan 2	IFFO2	sp|Q5TF58|IFFO2_HUMAN Intermediate filament family orphan 2 OS=Homo sapiens OX=9606 GN=IFFO2 PE=2 SV=3;tr|J3KNZ4|J3KNZ4_HUMAN Intermediate filament family orphan 2 (Fragment) OS=Homo sapiens OX=9606 GN=IFFO2 PE=4 SV=1;tr|H0Y4W3|H0Y4W3_HUMAN Intermediate fi	4	2	2	2	3.9	57.327	517	1.1461	0	0	0	2.1	2.1	2.1	0	0	0	0	0	0	0	517
Q5TEC6	Q5TEC6	Histone H3	HIST2H3PS2	tr|Q5TEC6|Q5TEC6_HUMAN Histone H3 OS=Homo sapiens OX=9606 GN=HIST2H3PS2 PE=1 SV=1	1	5	1	1	30.9	15.43	136	3.034	19.9	24.3	14.7	19.9	30.9	11.8	85340000	11115000	19740000	3304300	5155000	23323000	0
Q5TDH0	Q5TDH0	Protein DDI1 homolog 2	DDI2	sp|Q5TDH0|DDI2_HUMAN Protein DDI1 homolog 2 OS=Homo sapiens OX=9606 GN=DDI2 PE=1 SV=1	1	1	1	1	7.3	44.522	399	2.5099	0	0	0	0	0	7.3	0	0	0	0	0	0	0	118;120;121
Q5TDG3;Q9UNX4	Q5TDG3;Q9UNX4	WD repeat-containing protein 3	WDR3	tr|Q5TDG3|Q5TDG3_HUMAN WD repeat domain 3, isoform CRA_b OS=Homo sapiens OX=9606 GN=WDR3 PE=2 SV=1;sp|Q9UNX4|WDR3_HUMAN WD repeat-containing protein 3 OS=Homo sapiens OX=9606 GN=WDR3 PE=1 SV=1	2	2	2	2	3	106.1	943	90.127	3	3	3	3	3	3	0	0	0	0	0	0	0	240;241;247
Q5TD90;B4DII5;O15131	Q5TD90;B4DII5;O15131	Importin subunit alpha;Importin subunit alpha-6	KPNA5	tr|Q5TD90|Q5TD90_HUMAN Importin subunit alpha-6 (Fragment) OS=Homo sapiens OX=9606 GN=KPNA5 PE=1 SV=1;tr|B4DII5|B4DII5_HUMAN Importin subunit alpha OS=Homo sapiens OX=9606 PE=2 SV=1;sp|O15131|IMA6_HUMAN Importin subunit alpha-6 OS=Homo sapiens OX=9606 GN=K	3	1	1	1	6.3	16.765	142	2.713	6.3	6.3	6.3	6.3	0	6.3	0	0	0	0	0	0	0	3
Q5TCT4;A2A2V2;A0A384NL74;P42696;H7C5M1	Q5TCT4;A2A2V2;A0A384NL74;P42696;H7C5M1	RNA-binding protein 34	RBM34	tr|Q5TCT4|Q5TCT4_HUMAN RNA-binding protein 34 (Fragment) OS=Homo sapiens OX=9606 GN=RBM34 PE=1 SV=1;tr|A2A2V2|A2A2V2_HUMAN RNA-binding protein 34 (Fragment) OS=Homo sapiens OX=9606 GN=RBM34 PE=1 SV=1;tr|A0A384NL74|A0A384NL74_HUMAN Epididymis secretory sper	5	5	5	5	15.2	24.079	211	40.946	10	6.2	6.2	10.9	14.7	14.7	0	0	0	0	0	0	0	14;28;175
Q5TCC6;Q9P1N9;Q7L4K8;B4DVX2;Q6P0M4;Q7Z355;J3KR24;Q7Z3U5;A0A0A0MSX9;Q59G75;P41252	Q5TCC6;Q9P1N9;Q7L4K8;B4DVX2;Q6P0M4;Q7Z355;J3KR24;Q7Z3U5;A0A0A0MSX9;Q59G75;P41252	Isoleucine--tRNA ligase, cytoplasmic	IARS;DKFZp686L17145;DKFZp686L0869	tr|Q5TCC6|Q5TCC6_HUMAN Isoleucine--tRNA ligase, cytoplasmic OS=Homo sapiens OX=9606 GN=IARS PE=1 SV=1;tr|Q9P1N9|Q9P1N9_HUMAN PRO0785 OS=Homo sapiens OX=9606 PE=2 SV=1;tr|Q7L4K8|Q7L4K8_HUMAN IARS protein (Fragment) OS=Homo sapiens OX=9606 GN=IARS PE=2 SV=1;	11	1	1	1	7.5	19.497	174	42.61	7.5	7.5	7.5	7.5	7.5	7.5	0	0	0	0	0	0	0	100
Q5T9K0	Q5T9K0		ZC3H13	tr|Q5T9K0|Q5T9K0_HUMAN Zinc finger CCCH domain-containing protein 13 (Fragment) OS=Homo sapiens OX=9606 GN=ZC3H13 PE=1 SV=1	1	5	1	1	27	13.064	115	9.7746	27	20	19.1	27	27	27	0	0	0	0	0	0	0	64;77;108;109;110
Q5T925;D3DR43;O94968	Q5T925;D3DR43;O94968		SORBS1;KIAA0894	tr|Q5T925|Q5T925_HUMAN Sorbin and SH3 domain-containing protein 1 (Fragment) OS=Homo sapiens OX=9606 GN=SORBS1 PE=1 SV=2;tr|D3DR43|D3DR43_HUMAN Sorbin and SH3 domain containing 1, isoform CRA_e OS=Homo sapiens OX=9606 GN=SORBS1 PE=4 SV=1;tr|O94968|O94968_H	3	1	1	1	4.8	21.083	186	0.83651	4.8	4.8	4.8	4.8	4.8	4.8	0	0	0	0	0	0	0	87
Q5T8U5;Q5T8U7;B7Z605;O15260	Q5T8U5;Q5T8U7;B7Z605;O15260	Surfeit locus protein 4	SURF4	tr|Q5T8U5|Q5T8U5_HUMAN Surfeit 4 OS=Homo sapiens OX=9606 GN=SURF4 PE=1 SV=1;tr|Q5T8U7|Q5T8U7_HUMAN Surfeit 4 OS=Homo sapiens OX=9606 GN=SURF4 PE=4 SV=1;tr|B7Z605|B7Z605_HUMAN cDNA FLJ53092, moderately similar to Surfeit locus protein 4 OS=Homo sapiens OX=9	4	1	1	1	9.7	21.127	186	8.8406	0	0	0	0	9.7	0	10912000	0	0	0	0	4557100	0
Q5T8C6;B2RCW0;A0A024RDZ2;Q13042	Q5T8C6;B2RCW0;A0A024RDZ2;Q13042	Cell division cycle protein 16 homolog	CDC16	tr|Q5T8C6|Q5T8C6_HUMAN Cell division cycle protein 16 homolog OS=Homo sapiens OX=9606 GN=CDC16 PE=1 SV=1;tr|B2RCW0|B2RCW0_HUMAN cDNA, FLJ96326, highly similar to Homo sapiens CDC16 cell division cycle 16 homolog (S. cerevisiae) (CDC16), mRNA OS=Homo sapien	4	1	1	1	2.1	54.704	475	-2	0	0	0	0	2.1	2.1	0	0	0	0	0	0	0	415
Q5T7W0;B1ALC2;B5MDS3	Q5T7W0;B1ALC2;B5MDS3	Zinc finger protein 618	ZNF618	sp|Q5T7W0|ZN618_HUMAN Zinc finger protein 618 OS=Homo sapiens OX=9606 GN=ZNF618 PE=1 SV=1;tr|B1ALC2|B1ALC2_HUMAN Zinc finger protein 618 (Fragment) OS=Homo sapiens OX=9606 GN=ZNF618 PE=1 SV=8;tr|B5MDS3|B5MDS3_HUMAN Zinc finger protein 618 (Fragment) OS=Hom	3	2	2	2	2.7	104.95	954	77.847	0	0	0	2.7	0.9	0.9	12158000	0	0	0	0	0	0	429
Q5T7N2	Q5T7N2	LINE-1 type transposase domain-containing protein 1	L1TD1	sp|Q5T7N2|LITD1_HUMAN LINE-1 type transposase domain-containing protein 1 OS=Homo sapiens OX=9606 GN=L1TD1 PE=1 SV=1	1	31	31	31	35.3	98.848	865	323.31	18.7	19.2	14.5	21.7	29.2	15.7	522160000	26482000	24167000	10253000	48449000	108880000	52872000	2;5;154;298;518;557;559;561;573;575;640;648;665;736;737;767
Q5T7C4;B7Z965;Q59GW1;A0A024RDR0;P09429;B3KQ05;A0A286R9D9;B2RPK0;D3DQY9;Q9NYD7;A0A286R9F1;Q75MM1;Q53TD0;P23497	Q5T7C4;B7Z965;Q59GW1;A0A024RDR0;P09429;B3KQ05;A0A286R9D9;B2RPK0	High mobility group protein B1;Putative high mobility group protein B1-like 1	HMGB1;HMGB1P1	tr|Q5T7C4|Q5T7C4_HUMAN High mobility group protein B1 OS=Homo sapiens OX=9606 GN=HMGB1 PE=1 SV=1;tr|B7Z965|B7Z965_HUMAN cDNA FLJ56337, highly similar to High mobility group protein B1 OS=Homo sapiens OX=9606 PE=2 SV=1;tr|Q59GW1|Q59GW1_HUMAN High-mobility g	14	5	5	5	34.8	18.311	158	22.667	0	5.1	0	11.4	34.8	11.4	141570000	0	9275500	0	7951800	76165000	6772100
Q5T760;Q6PJB9	Q5T760;Q6PJB9		SRSF11;SFRS11	tr|Q5T760|Q5T760_HUMAN Serine/arginine-rich-splicing factor 11 (Fragment) OS=Homo sapiens OX=9606 GN=SRSF11 PE=1 SV=1;tr|Q6PJB9|Q6PJB9_HUMAN SFRS11 protein (Fragment) OS=Homo sapiens OX=9606 GN=SFRS11 PE=2 SV=1	2	5	1	1	10	42.316	389	4.424	8	8.5	3.6	5.1	8.5	8.2	0	0	0	0	0	0	0	207;260;323;325;338;340
Q5T6U8;Q6IPL9	Q5T6U8;Q6IPL9		HMGA1	tr|Q5T6U8|Q5T6U8_HUMAN High mobility group AT-hook 1 OS=Homo sapiens OX=9606 GN=HMGA1 PE=2 SV=1;tr|Q6IPL9|Q6IPL9_HUMAN HMGA1 protein OS=Homo sapiens OX=9606 GN=HMGA1 PE=2 SV=1	2	10	1	1	60.4	10.679	96	10.455	57.3	49	49	49	56.2	49	0	0	0	0	0	0	0	2;4;5;6;8;9;42;88;91;92
Q5T6H3;Q5T6H2;B4E2P4;Q5T6H7;B3KSI7;Q9NQW7	Q5T6H3;Q5T6H2;B4E2P4;Q5T6H7;B3KSI7;Q9NQW7	Xaa-Pro aminopeptidase 1	XPNPEP1	tr|Q5T6H3|Q5T6H3_HUMAN Xaa-Pro aminopeptidase 1 (Fragment) OS=Homo sapiens OX=9606 GN=XPNPEP1 PE=1 SV=1;tr|Q5T6H2|Q5T6H2_HUMAN Xaa-Pro aminopeptidase 1 (Fragment) OS=Homo sapiens OX=9606 GN=XPNPEP1 PE=1 SV=1;tr|B4E2P4|B4E2P4_HUMAN cDNA FLJ58474, highly sim	6	1	1	1	3.4	26.319	233	-2	0	0	0	3.4	3.4	3.4	0	0	0	0	0	0	0	156
Q5T5X7	Q5T5X7	BEN domain-containing protein 3	BEND3	sp|Q5T5X7|BEND3_HUMAN BEN domain-containing protein 3 OS=Homo sapiens OX=9606 GN=BEND3 PE=1 SV=1	1	4	4	4	8.5	94.474	828	45.109	7.1	7	5.8	1.4	5.9	5.9	0	0	0	0	0	0	0	164;379;489;516
Q5T534;Q5T532;Q53EV6;A8K6R0;A0A024R921;Q9H2G9	Q5T534;Q5T532;Q53EV6;A8K6R0;A0A024R921;Q9H2G9	Golgin-45	BLZF1	tr|Q5T534|Q5T534_HUMAN Golgin-45 (Fragment) OS=Homo sapiens OX=9606 GN=BLZF1 PE=1 SV=1;tr|Q5T532|Q5T532_HUMAN Golgin-45 (Fragment) OS=Homo sapiens OX=9606 GN=BLZF1 PE=1 SV=1;tr|Q53EV6|Q53EV6_HUMAN Basic leucine zipper nuclear factor 1 variant (Fragment) OS	6	1	1	1	7.1	13.759	127	6.9861	7.1	7.1	7.1	0	0	0	0	0	0	0	0	0	0	14;15
Q5T4U8;Q59GT6;Q6IB63;P53611	Q5T4U8;Q59GT6;Q6IB63;P53611	Geranylgeranyl transferase type-2 subunit beta	RABGGTB	tr|Q5T4U8|Q5T4U8_HUMAN Geranylgeranyl transferase type-2 subunit beta OS=Homo sapiens OX=9606 GN=RABGGTB PE=1 SV=1;tr|Q59GT6|Q59GT6_HUMAN Geranylgeranyl transferase type-2 subunit beta (Fragment) OS=Homo sapiens OX=9606 PE=2 SV=1;tr|Q6IB63|Q6IB63_HUMAN Ger	4	1	1	1	6.6	17.318	152	1.6589	6.6	6.6	6.6	6.6	6.6	6.6	0	0	0	0	0	0	0	3
Q5T4S7;A0A024RAC9;A0A0A0MSW0;X6RE05	Q5T4S7	E3 ubiquitin-protein ligase UBR4	UBR4	sp|Q5T4S7|UBR4_HUMAN E3 ubiquitin-protein ligase UBR4 OS=Homo sapiens OX=9606 GN=UBR4 PE=1 SV=1	4	13	13	12	3.8	573.83	5183	323.31	1.3	1.3	0.9	2	2.1	2.6	397820000	0	0	8451100	41535000	20550000	52306000	181;457;619;620;1760;1761;1762;1763;2718;2719;2884;2885;2892;2895;2897;2900
Q5T2Z1;A8K0M8;A0A024R099;Q5T2Z0;Q6PGN9	Q5T2Z1;A8K0M8;A0A024R099;Q5T2Z0;Q6PGN9	Proline/serine-rich coiled-coil protein 1	PSRC1	tr|Q5T2Z1|Q5T2Z1_HUMAN Proline/serine-rich coiled-coil protein 1 (Fragment) OS=Homo sapiens OX=9606 GN=PSRC1 PE=1 SV=8;tr|A8K0M8|A8K0M8_HUMAN cDNA FLJ78057, highly similar to Homo sapiens differential display and activated by p53 (DDA3),mRNA OS=Homo sapien	5	2	2	2	13	24.894	231	23.265	13	13	13	13	13	13	0	0	0	0	0	0	0	70;212
Q5T230	Q5T230	Undifferentiated embryonic cell transcription factor 1	UTF1	sp|Q5T230|UTF1_HUMAN Undifferentiated embryonic cell transcription factor 1 OS=Homo sapiens OX=9606 GN=UTF1 PE=1 SV=1	1	8	8	8	31.7	36.438	341	323.31	31.7	29	29	21.1	27	29	0	0	0	0	0	0	0	18;21;28;35;42;44;54;57;159;207;211;215;220;245
Q5T200;Q6PJ96;A0PJJ2;Q32Q34;A0A087WX14;B3KQG8;B3KMG8	Q5T200	Zinc finger CCCH domain-containing protein 13	ZC3H13	sp|Q5T200|ZC3HD_HUMAN Zinc finger CCCH domain-containing protein 13 OS=Homo sapiens OX=9606 GN=ZC3H13 PE=1 SV=1	7	45	44	40	22.7	196.63	1668	323.31	18.2	17.7	12.9	17.8	18.6	19.3	0	0	0	0	0	0	0	64;77;108;109;110;134;137;198;204;207;209;211;242;263;265;316;317;318;325;354;356;358;364;370;372;374;380;381;642;643;831;833;837;845;848;853;875;877;943;948;949;984;986;993;1010;1014;1017;1033;1068;1191;1208;1210;1279;1366;1465
Q5T1Z4;Q5T1Z8;Q14671;E9PR38;B4DU15;D5HR47;D5HR46;H0YDK8;H0YEH2	Q5T1Z4;Q5T1Z8;Q14671;E9PR38;B4DU15;D5HR47;D5HR46;H0YDK8;H0YEH2	Pumilio homolog 1	PUM1	tr|Q5T1Z4|Q5T1Z4_HUMAN Pumilio homolog 1 (Drosophila), isoform CRA_b OS=Homo sapiens OX=9606 GN=PUM1 PE=1 SV=1;tr|Q5T1Z8|Q5T1Z8_HUMAN Pumilio homolog 1 (Drosophila), isoform CRA_c OS=Homo sapiens OX=9606 GN=PUM1 PE=1 SV=1;sp|Q14671|PUM1_HUMAN Pumilio homol	9	4	4	4	4.1	126.76	1189	46.644	1.6	1	0	1	2.4	1	0	0	0	0	0	0	0	124;209;710;712
Q5T1H1	Q5T1H1	Protein eyes shut homolog	EYS	sp|Q5T1H1|EYS_HUMAN Protein eyes shut homolog OS=Homo sapiens OX=9606 GN=EYS PE=1 SV=5	1	1	1	1	0.5	350.79	3165	-2	0	0	0	0.5	0	0	0	0	0	0	0	0	0	2729;2732
Q5T0Z8	Q5T0Z8	Uncharacterized protein C6orf132	C6orf132	sp|Q5T0Z8|CF132_HUMAN Uncharacterized protein C6orf132 OS=Homo sapiens OX=9606 GN=C6orf132 PE=1 SV=4	1	2	2	2	1.9	124.03	1188	1.8408	1	1	1	1.9	0.8	1.9	0	0	0	0	0	0	0	969
Q5T0W9	Q5T0W9	Protein FAM83B	FAM83B	sp|Q5T0W9|FA83B_HUMAN Protein FAM83B OS=Homo sapiens OX=9606 GN=FAM83B PE=1 SV=1	1	2	2	2	2	114.8	1011	11.751	2	2	2	1	0	1	0	0	0	0	0	0	0	466;869
Q5T0F3;Q13823	Q5T0F3;Q13823	Nucleolar GTP-binding protein 2	GNL2	tr|Q5T0F3|Q5T0F3_HUMAN Nucleolar GTP-binding protein 2 OS=Homo sapiens OX=9606 GN=GNL2 PE=2 SV=1;sp|Q13823|NOG2_HUMAN Nucleolar GTP-binding protein 2 OS=Homo sapiens OX=9606 GN=GNL2 PE=1 SV=1	2	1	1	1	2.7	83.654	731	36.535	0	0	2.7	2.7	2.7	2.7	0	0	0	0	0	0	0	580;581;582
Q5T0B9	Q5T0B9	Zinc finger protein 362	ZNF362	sp|Q5T0B9|ZN362_HUMAN Zinc finger protein 362 OS=Homo sapiens OX=9606 GN=ZNF362 PE=1 SV=1	1	2	2	2	5.7	45.814	420	4.083	0	5.7	2.1	0	0	0	0	0	0	0	0	0	0	404;410
Q5T092;A0A0A0MR06;Q5T091;Q5T094;Q9P0H9;O15258;Q5T093;Q6IBJ7	Q5T092;A0A0A0MR06;Q5T091;Q5T094;Q9P0H9;O15258;Q5T093;Q6IBJ7	Protein RER1	RER1	tr|Q5T092|Q5T092_HUMAN Protein RER1 (Fragment) OS=Homo sapiens OX=9606 GN=RER1 PE=1 SV=1;tr|A0A0A0MR06|A0A0A0MR06_HUMAN Protein RER1 (Fragment) OS=Homo sapiens OX=9606 GN=RER1 PE=1 SV=1;tr|Q5T091|Q5T091_HUMAN Protein RER1 OS=Homo sapiens OX=9606 GN=RER1 PE	8	2	2	2	19.6	18.388	158	4.7825	0	0	0	0	0	11.4	0	0	0	0	0	0	0	2;95
Q5SYF9;Q5VY60;Q7Z4H7	Q5SYF9;Q5VY60;Q7Z4H7	HAUS augmin-like complex subunit 6	HAUS6	tr|Q5SYF9|Q5SYF9_HUMAN HAUS augmin-like complex subunit 6 (Fragment) OS=Homo sapiens OX=9606 GN=HAUS6 PE=1 SV=1;tr|Q5VY60|Q5VY60_HUMAN HAUS augmin-like complex subunit 6 OS=Homo sapiens OX=9606 GN=HAUS6 PE=1 SV=1;sp|Q7Z4H7|HAUS6_HUMAN HAUS augmin-like comp	3	1	1	1	7.1	20.632	183	2.2764	7.1	0	0	7.1	7.1	7.1	0	0	0	0	0	0	0	68
Q5SYE7	Q5SYE7	NHS-like protein 1	NHSL1	sp|Q5SYE7|NHSL1_HUMAN NHS-like protein 1 OS=Homo sapiens OX=9606 GN=NHSL1 PE=1 SV=2	1	3	3	3	2.5	170.67	1610	25.019	1.7	0.8	1.7	1.7	1.7	1.7	0	0	0	0	0	0	0	1167;1190;1191
Q5SY21;Q5SY20;B2R702;A8K291;P10074	Q5SY21;Q5SY20;B2R702;A8K291;P10074	Zinc finger and BTB domain-containing protein 48	ZBTB48	tr|Q5SY21|Q5SY21_HUMAN Telomere zinc finger-associated protein (Fragment) OS=Homo sapiens OX=9606 GN=ZBTB48 PE=1 SV=1;tr|Q5SY20|Q5SY20_HUMAN Telomere zinc finger-associated protein (Fragment) OS=Homo sapiens OX=9606 GN=ZBTB48 PE=1 SV=1;tr|B2R702|B2R702_HUM	5	1	1	1	8.6	31.203	292	1.8108	0	8.6	0	0	0	8.6	0	0	0	0	0	0	0	169;171
Q5SWX9	Q5SWX9		TPR	tr|Q5SWX9|Q5SWX9_HUMAN Nucleoprotein TPR (Fragment) OS=Homo sapiens OX=9606 GN=TPR PE=1 SV=1	1	1	1	1	6.7	16.495	150	1.0816	0	6.7	0	0	0	0	0	0	0	0	0	0	0	10
Q5SVM6;B7Z2K7;E9PGT3;Q15418	Q5SVM6;B7Z2K7;E9PGT3;Q15418	Ribosomal protein S6 kinase;Ribosomal protein S6 kinase alpha-1	RPS6KA1	tr|Q5SVM6|Q5SVM6_HUMAN Ribosomal protein S6 kinase alpha-1 (Fragment) OS=Homo sapiens OX=9606 GN=RPS6KA1 PE=1 SV=1;tr|B7Z2K7|B7Z2K7_HUMAN Non-specific serine/threonine protein kinase OS=Homo sapiens OX=9606 PE=2 SV=1;tr|E9PGT3|E9PGT3_HUMAN Ribosomal protei	4	1	1	1	11.4	18.71	166	1.6667	0	0	0	0	11.4	0	0	0	0	0	0	0	0	21
Q5STZ8;A0PJ72	Q5STZ8;A0PJ72		ABCF1	tr|Q5STZ8|Q5STZ8_HUMAN ATP-binding cassette sub-family F member 1 (Fragment) OS=Homo sapiens OX=9606 GN=ABCF1 PE=1 SV=9;tr|A0PJ72|A0PJ72_HUMAN ABCF1 protein (Fragment) OS=Homo sapiens OX=9606 GN=ABCF1 PE=2 SV=1	2	9	2	2	25.7	38.318	339	323.31	19.2	15.3	15.9	15.3	19.2	15.9	1379200000	98858000	28686000	89338000	0	172980000	283550000	22;24;106;109;110;167;229
Q5SRE5	Q5SRE5	Nucleoporin NUP188 homolog	NUP188	sp|Q5SRE5|NU188_HUMAN Nucleoporin NUP188 homolog OS=Homo sapiens OX=9606 GN=NUP188 PE=1 SV=1	1	1	1	1	1	196.04	1749	16.877	1	1	1	1	1	1	0	0	0	0	0	0	0	1708;1709;1717
Q5SQT6;V9HWB5;Q15181	Q5SQT6;V9HWB5;Q15181	Inorganic pyrophosphatase	PPA1;HEL-S-66p	tr|Q5SQT6|Q5SQT6_HUMAN Inorganic pyrophosphatase OS=Homo sapiens OX=9606 GN=PPA1 PE=1 SV=1;tr|V9HWB5|V9HWB5_HUMAN Epididymis secretory sperm binding protein Li 66p OS=Homo sapiens OX=9606 GN=HEL-S-66p PE=2 SV=1;sp|Q15181|IPYR_HUMAN Inorganic pyrophosphatas	3	1	1	1	10.7	19.982	178	130.77	10.7	10.7	10.7	10.7	10.7	10.7	837710000	12500000	38666000	47911000	16995000	82587000	86988000
Q5SQT3;Q9HA11;A0A024QZP6;Q9P0M6	Q5SQT3;Q9HA11;A0A024QZP6;Q9P0M6	Histone H2A;Core histone macro-H2A;Core histone macro-H2A.2	H2AFY2	tr|Q5SQT3|Q5SQT3_HUMAN Histone H2A (Fragment) OS=Homo sapiens OX=9606 GN=H2AFY2 PE=1 SV=8;tr|Q9HA11|Q9HA11_HUMAN Histone H2A OS=Homo sapiens OX=9606 PE=2 SV=1;tr|A0A024QZP6|A0A024QZP6_HUMAN Core histone macro-H2A OS=Homo sapiens OX=9606 GN=H2AFY2 PE=4 SV=1	4	2	1	1	14.5	26.153	242	2.5838	0	10.7	0	10.7	3.7	10.7	110250000	0	11099000	0	13020000	0	13051000
Q5SQP8;P56545	Q5SQP8;P56545	C-terminal-binding protein 2	CTBP2	tr|Q5SQP8|Q5SQP8_HUMAN C-terminal-binding protein 2 OS=Homo sapiens OX=9606 GN=CTBP2 PE=1 SV=1;sp|P56545|CTBP2_HUMAN C-terminal-binding protein 2 OS=Homo sapiens OX=9606 GN=CTBP2 PE=1 SV=1	2	1	1	1	3.7	56.101	513	1.0142	0	0	0	0	3.7	0	11761000	0	0	0	0	2739700	0
Q5SQI5;Q59EF9;Q7Z628	Q5SQI5;Q59EF9;Q7Z628	Neuroepithelial cell-transforming gene 1 protein	NET1	tr|Q5SQI5|Q5SQI5_HUMAN Epididymis secretory sperm binding protein OS=Homo sapiens OX=9606 GN=NET1 PE=2 SV=1;tr|Q59EF9|Q59EF9_HUMAN Neuroepithelial cell transforming gene 1 protein variant (Fragment) OS=Homo sapiens OX=9606 PE=4 SV=1;sp|Q7Z628|ARHG8_HUMAN N	3	1	1	1	4.2	67.739	596	1.7145	0	0	0	4.2	0	4.2	0	0	0	0	0	0	0	21
Q5QTQ6;B4DJS7;A8K885;A0A0A0MRI2;Q9UNH7	Q5QTQ6;B4DJS7;A8K885;A0A0A0MRI2;Q9UNH7	Sorting nexin-6;Sorting nexin-6, N-terminally processed	SNX6	tr|Q5QTQ6|Q5QTQ6_HUMAN MSTP010 OS=Homo sapiens OX=9606 PE=2 SV=1;tr|B4DJS7|B4DJS7_HUMAN Sorting nexin 6, isoform CRA_e OS=Homo sapiens OX=9606 GN=SNX6 PE=2 SV=1;tr|A8K885|A8K885_HUMAN Sorting nexin OS=Homo sapiens OX=9606 PE=2 SV=1;tr|A0A0A0MRI2|A0A0A0MRI2	5	1	1	1	7.9	24.652	216	9.5619	0	0	0	7.9	0	0	21345000	0	0	0	10688000	0	0
Q5QPM9;Q5QPM7;A0A140VJT2;Q92530;H0Y555;B4DXW9;B4DUJ0;B4DFK1	Q5QPM9;Q5QPM7;A0A140VJT2;Q92530;H0Y555;B4DXW9;B4DUJ0;B4DFK1	Proteasome inhibitor PI31 subunit	PSMF1	tr|Q5QPM9|Q5QPM9_HUMAN Proteasome inhibitor PI31 subunit (Fragment) OS=Homo sapiens OX=9606 GN=PSMF1 PE=1 SV=1;tr|Q5QPM7|Q5QPM7_HUMAN Proteasome inhibitor PI31 subunit OS=Homo sapiens OX=9606 GN=PSMF1 PE=1 SV=2;tr|A0A140VJT2|A0A140VJT2_HUMAN Testicular tis	8	2	2	2	10.9	20.593	183	7.0332	10.9	10.9	6.6	10.9	10.9	10.9	82603000	4166700	5364700	4934200	9849700	7452500	7056500	153
Q5QPE8;Q9BQP7	Q5QPE8;Q9BQP7	Mitochondrial genome maintenance exonuclease 1	MGME1	tr|Q5QPE8|Q5QPE8_HUMAN Mitochondrial genome maintenance exonuclease 1 OS=Homo sapiens OX=9606 GN=MGME1 PE=1 SV=1;sp|Q9BQP7|MGME1_HUMAN Mitochondrial genome maintenance exonuclease 1 OS=Homo sapiens OX=9606 GN=MGME1 PE=1 SV=1	2	1	1	1	4.2	30.014	264	14.484	4.2	4.2	4.2	4.2	4.2	4.2	0	0	0	0	0	0	0	263
Q5QNZ2;Q53GB3;Q08ET0;A8K4W2;P24539	Q5QNZ2;Q53GB3;Q08ET0;A8K4W2;P24539	ATP synthase F(0) complex subunit B1, mitochondrial	ATP5F1;hCG_39985	tr|Q5QNZ2|Q5QNZ2_HUMAN ATP synthase F(0) complex subunit B1, mitochondrial OS=Homo sapiens OX=9606 GN=ATP5PB PE=1 SV=1;tr|Q53GB3|Q53GB3_HUMAN ATP synthase, H+ transporting, mitochondrial F0 complex, subunit b isoform 1 variant (Fragment) OS=Homo sapiens OX	5	2	2	2	10.3	22.275	195	2.0676	0	0	0	0	10.3	0	14121000	0	0	0	0	8015000	0
Q5QNY5;A0A0S2Z497;P40855;E9PS71;B7Z8B3;B7Z6I5;H0YJ60	Q5QNY5;A0A0S2Z497;P40855;E9PS71;B7Z8B3;B7Z6I5;H0YJ60	Peroxisomal biogenesis factor 19	PEX19	tr|Q5QNY5|Q5QNY5_HUMAN Peroxisomal biogenesis factor 19 (Fragment) OS=Homo sapiens OX=9606 GN=PEX19 PE=1 SV=1;tr|A0A0S2Z497|A0A0S2Z497_HUMAN Peroxisomal biogenesis factor 19 isoform 1 (Fragment) OS=Homo sapiens OX=9606 GN=PEX19 PE=2 SV=1;sp|P40855|PEX19_HU	7	2	2	2	11.1	26.137	235	62.794	7.2	0	0	7.2	7.2	7.2	0	0	0	0	0	0	0	46;126;127
Q5JWG0;B7Z4Q5;Q59EV9;A0A1S5UZ22;B7Z2A4;P18433	Q5JWG0;B7Z4Q5;Q59EV9;A0A1S5UZ22;B7Z2A4;P18433	Receptor-type tyrosine-protein phosphatase;Receptor-type tyrosine-protein phosphatase alpha	PTPRA	tr|Q5JWG0|Q5JWG0_HUMAN Receptor-type tyrosine-protein phosphatase alpha (Fragment) OS=Homo sapiens OX=9606 GN=PTPRA PE=1 SV=1;tr|B7Z4Q5|B7Z4Q5_HUMAN Receptor-type tyrosine-protein phosphatase alpha OS=Homo sapiens OX=9606 PE=2 SV=1;tr|Q59EV9|Q59EV9_HUMAN P	6	1	1	1	4	27.285	253	0.91217	0	0	0	0	0	4	0	0	0	0	0	0	0	180
Q5JW53;A8K3X3;Q9H410;Q4G1A1	Q5JW53;A8K3X3;Q9H410;Q4G1A1	Kinetochore-associated protein DSN1 homolog	DSN1	tr|Q5JW53|Q5JW53_HUMAN Kinetochore-associated protein DSN1 homolog (Fragment) OS=Homo sapiens OX=9606 GN=DSN1 PE=1 SV=1;tr|A8K3X3|A8K3X3_HUMAN cDNA FLJ77685 OS=Homo sapiens OX=9606 PE=2 SV=1;sp|Q9H410|DSN1_HUMAN Kinetochore-associated protein DSN1 homolog	4	3	3	3	17.4	27.281	241	98.707	10	10	10	10	17.4	10	0	0	0	0	0	0	0	30;57;58;81
Q5JW30;A8K622;Q59F99;O95793;Q6PJX3;Q5JW28;B4DPJ9;B3KRE0;A0A087X1A5	Q5JW30;A8K622;Q59F99;O95793;Q6PJX3;Q5JW28;B4DPJ9;B3KRE0;A0A087X1A5	Double-stranded RNA-binding protein Staufen homolog 1	STAU1	tr|Q5JW30|Q5JW30_HUMAN Double-stranded RNA-binding protein Staufen homolog 1 OS=Homo sapiens OX=9606 GN=STAU1 PE=1 SV=1;tr|A8K622|A8K622_HUMAN cDNA FLJ75871, highly similar to Homo sapiens staufen, RNA binding protein (STAU), transcript variant T3, mRNA OS	9	2	2	2	3.4	54.708	494	4.7751	0	0	0	1.8	1.8	1.8	93342000	0	0	0	10110000	10379000	11338000	289
Q5JVS0	Q5JVS0	Intracellular hyaluronan-binding protein 4	HABP4	sp|Q5JVS0|HABP4_HUMAN Intracellular hyaluronan-binding protein 4 OS=Homo sapiens OX=9606 GN=HABP4 PE=1 SV=1	1	1	1	1	5.6	45.785	413	3.9833	5.6	5.6	5.6	5.6	5.6	5.6	0	0	0	0	0	0	0	108
Q5JUW8;Q59FY1;Q92796	Q5JUW8;Q59FY1;Q92796	Disks large homolog 3	DLG3	tr|Q5JUW8|Q5JUW8_HUMAN Discs, large homolog 3 (Neuroendocrine-dlg, Drosophila), isoform CRA_b OS=Homo sapiens OX=9606 GN=DLG3 PE=1 SV=1;tr|Q59FY1|Q59FY1_HUMAN Synapse-associated protein 102 variant (Fragment) OS=Homo sapiens OX=9606 PE=2 SV=1;sp|Q92796|DLG	3	1	1	1	1.9	93.605	849	3.6823	1.9	0	0	1.9	1.9	0	0	0	0	0	0	0	0	705
Q5JTH9;B3KMR5;A0A087X1U8;B3KPQ2;B3KY97	Q5JTH9;B3KMR5	RRP12-like protein	RRP12	sp|Q5JTH9|RRP12_HUMAN RRP12-like protein OS=Homo sapiens OX=9606 GN=RRP12 PE=1 SV=2;tr|B3KMR5|B3KMR5_HUMAN cDNA FLJ12434 fis, clone NT2RM1000037, highly similar to Homo sapiens KIAA0690 protein OS=Homo sapiens OX=9606 PE=2 SV=1	5	3	3	3	3.2	143.7	1297	64.875	0	0	0	0	2.3	0.6	0	0	0	0	0	0	0	66;1080;1284
Q5JTC6	Q5JTC6	APC membrane recruitment protein 1	AMER1	sp|Q5JTC6|AMER1_HUMAN APC membrane recruitment protein 1 OS=Homo sapiens OX=9606 GN=AMER1 PE=1 SV=2	1	1	1	1	1.7	124.03	1135	2.3775	1.7	0	0	1.7	1.7	1.7	0	0	0	0	0	0	0	286
Q5JSZ5;H0Y412;Q5H9R5;Q5JT00;A0A1W2PQP5;Q9BU62	Q5JSZ5	Protein PRRC2B	PRRC2B	sp|Q5JSZ5|PRC2B_HUMAN Protein PRRC2B OS=Homo sapiens OX=9606 GN=PRRC2B PE=1 SV=2	6	9	9	9	6.3	242.96	2229	247.87	3.5	3.4	4.5	2.5	4.1	3.5	0	0	0	0	0	0	0	224;225;226;388;556;613;1136;1139;1395;1470;1690;1691;1695
Q5JSS2;H0Y306;Q9H5I1	Q5JSS2;H0Y306;Q9H5I1	Histone-lysine N-methyltransferase SUV39H2	SUV39H2	tr|Q5JSS2|Q5JSS2_HUMAN Histone-lysine N-methyltransferase SUV39H2 (Fragment) OS=Homo sapiens OX=9606 GN=SUV39H2 PE=1 SV=1;tr|H0Y306|H0Y306_HUMAN Histone-lysine N-methyltransferase SUV39H2 (Fragment) OS=Homo sapiens OX=9606 GN=SUV39H2 PE=1 SV=1;sp|Q9H5I1|SU	3	1	1	1	10.5	17.632	152	104.06	10.5	10.5	10.5	10.5	10.5	10.5	0	0	0	0	0	0	0	141;142;144;148
Q5JSL0;Q5JSK6;Q5JSK9;P82970	Q5JSL0;Q5JSK6;Q5JSK9;P82970	High mobility group nucleosome-binding domain-containing protein 5	HMGN5	tr|Q5JSL0|Q5JSL0_HUMAN High mobility group nucleosome-binding domain-containing protein 5 (Fragment) OS=Homo sapiens OX=9606 GN=HMGN5 PE=1 SV=1;tr|Q5JSK6|Q5JSK6_HUMAN High mobility group nucleosome-binding domain-containing protein 5 (Fragment) OS=Homo sap	4	1	1	1	11.5	16.496	148	52.465	11.5	11.5	11.5	11.5	11.5	0	122990000	7939200	13652000	5013600	0	15222000	0
Q5JSH3;Q8N397;H7BY83;B7Z947	Q5JSH3;Q8N397;H7BY83	WD repeat-containing protein 44	WDR44;DKFZp761M142	sp|Q5JSH3|WDR44_HUMAN WD repeat-containing protein 44 OS=Homo sapiens OX=9606 GN=WDR44 PE=1 SV=1;tr|Q8N397|Q8N397_HUMAN Uncharacterized protein DKFZp761M142 (Fragment) OS=Homo sapiens OX=9606 GN=DKFZp761M142 PE=2 SV=1;tr|H7BY83|H7BY83_HUMAN WD repeat-conta	4	14	14	14	20.7	101.37	913	323.31	17.4	14.1	11.6	10.3	11.5	14	0	0	0	0	0	0	0	3;5;7;50;96;161;162;163;194;200;219;262;395;397;403;561;563;574;576;582;584
Q5JS72;A0A2U3TZM4;B7ZKY2;A0A2R8Y6F8;A0A2R8YFN5;A0A2R8Y3B3;Q5JS74;A0A2U3TZN6	Q5JS72;A0A2U3TZM4;B7ZKY2;A0A2R8Y6F8;A0A2R8YFN5;A0A2R8Y3B3;Q5JS74;A0A2U3TZN6		CASK	tr|Q5JS72|Q5JS72_HUMAN Peripheral plasma membrane protein CASK OS=Homo sapiens OX=9606 GN=CASK PE=1 SV=1;tr|A0A2U3TZM4|A0A2U3TZM4_HUMAN Peripheral plasma membrane protein CASK OS=Homo sapiens OX=9606 GN=CASK PE=1 SV=1;tr|B7ZKY2|B7ZKY2_HUMAN Calcium/calmodu	8	3	3	1	6.6	59.364	518	85.722	3.1	3.1	3.1	3.1	3.1	3.1	23656000	0	0	0	0	0	0	191;192
Q5JRI1	Q5JRI1		SRSF10	tr|Q5JRI1|Q5JRI1_HUMAN Serine/arginine-rich-splicing factor 10 OS=Homo sapiens OX=9606 GN=SRSF10 PE=1 SV=1	1	11	3	3	35.5	20.913	172	24.396	10.5	16.9	14	18.6	25	18.6	0	0	0	0	0	0	0	106;107;108;129;131;133;136;155;157;159
Q5JRA6;A0A0A0MRH6	Q5JRA6;A0A0A0MRH6	Melanoma inhibitory activity protein 3	MIA3	sp|Q5JRA6|TGO1_HUMAN Transport and Golgi organization protein 1 homolog OS=Homo sapiens OX=9606 GN=MIA3 PE=1 SV=1;tr|A0A0A0MRH6|A0A0A0MRH6_HUMAN Transport and Golgi organization protein 1 homolog (Fragment) OS=Homo sapiens OX=9606 GN=MIA3 PE=1 SV=6	2	4	4	4	3.9	213.7	1907	84.439	2.6	1.1	1.1	3.5	2.6	2.6	335540000	66155000	0	0	46014000	33252000	28316000	727;1539
Q5JR95;Q5JR94;P62241;Q9BS10	Q5JR95;Q5JR94;P62241;Q9BS10	40S ribosomal protein S8	RPS8	tr|Q5JR95|Q5JR95_HUMAN 40S ribosomal protein S8 OS=Homo sapiens OX=9606 GN=RPS8 PE=1 SV=1;tr|Q5JR94|Q5JR94_HUMAN 40S ribosomal protein S8 OS=Homo sapiens OX=9606 GN=RPS8 PE=2 SV=1;sp|P62241|RS8_HUMAN 40S ribosomal protein S8 OS=Homo sapiens OX=9606 GN=RPS8	4	6	6	6	29.8	21.879	188	89.404	12.8	17.6	5.9	19.1	28.2	12.8	110280000	2583600	5368200	0	7155400	52718000	2336600	110
Q5JPT1;Q5VSN0;Q5JPT2;Q5JPT6;Q96B97	Q5JPT1;Q5VSN0;Q5JPT2;Q5JPT6;Q96B97	SH3 domain-containing kinase-binding protein 1	SH3KBP1	tr|Q5JPT1|Q5JPT1_HUMAN SH3 domain-containing kinase-binding protein 1 (Fragment) OS=Homo sapiens OX=9606 GN=SH3KBP1 PE=1 SV=1;tr|Q5VSN0|Q5VSN0_HUMAN SH3 domain-containing kinase-binding protein 1 OS=Homo sapiens OX=9606 GN=SH3KBP1 PE=1 SV=1;tr|Q5JPT2|Q5JPT	5	1	1	1	6.2	22.792	208	22.281	6.2	6.2	6.2	6.2	0	0	0	0	0	0	0	0	0	177
Q5JPH5;A0A088AWN2;Q8TBZ3;B3KQX8;B3KPG5;Q59GG1;B3KR43;H0YKE8	Q5JPH5;A0A088AWN2;Q8TBZ3;B3KQX8;B3KPG5;Q59GG1;B3KR43	WD repeat-containing protein 20	DKFZp686P0251;WDR20	tr|Q5JPH5|Q5JPH5_HUMAN WD repeat domain 20, isoform CRA_a OS=Homo sapiens OX=9606 GN=DKFZp686P0251 PE=2 SV=1;tr|A0A088AWN2|A0A088AWN2_HUMAN WD repeat-containing protein 20 OS=Homo sapiens OX=9606 GN=WDR20 PE=1 SV=1;sp|Q8TBZ3|WDR20_HUMAN WD repeat-containin	8	5	5	5	10.8	64.043	581	20.888	2.6	2.6	2.6	5	5	5	2753500	0	0	0	0	0	0	369;444;446;477;503;504
Q5JP53;A0A384NYT8;Q5SU16;P07437;B7ZAF0;Q6LC01;B4DY90;Q5ST81;Q9BUU9;B4E052;B7ZAK1;B4DQN9;B2R6L0;A0A384MEE3;Q9BVA1;Q13885;O43209;A0A024QZU2;Q1KSF8;Q96B85;B4DXZ5;B4DMU8;Q9UGA2;B7Z4N1;B4DMJ5;B4E386;B3KS31;A4UCT2;A5D907;A5D906;Q6P602;A1L195;G3V2A3;G3V5W4;G3V2R8;G3V3R4;G3V2N6	Q5JP53;A0A384NYT8;Q5SU16;P07437;B7ZAF0;Q6LC01;B4DY90;Q5ST81;Q9BUU9;B4E052;B7ZAK1;B4DQN9;B2R6L0;A0A384MEE3;Q9BVA1;Q13885;O43209;A0A024QZU2;Q1KSF8;Q96B85;B4DXZ5;B4DMU8;Q9UGA2;B7Z4N1	Tubulin beta chain;Tubulin beta-2B chain;Tubulin beta-2A chain	TUBB;TUBB2B;TUBB2A;XTP3TPATP1;DKFZp566F223	tr|Q5JP53|Q5JP53_HUMAN Tubulin beta chain OS=Homo sapiens OX=9606 GN=TUBB PE=1 SV=1;tr|A0A384NYT8|A0A384NYT8_HUMAN Tubulin beta chain (Fragment) OS=Homo sapiens OX=9606 PE=2 SV=1;tr|Q5SU16|Q5SU16_HUMAN Tubulin beta chain OS=Homo sapiens OX=9606 GN=TUBB PE=	37	13	13	2	35.2	47.766	426	275.21	15.7	22.3	15.7	20	35.2	11.7	4606200000	155190000	241230000	164240000	257920000	672300000	251420000	272
Q5JAM2;B4DVA0;P13196	Q5JAM2;B4DVA0;P13196	5-aminolevulinate synthase;5-aminolevulinate synthase, nonspecific, mitochondrial	ALAS1	tr|Q5JAM2|Q5JAM2_HUMAN 5-aminolevulinate synthase OS=Homo sapiens OX=9606 GN=ALAS1 PE=2 SV=1;tr|B4DVA0|B4DVA0_HUMAN cDNA FLJ56039, highly similar to 5-aminolevulinate synthase, nonspecific, mitochondrial OS=Homo sapiens OX=9606 PE=2 SV=1;sp|P13196|HEM1_HUM	3	1	1	1	5.2	70.58	640	2.4683	0	0	0	0	0	5.2	29099000	0	0	0	0	0	5434200
Q5IBP5;A0A087WX84;A4D1E4;Q96KG3;A0A0A0MRE9;A0A0A0MRF6;Q99996;REV__C9JYK2;Q6PJH3;REV__B3KRJ4;REV__E9PGA7;REV__E9PP10;REV__A0A0J9YVT7;REV__A0A0G2JRA3;REV__A0A0G2JQV0;REV__A0A0G2JQI7;REV__Q5YKG5;REV__B4DHD5;REV__B7ZMC4;B4E3S8;REV__Q9Y2L6;A0A024R153;REV__A0A0J9YWT4;REV__A8MUI5;REV__A0A0G2JS48;REV__A0A0G2JRT3;REV__A0A0G2JRB3;REV__A0A0J9YVP4;REV__A6NMS7;REV__A6NM11;REV__A0A0G2JP19;REV__A0A0G2JNP1;REV__…	Q5IBP5;A0A087WX84;A4D1E4;Q96KG3;A0A0A0MRE9;A0A0A0MRF6;Q99996	A-kinase anchor protein 9	AKAP9	tr|Q5IBP5|Q5IBP5_HUMAN AKAP9-BRAF fusion protein OS=Homo sapiens OX=9606 PE=2 SV=1;tr|A0A087WX84|A0A087WX84_HUMAN A-kinase anchor protein 9 OS=Homo sapiens OX=9606 GN=AKAP9 PE=1 SV=1;tr|A4D1E4|A4D1E4_HUMAN A kinase (PRKA) anchor protein (Yotiao) 9 OS=Homo	35	4	2	1	3.1	172.16	1492	-2	1.9	0.6	1.9	1.9	3.1	2.7	5619300	0	0	0	0	5619300	0	1172;1173;1455
Q5HYL6;Q9NYL9;H0YKU1;H0YNJ8;H0YNU8	Q5HYL6;Q9NYL9;H0YKU1;H0YNJ8	Tropomodulin-3	DKFZp686E1899;TMOD3	tr|Q5HYL6|Q5HYL6_HUMAN Uncharacterized protein DKFZp686E1899 OS=Homo sapiens OX=9606 GN=DKFZp686E1899 PE=2 SV=1;sp|Q9NYL9|TMOD3_HUMAN Tropomodulin-3 OS=Homo sapiens OX=9606 GN=TMOD3 PE=1 SV=1;tr|H0YKU1|H0YKU1_HUMAN Tropomodulin-3 (Fragment) OS=Homo sapiens	5	3	3	3	10.2	39.554	352	16.841	4.8	0	0	10.2	10.2	5.4	65337000	8534400	0	0	16209000	20747000	0	25
Q5HYL4;Q86U38	Q5HYL4;Q86U38	Nucleolar protein 9	DKFZp686E1893;NOP9	tr|Q5HYL4|Q5HYL4_HUMAN Uncharacterized protein DKFZp686E1893 OS=Homo sapiens OX=9606 GN=DKFZp686E1893 PE=2 SV=1;sp|Q86U38|NOP9_HUMAN Nucleolar protein 9 OS=Homo sapiens OX=9606 GN=NOP9 PE=1 SV=1	2	1	1	1	1.4	69.414	636	1.4595	1.4	1.4	1.4	1.4	1.4	1.4	0	0	0	0	0	0	0	7
Q5HYC6;P55197;Q5JT35;Q59EQ6;Q6N002;REV__A0A0U4DXB2;H0Y5P4	Q5HYC6;P55197;Q5JT35;Q59EQ6;Q6N002	Protein AF-10	DKFZp779J0967;MLLT10;DKFZp686E10210	tr|Q5HYC6|Q5HYC6_HUMAN Uncharacterized protein DKFZp779J0967 (Fragment) OS=Homo sapiens OX=9606 GN=DKFZp779J0967 PE=2 SV=1;sp|P55197|AF10_HUMAN Protein AF-10 OS=Homo sapiens OX=9606 GN=MLLT10 PE=1 SV=2;tr|Q5JT35|Q5JT35_HUMAN Protein AF-10 (Fragment) OS=Hom	7	3	3	3	4.1	80.506	763	3.5147	1.2	1.2	3.3	1.2	2	1.2	0	0	0	0	0	0	0	11;12;13;384
Q5HYB6;B2RDE1;A0A0S2Z4G4;A0A087WWU8;Q5VU61;Q8NAG3;B4DWT5;J3KN67;A0A2R2Y2Q3;M1VPF4;B4DQ80;Q6LDX7	Q5HYB6;B2RDE1;A0A0S2Z4G4;A0A087WWU8;Q5VU61;Q8NAG3;B4DWT5;J3KN67;A0A2R2Y2Q3;M1VPF4;B4DQ80	Tyrosine-protein kinase receptor	DKFZp686J1372;TPM3;TPM3-ROS1	tr|Q5HYB6|Q5HYB6_HUMAN Epididymis luminal protein 189 OS=Homo sapiens OX=9606 GN=TPM3 PE=1 SV=1;tr|B2RDE1|B2RDE1_HUMAN cDNA, FLJ96568, highly similar to Homo sapiens tropomyosin 3 (TPM3), mRNA OS=Homo sapiens OX=9606 PE=2 SV=1;tr|A0A0S2Z4G4|A0A0S2Z4G4_HUMA	12	12	1	1	43.1	27.175	232	-2	25	27.2	19	15.5	30.6	6	0	0	0	0	0	0	0	218
Q5HYA6;B4E250;B4DVP8;Q05C09;Q76N32	Q5HYA6;B4E250;B4DVP8;Q05C09;Q76N32	Centrosomal protein of 68 kDa	DKFZp686H16130;CEP68	tr|Q5HYA6|Q5HYA6_HUMAN Centrosomal protein of 68 kDa OS=Homo sapiens OX=9606 GN=CEP68 PE=1 SV=1;tr|B4E250|B4E250_HUMAN cDNA FLJ61540, highly similar to Centrosomal protein of 68 kDa OS=Homo sapiens OX=9606 PE=2 SV=1;tr|B4DVP8|B4DVP8_HUMAN cDNA FLJ53411, hi	5	1	1	1	5.8	32.007	294	2.4899	0	0	5.8	0	0	0	0	0	0	0	0	0	0	90
Q5H909;A0A024R9Y7;Q9UNF1;B4DX55;Q5H907;B4DNG7;B4DWM5	Q5H909;A0A024R9Y7;Q9UNF1;B4DX55;Q5H907;B4DNG7	Melanoma-associated antigen D2	MAGED2	tr|Q5H909|Q5H909_HUMAN Melanoma-associated antigen D2 OS=Homo sapiens OX=9606 GN=MAGED2 PE=1 SV=2;tr|A0A024R9Y7|A0A024R9Y7_HUMAN Melanoma antigen family D, 2, isoform CRA_a OS=Homo sapiens OX=9606 GN=MAGED2 PE=4 SV=1;sp|Q9UNF1|MAGD2_HUMAN Melanoma-associat	7	6	6	6	17.2	63.138	588	217.86	3.7	5.8	7.3	9.7	12.9	15	0	0	0	0	0	0	0	2;54;144;172;173;176;179;229;247
Q5FWY2;A0A0S2Z3S5;A0A0S2Z3H8;P63092;Q5JWF2;O75633;O75632;A0A0A0MR13;O60726;B0AZR9;Q14455	Q5FWY2;A0A0S2Z3S5;A0A0S2Z3H8;P63092;Q5JWF2;O75633;O75632;A0A0A0MR13;O60726;B0AZR9;Q14455	Guanine nucleotide-binding protein G(s) subunit alpha isoforms short;Guanine nucleotide-binding protein G(s) subunit alpha isoforms XLas	GNAS;GSA	tr|Q5FWY2|Q5FWY2_HUMAN GNAS complex locus OS=Homo sapiens OX=9606 GN=GNAS PE=2 SV=2;tr|A0A0S2Z3S5|A0A0S2Z3S5_HUMAN GNAS complex locus isoform 2 (Fragment) OS=Homo sapiens OX=9606 GN=GNAS PE=2 SV=1;tr|A0A0S2Z3H8|A0A0S2Z3H8_HUMAN GNAS complex locus isoform 1	11	2	1	1	5.3	44.25	380	1.7275	0	5.3	0	2.4	2.9	2.4	0	0	0	0	0	0	0	338
Q5CAQ5;V9HWP2;P14625;B4DHT9;B4DU71;Q59FC6;Q96GW1;A0A1W2PRR1;Q58FF3;H0YIV0;B4DQX3;Q58FF2;F8W026;F8VPC7	Q5CAQ5;V9HWP2;P14625;B4DHT9;B4DU71;Q59FC6	Endoplasmin	TRA1;HEL-S-125m;HSP90B1	tr|Q5CAQ5|Q5CAQ5_HUMAN Epididymis secretory sperm binding protein OS=Homo sapiens OX=9606 GN=TRA1 PE=2 SV=1;tr|V9HWP2|V9HWP2_HUMAN Epididymis luminal protein 35 OS=Homo sapiens OX=9606 GN=HEL-S-125m PE=2 SV=1;sp|P14625|ENPL_HUMAN Endoplasmin OS=Homo sapien	14	31	30	30	36.4	92.339	802	71.789	27.7	25.9	16.8	6.4	30.5	4.2	999070000	156510000	203750000	49719000	8359600	310860000	7943600
Q5C9Z4	Q5C9Z4	Nucleolar MIF4G domain-containing protein 1	NOM1	sp|Q5C9Z4|NOM1_HUMAN Nucleolar MIF4G domain-containing protein 1 OS=Homo sapiens OX=9606 GN=NOM1 PE=1 SV=1	1	4	4	4	6.7	96.256	860	21.182	3.8	1.5	1.5	1.5	5.9	3.8	0	0	0	0	0	0	0	139;280;287;317;320;321
Q5BKY2;A0A087WZK9;Q6IB98;Q53HR0;Q53HG0;B3KS98;O15372;E5RGU4;E5RJT0;E5RHC7;E5RH59;E5RFW7;B4DJN9;E5RFH0	Q5BKY2;A0A087WZK9;Q6IB98;Q53HR0;Q53HG0;B3KS98;O15372;E5RGU4;E5RJT0	Eukaryotic translation initiation factor 3 subunit H	EIF3H;EIF3S3	tr|Q5BKY2|Q5BKY2_HUMAN Eukaryotic translation initiation factor 3 subunit H OS=Homo sapiens OX=9606 GN=EIF3H PE=2 SV=1;tr|A0A087WZK9|A0A087WZK9_HUMAN Eukaryotic translation initiation factor 3 subunit H OS=Homo sapiens OX=9606 GN=EIF3H PE=1 SV=1;tr|Q6IB98|	14	4	4	4	12	39.609	349	36.127	3.4	6.6	6.6	6.6	12	6.6	757690000	51013000	42773000	47731000	67675000	87438000	79561000	180
Q59HG1;O95239;B3KNC0;Q6PKB2	Q59HG1;O95239;B3KNC0	Kinesin-like protein;Chromosome-associated kinesin KIF4A	KIF4A	tr|Q59HG1|Q59HG1_HUMAN Chromosome-associated kinesin KIF4A variant (Fragment) OS=Homo sapiens OX=9606 PE=2 SV=1;sp|O95239|KIF4A_HUMAN Chromosome-associated kinesin KIF4A OS=Homo sapiens OX=9606 GN=KIF4A PE=1 SV=3;tr|B3KNC0|B3KNC0_HUMAN cDNA FLJ14204 fis, c	4	3	3	3	3.4	140.34	1235	6.9369	1.1	2.8	0	3.4	3.4	2.8	28441000	0	3553600	0	3678800	4061500	6979000	804;1184
Q59HD8;A0A3B3ITG6;A0A3B3IUB1;Q13144	Q59HD8;A0A3B3ITG6;A0A3B3IUB1;Q13144	Translation initiation factor eIF-2B subunit epsilon	EIF2B5	tr|Q59HD8|Q59HD8_HUMAN Eukaryotic translation initiation factor 2B, subunit 5 epsilon, 82kDa variant (Fragment) OS=Homo sapiens OX=9606 PE=2 SV=1;tr|A0A3B3ITG6|A0A3B3ITG6_HUMAN Translation initiation factor eIF-2B subunit epsilon (Fragment) OS=Homo sapiens	4	1	1	1	3	37.237	338	1.2164	3	0	0	3	3	3	0	0	0	0	0	0	0	300
Q59H97;O95625	Q59H97;O95625	Zinc finger and BTB domain-containing protein 11	ZBTB11	tr|Q59H97|Q59H97_HUMAN Zinc finger protein ZNF-U69274 variant (Fragment) OS=Homo sapiens OX=9606 PE=2 SV=1;sp|O95625|ZBT11_HUMAN Zinc finger and BTB domain-containing protein 11 OS=Homo sapiens OX=9606 GN=ZBTB11 PE=1 SV=2	2	1	1	1	1.7	79.423	700	36.149	1.7	1.7	1.7	1.7	1.7	1.7	430820000	54578000	26478000	22052000	29612000	28579000	53181000
Q59H95;B4DIX0;Q13045;B4DNA8;J3KS54	Q59H95;B4DIX0;Q13045;B4DNA8;J3KS54	Protein flightless-1 homolog	FLII	tr|Q59H95|Q59H95_HUMAN Flightless I homolog variant (Fragment) OS=Homo sapiens OX=9606 PE=2 SV=1;tr|B4DIX0|B4DIX0_HUMAN cDNA FLJ50778, highly similar to Protein flightless-1 homolog OS=Homo sapiens OX=9606 PE=2 SV=1;sp|Q13045|FLII_HUMAN Protein flightless-	5	2	2	2	2.3	125.28	1101	65.223	1.3	1	2.3	2.3	2.3	2.3	0	0	0	0	0	0	0	423;721
Q59H83;A0A0S2Z4M1;A0A0S2Z4S3;A0A0S2Z4R0;O15169	Q59H83;A0A0S2Z4M1;A0A0S2Z4S3;A0A0S2Z4R0;O15169	Axin-1	AXIN1	tr|Q59H83|Q59H83_HUMAN Axin 1 isoform a variant (Fragment) OS=Homo sapiens OX=9606 PE=2 SV=1;tr|A0A0S2Z4M1|A0A0S2Z4M1_HUMAN Axin 1 isoform 3 (Fragment) OS=Homo sapiens OX=9606 GN=AXIN1 PE=1 SV=1;tr|A0A0S2Z4S3|A0A0S2Z4S3_HUMAN Axin 1 isoform 1 (Fragment) OS	5	1	1	1	1.8	57.008	514	1.1109	0	1.8	1.8	0	0	0	0	0	0	0	0	0	0	258
Q59H82;A0A024QZ73;A0A024QZ72;Q13029;B4DU02;B4DEP3	Q59H82;A0A024QZ73;A0A024QZ72;Q13029;B4DU02;B4DEP3	PR domain zinc finger protein 2	PRDM2	tr|Q59H82|Q59H82_HUMAN PR-domain zinc finger protein 2 variant (Fragment) OS=Homo sapiens OX=9606 PE=2 SV=1;tr|A0A024QZ73|A0A024QZ73_HUMAN PR domain containing 2, with ZNF domain, isoform CRA_a OS=Homo sapiens OX=9606 GN=PRDM2 PE=4 SV=1;tr|A0A024QZ72|A0A02	6	2	2	2	1.3	172.6	1576	8.8239	0	0.8	0	0.8	0.8	1.3	0	0	0	0	0	0	0	500;1359
Q59GZ5;B2RAM6;P52732	Q59GZ5;B2RAM6;P52732	Kinesin-like protein;Kinesin-like protein KIF11	KIF11	tr|Q59GZ5|Q59GZ5_HUMAN Kinesin family member 11 variant (Fragment) OS=Homo sapiens OX=9606 PE=2 SV=1;tr|B2RAM6|B2RAM6_HUMAN cDNA, FLJ95005, highly similar to Homo sapiens kinesin family member 11 (KIF11), mRNA OS=Homo sapiens OX=9606 PE=2 SV=1;sp|P52732|KI	3	2	2	2	3.1	44.496	388	8.3558	3.1	2.8	2.8	3.1	3.1	3.1	0	0	0	0	0	0	0	258
Q59GY2;P36578;H3BM89;B4DMJ6;Q53G74;B4DMJ2;B4DFI6;H3BTP7;B4DP82;H3BU31	Q59GY2;P36578;H3BM89;B4DMJ6;Q53G74;B4DMJ2;B4DFI6	60S ribosomal protein L4	RPL4	tr|Q59GY2|Q59GY2_HUMAN Ribosomal protein L4 variant (Fragment) OS=Homo sapiens OX=9606 PE=2 SV=1;sp|P36578|RL4_HUMAN 60S ribosomal protein L4 OS=Homo sapiens OX=9606 GN=RPL4 PE=1 SV=5;tr|H3BM89|H3BM89_HUMAN 60S ribosomal protein L4 OS=Homo sapiens OX=9606	10	14	14	14	27.2	48.995	441	37.508	5.2	12.7	10.9	7.3	27.2	5.2	382260000	7136000	37477000	10638000	9587800	197250000	5719600	309
Q59GX7;O00767	Q59GX7;O00767	Acyl-CoA desaturase	SCD	tr|Q59GX7|Q59GX7_HUMAN Stearoyl-CoA desaturase variant (Fragment) OS=Homo sapiens OX=9606 PE=2 SV=1;sp|O00767|ACOD_HUMAN Acyl-CoA desaturase OS=Homo sapiens OX=9606 GN=SCD PE=1 SV=2	2	2	2	2	4.1	42.337	366	214.35	4.1	3.6	3.6	4.1	4.1	4.1	0	0	0	0	0	0	0	205;206
Q59GU5;B4DPZ3;A0A140VKE9;Q13409;Q9H5W7;B4DX93	Q59GU5;B4DPZ3;A0A140VKE9;Q13409;Q9H5W7;B4DX93	Cytoplasmic dynein 1 intermediate chain 2	DYNC1I2	tr|Q59GU5|Q59GU5_HUMAN Dynein, cytoplasmic, intermediate polypeptide 2 variant (Fragment) OS=Homo sapiens OX=9606 PE=2 SV=1;tr|B4DPZ3|B4DPZ3_HUMAN cDNA FLJ53290, highly similar to Cytoplasmic dynein 1 intermediate chain 2 OS=Homo sapiens OX=9606 PE=2 SV=1;	6	2	1	1	8.3	63.871	575	9.2504	0	0	0	3.7	3.7	0	15837000	0	0	0	0	0	0	38
Q59GL0;Q13129	Q59GL0;Q13129	Zinc finger protein Rlf	RLF	tr|Q59GL0|Q59GL0_HUMAN Rearranged L-myc fusion sequence variant (Fragment) OS=Homo sapiens OX=9606 PE=2 SV=1;sp|Q13129|RLF_HUMAN Zinc finger protein Rlf OS=Homo sapiens OX=9606 GN=RLF PE=1 SV=2	2	1	1	1	1.1	184.69	1608	7.5183	1.1	1.1	1.1	1.1	1.1	1.1	0	0	0	0	0	0	0	326;328
Q59GK8;A0A2X0TW27;Q13009	Q59GK8;A0A2X0TW27;Q13009	T-lymphoma invasion and metastasis-inducing protein 1	TIAM1	tr|Q59GK8|Q59GK8_HUMAN T-cell lymphoma invasion and metastasis 1 variant (Fragment) OS=Homo sapiens OX=9606 PE=2 SV=1;tr|A0A2X0TW27|A0A2X0TW27_HUMAN T-cell lymphoma invasion and metastasis 1 (Fragment) OS=Homo sapiens OX=9606 GN=TIAM1 PE=4 SV=1;sp|Q13009|T	3	2	2	2	2.4	117.32	1060	4.4826	1	1	0	2.4	1	1	0	0	0	0	0	0	0	60;187
Q59GI4;O95405	Q59GI4;O95405	Zinc finger FYVE domain-containing protein 9	ZFYVE9	tr|Q59GI4|Q59GI4_HUMAN Zinc finger, FYVE domain containing 9 isoform 3 variant (Fragment) OS=Homo sapiens OX=9606 PE=2 SV=1;sp|O95405|ZFYV9_HUMAN Zinc finger FYVE domain-containing protein 9 OS=Homo sapiens OX=9606 GN=ZFYVE9 PE=1 SV=2	2	1	1	1	1	146.05	1333	1.1072	1	1	1	1	1	1	1145300000	84480000	87544000	72898000	88621000	140730000	176060000
Q59GI3;Q96HA7	Q59GI3;Q96HA7	Tonsoku-like protein	TONSL	tr|Q59GI3|Q59GI3_HUMAN I-kappa-B-related protein variant (Fragment) OS=Homo sapiens OX=9606 PE=2 SV=1;sp|Q96HA7|TONSL_HUMAN Tonsoku-like protein OS=Homo sapiens OX=9606 GN=TONSL PE=1 SV=2	2	1	1	1	1.3	97.069	897	-2	1.3	0	1.3	0	0	0	0	0	0	0	0	0	0	419
Q59GI1;A0A024RD16;P11831;B4DU24	Q59GI1;A0A024RD16;P11831;B4DU24	Serum response factor	SRF	tr|Q59GI1|Q59GI1_HUMAN Serum response factor (C-fos serum response element-binding transcription factor) variant (Fragment) OS=Homo sapiens OX=9606 PE=2 SV=1;tr|A0A024RD16|A0A024RD16_HUMAN Serum response factor (C-fos serum response element-binding transcr	4	3	3	3	20.3	30.249	295	61.971	20.3	5.1	5.1	7.8	7.8	7.8	4071000	4071000	0	0	0	0	0	234
Q59GE4;P46783;Q9NQ39;A0A2R8Y6L3;F6U211;A0A2R8Y7H1;A0A2R8YFH6;A0A1W2PQS6;S4R435;Q14489	Q59GE4;P46783;Q9NQ39;A0A2R8Y6L3;F6U211;A0A2R8Y7H1;A0A2R8YFH6;A0A1W2PQS6	40S ribosomal protein S10;Putative 40S ribosomal protein S10-like	RPS10;RPS10P5	tr|Q59GE4|Q59GE4_HUMAN Ribosomal protein S10 variant (Fragment) OS=Homo sapiens OX=9606 PE=4 SV=1;sp|P46783|RS10_HUMAN 40S ribosomal protein S10 OS=Homo sapiens OX=9606 GN=RPS10 PE=1 SV=1;sp|Q9NQ39|RS10L_HUMAN Putative 40S ribosomal protein S10-like OS=Hom	10	5	4	4	21.8	19.86	174	23.928	8	17.2	8	8.6	21.8	8	99332000	0	26400000	0	0	39736000	0	155
Q59GC9;B7Z1V5;A0A0D9SG72;P61764	Q59GC9;B7Z1V5;A0A0D9SG72;P61764	Syntaxin-binding protein 1	STXBP1	tr|Q59GC9|Q59GC9_HUMAN Syntaxin binding protein 1 variant (Fragment) OS=Homo sapiens OX=9606 PE=2 SV=1;tr|B7Z1V5|B7Z1V5_HUMAN cDNA FLJ55678, highly similar to Syntaxin-binding protein 1 OS=Homo sapiens OX=9606 PE=2 SV=1;tr|A0A0D9SG72|A0A0D9SG72_HUMAN Synta	4	1	1	1	2.4	47.334	414	12.168	0	0	2.4	0	0	2.4	0	0	0	0	0	0	0	414
Q59GB9;B3KUJ5;Q92769	Q59GB9;B3KUJ5;Q92769	Histone deacetylase;Histone deacetylase 2	HDAC2	tr|Q59GB9|Q59GB9_HUMAN Histone deacetylase 2 variant (Fragment) OS=Homo sapiens OX=9606 PE=2 SV=1;tr|B3KUJ5|B3KUJ5_HUMAN Histone deacetylase OS=Homo sapiens OX=9606 PE=2 SV=1;sp|Q92769|HDAC2_HUMAN Histone deacetylase 2 OS=Homo sapiens OX=9606 GN=HDAC2 PE=1	3	5	4	4	24.8	27.008	238	127.67	21.8	21.8	21.8	22.3	24.4	21.8	0	0	0	0	0	0	0	144;172;174
Q59GB6;A0A024R0X8;Q15649	Q59GB6;A0A024R0X8;Q15649	Zinc finger HIT domain-containing protein 3	ZNHIT3	tr|Q59GB6|Q59GB6_HUMAN Thyroid hormone receptor interactor 3 variant (Fragment) OS=Homo sapiens OX=9606 PE=2 SV=1;tr|A0A024R0X8|A0A024R0X8_HUMAN Zinc finger, HIT type 3, isoform CRA_a OS=Homo sapiens OX=9606 GN=ZNHIT3 PE=4 SV=1;sp|Q15649|ZNHI3_HUMAN Zinc f	3	1	1	1	20.2	14.411	129	20.024	20.2	20.2	20.2	20.2	20.2	20.2	0	0	0	0	0	0	0	54
Q59G80;H3BP35;P53602	Q59G80;H3BP35;P53602	Diphosphomevalonate decarboxylase	MVD	tr|Q59G80|Q59G80_HUMAN Diphosphomevalonate decarboxylase variant (Fragment) OS=Homo sapiens OX=9606 PE=2 SV=1;tr|H3BP35|H3BP35_HUMAN Diphosphomevalonate decarboxylase (Fragment) OS=Homo sapiens OX=9606 GN=MVD PE=1 SV=1;sp|P53602|MVD1_HUMAN Diphosphomevalon	3	2	2	2	6.9	24.954	232	23.324	0	6.9	6.5	6.5	6.9	6.9	0	0	0	0	0	0	0	111
Q59G54;D3DS96;Q9NRL2;B3KND8;A0A087WWN7	Q59G54;D3DS96;Q9NRL2;B3KND8	Bromodomain adjacent to zinc finger domain protein 1A	BAZ1A	tr|Q59G54|Q59G54_HUMAN Bromodomain adjacent to zinc finger domain, 1A isoform b variant (Fragment) OS=Homo sapiens OX=9606 PE=2 SV=1;tr|D3DS96|D3DS96_HUMAN Bromodomain adjacent to zinc finger domain, 1A, isoform CRA_c OS=Homo sapiens OX=9606 GN=BAZ1A PE=4	5	3	3	3	2.8	136.62	1188	9.1677	1.1	1.2	1.2	1.2	1.2	1.2	0	0	0	0	0	0	0	337;1019
Q59G34;Q9NR34	Q59G34;Q9NR34	alpha-1,2-Mannosidase;Mannosyl-oligosaccharide 1,2-alpha-mannosidase IC	MAN1C1	tr|Q59G34|Q59G34_HUMAN alpha-1,2-Mannosidase (Fragment) OS=Homo sapiens OX=9606 PE=2 SV=1;sp|Q9NR34|MA1C1_HUMAN Mannosyl-oligosaccharide 1,2-alpha-mannosidase IC OS=Homo sapiens OX=9606 GN=MAN1C1 PE=1 SV=1	2	1	1	1	2.5	54.541	482	2.1291	0	2.5	2.5	0	0	0	0	0	0	0	0	0	0	56
Q59G31;Q9H3T3	Q59G31;Q9H3T3	Semaphorin-6B	SEMA6B	tr|Q59G31|Q59G31_HUMAN Semaphorin 6B isoform 3 variant (Fragment) OS=Homo sapiens OX=9606 PE=2 SV=1;sp|Q9H3T3|SEM6B_HUMAN Semaphorin-6B OS=Homo sapiens OX=9606 GN=SEMA6B PE=1 SV=4	2	1	1	1	3.1	54.04	518	1.6553	3.1	3.1	0	0	0	0	0	0	0	0	0	0	0	424
Q59FW1;H0Y4T7;A0A024R6P5;E7ESY4;Q13330;Q9BRL8;F8W9Y9	Q59FW1;H0Y4T7;A0A024R6P5;E7ESY4;Q13330;Q9BRL8;F8W9Y9	Metastasis-associated protein MTA1	MTA1	tr|Q59FW1|Q59FW1_HUMAN Metastasis associated protein variant (Fragment) OS=Homo sapiens OX=9606 PE=2 SV=1;tr|H0Y4T7|H0Y4T7_HUMAN Metastasis-associated protein MTA1 (Fragment) OS=Homo sapiens OX=9606 GN=MTA1 PE=1 SV=1;tr|A0A024R6P5|A0A024R6P5_HUMAN Metastas	7	4	4	4	10	57.299	511	90.353	7.4	10	10	10	7.4	7.4	0	0	0	0	0	0	0	241;312;314;354;356;368
Q59FP8;A0A024R610;Q92859	Q59FP8;A0A024R610;Q92859	Neogenin	NEO1	tr|Q59FP8|Q59FP8_HUMAN Neogenin homolog 1 variant (Fragment) OS=Homo sapiens OX=9606 GN=NEO1 PE=1 SV=1;tr|A0A024R610|A0A024R610_HUMAN Neogenin homolog 1 (Chicken), isoform CRA_a OS=Homo sapiens OX=9606 GN=NEO1 PE=4 SV=1;sp|Q92859|NEO1_HUMAN Neogenin OS=Hom	3	1	1	1	0.7	123.96	1130	1.9338	0	0.7	0.7	0.7	0.7	0.7	0	0	0	0	0	0	0	968
Q59FP7;A0A024R7E3;P26358;K7EJL0;I6L9H2;K7ERQ1;K7ENQ6	Q59FP7;A0A024R7E3;P26358;K7EJL0	DNA (cytosine-5)-methyltransferase;DNA (cytosine-5)-methyltransferase 1	DNMT1	tr|Q59FP7|Q59FP7_HUMAN DNA (Cytosine-5-)-methyltransferase 1 variant (Fragment) OS=Homo sapiens OX=9606 PE=2 SV=1;tr|A0A024R7E3|A0A024R7E3_HUMAN DNA (cytosine-5)-methyltransferase OS=Homo sapiens OX=9606 GN=DNMT1 PE=3 SV=1;sp|P26358|DNMT1_HUMAN DNA (cytosi	7	7	7	7	4.3	182.02	1606	131.89	2.2	1.2	1.2	3.4	3.5	3.6	0	0	0	0	0	0	0	114;130;141;701;719
Q59FN4;O95835;H0YG09	Q59FN4;O95835;H0YG09	Serine/threonine-protein kinase LATS1	LATS1	tr|Q59FN4|Q59FN4_HUMAN LATS homolog 1 variant (Fragment) OS=Homo sapiens OX=9606 PE=2 SV=1;sp|O95835|LATS1_HUMAN Serine/threonine-protein kinase LATS1 OS=Homo sapiens OX=9606 GN=LATS1 PE=1 SV=1;tr|H0YG09|H0YG09_HUMAN Serine/threonine-protein kinase LATS1 (	3	2	2	2	2.3	92.36	830	1.6074	0	0	0	1.2	1.2	1.2	0	0	0	0	0	0	0	465
Q59FM8;Q9Y4X5	Q59FM8;Q9Y4X5	E3 ubiquitin-protein ligase ARIH1	ARIH1	tr|Q59FM8|Q59FM8_HUMAN RBR-type E3 ubiquitin transferase (Fragment) OS=Homo sapiens OX=9606 PE=2 SV=1;sp|Q9Y4X5|ARI1_HUMAN E3 ubiquitin-protein ligase ARIH1 OS=Homo sapiens OX=9606 GN=ARIH1 PE=1 SV=2	2	1	1	1	5.1	61.362	526	64.383	0	0	0	5.1	5.1	5.1	78583000	0	0	0	10665000	11818000	8927100
Q59FL0;Q8N4C8	Q59FL0;Q8N4C8	Misshapen-like kinase 1	MINK1	tr|Q59FL0|Q59FL0_HUMAN Misshapen/NIK-related kinase isoform 2 variant (Fragment) OS=Homo sapiens OX=9606 PE=2 SV=1;sp|Q8N4C8|MINK1_HUMAN Misshapen-like kinase 1 OS=Homo sapiens OX=9606 GN=MINK1 PE=1 SV=2	2	1	1	1	2.4	93.213	843	3.4771	2.4	2.4	2.4	2.4	0	2.4	0	0	0	0	0	0	0	266
Q59FI9;P30050;D3DS95;Q76P68	Q59FI9;P30050;D3DS95;Q76P68	60S ribosomal protein L12	RPL12;hCG_21173;cICK0721Q.2	tr|Q59FI9|Q59FI9_HUMAN Ribosomal protein L12 variant (Fragment) OS=Homo sapiens OX=9606 PE=2 SV=1;sp|P30050|RL12_HUMAN 60S ribosomal protein L12 OS=Homo sapiens OX=9606 GN=RPL12 PE=1 SV=1;tr|D3DS95|D3DS95_HUMAN HCG21173, isoform CRA_a OS=Homo sapiens OX=96	4	6	6	6	38.1	21.483	197	68.547	22.3	22.3	22.3	16.8	38.1	22.3	257000000	16650000	17491000	15299000	9195400	97260000	20511000	70
Q59FI5;B7Z3V9;Q2TSD3;L7RSM7;A0A169TED2;B2R5T1;B7Z3W6;P05771;P17252;P05129	Q59FI5;B7Z3V9;Q2TSD3;L7RSM7;A0A169TED2;B2R5T1;B7Z3W6;P05771;P17252;P05129	Protein kinase C;Protein kinase C beta type;Protein kinase C alpha type;Protein kinase C gamma type	PRKCA;PRKCB;PRKCG	tr|Q59FI5|Q59FI5_HUMAN Protein kinase C, alpha variant (Fragment) OS=Homo sapiens OX=9606 PE=2 SV=1;tr|B7Z3V9|B7Z3V9_HUMAN Non-specific serine/threonine protein kinase OS=Homo sapiens OX=9606 PE=2 SV=1;tr|Q2TSD3|Q2TSD3_HUMAN Protein kinase C OS=Homo sapien	10	1	1	1	4.6	52.976	461	17.193	4.6	0	4.6	4.6	4.6	4.6	0	0	0	0	0	0	0	408
Q59FH4;H0Y5J4;B4DDU5;Q9UJU6	Q59FH4;H0Y5J4;B4DDU5;Q9UJU6	Drebrin-like protein	DBNL	tr|Q59FH4|Q59FH4_HUMAN Drebrin-like protein variant (Fragment) OS=Homo sapiens OX=9606 PE=2 SV=1;tr|H0Y5J4|H0Y5J4_HUMAN Drebrin-like protein (Fragment) OS=Homo sapiens OX=9606 GN=DBNL PE=1 SV=1;tr|B4DDU5|B4DDU5_HUMAN cDNA FLJ54066, highly similar to Drebri	4	1	1	1	3.4	40.16	358	4.9823	3.4	0	0	3.4	3.4	3.4	0	0	0	0	0	0	0	160
Q59FF5;A8CDT9;A0A087WY00;G3V394;F8WE88;F8W6H6;Q9Y4I1	Q59FF5;A8CDT9;A0A087WY00;G3V394;F8WE88;F8W6H6;Q9Y4I1	Unconventional myosin-Va	MYO5A	tr|Q59FF5|Q59FF5_HUMAN Myosin Va variant (Fragment) OS=Homo sapiens OX=9606 PE=2 SV=1;tr|A8CDT9|A8CDT9_HUMAN MYO5A variant protein OS=Homo sapiens OX=9606 PE=2 SV=1;tr|A0A087WY00|A0A087WY00_HUMAN Unconventional myosin-Va OS=Homo sapiens OX=9606 GN=MYO5A PE	7	1	1	1	1.3	164.92	1409	0.84926	0	1.3	1.3	0	0	0	0	0	0	0	0	0	0	786
Q59FD5;B7Z613	Q59FD5;B7Z613		GPM6B	tr|Q59FD5|Q59FD5_HUMAN Glycoprotein M6B isoform 1 variant (Fragment) OS=Homo sapiens OX=9606 PE=2 SV=1;tr|B7Z613|B7Z613_HUMAN cDNA FLJ54144, highly similar to Neuronal membrane glycoprotein M6-b OS=Homo sapiens OX=9606 GN=GPM6B PE=1 SV=1	2	2	2	2	7.9	30.712	280	13.721	7.9	3.2	3.2	3.2	3.2	3.2	0	0	0	0	0	0	0	270;272
Q59FD2;G3V599;Q96PC5	Q59FD2;G3V599;Q96PC5	Melanoma inhibitory activity protein 2	MIA2	tr|Q59FD2|Q59FD2_HUMAN CTAGE family, member 5 isoform 1 variant (Fragment) OS=Homo sapiens OX=9606 PE=2 SV=1;tr|G3V599|G3V599_HUMAN Melanoma inhibitory activity protein 2 OS=Homo sapiens OX=9606 GN=MIA2 PE=1 SV=1;sp|Q96PC5|MIA2_HUMAN Melanoma inhibitory ac	3	2	2	2	3.8	91.742	808	3.8399	1.7	1.7	3.8	1.7	1.7	0	0	0	0	0	0	0	0	540;596;598;600
Q59FC8;A0A087WW69;Q9HBP7;F8W8L6;B4DUP5;A0A087WTA5;E7ERK9;Q9UI10	Q59FC8;A0A087WW69;Q9HBP7;F8W8L6;B4DUP5;A0A087WTA5;E7ERK9;Q9UI10	Translation initiation factor eIF-2B subunit delta	EIF2B4	tr|Q59FC8|Q59FC8_HUMAN Eukaryotic translation initiation factor 2B, subunit 4 delta long isoform variant (Fragment) OS=Homo sapiens OX=9606 PE=2 SV=1;tr|A0A087WW69|A0A087WW69_HUMAN Translation initiation factor eIF-2B subunit delta OS=Homo sapiens OX=9606	8	1	1	1	8.2	18.93	171	2.8293	0	0	0	0	8.2	8.2	0	0	0	0	0	0	0	123;125
Q59F54;B7Z5A7;B7Z966;P11169;B7Z5J8;Q8TDB8	Q59F54;B7Z5A7;B7Z966;P11169;B7Z5J8;Q8TDB8	Solute carrier family 2, facilitated glucose transporter member 3;Solute carrier family 2, facilitated glucose transporter member 14	SLC2A3;SLC2A14	tr|Q59F54|Q59F54_HUMAN Solute carrier family 2 (Facilitated glucose transporter), member 3 variant (Fragment) OS=Homo sapiens OX=9606 PE=2 SV=1;tr|B7Z5A7|B7Z5A7_HUMAN cDNA FLJ57557, highly similar to Solute carrier family 2, facilitated glucose transporter	6	4	4	4	17.6	31.874	289	15.006	4.5	3.8	0	11.4	17.6	11.4	60468000	0	0	0	2590600	25430000	2300300	278
Q59F44;A0A384ME44;P00167	Q59F44;A0A384ME44;P00167	Cytochrome b5	CYB5A	tr|Q59F44|Q59F44_HUMAN Cytochrome b-5 isoform 1 variant (Fragment) OS=Homo sapiens OX=9606 PE=2 SV=1;tr|A0A384ME44|A0A384ME44_HUMAN Epididymis secretory sperm binding protein OS=Homo sapiens OX=9606 PE=2 SV=1;sp|P00167|CYB5_HUMAN Cytochrome b5 OS=Homo sapi	3	1	1	1	15.9	14.572	132	3.1143	0	0	0	15.9	15.9	15.9	62358000	0	0	0	6302800	12726000	11982000
Q59F09;Q14191	Q59F09;Q14191	Werner syndrome ATP-dependent helicase	WRN	tr|Q59F09|Q59F09_HUMAN ATP-dependent DNA helicase (Fragment) OS=Homo sapiens OX=9606 PE=2 SV=1;sp|Q14191|WRN_HUMAN Werner syndrome ATP-dependent helicase OS=Homo sapiens OX=9606 GN=WRN PE=1 SV=2	2	1	1	1	1.1	94.841	842	3.7241	1.1	1.1	1.1	1.1	1.1	1.1	0	0	0	0	0	0	0	543
Q59EZ5;Q6P468;D3DWB6;Q93008;Q86X58	Q59EZ5;Q6P468;D3DWB6;Q93008;Q86X58	Ubiquitin carboxyl-terminal hydrolase;Probable ubiquitin carboxyl-terminal hydrolase FAF-X	USP9X	tr|Q59EZ5|Q59EZ5_HUMAN USP9X protein variant (Fragment) OS=Homo sapiens OX=9606 PE=2 SV=1;tr|Q6P468|Q6P468_HUMAN USP9X protein (Fragment) OS=Homo sapiens OX=9606 GN=USP9X PE=2 SV=1;tr|D3DWB6|D3DWB6_HUMAN Ubiquitin specific peptidase 9, X-linked, isoform CR	5	2	2	2	5.2	99.736	867	43.973	3.2	3.2	3.2	3.2	3.2	5.2	0	0	0	0	0	0	0	157;860
Q59EZ3;P11717	Q59EZ3;P11717	Cation-independent mannose-6-phosphate receptor	IGF2R	tr|Q59EZ3|Q59EZ3_HUMAN Insulin-like growth factor 2 receptor variant (Fragment) OS=Homo sapiens OX=9606 PE=2 SV=1;sp|P11717|MPRI_HUMAN Cation-independent mannose-6-phosphate receptor OS=Homo sapiens OX=9606 GN=IGF2R PE=1 SV=3	2	2	2	2	1.6	266.11	2414	285.46	1.6	1.6	1.6	1.6	1.6	1.6	0	0	0	0	0	0	0	2332;2407
Q59EY4;B4DNE4;B4DPQ6;A0A024RA87;G3V1Q4;A0A023T695;B4DUD6;Q8TC62;E7ES33;Q3LIE9;A4GYY8;A8K3D0;E7EPK1;Q16181	Q59EY4;B4DNE4;B4DPQ6;A0A024RA87;G3V1Q4;A0A023T695;B4DUD6;Q8TC62;E7ES33;Q3LIE9;A4GYY8;A8K3D0;E7EPK1;Q16181	Septin-7	SEPT7;Nbla02942;DKFZp686F17268	tr|Q59EY4|Q59EY4_HUMAN CDC10 protein variant (Fragment) OS=Homo sapiens OX=9606 PE=2 SV=1;tr|B4DNE4|B4DNE4_HUMAN cDNA FLJ52574, highly similar to Septin-7 OS=Homo sapiens OX=9606 PE=2 SV=1;tr|B4DPQ6|B4DPQ6_HUMAN cDNA FLJ53636, highly similar to Septin-7 OS	14	2	2	2	7.6	43.826	381	1.4634	0	0	0	3.4	3.4	0	32543000	0	0	0	9997200	14289000	0	320
Q59EY3;P08047	Q59EY3;P08047	Transcription factor Sp1	SP1	tr|Q59EY3|Q59EY3_HUMAN Sp1 transcription factor variant (Fragment) OS=Homo sapiens OX=9606 PE=2 SV=1;sp|P08047|SP1_HUMAN Transcription factor Sp1 OS=Homo sapiens OX=9606 GN=SP1 PE=1 SV=3	2	1	1	1	5	58.493	563	3.6326	5	5	0	5	5	5	52597000	6371500	7632700	0	10206000	5059900	6877100
Q59EP6;K7EPZ6;B4DUR3	Q59EP6;K7EPZ6;B4DUR3		MBD1	tr|Q59EP6|Q59EP6_HUMAN Methyl-CpG binding domain protein 1 isoform PCM1 variant (Fragment) OS=Homo sapiens OX=9606 PE=2 SV=1;tr|K7EPZ6|K7EPZ6_HUMAN Methyl-CpG-binding domain protein 1 (Fragment) OS=Homo sapiens OX=9606 GN=MBD1 PE=1 SV=1;tr|B4DUR3|B4DUR3_HU	3	3	1	1	14.4	43.848	397	3.5414	6.3	6.3	6.3	0	6.3	6	0	0	0	0	0	0	0	195;197;308;309
Q59EI3;B2R8A9;A0A024R0K3;Q6ZSA3;F5H5P2;P12694;F5GXU9	Q59EI3;B2R8A9;A0A024R0K3;Q6ZSA3;F5H5P2;P12694;F5GXU9	2-oxoisovalerate dehydrogenase subunit alpha, mitochondrial	BCKDHA	tr|Q59EI3|Q59EI3_HUMAN 2-oxoisovalerate dehydrogenase subunit alpha (Fragment) OS=Homo sapiens OX=9606 PE=2 SV=1;tr|B2R8A9|B2R8A9_HUMAN 2-oxoisovalerate dehydrogenase subunit alpha OS=Homo sapiens OX=9606 PE=2 SV=1;tr|A0A024R0K3|A0A024R0K3_HUMAN 2-oxoisova	7	5	5	5	7	50.399	444	90.338	7	7	7	7	7	7	0	0	0	0	0	0	0	336;337;338;346
Q57Z91;A0A0G2JMZ6;A1L179;O60282;Q59GB8;Q9UFW7	Q57Z91;A0A0G2JMZ6;A1L179;O60282;Q59GB8	Kinesin-like protein;Kinesin heavy chain isoform 5C	KIF5C	tr|Q57Z91|Q57Z91_HUMAN Uncharacterized protein KIF5C (Fragment) OS=Homo sapiens OX=9606 GN=KIF5C PE=3 SV=1;tr|A0A0G2JMZ6|A0A0G2JMZ6_HUMAN Kinesin-like protein (Fragment) OS=Homo sapiens OX=9606 GN=KIF5C PE=1 SV=1;tr|A1L179|A1L179_HUMAN Kinesin-like protein	6	3	3	3	7.7	79.049	684	10.81	0	0	0	0	2.8	0	19892000	0	0	0	0	0	0	661;662
Q56VL3	Q56VL3	OCIA domain-containing protein 2	OCIAD2	sp|Q56VL3|OCAD2_HUMAN OCIA domain-containing protein 2 OS=Homo sapiens OX=9606 GN=OCIAD2 PE=1 SV=1	1	1	1	1	9.1	16.953	154	1.0148	0	0	0	9.1	0	0	0	0	0	0	0	0	0	149
Q567R9;F8VZQ9;H0YHG0;P82979	Q567R9;F8VZQ9;H0YHG0;P82979	SAP domain-containing ribonucleoprotein	CIP29;SARNP	tr|Q567R9|Q567R9_HUMAN CIP29 protein OS=Homo sapiens OX=9606 GN=CIP29 PE=2 SV=1;tr|F8VZQ9|F8VZQ9_HUMAN SAP domain-containing ribonucleoprotein OS=Homo sapiens OX=9606 GN=SARNP PE=1 SV=1;tr|H0YHG0|H0YHG0_HUMAN Uncharacterized protein (Fragment) OS=Homo sapi	4	2	2	2	13.3	16.83	150	1.662	0	0	0	0	13.3	0	6852800	0	0	0	0	6852800	0
Q567R0;A0A096LP55;P07919	Q567R0;A0A096LP55;P07919	Cytochrome b-c1 complex subunit 6;Cytochrome b-c1 complex subunit 6, mitochondrial	UQCRH;UQCRHL	tr|Q567R0|Q567R0_HUMAN UQCRH protein OS=Homo sapiens OX=9606 GN=UQCRH PE=2 SV=1;sp|A0A096LP55|QCR6L_HUMAN Cytochrome b-c1 complex subunit 6-like, mitochondrial OS=Homo sapiens OX=9606 GN=UQCRHL PE=3 SV=1;sp|P07919|QCR6_HUMAN Cytochrome b-c1 complex subunit	3	1	1	1	9.4	9.9533	85	1.5965	0	0	0	0	9.4	9.4	27630000	0	0	0	0	5562000	5443900
Q562L9	Q562L9		ACT	tr|Q562L9|Q562L9_HUMAN Actin-like protein (Fragment) OS=Homo sapiens OX=9606 GN=ACT PE=4 SV=1	1	4	1	1	59.2	11.556	103	1.0161	23.3	23.3	23.3	52.4	59.2	23.3	4919200	0	0	0	0	4919200	0
Q549U1;Q13595;F8WEH2	Q549U1;Q13595	Transformer-2 protein homolog alpha	HSU53209;TRA2A	tr|Q549U1|Q549U1_HUMAN Putative MAPK activating protein OS=Homo sapiens OX=9606 GN=HSU53209 PE=2 SV=1;sp|Q13595|TRA2A_HUMAN Transformer-2 protein homolog alpha OS=Homo sapiens OX=9606 GN=TRA2A PE=1 SV=1	3	18	14	14	40.1	32.688	282	134.71	29.1	36.9	29.1	29.1	32.3	32.3	0	0	0	0	0	0	0	2;14;16;18;20;22;24;71;73;75;84;86;88;96;98;100;202;204;236;260;262;266;274;276;277;278
Q549N0;Q9Y281;G3V2U0;F8WDN3	Q549N0;Q9Y281;G3V2U0;F8WDN3	Cofilin-2	CFL2	tr|Q549N0|Q549N0_HUMAN Cofilin 2 (Muscle), isoform CRA_a OS=Homo sapiens OX=9606 GN=CFL2 PE=2 SV=1;sp|Q9Y281|COF2_HUMAN Cofilin-2 OS=Homo sapiens OX=9606 GN=CFL2 PE=1 SV=1;tr|G3V2U0|G3V2U0_HUMAN Cofilin-2 OS=Homo sapiens OX=9606 GN=CFL2 PE=1 SV=1;tr|F8WDN3	4	3	1	1	17.5	18.736	166	4.4497	0	0	6.6	0	10.2	0	0	0	0	0	0	0	0	3
Q549C5;Q53GB0;Q9NS69	Q549C5;Q53GB0;Q9NS69	Mitochondrial import receptor subunit TOM22 homolog	MST065;TOMM22	tr|Q549C5|Q549C5_HUMAN HCG2010808, isoform CRA_a OS=Homo sapiens OX=9606 GN=MST065 PE=1 SV=1;tr|Q53GB0|Q53GB0_HUMAN Mitochondrial import receptor Tom22 variant (Fragment) OS=Homo sapiens OX=9606 PE=2 SV=1;sp|Q9NS69|TOM22_HUMAN Mitochondrial import receptor	3	2	2	2	23.2	15.521	142	93.717	23.2	8.5	23.2	23.2	0	23.2	87215000	10684000	11658000	5236600	7791700	0	9888800	15
Q541A5;Q92890;B7Z9N3;B4E3I3;C9JNP9	Q541A5;Q92890;B7Z9N3;B4E3I3	Ubiquitin fusion degradation protein 1 homolog	ufd1;UFD1L	tr|Q541A5|Q541A5_HUMAN Ubiquitin fusion degradation 1 like (Yeast), isoform CRA_b OS=Homo sapiens OX=9606 GN=UFD1L PE=2 SV=1;sp|Q92890|UFD1_HUMAN Ubiquitin recognition factor in ER-associated degradation protein 1 OS=Homo sapiens OX=9606 GN=UFD1 PE=1 SV=3;	5	3	3	3	9.1	34.5	307	64.396	4.9	4.9	4.9	8.8	8.8	8.8	0	0	0	0	0	0	0	247;299
Q53Z07;A0A2R8Y5Y7;P32969;H0Y9R4;H0Y9V9;D6RAN4;Q2NKY6;B4E1M5;E7ESE0;B4DLV8;Q6ZP07	Q53Z07;A0A2R8Y5Y7;P32969;H0Y9R4;H0Y9V9;D6RAN4;Q2NKY6	60S ribosomal protein L9	RPL9	tr|Q53Z07|Q53Z07_HUMAN NPC-A-16 OS=Homo sapiens OX=9606 GN=RPL9 PE=2 SV=1;tr|A0A2R8Y5Y7|A0A2R8Y5Y7_HUMAN 60S ribosomal protein L9 OS=Homo sapiens OX=9606 GN=RPL9 PE=1 SV=1;sp|P32969|RL9_HUMAN 60S ribosomal protein L9 OS=Homo sapiens OX=9606 GN=RPL9 PE=1 SV	11	5	5	5	30.2	21.863	192	9.0738	0	4.2	4.2	4.2	13	4.2	389180000	0	13042000	7894400	33519000	51521000	33218000
Q53YD7;P26641;B4DUP0;B4DSR4;B4DUK7	Q53YD7;P26641;B4DUP0	Elongation factor 1-gamma	EEF1G	tr|Q53YD7|Q53YD7_HUMAN EEF1G protein OS=Homo sapiens OX=9606 GN=EEF1G PE=2 SV=1;sp|P26641|EF1G_HUMAN Elongation factor 1-gamma OS=Homo sapiens OX=9606 GN=EEF1G PE=1 SV=3;tr|B4DUP0|B4DUP0_HUMAN cDNA FLJ59433, highly similar to Elongation factor 1-gamma OS=H	5	4	4	4	7.1	50.118	437	2.4083	0	0	0	0	7.1	0	14041000	0	0	0	0	14041000	0
Q53XX5;Q14011	Q53XX5;Q14011	Cold-inducible RNA-binding protein	CIRBP	tr|Q53XX5|Q53XX5_HUMAN Cold inducible RNA binding protein OS=Homo sapiens OX=9606 GN=CIRBP PE=2 SV=1;sp|Q14011|CIRBP_HUMAN Cold-inducible RNA-binding protein OS=Homo sapiens OX=9606 GN=CIRBP PE=1 SV=1	2	1	1	1	6.4	18.648	172	4.3238	6.4	6.4	6.4	6.4	6.4	6.4	92166000	7812200	5657900	8334000	4370500	15378000	9542400
Q53TX0;A8K132;O94925	Q53TX0;A8K132;O94925	Glutaminase kidney isoform, mitochondrial	GLS	tr|Q53TX0|Q53TX0_HUMAN Uncharacterized protein GLS (Fragment) OS=Homo sapiens OX=9606 GN=GLS PE=4 SV=1;tr|A8K132|A8K132_HUMAN cDNA FLJ75476, highly similar to Homo sapiens glutaminase (GLS), mRNA OS=Homo sapiens OX=9606 PE=2 SV=1;sp|O94925|GLSK_HUMAN Gluta	3	2	2	2	6.9	37.439	346	116.88	4.3	0	6.9	4.3	4.3	4.3	389010000	32105000	0	6312600	26378000	36826000	37055000
Q53TK4;A6H8W8;A0A2X0SSM1;A0A087WVF7;Q9NZM3	Q53TK4;A6H8W8;A0A2X0SSM1;A0A087WVF7;Q9NZM3	Intersectin-2	ITSN2	tr|Q53TK4|Q53TK4_HUMAN Uncharacterized protein ITSN2 (Fragment) OS=Homo sapiens OX=9606 GN=ITSN2 PE=4 SV=1;tr|A6H8W8|A6H8W8_HUMAN Intersectin 2 OS=Homo sapiens OX=9606 GN=ITSN2 PE=2 SV=1;tr|A0A2X0SSM1|A0A2X0SSM1_HUMAN ITSN2 (Fragment) OS=Homo sapiens OX=96	5	1	1	1	1.6	151.01	1329	5.1428	1.6	1.6	1.6	1.6	1.6	0	0	0	0	0	0	0	0	881;883;886;888
Q53T87;Q9HCS4	Q53T87;Q9HCS4	Transcription factor 7-like 1	TCF7L1	tr|Q53T87|Q53T87_HUMAN Uncharacterized protein TCF7L1 (Fragment) OS=Homo sapiens OX=9606 GN=TCF7L1 PE=4 SV=1;sp|Q9HCS4|TF7L1_HUMAN Transcription factor 7-like 1 OS=Homo sapiens OX=9606 GN=TCF7L1 PE=2 SV=1	2	1	1	1	13.6	15.026	147	62.07	13.6	13.6	0	13.6	13.6	13.6	0	0	0	0	0	0	0	80
Q53T81;Q9H968;Q9H7W6;A0A0C4DH56;Q9BWT3	Q53T81;Q9H968;Q9H7W6;A0A0C4DH56;Q9BWT3	Poly(A) polymerase gamma	PAPOLG	tr|Q53T81|Q53T81_HUMAN Uncharacterized protein PAPOLG (Fragment) OS=Homo sapiens OX=9606 GN=PAPOLG PE=4 SV=1;tr|Q9H968|Q9H968_HUMAN cDNA FLJ12972 fis, clone NT2RP2005942, weakly similar to POLY(A) POLYMERASE OS=Homo sapiens OX=9606 PE=2 SV=1;tr|Q9H7W6|Q9H7	5	3	3	3	8.5	29.438	270	16.507	4.4	8.5	8.1	4.1	4.1	4.1	0	0	0	0	0	0	0	86;182
Q53T51;B7Z202;E9PEY4;Q1I0L3;E7EVB6;B7Z6A9	Q53T51;B7Z202;E9PEY4;Q1I0L3;E7EVB6;B7Z6A9	Dystrobrevin	DTNB	tr|Q53T51|Q53T51_HUMAN Uncharacterized protein DTNB (Fragment) OS=Homo sapiens OX=9606 GN=DTNB PE=4 SV=1;tr|B7Z202|B7Z202_HUMAN cDNA FLJ60475, highly similar to Dystrobrevin beta OS=Homo sapiens OX=9606 PE=2 SV=1;tr|E9PEY4|E9PEY4_HUMAN Dystrobrevin OS=Homo	6	1	1	1	16.7	10.657	102	5.306	0	0	0	16.7	16.7	16.7	0	0	0	0	0	0	0	6;9
Q53T40;I0CE67;Q6I9R8;Q2TSB7;Q2XQU9;J3KNW4;A0A0A0MSG2;Q14192	Q53T40;I0CE67;Q6I9R8;Q2TSB7;Q2XQU9;J3KNW4;A0A0A0MSG2;Q14192	Four and a half LIM domains protein 2	FHL2;AAG11	tr|Q53T40|Q53T40_HUMAN Uncharacterized protein FHL2 (Fragment) OS=Homo sapiens OX=9606 GN=FHL2 PE=4 SV=1;tr|I0CE67|I0CE67_HUMAN Four-and-a-half LIM domains 2 OS=Homo sapiens OX=9606 GN=FHL2 PE=2 SV=1;tr|Q6I9R8|Q6I9R8_HUMAN FHL2 protein OS=Homo sapiens OX=9	8	1	1	1	7.1	19.307	168	2.1744	0	7.1	0	0	0	0	35545000	0	2955000	0	0	0	0
Q53T09;P13010	Q53T09;P13010	X-ray repair cross-complementing protein 5	XRCC5	tr|Q53T09|Q53T09_HUMAN Uncharacterized protein XRCC5 (Fragment) OS=Homo sapiens OX=9606 GN=XRCC5 PE=4 SV=1;sp|P13010|XRCC5_HUMAN X-ray repair cross-complementing protein 5 OS=Homo sapiens OX=9606 GN=XRCC5 PE=1 SV=3	2	11	11	11	25.2	64.243	568	277.32	7.7	7.7	3.5	7.7	22.7	6	998420000	62703000	60278000	38258000	61134000	149760000	89281000
Q53SY7;F8VPD4;P27708;H7C3Z5	Q53SY7;F8VPD4;P27708	CAD protein;Glutamine-dependent carbamoyl-phosphate synthase;Aspartate carbamoyltransferase;Dihydroorotase	CAD	tr|Q53SY7|Q53SY7_HUMAN Uncharacterized protein CAD (Fragment) OS=Homo sapiens OX=9606 GN=CAD PE=3 SV=1;tr|F8VPD4|F8VPD4_HUMAN CAD protein OS=Homo sapiens OX=9606 GN=CAD PE=1 SV=1;sp|P27708|PYR1_HUMAN CAD protein OS=Homo sapiens OX=9606 GN=CAD PE=1 SV=3	4	5	5	5	1.2	235.18	2151	20.545	0.7	0.8	0.8	1.2	0.8	0.8	0	0	0	0	0	0	0	1332;1333;1785
Q53SS8;Q15365	Q53SS8;Q15365	Poly(rC)-binding protein 1	PCBP1	tr|Q53SS8|Q53SS8_HUMAN Epididymis secretory protein Li 85 OS=Homo sapiens OX=9606 GN=PCBP1 PE=2 SV=1;sp|Q15365|PCBP1_HUMAN Poly(rC)-binding protein 1 OS=Homo sapiens OX=9606 GN=PCBP1 PE=1 SV=2	2	7	7	6	28.4	37.497	356	169	9.6	14.3	11.2	14.3	28.4	14.3	440430000	24596000	16771000	0	19831000	122400000	23406000	171;173;189;190
Q53SN6;Q52LR7	Q53SN6;Q52LR7	Enhancer of polycomb homolog;Enhancer of polycomb homolog 2	DKFZP566F2124;EPC2	tr|Q53SN6|Q53SN6_HUMAN Enhancer of polycomb homolog (Fragment) OS=Homo sapiens OX=9606 GN=DKFZP566F2124 PE=3 SV=1;sp|Q52LR7|EPC2_HUMAN Enhancer of polycomb homolog 2 OS=Homo sapiens OX=9606 GN=EPC2 PE=1 SV=2	2	1	1	1	2.1	78.939	702	7.6806	2.1	0	0	2.1	0	2.1	0	0	0	0	0	0	0	433
Q53SG7;Q68E10;E9PB90;A8K2U2;P52789	Q53SG7;Q68E10;E9PB90;A8K2U2;P52789	Hexokinase;Hexokinase-2	HK2;DKFZp686M1669	tr|Q53SG7|Q53SG7_HUMAN Phosphotransferase (Fragment) OS=Homo sapiens OX=9606 GN=HK2 PE=3 SV=1;tr|Q68E10|Q68E10_HUMAN Uncharacterized protein DKFZp686M1669 OS=Homo sapiens OX=9606 GN=DKFZp686M1669 PE=2 SV=1;tr|E9PB90|E9PB90_HUMAN Hexokinase-2 OS=Homo sapien	5	1	1	1	3.2	38.788	344	-2	0	0	0	3.2	3.2	3.2	0	0	0	0	0	0	0	170;172
Q53S12;B8ZZ81;B7Z3Q4;O00116	Q53S12;B8ZZ81;B7Z3Q4;O00116	Alkyldihydroxyacetonephosphate synthase, peroxisomal	AGPS	tr|Q53S12|Q53S12_HUMAN Alkylglycerone-phosphate synthase (Fragment) OS=Homo sapiens OX=9606 GN=AGPS PE=3 SV=1;tr|B8ZZ81|B8ZZ81_HUMAN Alkylglycerone-phosphate synthase OS=Homo sapiens OX=9606 GN=AGPS PE=1 SV=1;tr|B7Z3Q4|B7Z3Q4_HUMAN Alkylglycerone-phosphate	4	1	1	1	8.4	16.255	143	14.801	8.4	8.4	0	8.4	8.4	8.4	25446000	2763800	0	0	3344600	4149200	2875700
Q53RZ9;Q9HCN4	Q53RZ9;Q9HCN4	GPN-loop GTPase 1	MBDin;GPN1	tr|Q53RZ9|Q53RZ9_HUMAN GPN-loop GTPase OS=Homo sapiens OX=9606 GN=MBDin PE=2 SV=1;sp|Q9HCN4|GPN1_HUMAN GPN-loop GTPase 1 OS=Homo sapiens OX=9606 GN=GPN1 PE=1 SV=1	2	2	2	2	9.6	41.74	374	115.67	9.6	0	0	5.3	9.6	5.3	0	0	0	0	0	0	0	312;314;338
Q53RW1;H7C211;H7C0A7;B4DUR6;A0A087X1U1;F5GXM9;B2RZG9;X5D293;E7EUN2;Q9UPQ3	Q53RW1;H7C211;H7C0A7;B4DUR6;A0A087X1U1;F5GXM9;B2RZG9;X5D293;E7EUN2;Q9UPQ3	Arf-GAP with GTPase, ANK repeat and PH domain-containing protein 1	CENTG2;AGAP1	tr|Q53RW1|Q53RW1_HUMAN Uncharacterized protein CENTG2 (Fragment) OS=Homo sapiens OX=9606 GN=CENTG2 PE=4 SV=1;tr|H7C211|H7C211_HUMAN Arf-GAP with GTPase, ANK repeat and PH domain-containing protein 1 (Fragment) OS=Homo sapiens OX=9606 GN=AGAP1 PE=1 SV=1;tr|	10	1	1	1	7.6	15.68	145	0.87612	0	0	0	0	0	7.6	0	0	0	0	0	0	0	118
Q53RS1;B2RNB2;P78536	Q53RS1;B2RNB2;P78536	Disintegrin and metalloproteinase domain-containing protein 17	ADAM17	tr|Q53RS1|Q53RS1_HUMAN Uncharacterized protein ADAM17 (Fragment) OS=Homo sapiens OX=9606 GN=ADAM17 PE=4 SV=1;tr|B2RNB2|B2RNB2_HUMAN ADAM metallopeptidase domain 17 OS=Homo sapiens OX=9606 GN=ADAM17 PE=2 SV=1;sp|P78536|ADA17_HUMAN Disintegrin and metallopro	3	1	1	1	2.2	60.375	543	95.651	2.2	2.2	2.2	2.2	2.2	2.2	0	0	0	0	0	0	0	510
Q53QE9;Q16851;B2RAN1;A0A087WYS1;E7EUC7;B4DUP2;C9J6Q0	Q53QE9;Q16851;B2RAN1;A0A087WYS1;E7EUC7;B4DUP2	UTP--glucose-1-phosphate uridylyltransferase	UGP2	tr|Q53QE9|Q53QE9_HUMAN Uncharacterized protein UGP2 (Fragment) OS=Homo sapiens OX=9606 GN=UGP2 PE=4 SV=1;sp|Q16851|UGPA_HUMAN UTP--glucose-1-phosphate uridylyltransferase OS=Homo sapiens OX=9606 GN=UGP2 PE=1 SV=5;tr|B2RAN1|B2RAN1_HUMAN UTP--glucose-1-phosp	7	9	9	2	23.7	49.221	438	53.041	4.1	2.1	0	0	23.7	3.4	79091000	731620	2252700	0	0	37957000	0	13
Q53HV2;Q99832;Q6IBT3;F8WAM2;F8WBP8;A0A0D9SG95;B7Z1C9;B7Z7I4	Q53HV2;Q99832;Q6IBT3;F8WAM2	T-complex protein 1 subunit eta	CCT7	tr|Q53HV2|Q53HV2_HUMAN T-complex protein 1 subunit eta (Fragment) OS=Homo sapiens OX=9606 PE=2 SV=1;sp|Q99832|TCPH_HUMAN T-complex protein 1 subunit eta OS=Homo sapiens OX=9606 GN=CCT7 PE=1 SV=2;tr|Q6IBT3|Q6IBT3_HUMAN T-complex protein 1 subunit eta OS=Hom	8	4	4	4	9	59.34	543	9.8549	0	0	0	4.1	9	4.1	31308000	0	0	0	3433100	9336500	3991600
Q53HU0;P50990;Q7Z759;H7C2U0;H7C4C8	Q53HU0;P50990;Q7Z759	T-complex protein 1 subunit theta	CCT8	tr|Q53HU0|Q53HU0_HUMAN Chaperonin containing TCP1, subunit 8 (Theta) variant (Fragment) OS=Homo sapiens OX=9606 PE=2 SV=1;sp|P50990|TCPQ_HUMAN T-complex protein 1 subunit theta OS=Homo sapiens OX=9606 GN=CCT8 PE=1 SV=4;tr|Q7Z759|Q7Z759_HUMAN CCT8 protein O	5	8	8	8	12.8	59.65	548	23.665	4.2	4.6	1.6	3.6	9.7	3.6	2056300000	135640000	157950000	136530000	144300000	123160000	163670000	537
Q53HN4;O00273	Q53HN4;O00273	DNA fragmentation factor subunit alpha	DFFA	tr|Q53HN4|Q53HN4_HUMAN DNAation factor, 45kDa, alpha polypeptide isoform 1 variant (Fragment) OS=Homo sapiens OX=9606 PE=2 SV=1;sp|O00273|DFFA_HUMAN DNA fragmentation factor subunit alpha OS=Homo sapiens OX=9606 GN=DFFA PE=1 SV=1	2	2	2	2	5.1	36.594	331	3.475	3.3	3.3	5.1	3.3	3.3	3.3	0	0	0	0	0	0	0	315
Q53HL2	Q53HL2	Borealin	CDCA8	sp|Q53HL2|BOREA_HUMAN Borealin OS=Homo sapiens OX=9606 GN=CDCA8 PE=1 SV=2	1	1	1	1	5.4	31.323	280	24.631	5.4	5.4	5.4	5.4	5.4	5.4	0	0	0	0	0	0	0	219
Q53HL1;J3QRS3;P19105;O14950;J3KTJ1;Q2F834;Q71U02;Q6IBG1;A0A384NY64;P24844	Q53HL1;J3QRS3;P19105;O14950;J3KTJ1;Q2F834;Q71U02;Q6IBG1;A0A384NY64;P24844	Myosin regulatory light chain 12A;Myosin regulatory light chain 12B;Myosin regulatory light polypeptide 9	MYL12A;MYL12B;MYL9	tr|Q53HL1|Q53HL1_HUMAN Myosin regulatory light chain MRCL3 variant (Fragment) OS=Homo sapiens OX=9606 PE=2 SV=1;tr|J3QRS3|J3QRS3_HUMAN Myosin regulatory light chain 12A OS=Homo sapiens OX=9606 GN=MYL12A PE=1 SV=1;sp|P19105|ML12A_HUMAN Myosin regulatory lig	10	3	3	3	22.8	19.793	171	105.92	0	10.5	10.5	16.4	22.8	10.5	17549000	0	0	0	1755400	8300400	0	18;19
Q53HH2;H7C0C1;P48047	Q53HH2;H7C0C1;P48047	ATP synthase subunit O, mitochondrial	ATP5O	tr|Q53HH2|Q53HH2_HUMAN Mitochondrial ATP synthase, O subunit variant (Fragment) OS=Homo sapiens OX=9606 PE=2 SV=1;tr|H7C0C1|H7C0C1_HUMAN Uncharacterized protein (Fragment) OS=Homo sapiens OX=9606 PE=4 SV=2;sp|P48047|ATPO_HUMAN ATP synthase subunit O, mitoc	3	1	1	1	5.2	23.261	213	2.7924	0	0	0	0	5.2	0	1768800	0	0	0	0	1768800	0
Q53HD9;Q53GE7;Q99614	Q53HD9;Q53GE7;Q99614	Tetratricopeptide repeat protein 1	TTC1	tr|Q53HD9|Q53HD9_HUMAN Tetratricopeptide repeat domain 1 variant (Fragment) OS=Homo sapiens OX=9606 PE=2 SV=1;tr|Q53GE7|Q53GE7_HUMAN Tetratricopeptide repeat domain 1 variant (Fragment) OS=Homo sapiens OX=9606 PE=2 SV=1;sp|Q99614|TTC1_HUMAN Tetratricopepti	3	1	1	1	6.8	33.454	292	3.0314	0	6.8	6.8	6.8	0	6.8	41039000	0	5385100	6534200	6530300	0	2322900
Q53HC2;A0A384MTR2;P30048;A4UCS5	Q53HC2;A0A384MTR2;P30048	Thioredoxin-dependent peroxide reductase, mitochondrial	PRDX3	tr|Q53HC2|Q53HC2_HUMAN Peroxiredoxin 3 isoform a variant (Fragment) OS=Homo sapiens OX=9606 PE=2 SV=1;tr|A0A384MTR2|A0A384MTR2_HUMAN Epididymis secretory sperm binding protein OS=Homo sapiens OX=9606 GN=PRDX3 PE=2 SV=1;sp|P30048|PRDX3_HUMAN Thioredoxin-dep	4	3	3	3	10.2	27.624	256	8.2659	4.3	0	0	0	10.2	0	32623000	1562700	0	0	0	24918000	0
Q53GX4;Q2TA84;Q13451;B7Z7Z8;B7Z8G2	Q53GX4;Q2TA84;Q13451;B7Z7Z8;B7Z8G2	Peptidyl-prolyl cis-trans isomerase FKBP5;Peptidyl-prolyl cis-trans isomerase FKBP5, N-terminally processed	FKBP5	tr|Q53GX4|Q53GX4_HUMAN Peptidylprolyl isomerase (Fragment) OS=Homo sapiens OX=9606 PE=2 SV=1;tr|Q2TA84|Q2TA84_HUMAN Peptidylprolyl isomerase OS=Homo sapiens OX=9606 GN=FKBP5 PE=2 SV=1;sp|Q13451|FKBP5_HUMAN Peptidyl-prolyl cis-trans isomerase FKBP5 OS=Homo	5	2	2	2	7.9	51.198	457	238.72	4.4	4.4	4.4	4.4	4.4	7.9	353730000	14057000	15116000	17616000	25616000	25730000	35180000	443;445
Q53GK6;Q53G99;Q53G76;Q1KLZ0;P60709;B4E335;Q8WVW5;A0A2R8Y793;B4DW52;B3KUD3;B3KWQ3;Q6PJ43;B7ZAP6;G5E9R0;E7EVS6;A0A2R8YGF8;V9HVZ7;C9JUM1;C9JZR7;Q6S8J3;C9JTX5;Q96FU6;A5A3E0;A4UCT3;A5GZ75;Q96DE1;P0CG38;F1BXA6;Q562R1;A0A2R8YEA7;L0R5C4;A0A2R8YFE2;Q562Z7;Q562X9;Q562S0;Q562N0;Q562L5;Q9BYX7;Q9UE89;Q562Y6;Q562N8;Q562R8;Q562P0;Q562U2;Q562N6;Q562Y8;Q562N2;Q562M5;Q562M3;A0AUL6;G8FSY7;Q562P9;Q562N4;Q562L6;Q562Z…	Q53GK6;Q53G99;Q53G76;Q1KLZ0;P60709;B4E335;Q8WVW5;A0A2R8Y793;B4DW52;B3KUD3;B3KWQ3;Q6PJ43;B7ZAP6	Actin, cytoplasmic 1;Actin, cytoplasmic 1, N-terminally processed	PS1TP5BP1;ACTB;ACTG1	tr|Q53GK6|Q53GK6_HUMAN Beta actin variant (Fragment) OS=Homo sapiens OX=9606 PE=2 SV=1;tr|Q53G99|Q53G99_HUMAN Beta actin variant (Fragment) OS=Homo sapiens OX=9606 PE=2 SV=1;tr|Q53G76|Q53G76_HUMAN Beta actin variant (Fragment) OS=Homo sapiens OX=9606 PE=2	57	24	1	1	73.6	41.722	375	222.93	48.5	48.3	45.3	56.3	73.6	56.3	276980000	13249000	21382000	31059000	21172000	55710000	28904000
Q53GD8;Q00688;G3V5F2	Q53GD8;Q00688	Peptidyl-prolyl cis-trans isomerase;Peptidyl-prolyl cis-trans isomerase FKBP3	FKBP3	tr|Q53GD8|Q53GD8_HUMAN Peptidylprolyl isomerase (Fragment) OS=Homo sapiens OX=9606 PE=2 SV=1;sp|Q00688|FKBP3_HUMAN Peptidyl-prolyl cis-trans isomerase FKBP3 OS=Homo sapiens OX=9606 GN=FKBP3 PE=1 SV=1	3	5	5	5	20.1	25.204	224	4.7056	0	8	0	0	11.6	0	22094000	0	10012000	0	0	12082000	0	163
Q53GD7;A0A0S2Z504;O75494;B3KNY6	Q53GD7;A0A0S2Z504;O75494;B3KNY6	Serine/arginine-rich splicing factor 10	SRSF10	tr|Q53GD7|Q53GD7_HUMAN FUS interacting protein (Serine-arginine rich) 1 isoform 2 variant (Fragment) OS=Homo sapiens OX=9606 PE=2 SV=1;tr|A0A0S2Z504|A0A0S2Z504_HUMAN Serine/arginine-rich splicing factor 10 isoform 1 (Fragment) OS=Homo sapiens OX=9606 GN=SR	4	18	18	10	35.1	31.282	262	42.003	13	18.3	15.6	13.7	24.4	17.6	23819000	0	4926500	0	0	9346900	0	106;107;108;129;131;133;136;156;158;160;195;197;199;201;209
Q53GB2;P55735	Q53GB2;P55735	Protein SEC13 homolog	SEC13	tr|Q53GB2|Q53GB2_HUMAN SEC13-like 1 isoform b variant (Fragment) OS=Homo sapiens OX=9606 PE=2 SV=1;sp|P55735|SEC13_HUMAN Protein SEC13 homolog OS=Homo sapiens OX=9606 GN=SEC13 PE=1 SV=3	2	1	1	1	5.3	35.51	322	12.86	5.3	5.3	0	5.3	5.3	5.3	263920000	22767000	9622600	0	30497000	19956000	8202400
Q53G83;P23396;E9PL09;Q9NQS8;E9PPU1;H0YEU2;F2Z2S8;H0YCJ7;E9PQ96;E9PJH4;H0YF32;E9PK82;A7E2S3;E9PSF4;E9PQX2;H0YES8;E9PJN9	Q53G83;P23396;E9PL09;Q9NQS8;E9PPU1;H0YEU2;F2Z2S8	40S ribosomal protein S3	RPS3	tr|Q53G83|Q53G83_HUMAN Ribosomal protein S3 variant (Fragment) OS=Homo sapiens OX=9606 PE=2 SV=1;sp|P23396|RS3_HUMAN 40S ribosomal protein S3 OS=Homo sapiens OX=9606 GN=RPS3 PE=1 SV=2;tr|E9PL09|E9PL09_HUMAN 40S ribosomal protein S3 OS=Homo sapiens OX=9606	17	14	14	14	53.5	26.689	243	34.536	11.5	20.2	11.5	9.1	46.1	5.3	217550000	9879400	50080000	14258000	1937200	82857000	0	220;221
Q53G79;A0A1B0GV75;A0A1B0GTB8;A0A1B0GWC0;A0A140VK13;A0A1B0GVF3;P23786	Q53G79;A0A1B0GV75;A0A1B0GTB8;A0A1B0GWC0;A0A140VK13;A0A1B0GVF3;P23786	Carnitine O-palmitoyltransferase 2, mitochondrial	CPT2	tr|Q53G79|Q53G79_HUMAN Carnitine O-palmitoyltransferase II, mitochondrial variant (Fragment) OS=Homo sapiens OX=9606 PE=2 SV=1;tr|A0A1B0GV75|A0A1B0GV75_HUMAN Carnitine O-palmitoyltransferase 2, mitochondrial OS=Homo sapiens OX=9606 GN=CPT2 PE=1 SV=1;tr|A0A	7	1	1	1	4.3	64.724	577	2.9596	0	4.3	4.3	0	0	0	54230000	0	7343400	9628100	0	0	0
Q53G71;V9HW88;P27797;K7EJB9;B4E2Y9;B4DHR1;K7EL50;A0A0F7WAP3;A0A142IK94;A0A0F7W2W6;A0A142IKA1;A0A142IKA2	Q53G71;V9HW88;P27797;K7EJB9;B4E2Y9;B4DHR1	Calreticulin	HEL-S-99n;CALR	tr|Q53G71|Q53G71_HUMAN Calreticulin variant (Fragment) OS=Homo sapiens OX=9606 PE=2 SV=1;tr|V9HW88|V9HW88_HUMAN Calreticulin, isoform CRA_b OS=Homo sapiens OX=9606 GN=HEL-S-99n PE=2 SV=1;sp|P27797|CALR_HUMAN Calreticulin OS=Homo sapiens OX=9606 GN=CALR PE=	12	15	15	15	48	46.918	406	157.84	13.5	20	22.2	22.7	48	30.8	2429700000	63842000	117270000	90142000	46422000	595160000	190280000
Q53G61;Q53G21;P09661;H0YLR3;H0YMA0;H0YKK0;Q6NVW9	Q53G61;Q53G21;P09661;H0YLR3;H0YMA0;H0YKK0;Q6NVW9	U2 small nuclear ribonucleoprotein A	SNRPA1	tr|Q53G61|Q53G61_HUMAN Small nuclear ribonucleoprotein polypeptide A variant (Fragment) OS=Homo sapiens OX=9606 PE=2 SV=1;tr|Q53G21|Q53G21_HUMAN Small nuclear ribonucleoprotein polypeptide A variant (Fragment) OS=Homo sapiens OX=9606 PE=2 SV=1;sp|P09661|	7	2	2	2	8.6	28.401	255	7.0591	8.6	8.6	8.6	3.1	8.6	8.6	365580000	36491000	30822000	41411000	40211000	27571000	31388000	178;180
Q53G42;A0A384MTI8;Q96C86	Q53G42;A0A384MTI8;Q96C86	m7GpppX diphosphatase	DCPS	tr|Q53G42|Q53G42_HUMAN mRNA decapping enzyme variant (Fragment) OS=Homo sapiens OX=9606 PE=2 SV=1;tr|A0A384MTI8|A0A384MTI8_HUMAN Decapping enzyme, scavenger OS=Homo sapiens OX=9606 GN=DCPS PE=2 SV=1;sp|Q96C86|DCPS_HUMAN m7GpppX diphosphatase OS=Homo sapien	3	1	1	1	4.7	38.609	337	0.80507	0	0	0	4.7	4.7	4.7	0	0	0	0	0	0	0	24;25
Q53G15;B3GQE6;B7Z6D5;Q96GQ7	Q53G15;B3GQE6;B7Z6D5;Q96GQ7	Probable ATP-dependent RNA helicase DDX27	DDX27	tr|Q53G15|Q53G15_HUMAN DEAD (Asp-Glu-Ala-Asp) box polypeptide 27 variant (Fragment) OS=Homo sapiens OX=9606 PE=2 SV=1;tr|B3GQE6|B3GQE6_HUMAN DEAD box polypeptide 27 OS=Homo sapiens OX=9606 GN=DDX27 PE=2 SV=1;tr|B7Z6D5|B7Z6D5_HUMAN Probable ATP-dependent RN	4	2	2	2	3.4	47.168	408	1.7902	2	2	2	3.4	2	2	0	0	0	0	0	0	0	378
Q53FN0;A0A024R8U5;Q01130;B3KUY1;Q8NAK9;B3KVY2;J3QL05;J3KP15;B3KX15;Q6NXQ0;Q8N220;B3KUF7	Q53FN0;A0A024R8U5;Q01130;B3KUY1;Q8NAK9;B3KVY2;J3QL05;J3KP15	Serine/arginine-rich splicing factor 2	SFRS2;SRSF2	tr|Q53FN0|Q53FN0_HUMAN Splicing factor, arginine/serine-rich 2 variant (Fragment) OS=Homo sapiens OX=9606 PE=2 SV=1;tr|A0A024R8U5|A0A024R8U5_HUMAN Splicing factor, arginine/serine-rich 2, isoform CRA_a OS=Homo sapiens OX=9606 GN=SFRS2 PE=4 SV=1;sp|Q01130|S	12	16	15	13	52	25.502	221	110.77	29.9	22.2	15.4	30.8	41.2	30.8	92767000	3591000	7067500	0	0	54408000	0	2;22;25;26;101;187;189;191;196;206;208;212;220;221
Q53FL4;Q59EK1;Q5VU08;Q9UEY8	Q53FL4;Q59EK1;Q5VU08;Q9UEY8	Gamma-adducin	ADD3	tr|Q53FL4|Q53FL4_HUMAN Adducin 3 isoform a variant (Fragment) OS=Homo sapiens OX=9606 PE=2 SV=1;tr|Q59EK1|Q59EK1_HUMAN Adducin 3 isoform a variant (Fragment) OS=Homo sapiens OX=9606 PE=2 SV=1;tr|Q5VU08|Q5VU08_HUMAN Adducin 3 (Gamma), isoform CRA_a OS=Homo	4	9	6	6	11.1	74.48	667	131.06	9.7	4.3	4.3	4.6	4.3	4.3	56842000	28133000	0	0	0	0	0	634;638;640;642;644;654
Q53FI9;B4DED6;B4DW97;Q9BQ39;A0A087WVC1;K0J110	Q53FI9;B4DED6;B4DW97;Q9BQ39;A0A087WVC1;K0J110	ATP-dependent RNA helicase DDX50	DDX50;mcdrh	tr|Q53FI9|Q53FI9_HUMAN Nucleolar protein GU2 variant (Fragment) OS=Homo sapiens OX=9606 PE=2 SV=1;tr|B4DED6|B4DED6_HUMAN cDNA FLJ56545, highly similar to ATP-dependent RNA helicase DDX50 OS=Homo sapiens OX=9606 PE=2 SV=1;tr|B4DW97|B4DW97_HUMAN cDNA FLJ6143	6	3	2	2	10.2	41.295	363	32.246	3.3	3.3	3.3	3.3	7.4	3.3	0	0	0	0	0	0	0	41;113
Q53FG6;B3KUJ0;Q15427	Q53FG6;B3KUJ0;Q15427	Splicing factor 3B subunit 4	SF3B4	tr|Q53FG6|Q53FG6_HUMAN Splicing factor 3b, subunit 4 variant (Fragment) OS=Homo sapiens OX=9606 PE=2 SV=1;tr|B3KUJ0|B3KUJ0_HUMAN cDNA FLJ39996 fis, clone STOMA2002166, highly similar to Splicing factor 3B subunit 4 OS=Homo sapiens OX=9606 PE=2 SV=1;sp|Q154	3	1	1	1	3.3	44.386	424	2.604	0	0	0	3.3	3.3	0	19080000	0	0	0	3017100	4543200	0
Q53FC7;B3KSM6;B2R6X5;A0A384NKX5;P17066;B4DHP5;P48741	Q53FC7;B3KSM6;B2R6X5;A0A384NKX5;P17066;B4DHP5	Heat shock 70 kDa protein 6	HSPA6	tr|Q53FC7|Q53FC7_HUMAN Heat shock 70kDa protein 6 (HSP70B) variant (Fragment) OS=Homo sapiens OX=9606 PE=1 SV=1;tr|B3KSM6|B3KSM6_HUMAN cDNA FLJ36606 fis, clone TRACH2015654, highly similar to HEAT SHOCK 70 kDa PROTEIN 6 OS=Homo sapiens OX=9606 PE=2 SV=1;t	7	7	1	1	12.3	71.003	643	29.049	5.9	5.9	5.9	4.8	12.3	8.4	6559300000	355110000	439240000	607130000	377300000	454860000	389520000
Q53FA5;P60468;S4R3B5	Q53FA5;P60468	Protein transport protein Sec61 subunit beta	SEC61B	tr|Q53FA5|Q53FA5_HUMAN Protein translocation complex beta variant (Fragment) OS=Homo sapiens OX=9606 PE=2 SV=1;sp|P60468|SC61B_HUMAN Protein transport protein Sec61 subunit beta OS=Homo sapiens OX=9606 GN=SEC61B PE=1 SV=2	3	4	4	4	35.4	10.043	96	73.857	19.8	19.8	25	19.8	30.2	19.8	9301900	0	0	0	0	9301900	0	13;14;17;19
Q53F85;B2R7M0;A8K822;A0A1U9X7L0;A0A024RCS3;B4E1C1;Q9UER7	Q53F85;B2R7M0;A8K822;A0A1U9X7L0;A0A024RCS3;B4E1C1;Q9UER7	Death domain-associated protein 6	DAXX	tr|Q53F85|Q53F85_HUMAN Death-associated protein 6 variant (Fragment) OS=Homo sapiens OX=9606 PE=2 SV=1;tr|B2R7M0|B2R7M0_HUMAN cDNA, FLJ93506, highly similar to Homo sapiens death-associated protein 6 (DAXX), mRNA OS=Homo sapiens OX=9606 PE=2 SV=1;tr|A8K822	7	3	3	3	8	81.228	740	57.717	8	4.9	4.9	3.1	8	5.3	0	0	0	0	0	0	0	495;668;671;688;690
Q53F48;A0A024QZK8;P31942;B4DHY1;A0A024QZP1	Q53F48;A0A024QZK8;P31942;B4DHY1	Heterogeneous nuclear ribonucleoprotein H3	HNRPH3;HNRNPH3	tr|Q53F48|Q53F48_HUMAN Heterogeneous nuclear ribonucleoprotein H3 isoform a variant (Fragment) OS=Homo sapiens OX=9606 PE=2 SV=1;tr|A0A024QZK8|A0A024QZK8_HUMAN Heterogeneous nuclear ribonucleoprotein H3 (2H9), isoform CRA_a OS=Homo sapiens OX=9606 GN=HNRPH	5	5	4	4	17.6	36.925	346	114.78	11.3	13.9	4	9	13.9	9	105080000	0	6200200	0	0	12421000	0	216;298
Q53F35;Q92688;H0YN26;Q6PKH8;Q08AJ6;Q1AHP8	Q53F35;Q92688;H0YN26;Q6PKH8;Q08AJ6;Q1AHP8	Acidic leucine-rich nuclear phosphoprotein 32 family member B	ANP32B;ANP32A	tr|Q53F35|Q53F35_HUMAN Acidic (Leucine-rich) nuclear phosphoprotein 32 family, member B variant (Fragment) OS=Homo sapiens OX=9606 PE=2 SV=1;sp|Q92688|AN32B_HUMAN Acidic leucine-rich nuclear phosphoprotein 32 family member B OS=Homo sapiens OX=9606 GN=ANP3	6	2	2	1	10.8	28.672	250	71.18	4.4	10.8	4.4	4.4	4.4	4.4	169960000	0	22258000	0	0	0	0	243
Q53F30;O43392;I6L9E7;A6NGV6;P27540	Q53F30;O43392;I6L9E7;A6NGV6;P27540	Aryl hydrocarbon receptor nuclear translocator	ARNT	tr|Q53F30|Q53F30_HUMAN Aryl hydrocarbon receptor nuclear translocator isoform 2 variant (Fragment) OS=Homo sapiens OX=9606 PE=2 SV=1;tr|O43392|O43392_HUMAN Aryl hydrocarbon receptor nuclear translocator OS=Homo sapiens OX=9606 GN=ARNT PE=2 SV=1;tr|I6L9E7|I	5	1	1	1	4.8	34.822	315	1.1563	4.8	0	0	0	0	0	0	0	0	0	0	0	0	77
Q53F19;L0R6D6	Q53F19	Uncharacterized protein C17orf85	C17orf85	sp|Q53F19|NCBP3_HUMAN Nuclear cap-binding protein subunit 3 OS=Homo sapiens OX=9606 GN=NCBP3 PE=1 SV=2	2	4	4	4	6.1	70.592	620	13.271	6	6.1	6.1	6.1	6.1	2.6	0	0	0	0	0	0	0	25;413;415;500
Q53ER8;H8Y6P7;P0CAP2	Q53ER8;H8Y6P7;P0CAP2	DNA-directed RNA polymerase II subunit GRINL1A	GCOM1;POLR2M	tr|Q53ER8|Q53ER8_HUMAN Glutamate receptor, ionotropic, N-methyl D-aspartate-like 1A variant (Fragment) OS=Homo sapiens OX=9606 PE=2 SV=1;tr|H8Y6P7|H8Y6P7_HUMAN GRINL1A combined protein 15 OS=Homo sapiens OX=9606 GN=GCOM1 PE=2 SV=1;sp|P0CAP2|GRL1A_HUMAN DNA	3	1	1	1	2.7	41.691	368	2.2218	2.7	0	0	2.7	2.7	2.7	0	0	0	0	0	0	0	270
Q53ER2;P30279	Q53ER2;P30279	G1/S-specific cyclin-D2	CCND2	tr|Q53ER2|Q53ER2_HUMAN Cyclin D2 variant (Fragment) OS=Homo sapiens OX=9606 PE=2 SV=1;sp|P30279|CCND2_HUMAN G1/S-specific cyclin-D2 OS=Homo sapiens OX=9606 GN=CCND2 PE=1 SV=1	2	1	1	1	6.6	33.081	289	2.4889	0	0	0	0	0	6.6	0	0	0	0	0	0	0	271
Q4W5T8;A0A0D9SF60;Q99569;Q6LCG8	Q4W5T8;A0A0D9SF60;Q99569;Q6LCG8	Plakophilin-4	PKP4	tr|Q4W5T8|Q4W5T8_HUMAN Uncharacterized protein PKP4 (Fragment) OS=Homo sapiens OX=9606 GN=PKP4 PE=4 SV=1;tr|A0A0D9SF60|A0A0D9SF60_HUMAN Plakophilin-4 OS=Homo sapiens OX=9606 GN=PKP4 PE=1 SV=1;sp|Q99569|PKP4_HUMAN Plakophilin-4 OS=Homo sapiens OX=9606 GN=PK	4	6	6	6	7.8	127.21	1147	86.717	3.9	3.9	2.8	3.9	3.9	3.9	17729000	0	0	0	0	0	0	237;270;291;292;293
Q4W5F7;E9PBY3;Q86SF2	Q4W5F7;E9PBY3;Q86SF2	N-acetylgalactosaminyltransferase 7	GALNT7	tr|Q4W5F7|Q4W5F7_HUMAN Uncharacterized protein GALNT7 (Fragment) OS=Homo sapiens OX=9606 GN=GALNT7 PE=4 SV=1;tr|E9PBY3|E9PBY3_HUMAN N-acetylgalactosaminyltransferase 7 OS=Homo sapiens OX=9606 GN=GALNT7 PE=1 SV=1;sp|Q86SF2|GALT7_HUMAN N-acetylgalactosaminyl	3	1	1	1	9.2	21.773	195	1.4396	0	9.2	9.2	9.2	9.2	9.2	0	0	0	0	0	0	0	103
Q4W4Y1;Q8WUM4;B7Z5C1;B4DHD2;A0A3B3IT07	Q4W4Y1;Q8WUM4;B7Z5C1;B4DHD2	Programmed cell death 6-interacting protein	DRIP4;PDCD6IP	tr|Q4W4Y1|Q4W4Y1_HUMAN Dopamine receptor interacting protein 4 OS=Homo sapiens OX=9606 GN=DRIP4 PE=2 SV=1;sp|Q8WUM4|PDC6I_HUMAN Programmed cell death 6-interacting protein OS=Homo sapiens OX=9606 GN=PDCD6IP PE=1 SV=1;tr|B7Z5C1|B7Z5C1_HUMAN cDNA FLJ56126, h	5	3	3	3	5.6	96.078	868	86.56	0	3.1	0	0	3.1	3.1	107830000	0	9384100	0	0	11623000	7276100
Q4VCS5;A6NP16;A2BDD9;E7ERM3	Q4VCS5;A6NP16;A2BDD9;E7ERM3	Angiomotin	AMOT	sp|Q4VCS5|AMOT_HUMAN Angiomotin OS=Homo sapiens OX=9606 GN=AMOT PE=1 SV=1;tr|A6NP16|A6NP16_HUMAN Angiomotin OS=Homo sapiens OX=9606 GN=AMOT PE=1 SV=1;tr|A2BDD9|A2BDD9_HUMAN AMOT protein OS=Homo sapiens OX=9606 GN=AMOT PE=2 SV=1;tr|E7ERM3|E7ERM3_HUMAN Angio	4	2	2	2	3.4	118.08	1084	32.641	3.4	3.4	1.8	1.6	1.6	1.6	0	0	0	0	0	0	0	4;9;12;13;712;714
Q4VBY2;J3KNP4;Q9NPR2;Q7Z3N1	Q4VBY2;J3KNP4;Q9NPR2;Q7Z3N1	Semaphorin-4B	SEMA4B;DKFZp686A04130	tr|Q4VBY2|Q4VBY2_HUMAN SEMA4B protein (Fragment) OS=Homo sapiens OX=9606 GN=SEMA4B PE=2 SV=1;tr|J3KNP4|J3KNP4_HUMAN Semaphorin-4B OS=Homo sapiens OX=9606 GN=SEMA4B PE=1 SV=1;sp|Q9NPR2|SEM4B_HUMAN Semaphorin-4B OS=Homo sapiens OX=9606 GN=SEMA4B PE=1 SV=3;tr	4	2	2	2	4.4	57.582	521	15.48	4.4	4.4	4.4	4.4	4.4	4.4	0	0	0	0	0	0	0	477;514
Q4VBX8;Q58F08;Q9P2G1	Q4VBX8;Q58F08;Q9P2G1	Ankyrin repeat and IBR domain-containing protein 1	ANKIB1	tr|Q4VBX8|Q4VBX8_HUMAN ANKIB1 protein (Fragment) OS=Homo sapiens OX=9606 GN=ANKIB1 PE=2 SV=1;tr|Q58F08|Q58F08_HUMAN RBR-type E3 ubiquitin transferase (Fragment) OS=Homo sapiens OX=9606 GN=ANKIB1 PE=2 SV=1;sp|Q9P2G1|AKIB1_HUMAN Ankyrin repeat and IBR domain	3	2	2	2	2.9	48.117	441	6.5742	2.9	2.7	2.9	2.9	2.9	2.9	0	0	0	0	0	0	0	89
Q4VB24;A3R0T8;P10412;A3R0T7;B2R984	Q4VB24;A3R0T8;P10412;A3R0T7;B2R984	Histone H1.4	HIST1H1E	tr|Q4VB24|Q4VB24_HUMAN Histone cluster 1, H1e OS=Homo sapiens OX=9606 GN=HIST1H1E PE=2 SV=1;tr|A3R0T8|A3R0T8_HUMAN Histone 1, H1e OS=Homo sapiens OX=9606 GN=HIST1H1E PE=2 SV=1;sp|P10412|H14_HUMAN Histone H1.4 OS=Homo sapiens OX=9606 GN=HIST1H1E PE=1 SV=2;t	5	17	13	9	52.5	21.893	219	143.36	39.3	47.9	34.7	44.3	52.5	44.3	1385400000	37182000	224700000	36956000	46408000	550010000	36016000	2;4;18;36;104;187
Q4VAX0;Q6FGL9;B4DLD3;Q4VAX2;A8K0E5;A0A024RC40;Q15532;J3QSB3;J3QSG1;J3QQW6;J3KRP6;J3QS72;X6R3J2;J3QQM2;J3QLJ7;J3KT74;J3QQW2;J3QQX5;J3KT22;B7ZAM3;B4E2J6;B4DR34;Q8TDQ9;A4PIW0;A4PIV8;A4PIV9;A4PIV7	Q4VAX0;Q6FGL9;B4DLD3;Q4VAX2;A8K0E5;A0A024RC40;Q15532;J3QSB3;J3QSG1;J3QQW6;J3KRP6;J3QS72;X6R3J2;J3QQM2;J3QLJ7;J3KT74;J3QQW2;J3QQX5;J3KT22;B7ZAM3;B4E2J6;B4DR34;Q8TDQ9;A4PIW0;A4PIV8;A4PIV9;A4PIV7	Protein SSXT	SS18;SYT;SYT-SSX2;SYT-SSX1	tr|Q4VAX0|Q4VAX0_HUMAN Synovial sarcoma translocation, chromosome 18 OS=Homo sapiens OX=9606 GN=SS18 PE=2 SV=1;tr|Q6FGL9|Q6FGL9_HUMAN SS18 protein OS=Homo sapiens OX=9606 GN=SS18 PE=2 SV=1;tr|B4DLD3|B4DLD3_HUMAN Protein SSXT OS=Homo sapiens OX=9606 GN=SS18	27	2	2	2	8.3	42.216	387	14.769	3.6	0	0	0	8.3	3.6	82504000	7955300	0	0	0	12262000	7592700
Q4LE79;P15924;B4E2A0	Q4LE79;P15924	Desmoplakin	DSP variant protein;DSP	tr|Q4LE79|Q4LE79_HUMAN DSP variant protein (Fragment) OS=Homo sapiens OX=9606 GN=DSP variant protein PE=2 SV=1;sp|P15924|DESP_HUMAN Desmoplakin OS=Homo sapiens OX=9606 GN=DSP PE=1 SV=3	3	3	3	3	2.2	265.19	2319	18.036	0.3	0.8	0.3	0.3	0.3	0.3	0	0	0	0	0	0	0	223;1657;2054;2055;2056
Q4LE74;M0R300;M0R0P8;B0I1T6;Q13459	Q4LE74;M0R300;M0R0P8;B0I1T6;Q13459	Unconventional myosin-IXb	MYO9B variant protein;MYO9B	tr|Q4LE74|Q4LE74_HUMAN MYO9B variant protein (Fragment) OS=Homo sapiens OX=9606 GN=MYO9B variant protein PE=2 SV=1;tr|M0R300|M0R300_HUMAN Unconventional myosin-IXb (Fragment) OS=Homo sapiens OX=9606 GN=MYO9B PE=1 SV=8;tr|M0R0P8|M0R0P8_HUMAN Unconventional	5	4	4	4	4.2	229.71	2028	65.366	0.8	0.8	0.8	2.2	3.7	2.2	52142000	0	0	0	0	6139400	0	1120;1121;1128;1296;1360
Q4LE73;B1AM27;O14795;A0A0U1RRB5;B4DL44;A0A0U1RRL2;I6L9J0;F8W8M9;A0A1B0GVW8;A0A1B0GUS7	Q4LE73;B1AM27;O14795;A0A0U1RRB5;B4DL44;A0A0U1RRL2;I6L9J0;F8W8M9;A0A1B0GVW8;A0A1B0GUS7	Protein unc-13 homolog B	UNC13B variant protein;UNC13B	tr|Q4LE73|Q4LE73_HUMAN UNC13B variant protein (Fragment) OS=Homo sapiens OX=9606 GN=UNC13B variant protein PE=2 SV=1;tr|B1AM27|B1AM27_HUMAN Protein unc-13 homolog B OS=Homo sapiens OX=9606 GN=UNC13B PE=1 SV=1;sp|O14795|UN13B_HUMAN Protein unc-13 homolog B	10	2	2	2	1.2	183.98	1620	3.7173	0.6	0	0	1.2	0.6	1.2	0	0	0	0	0	0	0	283;1280
Q4LE41;Q92854	Q4LE41;Q92854	Semaphorin-4D	SEMA4D variant protein;SEMA4D	tr|Q4LE41|Q4LE41_HUMAN SEMA4D variant protein (Fragment) OS=Homo sapiens OX=9606 GN=SEMA4D variant protein PE=2 SV=1;sp|Q92854|SEM4D_HUMAN Semaphorin-4D OS=Homo sapiens OX=9606 GN=SEMA4D PE=1 SV=1	2	1	1	1	1	97.152	870	-2	0	0	0	0	1	1	0	0	0	0	0	0	0	865
Q4KMQ1;H3BLU1	Q4KMQ1;H3BLU1	Taperin	TPRN	sp|Q4KMQ1|TPRN_HUMAN Taperin OS=Homo sapiens OX=9606 GN=TPRN PE=1 SV=2;tr|H3BLU1|H3BLU1_HUMAN Taperin (Fragment) OS=Homo sapiens OX=9606 GN=TPRN PE=1 SV=1	2	2	2	2	5.6	75.555	711	4.1548	1	0	0	5.6	1	4.6	0	0	0	0	0	0	0	151;274
Q4KMP7	Q4KMP7	TBC1 domain family member 10B	TBC1D10B	sp|Q4KMP7|TB10B_HUMAN TBC1 domain family member 10B OS=Homo sapiens OX=9606 GN=TBC1D10B PE=1 SV=3	1	3	3	3	5.4	87.198	808	7.5988	1.6	4.2	5.4	1.6	1.6	1.6	0	0	0	0	0	0	0	132;148;678
Q4JIW2;E7EX40;Q6WKZ4;B3KRW2	Q4JIW2;E7EX40;Q6WKZ4;B3KRW2	Rab11 family-interacting protein 1	RAB11FIP1	tr|Q4JIW2|Q4JIW2_HUMAN Rab11-family interacting protein 1D OS=Homo sapiens OX=9606 PE=2 SV=1;tr|E7EX40|E7EX40_HUMAN Rab11 family-interacting protein 1 OS=Homo sapiens OX=9606 GN=RAB11FIP1 PE=1 SV=1;sp|Q6WKZ4|RFIP1_HUMAN Rab11 family-interacting protein 1 O	4	7	7	7	16.4	54.802	501	55.363	0	8.8	8.8	7.6	5.4	5.8	0	0	0	0	0	0	0	47;48;49;51;54;58;191;194;195;197;208;209
Q4G1C1;B4DII6;Q59EX4;Q9Y2Q0	Q4G1C1;B4DII6;Q59EX4;Q9Y2Q0	Phospholipid-transporting ATPase;Phospholipid-transporting ATPase IA	ATP8A1	tr|Q4G1C1|Q4G1C1_HUMAN ATP8A1 protein OS=Homo sapiens OX=9606 GN=ATP8A1 PE=1 SV=1;tr|B4DII6|B4DII6_HUMAN Phospholipid-transporting ATPase OS=Homo sapiens OX=9606 PE=2 SV=1;tr|Q59EX4|Q59EX4_HUMAN Phospholipid-transporting ATPase (Fragment) OS=Homo sapiens O	4	1	1	1	30.9	6.4572	55	-2	0	0	0	30.9	0	0	0	0	0	0	0	0	0	25;28;29
Q4G0J3;H0YA82;D6RFF0	Q4G0J3;H0YA82	La-related protein 7	LARP7	sp|Q4G0J3|LARP7_HUMAN La-related protein 7 OS=Homo sapiens OX=9606 GN=LARP7 PE=1 SV=1;tr|H0YA82|H0YA82_HUMAN La-related protein 7 (Fragment) OS=Homo sapiens OX=9606 GN=LARP7 PE=1 SV=1	3	4	4	4	8.8	66.898	582	148.2	8.8	8.8	8.8	8.8	8.8	8.8	0	0	0	0	0	0	0	257;258;261;298;299;300;337;338
Q4AC94	Q4AC94	C2 domain-containing protein 3	C2CD3	sp|Q4AC94|C2CD3_HUMAN C2 domain-containing protein 3 OS=Homo sapiens OX=9606 GN=C2CD3 PE=1 SV=4	1	2	2	2	1.1	260.39	2353	2.9514	0	1.1	1.1	0	0.4	0.4	0	0	0	0	0	0	0	728;2131;2132
Q49AI3;E9PC44;Q4W5D3;E9PDM8;B3KM89;A8K6V0;O94855	Q49AI3;E9PC44;Q4W5D3;E9PDM8;B3KM89;A8K6V0;O94855	Protein transport protein Sec24D	SEC24D	tr|Q49AI3|Q49AI3_HUMAN SEC24D protein OS=Homo sapiens OX=9606 GN=SEC24D PE=2 SV=1;tr|E9PC44|E9PC44_HUMAN cDNA FLJ43974 fis, clone TESTI4018101, highly similar to Protein transport protein Sec24D OS=Homo sapiens OX=9606 GN=SEC24D PE=1 SV=2;tr|Q4W5D3|Q4W5D3_	7	1	1	1	4.6	43.968	393	0.97495	4.6	4.6	0	0	0	4.6	0	0	0	0	0	0	0	36;37;45;46
Q49AH3;Q86YB0;P51674	Q49AH3;Q86YB0;P51674	Neuronal membrane glycoprotein M6-a	GPM6A	tr|Q49AH3|Q49AH3_HUMAN GPM6A protein OS=Homo sapiens OX=9606 GN=GPM6A PE=2 SV=1;tr|Q86YB0|Q86YB0_HUMAN Glycoprotein M6A OS=Homo sapiens OX=9606 GN=GPM6A PE=2 SV=1;sp|P51674|GPM6A_HUMAN Neuronal membrane glycoprotein M6-a OS=Homo sapiens OX=9606 GN=GPM6A PE	3	1	1	1	17.9	8.9242	78	3.935	0	0	0	17.9	17.9	17.9	0	0	0	0	0	0	0	67
Q499L9;B4E0Y9;Q9P289;Q8NBY1;Q9NWX4;Q96SR7;C9JJV0;C9JDH9;C9J6L2;C9JCC0;C9J232;H7C279;Q5CZ67;B4E185;B4DMA5;B3KRS6;A0A0S2Z4Y2;B4DVS7;H0Y630;Q96BA2;A0A024R4B2;B4DT57;O00506;Q9Y6E0	Q499L9;B4E0Y9;Q9P289;Q8NBY1;Q9NWX4	Serine/threonine-protein kinase 26	MST4;STK26	tr|Q499L9|Q499L9_HUMAN Serine/threonine protein kinase MST4 OS=Homo sapiens OX=9606 GN=MST4 PE=1 SV=1;tr|B4E0Y9|B4E0Y9_HUMAN Serine/threonine-protein kinase 26 OS=Homo sapiens OX=9606 GN=STK26 PE=1 SV=1;sp|Q9P289|STK26_HUMAN Serine/threonine-protein kinase	24	7	7	5	26.2	46.529	416	123.78	6	6	6	10.1	12.3	13.2	269260000	0	0	0	0	30432000	44547000	4;170;172;178;300;304;306;309
Q496C9;Q8TEA8;A0A087WZV9	Q496C9;Q8TEA8	D-tyrosyl-tRNA(Tyr) deacylase;D-tyrosyl-tRNA(Tyr) deacylase 1	DTD1	tr|Q496C9|Q496C9_HUMAN D-aminoacyl-tRNA deacylase OS=Homo sapiens OX=9606 GN=DTD1 PE=2 SV=1;sp|Q8TEA8|DTD1_HUMAN D-aminoacyl-tRNA deacylase 1 OS=Homo sapiens OX=9606 GN=DTD1 PE=1 SV=2	3	3	3	3	12	23.483	209	97.677	7.7	7.7	7.7	7.7	7.7	7.7	0	0	0	0	0	0	0	182;194;196;197;204;205
Q3T8J9;Q9NXJ9;A4PB67;Q9H986;B2RCN4;Q53GT0;Q1ED43;Q14BN2;A0A087WUE6;A4PBF6	Q3T8J9;Q9NXJ9;A4PB67	GON-4-like protein	GON4L	sp|Q3T8J9|GON4L_HUMAN GON-4-like protein OS=Homo sapiens OX=9606 GN=GON4L PE=1 SV=1;tr|Q9NXJ9|Q9NXJ9_HUMAN cDNA FLJ20203 fis, clone COLF1334 OS=Homo sapiens OX=9606 PE=2 SV=1;tr|A4PB67|A4PB67_HUMAN YY1AP-related protein1 OS=Homo sapiens OX=9606 PE=2 SV=1	10	3	3	3	2.6	248.62	2241	6.9436	2	1.7	0.8	0.6	0.6	0.6	0	0	0	0	0	0	0	1268;1895;1896;2099;2106;2107
Q3T7B4;Q3T7B8;Q3T7C5;Q3T7C7;Q9H3H1;Q53F11	Q3T7B4;Q3T7B8;Q3T7C5;Q3T7C7;Q9H3H1;Q53F11	tRNA dimethylallyltransferase, mitochondrial	TRIT1	tr|Q3T7B4|Q3T7B4_HUMAN tRNA dimethylallyltransferase OS=Homo sapiens OX=9606 GN=TRIT1 PE=1 SV=1;tr|Q3T7B8|Q3T7B8_HUMAN tRNA isopentenylpyrophosphate transferase isoform 5 OS=Homo sapiens OX=9606 GN=TRIT1 PE=2 SV=1;tr|Q3T7C5|Q3T7C5_HUMAN tRNA isopentenylpyr	6	2	2	2	43.5	9.7878	85	66.74	15.3	15.3	0	15.3	15.3	15.3	0	0	0	0	0	0	0	57;59;61;73
Q3SY61;A0A3B3IRL4;A9LNM6;Q6UVM3	Q3SY61;A0A3B3IRL4;A9LNM6;Q6UVM3	Potassium channel subfamily T member 2	KCNT2	tr|Q3SY61|Q3SY61_HUMAN KCNT2 protein OS=Homo sapiens OX=9606 GN=KCNT2 PE=1 SV=1;tr|A0A3B3IRL4|A0A3B3IRL4_HUMAN Potassium channel subfamily T member 2 OS=Homo sapiens OX=9606 GN=KCNT2 PE=1 SV=1;tr|A9LNM6|A9LNM6_HUMAN Sodium activated potassium channel OS=Ho	4	1	1	1	3	41.919	370	-2	3	3	3	3	3	3	0	0	0	0	0	0	0	313
Q3MNE1;A0A0S2Z4Z4;A8K586;A0A0S2Z5J4;O00203;B4E0B2	Q3MNE1;A0A0S2Z4Z4;A8K586;A0A0S2Z5J4;O00203;B4E0B2	AP-3 complex subunit beta;AP-3 complex subunit beta-1	AP3B1	tr|Q3MNE1|Q3MNE1_HUMAN Adaptor-related protein complex 3 beta 1 subunit (Fragment) OS=Homo sapiens OX=9606 PE=2 SV=1;tr|A0A0S2Z4Z4|A0A0S2Z4Z4_HUMAN Adaptor-related protein complex 3 beta 1 subunit isoform 2 OS=Homo sapiens OX=9606 GN=AP3B1 PE=2 SV=1;tr|A8K	6	3	3	3	4.5	89.54	800	141.63	4.5	3.2	2.8	4.5	4.5	4.5	0	0	0	0	0	0	0	276;750;752
Q3LIE7;B7ZAV4;A0A0A0MTI1;Q15392;B7Z919;H7C4B7;B7Z546	Q3LIE7;B7ZAV4;A0A0A0MTI1;Q15392;B7Z919	Delta(24)-sterol reductase	Nbla03646;DHCR24	tr|Q3LIE7|Q3LIE7_HUMAN cDNA FLJ55321, highly similar to 24-dehydrocholesterol reductase OS=Homo sapiens OX=9606 GN=Nbla03646 PE=1 SV=1;tr|B7ZAV4|B7ZAV4_HUMAN cDNA, FLJ79318, highly similar to 24-dehydrocholesterol reductase OS=Homo sapiens OX=9606 PE=2 SV=	7	4	4	4	7.5	49.436	427	3.9278	0	1.6	0	0	5.9	0	21407000	0	0	0	0	19208000	0
Q3LIC9;H0Y503;D3DN77;A0A024R3Z6;Q53FN7;Q7L1Q6	Q3LIC9;H0Y503;D3DN77;A0A024R3Z6;Q53FN7;Q7L1Q6	Basic leucine zipper and W2 domain-containing protein 1	Nbla10236;BZW1;hCG_2022736	tr|Q3LIC9|Q3LIC9_HUMAN Uncharacterized protein Nbla10236 (Fragment) OS=Homo sapiens OX=9606 GN=Nbla10236 PE=2 SV=1;tr|H0Y503|H0Y503_HUMAN Basic leucine zipper and W2 domain-containing protein 1 (Fragment) OS=Homo sapiens OX=9606 GN=BZW1 PE=1 SV=1;tr|D3DN77	6	2	2	2	64.9	4.2256	37	34.896	37.8	37.8	37.8	37.8	37.8	37.8	0	0	0	0	0	0	0	9;29;31
Q3LGB0;A0A024RDJ0;F2YQ21;A0A024RDE6;A0A024RDE2;B7Z351;P10451;A6XMV6;C4B6Q2;D6R9C5	Q3LGB0;A0A024RDJ0;F2YQ21;A0A024RDE6;A0A024RDE2;B7Z351;P10451;A6XMV6;C4B6Q2;D6R9C5	Osteopontin	opn;SPP1	tr|Q3LGB0|Q3LGB0_HUMAN Osteopontin (Fragment) OS=Homo sapiens OX=9606 GN=opn PE=2 SV=1;tr|A0A024RDJ0|A0A024RDJ0_HUMAN Secreted phosphoprotein 1 (Osteopontin, bone sialoprotein I, early T-lymphocyte activation 1), isoform CRA_a OS=Homo sapiens OX=9606 GN=SP	10	11	11	11	38.1	30.775	273	323.31	38.1	31.1	27.8	6.2	6.2	7	0	0	0	0	0	0	0	178;183;193;213;217;222;229;234;239;250;262;267;269;270
Q3BDU4;B4DMF4;Q3BDU3;Q5FBZ9;I6L9H5;E9PC65;B4E3A1;B7ZAA0;B4DIH7;P54277	Q3BDU4;B4DMF4;Q3BDU3;Q5FBZ9;I6L9H5;E9PC65;B4E3A1;B7ZAA0;B4DIH7;P54277	PMS1 protein homolog 1	PMS1	tr|Q3BDU4|Q3BDU4_HUMAN Rhabdomyosarcoma antigen MU-RMS-40.10B (Fragment) OS=Homo sapiens OX=9606 GN=PMS1 PE=2 SV=1;tr|B4DMF4|B4DMF4_HUMAN cDNA FLJ59348, highly similar to PMS1 protein homolog 1 OS=Homo sapiens OX=9606 PE=2 SV=1;tr|Q3BDU3|Q3BDU3_HUMAN PMS1	10	4	2	2	9.2	66.132	584	13.931	1.4	0	0	9.2	5.5	5.5	155880000	0	0	0	31054000	14947000	10337000
Q3B833;C9J5X1;P08069	Q3B833;C9J5X1;P08069	Tyrosine-protein kinase receptor;Insulin-like growth factor 1 receptor;Insulin-like growth factor 1 receptor alpha chain;Insulin-like growth factor 1 receptor beta chain	IGF1R	tr|Q3B833|Q3B833_HUMAN IGF1R protein (Fragment) OS=Homo sapiens OX=9606 GN=IGF1R PE=2 SV=1;tr|C9J5X1|C9J5X1_HUMAN Tyrosine-protein kinase receptor OS=Homo sapiens OX=9606 GN=IGF1R PE=1 SV=1;sp|P08069|IGF1R_HUMAN Insulin-like growth factor 1 receptor OS=Hom	3	1	1	1	5.8	19.275	173	-2	5.8	5.8	0	0	5.8	0	0	0	0	0	0	0	0	172
Q3B726	Q3B726	DNA-directed RNA polymerase I subunit RPA43	TWISTNB	sp|Q3B726|RPA43_HUMAN DNA-directed RNA polymerase I subunit RPA43 OS=Homo sapiens OX=9606 GN=TWISTNB PE=1 SV=1	1	5	5	5	12.4	37.432	338	114.16	12.1	12.1	12.1	12.4	3.8	0	0	0	0	0	0	0	0	297;299;300;304;316;328
Q32Q75;X5D7E3;D6RBW1;P06730	Q32Q75;X5D7E3;D6RBW1;P06730	Eukaryotic translation initiation factor 4E	EIF4E	tr|Q32Q75|Q32Q75_HUMAN Eukaryotic translation initiation factor 4E OS=Homo sapiens OX=9606 GN=EIF4E PE=2 SV=1;tr|X5D7E3|X5D7E3_HUMAN Eukaryotic translation initiation factor 4E isoform A (Fragment) OS=Homo sapiens OX=9606 GN=EIF4E PE=2 SV=1;tr|D6RBW1|D6RBW	4	1	1	1	3.7	25.067	217	1.3011	0	0	0	0	3.7	0	4584000	0	0	0	0	4584000	0
Q32Q62;O76021;J3QSV6;A0PJ61;A0PJ87;I3L3C4;I3L3U9;I3L234;I3L1A3	Q32Q62;O76021;J3QSV6;A0PJ61	Ribosomal L1 domain-containing protein 1	RSL1D1	tr|Q32Q62|Q32Q62_HUMAN RSL1D1 protein (Fragment) OS=Homo sapiens OX=9606 GN=RSL1D1 PE=2 SV=1;sp|O76021|RL1D1_HUMAN Ribosomal L1 domain-containing protein 1 OS=Homo sapiens OX=9606 GN=RSL1D1 PE=1 SV=3;tr|J3QSV6|J3QSV6_HUMAN Ribosomal L1 domain-containing pr	9	16	16	16	27.2	52.164	464	285.15	17	13.6	15.7	15.9	26.1	15.9	49543000	0	0	0	0	34294000	0	92;340;358;361;392;396;427;443
Q308M8;B7Z7F3;Q53GE1	Q308M8;B7Z7F3;Q53GE1		RANBP3	tr|Q308M8|Q308M8_HUMAN RAN binding protein 3 transcript variant a OS=Homo sapiens OX=9606 PE=2 SV=1;tr|B7Z7F3|B7Z7F3_HUMAN cDNA FLJ58549, highly similar to Ran-binding protein 3 OS=Homo sapiens OX=9606 GN=RANBP3 PE=1 SV=1;tr|Q53GE1|Q53GE1_HUMAN RAN binding	3	4	1	1	14.2	52.937	494	1.4427	8.3	8.5	3.2	8.3	8.3	8.3	10747000	0	0	0	0	0	0	32;33;40;260
Q2VPE7;O95211;Q6IAL9;Q9NZH5;O95997	Q2VPE7;O95211;Q6IAL9;Q9NZH5;O95997	Securin-2;Securin	PTTG1;PTTG;PTTG2	tr|Q2VPE7|Q2VPE7_HUMAN PTTG1 protein (Fragment) OS=Homo sapiens OX=9606 GN=PTTG1 PE=2 SV=1;tr|O95211|O95211_HUMAN Pituitary tumor transforming gene protein OS=Homo sapiens OX=9606 GN=PTTG PE=2 SV=1;tr|Q6IAL9|Q6IAL9_HUMAN PTTG1 protein OS=Homo sapiens OX=96	5	1	1	1	5.8	20.826	191	9.9918	5.8	0	0	5.8	5.8	5.8	0	0	0	0	0	0	0	165
Q2VPE5;O95049;Q96KB4	Q2VPE5;O95049	Tight junction protein ZO-3	TJP3	tr|Q2VPE5|Q2VPE5_HUMAN TJP3 protein (Fragment) OS=Homo sapiens OX=9606 GN=TJP3 PE=2 SV=2;sp|O95049|ZO3_HUMAN Tight junction protein ZO-3 OS=Homo sapiens OX=9606 GN=TJP3 PE=1 SV=3	3	6	6	6	8.3	101.16	917	120.77	5.6	6.1	5.6	2.5	1.5	2.5	0	0	0	0	0	0	0	164;203;319;327;346;854;856
Q2VIR3;P41091	Q2VIR3;P41091	Putative eukaryotic translation initiation factor 2 subunit 3-like protein;Eukaryotic translation initiation factor 2 subunit 3	EIF2S3L;EIF2S3	sp|Q2VIR3|IF2GL_HUMAN Eukaryotic translation initiation factor 2 subunit 3B OS=Homo sapiens OX=9606 GN=EIF2S3B PE=2 SV=2;sp|P41091|IF2G_HUMAN Eukaryotic translation initiation factor 2 subunit 3 OS=Homo sapiens OX=9606 GN=EIF2S3 PE=1 SV=3	2	1	1	1	3	51.228	472	1.4053	0	0	0	0	3	0	5808600	0	0	0	0	3729600	0
Q2VIN3;Q96E39;A0A1B0GUK8	Q2VIN3;Q96E39	RNA binding motif protein, X-linked-like-1	RBMXL1	tr|Q2VIN3|Q2VIN3_HUMAN RBM1 (Fragment) OS=Homo sapiens OX=9606 PE=4 SV=1;sp|Q96E39|RMXL1_HUMAN RNA binding motif protein, X-linked-like-1 OS=Homo sapiens OX=9606 GN=RBMXL1 PE=1 SV=1	3	26	5	5	49.5	41.464	384	22.38	35.9	38.3	30.5	34.6	40.1	25.5	0	0	0	0	0	0	0	85;88;161;175;189;190;208;216;219;249;250;251;277;280;314;315;316;326;328;336;337
Q2Q1W2	Q2Q1W2	E3 ubiquitin-protein ligase TRIM71	TRIM71	sp|Q2Q1W2|LIN41_HUMAN E3 ubiquitin-protein ligase TRIM71 OS=Homo sapiens OX=9606 GN=TRIM71 PE=1 SV=1	1	1	1	1	1.8	93.384	868	20.938	1.8	1.8	1.8	1.8	1.8	1.8	0	0	0	0	0	0	0	187
Q2NKX8;B5MDQ0	Q2NKX8;B5MDQ0	DNA excision repair protein ERCC-6-like	ERCC6L	sp|Q2NKX8|ERC6L_HUMAN DNA excision repair protein ERCC-6-like OS=Homo sapiens OX=9606 GN=ERCC6L PE=1 SV=1;tr|B5MDQ0|B5MDQ0_HUMAN DNA excision repair protein ERCC-6-like OS=Homo sapiens OX=9606 GN=ERCC6L PE=1 SV=1	2	4	4	4	6.1	141.1	1250	19.526	0.6	2.1	2.1	4.6	4.6	4.6	0	0	0	0	0	0	0	14;820;1028;1069
Q2NKQ6;E9PG73;Q13427;Q32LZ0;C9JM79	Q2NKQ6;E9PG73;Q13427	Peptidyl-prolyl cis-trans isomerase G	PPIG	tr|Q2NKQ6|Q2NKQ6_HUMAN PPIG protein OS=Homo sapiens OX=9606 GN=PPIG PE=2 SV=1;tr|E9PG73|E9PG73_HUMAN Peptidyl-prolyl cis-trans isomerase G OS=Homo sapiens OX=9606 GN=PPIG PE=1 SV=1;sp|Q13427|PPIG_HUMAN Peptidyl-prolyl cis-trans isomerase G OS=Homo sapiens	5	33	33	33	25	87.102	739	217.88	18.9	17.2	16.4	18.1	19.4	20.2	0	0	0	0	0	0	0	275;341;343;382;398;400;416;418;518;520;531;570;572;596;615;643;672;681;701;702;729;730;733;738
Q2M3X1;B4DSN8;Q9UGU5	Q2M3X1;B4DSN8;Q9UGU5	HMG domain-containing protein 4	HMGXB4	tr|Q2M3X1|Q2M3X1_HUMAN HMGXB4 protein OS=Homo sapiens OX=9606 GN=HMGXB4 PE=2 SV=1;tr|B4DSN8|B4DSN8_HUMAN cDNA FLJ60863, highly similar to High mobility group protein 2-like 1 OS=Homo sapiens OX=9606 PE=2 SV=1;sp|Q9UGU5|HMGX4_HUMAN HMG domain-containing pro	3	2	2	2	5.3	53.173	492	15.699	0	2.4	2.4	2.4	5.3	2.4	0	0	0	0	0	0	0	388;393;403
Q2M2Z5	Q2M2Z5	Centrosomal protein kizuna	KIZ	sp|Q2M2Z5|KIZ_HUMAN Centrosomal protein kizuna OS=Homo sapiens OX=9606 GN=KIZ PE=1 SV=2	1	1	1	1	1.6	75.11	673	-2	0	0	0	0	1.6	1.6	0	0	0	0	0	0	0	108
Q2M1V9;A0A0A0MTH9;O14981	Q2M1V9;A0A0A0MTH9;O14981	TATA-binding protein-associated factor 172	BTAF1	tr|Q2M1V9|Q2M1V9_HUMAN BTAF1 RNA polymerase II, B-TFIID transcription factor-associated, 170kDa OS=Homo sapiens OX=9606 GN=BTAF1 PE=1 SV=1;tr|A0A0A0MTH9|A0A0A0MTH9_HUMAN TATA-binding protein-associated factor 172 OS=Homo sapiens OX=9606 GN=BTAF1 PE=1 SV=1;	3	1	1	1	0.6	206.89	1849	34.506	0	0.6	0.6	0.6	0.6	0.6	45496000	0	3604100	2422900	0	7023100	4931400
Q2M1K9;F5H7S1;B7Z9C7;B3KNG7;A0A087WV99	Q2M1K9;F5H7S1;B7Z9C7;B3KNG7	Zinc finger protein 423	ZNF423	sp|Q2M1K9|ZN423_HUMAN Zinc finger protein 423 OS=Homo sapiens OX=9606 GN=ZNF423 PE=1 SV=1;tr|F5H7S1|F5H7S1_HUMAN Zinc finger protein 423 OS=Homo sapiens OX=9606 GN=ZNF423 PE=1 SV=1;tr|B7Z9C7|B7Z9C7_HUMAN cDNA FLJ55885, highly similar to Homo sapiens zinc f	5	8	8	8	6.2	144.6	1284	84.004	3	3	3	5.5	5.5	6.2	0	0	0	0	0	0	0	47;49;50;383;604;607;608;613;614;1054;1159;1160
Q2LD37;H7C070;H7C0G8;H7C121;H0Y781	Q2LD37;H7C070;H7C0G8	Uncharacterized protein KIAA1109	KIAA1109	sp|Q2LD37|K1109_HUMAN Transmembrane protein KIAA1109 OS=Homo sapiens OX=9606 GN=KIAA1109 PE=1 SV=2;tr|H7C070|H7C070_HUMAN Transmembrane protein KIAA1109 (Fragment) OS=Homo sapiens OX=9606 GN=KIAA1109 PE=1 SV=1;tr|H7C0G8|H7C0G8_HUMAN Transmembrane protein K	5	4	4	4	1	555.48	5005	16.221	0.3	0.2	0.5	0.3	0	0	0	0	0	0	0	0	0	1355;2603;2754;2755
Q2L6I0;Q96QC0	Q2L6I0;Q96QC0	Serine/threonine-protein phosphatase 1 regulatory subunit 10	PPP1R10	tr|Q2L6I0|Q2L6I0_HUMAN FB19 protein OS=Homo sapiens OX=9606 GN=PPP1R10 PE=2 SV=1;sp|Q96QC0|PP1RA_HUMAN Serine/threonine-protein phosphatase 1 regulatory subunit 10 OS=Homo sapiens OX=9606 GN=PPP1R10 PE=1 SV=1	2	3	3	3	3	99.057	940	57.694	3	1.6	1.6	3	3	3	0	0	0	0	0	0	0	313;382
Q2KJU5;Q2KJU6;Q2KJU3;A0A024QZ59;A0A024QZ19;Q9BUZ4	Q2KJU5;Q2KJU6;Q2KJU3;A0A024QZ59;A0A024QZ19;Q9BUZ4	TNF receptor-associated factor 4	TRAF4	tr|Q2KJU5|Q2KJU5_HUMAN TRAF4 variant 4 OS=Homo sapiens OX=9606 PE=2 SV=1;tr|Q2KJU6|Q2KJU6_HUMAN TNF receptor-associated factor 4 OS=Homo sapiens OX=9606 GN=TRAF4 PE=1 SV=1;tr|Q2KJU3|Q2KJU3_HUMAN TRAF4 variant 6 OS=Homo sapiens OX=9606 PE=2 SV=1;tr|A0A024QZ	6	1	1	1	10.9	14.918	128	16.48	10.9	10.9	10.9	10.9	10.9	10.9	0	0	0	0	0	0	0	84
Q2KHM9	Q2KHM9	Uncharacterized protein KIAA0753	KIAA0753	sp|Q2KHM9|MOONR_HUMAN Protein moonraker OS=Homo sapiens OX=9606 GN=KIAA0753 PE=1 SV=3	1	1	1	1	1.3	109.41	967	-2	1.3	0	0	0	1.3	0	0	0	0	0	0	0	0	287
Q2I0A6;Q20BI7;Q20BG9;Q8WZ74;Q8N8L8;F8WB16;H0Y448;Q20BG7;Q2I096	Q2I0A6;Q20BI7;Q20BG9;Q8WZ74;Q8N8L8;F8WB16;H0Y448;Q20BG7;Q2I096	Cortactin-binding protein 2	CTTNBP2	tr|Q2I0A6|Q2I0A6_HUMAN CTTNBP2 OS=Homo sapiens OX=9606 GN=CTTNBP2 PE=4 SV=1;tr|Q20BI7|Q20BI7_HUMAN CTTNBP2 OS=Homo sapiens OX=9606 GN=CTTNBP2 PE=4 SV=1;tr|Q20BG9|Q20BG9_HUMAN CTTNBP2 OS=Homo sapiens OX=9606 GN=CTTNBP2 PE=4 SV=1;sp|Q8WZ74|CTTB2_HUMAN Cortac	9	2	2	2	1.2	176.44	1663	7.0559	0	0.8	0.8	1.2	1.2	1.2	0	0	0	0	0	0	0	1524
Q24JU4;J9R021;Q14152;Q05BS0;Q6P1R0;Q3B770;Q7Z5T5	Q24JU4;J9R021;Q14152	Eukaryotic translation initiation factor 3 subunit A	EIF3A;eIF3a	tr|Q24JU4|Q24JU4_HUMAN Eukaryotic translation initiation factor 3 subunit A OS=Homo sapiens OX=9606 GN=EIF3A PE=2 SV=1;tr|J9R021|J9R021_HUMAN Eukaryotic translation initiation factor 3 subunit A OS=Homo sapiens OX=9606 GN=eIF3a PE=2 SV=1;sp|Q14152|EIF3A_HU	7	6	6	6	5.1	166.47	1382	13.47	2.2	2.8	2.8	3.3	1.7	1.1	258470000	23132000	18861000	19756000	21304000	0	0	584;881;882;1028
Q1XBU8;A4ZVS8;A4ZVS7;O75925	Q1XBU8;A4ZVS8;A4ZVS7;O75925	E3 SUMO-protein ligase PIAS1	PIAS1	tr|Q1XBU8|Q1XBU8_HUMAN Cell proliferation-inducing protein 23 OS=Homo sapiens OX=9606 GN=PIAS1 PE=2 SV=1;tr|A4ZVS8|A4ZVS8_HUMAN Protein inhibitor of activated STAT1 OS=Homo sapiens OX=9606 GN=PIAS1 PE=2 SV=1;tr|A4ZVS7|A4ZVS7_HUMAN Protein inhibitor of acti	4	2	2	2	4.4	70.861	642	12.743	2.2	4.4	4.4	2.2	2.2	2.2	0	0	0	0	0	0	0	494
Q1RMZ5;F8WAI8;Q9NUA8;B2RBP0	Q1RMZ5;F8WAI8;Q9NUA8;B2RBP0	Zinc finger and BTB domain-containing protein 40	ZBTB40	tr|Q1RMZ5|Q1RMZ5_HUMAN ZBTB40 protein OS=Homo sapiens OX=9606 GN=ZBTB40 PE=2 SV=1;tr|F8WAI8|F8WAI8_HUMAN Zinc finger and BTB domain-containing protein 40 OS=Homo sapiens OX=9606 GN=ZBTB40 PE=1 SV=1;sp|Q9NUA8|ZBT40_HUMAN Zinc finger and BTB domain-containin	4	2	2	2	3.6	125.49	1127	6.4021	1.6	2	2	0	0	2	140210000	0	23218000	18192000	0	0	33702000	760;762;769;771
Q1RMG2;A0A384MTQ3;P23526	Q1RMG2;A0A384MTQ3;P23526	Adenosylhomocysteinase	AHCY	tr|Q1RMG2|Q1RMG2_HUMAN Adenosylhomocysteinase OS=Homo sapiens OX=9606 GN=AHCY PE=2 SV=1;tr|A0A384MTQ3|A0A384MTQ3_HUMAN Adenosylhomocysteinase OS=Homo sapiens OX=9606 PE=2 SV=1;sp|P23526|SAHH_HUMAN Adenosylhomocysteinase OS=Homo sapiens OX=9606 GN=AHCY PE=1	3	1	1	1	4.9	33.811	306	0.81272	0	0	0	0	4.9	0	4563100	0	0	0	0	3257800	0
Q1RMC9;Q96RT1	Q1RMC9;Q96RT1	Protein LAP2	ERBB2IP	tr|Q1RMC9|Q1RMC9_HUMAN ERBB2IP protein OS=Homo sapiens OX=9606 GN=ERBB2IP PE=2 SV=1;sp|Q96RT1|ERBIN_HUMAN Erbin OS=Homo sapiens OX=9606 GN=ERBIN PE=1 SV=2	2	1	1	1	0.7	153.51	1367	2.2287	0.7	0.7	0.7	0	0	0	0	0	0	0	0	0	0	848;853
Q1RLN5;B3KR88;A0A2X0TVR3;Q8IWW6;Q9H6W9;D3DRX4	Q1RLN5;B3KR88;A0A2X0TVR3;Q8IWW6	Rho GTPase-activating protein 12	ARHGAP12	tr|Q1RLN5|Q1RLN5_HUMAN ARHGAP12 protein OS=Homo sapiens OX=9606 GN=ARHGAP12 PE=1 SV=1;tr|B3KR88|B3KR88_HUMAN cDNA FLJ33863 fis, clone CTONG2006393, highly similar to Rho-GTPase-activating protein 12 OS=Homo sapiens OX=9606 PE=2 SV=1;tr|A0A2X0TVR3|A0A2X0TVR	6	5	5	5	12.3	90.873	799	31.794	5	6.4	7.5	2.8	2.8	7.5	0	0	0	0	0	0	0	165;201;213;215;230;231;240;545
Q1MSJ5;Q9H688	Q1MSJ5;Q9H688	Centrosome and spindle pole-associated protein 1	CSPP1	sp|Q1MSJ5|CSPP1_HUMAN Centrosome and spindle pole-associated protein 1 OS=Homo sapiens OX=9606 GN=CSPP1 PE=1 SV=4;tr|Q9H688|Q9H688_HUMAN cDNA: FLJ22490 fis, clone HRC10983 OS=Homo sapiens OX=9606 PE=2 SV=1	2	3	3	3	3.1	145.52	1256	5.3691	1.4	2.1	2.1	0	0	1.4	0	0	0	0	0	0	0	459;920;966
Q1JUQ3;Q1JUQ4;A0A087WTS4;A0A087WV48;A0A087WZM5;P62942	Q1JUQ3;Q1JUQ4;A0A087WTS4;A0A087WV48;A0A087WZM5;P62942	Peptidyl-prolyl cis-trans isomerase;Peptidyl-prolyl cis-trans isomerase FKBP1A	FKBP12-Exin;FKBP12-Exip3;FKBP1A	tr|Q1JUQ3|Q1JUQ3_HUMAN FK506 binding protein12 OS=Homo sapiens OX=9606 GN=FKBP1A PE=2 SV=1;tr|Q1JUQ4|Q1JUQ4_HUMAN FK506 binding protein12 OS=Homo sapiens OX=9606 GN=FKBP12-Exip3 PE=2 SV=1;tr|A0A087WTS4|A0A087WTS4_HUMAN Peptidyl-prolyl cis-trans isomerase F	6	1	1	1	35.1	3.9655	37	1.6883	0	0	0	0	35.1	0	6762200	0	0	0	0	6762200	0
Q1JQ81;A0A024QYY4;O00512;B4DNX8	Q1JQ81;A0A024QYY4;O00512	B-cell CLL/lymphoma 9 protein	BCL9	tr|Q1JQ81|Q1JQ81_HUMAN B-cell CLL/lymphoma 9 OS=Homo sapiens OX=9606 GN=BCL9 PE=2 SV=1;tr|A0A024QYY4|A0A024QYY4_HUMAN B-cell CLL/lymphoma 9, isoform CRA_a OS=Homo sapiens OX=9606 GN=BCL9 PE=4 SV=1;sp|O00512|BCL9_HUMAN B-cell CLL/lymphoma 9 protein OS=Homo	4	5	5	5	5.3	149.3	1426	35.832	2	3.2	0.8	2	3.2	3.9	0	0	0	0	0	0	0	104;153;154;155;278;315;687
Q1ED39;H3BPL4;H3BMC9;H3BNU8	Q1ED39	Lysine-rich nucleolar protein 1	KNOP1	sp|Q1ED39|KNOP1_HUMAN Lysine-rich nucleolar protein 1 OS=Homo sapiens OX=9606 GN=KNOP1 PE=1 SV=1	4	7	7	7	20.5	51.588	458	131.88	7	9.6	12	10.9	9.6	10.9	0	0	0	0	0	0	0	42;119;183;185;237;238;310;387
Q16659	Q16659	Mitogen-activated protein kinase 6	MAPK6	sp|Q16659|MK06_HUMAN Mitogen-activated protein kinase 6 OS=Homo sapiens OX=9606 GN=MAPK6 PE=1 SV=1	1	1	1	1	1.4	82.68	721	6.7987	1.4	1.4	1.4	1.4	1.4	1.4	0	0	0	0	0	0	0	189
Q16643;A0A2Z6ATB6;B3KSQ7;B7Z2Z0;D6R9W4;D6R9Q9;D6RCR4;D6RFI1	Q16643;A0A2Z6ATB6;B3KSQ7;B7Z2Z0;D6R9W4;D6R9Q9	Drebrin	DBN1	sp|Q16643|DREB_HUMAN Drebrin OS=Homo sapiens OX=9606 GN=DBN1 PE=1 SV=4;tr|A0A2Z6ATB6|A0A2Z6ATB6_HUMAN Drebrin A OS=Homo sapiens OX=9606 GN=DBN1 PE=2 SV=1;tr|B3KSQ7|B3KSQ7_HUMAN Drebrin 1, isoform CRA_d OS=Homo sapiens OX=9606 GN=DBN1 PE=2 SV=1;tr|B7Z2Z0|B7	8	13	13	13	28.7	71.428	649	323.31	8.6	11.1	5.4	16.9	20.6	19.4	78903000	0	12477000	0	0	29795000	0	7;134;141;142;272;274;304;312;320;331;335;337;339;341;342;343;345;346;599;601
Q16629;H7BZZ6	Q16629;H7BZZ6	Serine/arginine-rich splicing factor 7	SRSF7	sp|Q16629|SRSF7_HUMAN Serine/arginine-rich splicing factor 7 OS=Homo sapiens OX=9606 GN=SRSF7 PE=1 SV=1;tr|H7BZZ6|H7BZZ6_HUMAN Serine/arginine-rich-splicing factor 7 (Fragment) OS=Homo sapiens OX=9606 GN=SRSF7 PE=1 SV=1	2	25	24	3	61.8	27.366	238	26.547	37.8	37	26.9	26.5	51.7	29.8	125540000	8744200	23059000	1306600	0	66510000	0	155;157;159;171;173;175;192;194;196;198;208;209;211;213;215;217;221;223;225;227;231;233
Q16514	Q16514	Transcription initiation factor TFIID subunit 12	TAF12	sp|Q16514|TAF12_HUMAN Transcription initiation factor TFIID subunit 12 OS=Homo sapiens OX=9606 GN=TAF12 PE=1 SV=1	1	2	2	2	13	17.924	161	8.0135	13	6.8	6.8	13	13	6.8	0	0	0	0	0	0	0	51
Q16513;Q6P5W9;H0Y429	Q16513	Serine/threonine-protein kinase N2	PKN2	sp|Q16513|PKN2_HUMAN Serine/threonine-protein kinase N2 OS=Homo sapiens OX=9606 GN=PKN2 PE=1 SV=1	3	3	3	3	6.4	112.03	984	72.403	4.1	2.6	2.6	4.1	6.4	6.4	0	0	0	0	0	0	0	582;583;814;815;816;958
Q16512;Q15523;K7EN76	Q16512;Q15523	Serine/threonine-protein kinase N1	PKN1	sp|Q16512|PKN1_HUMAN Serine/threonine-protein kinase N1 OS=Homo sapiens OX=9606 GN=PKN1 PE=1 SV=2;tr|Q15523|Q15523_HUMAN Non-specific serine/threonine protein kinase OS=Homo sapiens OX=9606 PE=2 SV=1	3	3	3	3	6.1	103.93	942	314.88	6.1	6.1	6.1	6.1	2.2	4.7	0	0	0	0	0	0	0	561;562;772;773;774;778;916
Q15800	Q15800	Methylsterol monooxygenase 1	MSMO1	sp|Q15800|MSMO1_HUMAN Methylsterol monooxygenase 1 OS=Homo sapiens OX=9606 GN=MSMO1 PE=1 SV=1	1	1	1	1	4.8	35.215	293	0.96322	0	0	0	0	4.8	0	3946100	0	0	0	0	3946100	0
Q15753	Q15753			tr|Q15753|Q15753_HUMAN Nonmuscle myosin II heavy chain-B (Fragment) OS=Homo sapiens OX=9606 PE=3 SV=1	1	1	1	1	26	5.439	50	2.6641	0	26	26	26	26	26	0	0	0	0	0	0	0	37
Q15717	Q15717	ELAV-like protein 1	ELAVL1	sp|Q15717|ELAV1_HUMAN ELAV-like protein 1 OS=Homo sapiens OX=9606 GN=ELAVL1 PE=1 SV=2	1	2	2	2	7.7	36.091	326	97.67	4.3	4.3	4.3	4.3	7.7	4.3	4307300	0	0	0	0	4307300	0	202
Q15651;A0A087WZE9;P05204	Q15651;A0A087WZE9	High mobility group nucleosome-binding domain-containing protein 3	HMGN3	sp|Q15651|HMGN3_HUMAN High mobility group nucleosome-binding domain-containing protein 3 OS=Homo sapiens OX=9606 GN=HMGN3 PE=1 SV=2;tr|A0A087WZE9|A0A087WZE9_HUMAN High mobility group nucleosome-binding domain-containing protein 3 OS=Homo sapiens OX=9606 GN	3	7	7	7	46.5	10.666	99	122.01	34.3	34.3	34.3	46.5	46.5	46.5	250610000	5781800	57456000	17718000	11105000	101770000	7756900	6;78;93
Q15527	Q15527	Surfeit locus protein 2	SURF2	sp|Q15527|SURF2_HUMAN Surfeit locus protein 2 OS=Homo sapiens OX=9606 GN=SURF2 PE=1 SV=3	1	1	1	1	8.6	29.647	256	4.127	0	0	0	8.6	0	8.6	0	0	0	0	0	0	0	183;184
Q15516	Q15516			tr|Q15516|Q15516_HUMAN Tyrosine kinase OS=Homo sapiens OX=9606 PE=2 SV=1	1	1	1	1	2.5	67.874	600	-2	0	2.5	2.5	2.5	2.5	2.5	0	0	0	0	0	0	0	507;510
Q15446;B4DXU2;A0A2R8Y443;A0A2R8YDF3;B4DX02;A0A024R0J6;A0A024R0M8;A0A2R8Y6L5;B3KQI0;A0A024R0I0;A0A2R8Y6I6;Q9Y463;Q13627	Q15446;B4DXU2;A0A2R8Y443;A0A2R8YDF3;B4DX02;A0A024R0J6;A0A024R0M8;A0A2R8Y6L5;B3KQI0;A0A024R0I0;A0A2R8Y6I6;Q9Y463;Q13627	Dual specificity tyrosine-phosphorylation-regulated kinase 1B;Dual specificity tyrosine-phosphorylation-regulated kinase 1A	DYRK1B;DYRK1A	tr|Q15446|Q15446_HUMAN Protein-serine/threonine kinase (Fragment) OS=Homo sapiens OX=9606 PE=2 SV=1;tr|B4DXU2|B4DXU2_HUMAN cDNA FLJ58809, highly similar to Dual specificitytyrosine-phosphorylation-regulated kinase 1B OS=Homo sapiens OX=9606 PE=2 SV=1;tr|A0	13	1	1	1	12.5	7.4275	64	4.3566	12.5	12.5	12.5	12.5	12.5	12.5	0	0	0	0	0	0	0	37
Q15424;B7Z1C7	Q15424;B7Z1C7	Scaffold attachment factor B1	SAFB	sp|Q15424|SAFB1_HUMAN Scaffold attachment factor B1 OS=Homo sapiens OX=9606 GN=SAFB PE=1 SV=4;tr|B7Z1C7|B7Z1C7_HUMAN cDNA FLJ59451, highly similar to Scaffold attachment factor B OS=Homo sapiens OX=9606 PE=2 SV=1	2	24	24	2	30.3	102.64	915	323.31	21.5	20	18	21.3	24.4	21.7	235170000	23900000	4883100	14670000	8208000	48259000	13789000	20;21;23;24;194;195;196;197;200;234;235;245;246;247;288;344;373;374;375;383;384;443;582;587;589;601;604;614;617
Q15269;C9J544;A0A0B4J2E5	Q15269;C9J544;A0A0B4J2E5	Periodic tryptophan protein 2 homolog	PWP2	sp|Q15269|PWP2_HUMAN Periodic tryptophan protein 2 homolog OS=Homo sapiens OX=9606 GN=PWP2 PE=2 SV=2;tr|C9J544|C9J544_HUMAN Periodic tryptophan protein 2 homolog (Fragment) OS=Homo sapiens OX=9606 GN=PWP2 PE=1 SV=8;tr|A0A0B4J2E5|A0A0B4J2E5_HUMAN Uncharacte	3	2	2	2	4.1	102.45	919	25.843	0	2.1	0	0	0	4.1	42997000	0	0	0	0	0	9457700
Q15223;Q6SYC1	Q15223;Q6SYC1	Nectin-1	PVRL1	sp|Q15223|NECT1_HUMAN Nectin-1 OS=Homo sapiens OX=9606 GN=NECTIN1 PE=1 SV=3;tr|Q6SYC1|Q6SYC1_HUMAN Poliovirus receptor-related 1 alpha isoform (Fragment) OS=Homo sapiens OX=9606 GN=PVRL1 PE=4 SV=1	2	2	2	2	9.5	57.157	517	32.668	4.8	0	0	9.5	4.8	4.8	0	0	0	0	0	0	0	422;434;435
Q15149;H0YDN1;E9PMV1;Q96IE3;D3DWL0	Q15149;H0YDN1	Plectin	PLEC	sp|Q15149|PLEC_HUMAN Plectin OS=Homo sapiens OX=9606 GN=PLEC PE=1 SV=3;tr|H0YDN1|H0YDN1_HUMAN Plectin OS=Homo sapiens OX=9606 GN=PLEC PE=1 SV=9	5	6	6	5	1.7	531.78	4684	147.55	0.6	0.9	1	1	0.9	1	22738000	0	0	0	0	12420000	0	720;1435;1721;4384;4385;4386
Q15136;B1APG2;B1APF8;B7Z708;B1APF9;K7ERP6;B1APG3;B7ZA00;A0A087WVC4;A8K8B9;B2RB89;A0A024R7J0;A0A0A0MS54;B4E2L0;P22694;P22612;P17612	Q15136;B1APG2;B1APF8;B7Z708;B1APF9;K7ERP6;B1APG3;B7ZA00;A0A087WVC4;A8K8B9;B2RB89;A0A024R7J0;A0A0A0MS54;B4E2L0;P22694;P22612;P17612	cAMP-dependent protein kinase catalytic subunit beta;cAMP-dependent protein kinase catalytic subunit gamma;cAMP-dependent protein kinase catalytic subunit alpha	KIN27;PRKACB;PRKACA;PRKACG	tr|Q15136|Q15136_HUMAN Protein kinase A-alpha (Fragment) OS=Homo sapiens OX=9606 GN=PRKACA PE=1 SV=1;tr|B1APG2|B1APG2_HUMAN cAMP-dependent protein kinase catalytic subunit beta (Fragment) OS=Homo sapiens OX=9606 GN=PRKACB PE=1 SV=1;tr|B1APF8|B1APF8_HUMAN c	17	1	1	1	9.2	23.954	207	72.144	9.2	9.2	9.2	9.2	9.2	9.2	0	0	0	0	0	0	0	179;181
Q15075;Q05D76;A8K7J3	Q15075;Q05D76;A8K7J3	Early endosome antigen 1	EEA1	sp|Q15075|EEA1_HUMAN Early endosome antigen 1 OS=Homo sapiens OX=9606 GN=EEA1 PE=1 SV=2;tr|Q05D76|Q05D76_HUMAN EEA1 protein (Fragment) OS=Homo sapiens OX=9606 GN=EEA1 PE=2 SV=1;tr|A8K7J3|A8K7J3_HUMAN cDNA FLJ75535, highly similar to Homo sapiens early endo	3	2	2	2	4	162.46	1411	75.388	0	2.8	2.8	0	1.1	0	93365000	0	60461000	16007000	0	3655600	0
Q15061;Q8TB67	Q15061	WD repeat-containing protein 43	WDR43	sp|Q15061|WDR43_HUMAN WD repeat-containing protein 43 OS=Homo sapiens OX=9606 GN=WDR43 PE=1 SV=3	2	6	6	6	5.8	74.89	677	35.291	3.4	4.4	4.4	3.1	4.3	4.3	0	0	0	0	0	0	0	77;431;590
Q15008	Q15008	26S proteasome non-ATPase regulatory subunit 6	PSMD6	sp|Q15008|PSMD6_HUMAN 26S proteasome non-ATPase regulatory subunit 6 OS=Homo sapiens OX=9606 GN=PSMD6 PE=1 SV=1	1	1	1	1	3.3	45.531	389	4.7955	0	0	0	3.3	3.3	3.3	47763000	0	0	0	4648600	4314500	4424900
Q14D93	Q14D93		C22orf15	tr|Q14D93|Q14D93_HUMAN Chromosome 22 open reading frame 15 OS=Homo sapiens OX=9606 GN=C22orf15 PE=2 SV=2	1	1	1	1	6.1	15.194	132	0.7991	0	0	0	6.1	6.1	6.1	0	0	0	0	0	0	0	126
Q14789;B4DQW7;B4DL98;H0Y867;B4DTZ9;E7EU81	Q14789;B4DQW7;B4DL98;H0Y867;B4DTZ9;E7EU81	Golgin subfamily B member 1	GOLGB1	sp|Q14789|GOGB1_HUMAN Golgin subfamily B member 1 OS=Homo sapiens OX=9606 GN=GOLGB1 PE=1 SV=2;tr|B4DQW7|B4DQW7_HUMAN cDNA FLJ54378, highly similar to Golgin subfamily B member 1 (Fragment) OS=Homo sapiens OX=9606 PE=2 SV=1;tr|B4DL98|B4DL98_HUMAN cDNA FLJ56	6	4	4	4	1.7	376.01	3259	91.234	0.4	1.7	0.9	1	0.4	0.4	411160000	29061000	54725000	47590000	26896000	21888000	22974000
Q14696	Q14696	LDLR chaperone MESD	MESDC2	sp|Q14696|MESD_HUMAN LRP chaperone MESD OS=Homo sapiens OX=9606 GN=MESD PE=1 SV=2	1	1	1	1	3.8	26.076	234	1.6069	0	0	0	3.8	3.8	3.8	0	0	0	0	0	0	0	221
Q14694;H3BNA1;B4DDR4;J3KT19	Q14694;H3BNA1;B4DDR4	Ubiquitin carboxyl-terminal hydrolase 10	USP10	sp|Q14694|UBP10_HUMAN Ubiquitin carboxyl-terminal hydrolase 10 OS=Homo sapiens OX=9606 GN=USP10 PE=1 SV=2;tr|H3BNA1|H3BNA1_HUMAN Ubiquitin carboxyl-terminal hydrolase 10 (Fragment) OS=Homo sapiens OX=9606 GN=USP10 PE=1 SV=1;tr|B4DDR4|B4DDR4_HUMAN cDNA FLJ5	4	4	4	4	9.6	87.133	798	41.177	5.4	5.4	5.4	6.4	5.4	1.6	13522000	0	0	0	0	0	0	208;218;220;365;370;547
[truncated: 2,304 more rows]

## Sheet: peptide identification
Sequence	Length	Missed cleavages	Mass	Proteins	Leading razor protein	Start position	End position	Gene names	Protein names	Unique (Groups)	Charges	PEP	Score	PSM Naïve_1	PSM Naïve_2	PSM Naïve_3	PSM Primed_1	PSM Primed_2	PSM Primed_3		Intensity	Intensity Naïve_1	Intensity Naïve_2	Intensity Naïve_3	Intensity Primed_1	Intensity Primed_2	Intensity Primed_3	Phospho (STY) site
[truncated: 11,527 more rows]

[truncated: 3 more sheets: phosphosite identification, significantly regulated site, site only in naive or primed]
