# Supplementary material for: Translational and post-translational control of human naïve versus primed pluripotency
Source: iScience. 2021 Dec 17;25(1):103645. doi: 10.1016/j.isci.2021.103645 (PMC8718978; doi:10.1016/j.isci.2021.103645)
Supplement: Table S4: RNA processing and translation analysis, related to — Figure 5 [file mmc5.xlsx]

## Sheet: Proteome
Proteome
RNA transport	Protein names	N/P FC
TPR	Nucleoprotein TPR	0.66
MAGOH	Protein mago nashi homolog	0.52
RPP30	Ribonuclease P protein subunit p30	0.62
NUP160	Nuclear pore complex protein Nup160	0.58
EIF4A2	Eukaryotic initiation factor 4A-II	2
THOC6	THO complex subunit 6 homolog	0.5
NUP37	Nucleoporin Nup37	0.61
NUP35	Nucleoporin NUP53	0.5
THOC2	THO complex subunit 2	0.5
PYM1	Partner of Y14 and mago	2.35
NUP85	Nuclear pore complex protein Nup85	0.53
Spliceosome
U2SURP	U2 snRNP-associated SURP motif-containing protein	0.65
SNRNP200	U5 small nuclear ribonucleoprotein 200 kDa helicase	0.64
MAGOH	Protein mago nashi homolog	0.52
SRSF10	Serine/arginine-rich splicing factor 10	0.65
THOC2	THO complex subunit 2	0.5
RBM22	Pre-mRNA-splicing factor RBM22	0.52
ISY1	Pre-mRNA-splicing factor ISY1 homolog	0.62
Ribosome biogenesis in eukaryotes
TCOF1	Treacle protein	only in primed
DKC1	H/ACA ribonucleoprotein complex subunit 4	0.44
RPP30	Ribonuclease P protein subunit p30	0.62
TBL3	Transducin beta-like protein 3	0.602
WDR75	WD repeat-containing protein 75	0.61
UTP14A	U3 small nucleolar RNA-associated protein 14 homolog A	0.62
GNL3	Guanine nucleotide-binding protein-like 3	0.51
NOL6	Nucleolar protein 6	0.53
UTP6	U3 small nucleolar RNA-associated protein 6 homolog	0.5

## Sheet: Phosphoproteome
Phosphoproteome
RNA transport	Uniprot ID	Phosphosite	Kinase prediction	Protein names	N/P FC
EIF4G3	A0A0A0MSA7	S231	CDK1	Eukaryotic translation initiation factor 4 gamma 3	only in primed
EIF4B	E7EX17	S502	PAK2	Eukaryotic translation initiation factor 4B	0.34
EIF4B	E7EX17	S509	MAPK3	Eukaryotic translation initiation factor 4B	0.25
EIF4B	E7EX17	S494	PAK2	Eukaryotic translation initiation factor 4B	0.24
EIF4B	E7EX17	S93	CDK1	Eukaryotic translation initiation factor 4B	only in primed
EIF4B	E7EX17	S425	ATM	Eukaryotic translation initiation factor 4B	only in primed
TPR	P12270	S1185	NEK2	Nucleoprotein TPR	0.48
RANBP2	P49792	S781	HIPK2	E3 SUMO-protein ligase RanBP2	0.36
RANBP2	P49792	S1456	PKCalpha	E3 SUMO-protein ligase RanBP2	only in primed
RANBP2	P49792	S3207	CK1alpha	E3 SUMO-protein ligase RanBP2	only in primed
RANBP2	P49792	T1396	HIPK2	E3 SUMO-protein ligase RanBP2	only in primed
EIF4EBP1	Q13541	T70	MAPK1	Eukaryotic translation initiation factor 4E-binding protein 1	0.02
EIF4EBP1	Q13541	S5	PDHK1	Eukaryotic translation initiation factor 4E-binding protein 1	only in primed
EIF4EBP1	Q13541	S65	MAPK13	Eukaryotic translation initiation factor 4E-binding protein 1	only in primed
EIF4EBP1	Q13541	T46	MAPK13	Eukaryotic translation initiation factor 4E-binding protein 1	only in primed
NUP188	Q5SRE5	S1709	MAPK3	Nucleoporin NUP188 homolog	0.65
Spliceosome	Uniprot ID	Phosphosite	Kinase prediction	Protein names	N/P FC
SRSF7	C9JAB2	S218	PAK1	Serine/arginine-rich splicing factor 7	only in primed
SRSF7	C9JAB2	S189	MAPK3	Serine/arginine-rich splicing factor 7	only in primed
U2SURP	O15042	S67	PIN1	U2 snRNP-associated SURP motif-containing protein	3.2
SNRNP200	O75643	S225	CK1alpha	U5 small nuclear ribonucleoprotein 200 kDa helicase	0.56
RBMX	P38159	S249	PKCbeta	RNA-binding motif protein, X chromosome	0.39
RBMX	P38159	S175	CaMKIIalpha	RNA-binding motif protein, X chromosome	0.23
RBMX	P38159	S261	PKCbeta	RNA-binding motif protein, X chromosome	only in primed
RBM25	P49756	S583	FBXW7	RNA-binding protein 25	0.51
HNRNPM	P52272	S432	CaMKIIalpha	Heterogeneous nuclear ribonucleoprotein M	only in primed
HNRNPM	P52272	S633	PKCbeta	Heterogeneous nuclear ribonucleoprotein M	only in primed
TRA2B	P62995	S102	CLK2	Transformer-2 protein homolog beta	5.06129
TRA2B	P62995	S99	CLK2	Transformer-2 protein homolog beta	0.351156
TRA2B	P62995	S97	CLK2	Transformer-2 protein homolog beta	0.339377
TRA2B	P62995	S95	CLK2	Transformer-2 protein homolog beta	0.353771
TRA2B	P62995	S37	CLK2	Transformer-2 protein homolog beta	0.124458
SF3B2	Q13435	S343	CaMKIIalpha	Splicing factor 3B subunit 2	only in primed
SRSF10	Q53GD7	S158	CaMKIIalpha	Serine/arginine-rich splicing factor 10	0.37
SRSF10	Q53GD7	S160	PAK1	Serine/arginine-rich splicing factor 10	0.39
SRSF10	Q53GD7	S156	PAK1	Serine/arginine-rich splicing factor 10	only in primed
SRSF10	Q53GD7	S197	PKCbeta	Serine/arginine-rich splicing factor 10	only in primed
SRSF10	Q53GD7	S195	PKCalpha	Serine/arginine-rich splicing factor 10	only in primed
SRSF10	Q53GD7	S201	PAK1	Serine/arginine-rich splicing factor 10	only in primed
PRPF38A	Q8NAV1	S279	CaMKIIalpha	Pre-mRNA-splicing factor 38A	0.2
PRPF38A	Q8NAV1	S281	PAK1	Pre-mRNA-splicing factor 38A	0.22
PRPF38A	Q8NAV1	S209	CaMKIIalpha	Pre-mRNA-splicing factor 38A	0.58

## Sheet: Acetylome
Acetylome
RNA Transport	Acetylsite	Protein names	N/P FC
CYFIP1	K260	Cytoplasmic FMR1-interacting protein 1	Only in primed
CYFIP1	K422	Cytoplasmic FMR1-interacting protein 1	Only in primed
DDX39B	K36	Spliceosome RNA helicase DDX39B	1.63
DDX39B	K191	Spliceosome RNA helicase DDX39B	0.55
EEF1A1	K84	Elongation factor 1-alpha 1	5.83
EEF1A1	K165	Elongation factor 1-alpha 1	1.84
EEF1A1	K313	Elongation factor 1-alpha 1	Only in naïve
EEF1A1	K318	Elongation factor 1-alpha 1	Only in naïve
EIF1	K66	Eukaryotic translation initiation factor 1	Only in primed
EIF2B5	K110	Translation initiation factor eIF-2B subunit epsilon	Only in primed
EIF2S2	K276	Eukaryotic translation initiation factor 2 subunit 2	0.61
EIF2S2	K293	Eukaryotic translation initiation factor 2 subunit 2	Only in primed
EIF2S3	K54	Eukaryotic translation initiation factor 2 subunit 3	0.64
EIF2S3	K449	Eukaryotic translation initiation factor 2 subunit 3	Only in primed
EIF3B	K430	Eukaryotic translation initiation factor 3 subunit B	0.48
EIF3B	K345	Eukaryotic translation initiation factor 3 subunit B	0.52
EIF3D	K275	Eukaryotic translation initiation factor 3 subunit D	Only in primed
EIF3G	K212	Eukaryotic translation initiation factor 3 subunit G	Only in primed
EIF3H	K227	Eukaryotic translation initiation factor 3 subunit H	0.43
EIF3I	K17	Eukaryotic translation initiation factor 3 subunit I	Only in naïve
EIF4A1	K309	Eukaryotic initiation factor 4A-I	0.66
EIF4B	K586	Eukaryotic translation initiation factor 4B	0.08
EIF4EBP1	K57	Eukaryotic translation initiation factor 4E-binding protein 1	Only in primed
EIF4G2	K49	Eukaryotic translation initiation factor 4 gamma 2	Only in primed
ELAC2	K646	Zinc phosphodiesterase ELAC protein 2	0.38
GEMIN5	K320	Gem-associated protein 5	0.38
GEMIN5	K874	Gem-associated protein 5	Only in primed
KPNB1	K23	Importin subunit beta-1	Only in primed
MAGOH	K16	Protein mago nashi homolog	0.37
NCBP1	K204	Nuclear cap-binding protein subunit 1	Only in naïve
NCBP1	K568	Nuclear cap-binding protein subunit 1	0.42
NUP153	K749	Nuclear pore complex protein Nup153	Only in naïve
NUP153	K954	Nuclear pore complex protein Nup153	Only in naïve
NUP153	K718	Nuclear pore complex protein Nup153	Only in naïve
NUP160	K833	Nuclear pore complex protein Nup160	Only in primed
NUP188	K1721	Nucleoporin NUP188 homolog	Only in naïve
NUP205	K1871	Nuclear pore complex protein Nup205	Only in primed
NUP88	K531	Nuclear pore complex protein Nup88	Only in primed
NUP88	K423	Nuclear pore complex protein Nup88	Only in primed
NUP98	K1019	Nuclear pore complex protein Nup98-Nup96	0.56
NUP98	K1614	Nuclear pore complex protein Nup98-Nup96	Only in primed
PABPC1	K231	Polyadenylate-binding protein 1	Only in naïve
PABPC4	K240	Polyadenylate-binding protein 4	0.48
PABPC4	K78	Polyadenylate-binding protein 4	Only in primed
PHAX	K183	Phosphorylated adapter RNA export protein	0.31
PHAX	K339	Phosphorylated adapter RNA export protein	Only in primed
RAN	K71	GTP-binding nuclear protein Ran	0.430124
RAN	K38	GTP-binding nuclear protein Ran	0.365329
RAN	K142	GTP-binding nuclear protein Ran	0.51202
RAN	K123	GTP-binding nuclear protein Ran	0.558408
RANBP2	K1842	E3 SUMO-protein ligase RanBP2	0.59
RANBP2	K1139	E3 SUMO-protein ligase RanBP2	0.6
RANBP2	K1332	E3 SUMO-protein ligase RanBP2	Only in primed
SEH1L	K12	Nucleoporin SEH1	Only in primed
SRRM1	K29	Serine/arginine repetitive matrix protein 1	Only in primed
STRAP	K249	Serine-threonine kinase receptor-associated protein	0.65
THOC3	K332	THO complex subunit 3	0.39
THOC6	K210	THO complex subunit 6 homolog	0.34
THOC7	K86	THO complex subunit 7 homolog	Only in primed
UBE2I	K59	SUMO-conjugating enzyme UBC9	Only in primed
UBE2I	K74	SUMO-conjugating enzyme UBC9	Only in primed
XPO1	K415	Exportin-1	Only in primed
XPO5	K413	Exportin-5	0.46
XPOT	K67	Exportin-T	0.35
Spliceosome	Acetylsite	Protein names	N/P FC
DDX39B	K36	Spliceosome RNA helicase DDX39B	1.63
DDX39B	K191	Spliceosome RNA helicase DDX39B	0.55
DDX46	K776	Probable ATP-dependent RNA helicase DDX46	Only in primed
DDX5	K236	Probable ATP-dependent RNA helicase DDX5	Only in naïve
DHX15	K491	Pre-mRNA-splicing factor ATP-dependent RNA helicase DHX15	0.62
DHX15	K234	Pre-mRNA-splicing factor ATP-dependent RNA helicase DHX15	Only in primed
EFTUD2	K142	116 kDa U5 small nuclear ribonucleoprotein component	Only in primed
HNRNPA1	K105	Heterogeneous nuclear ribonucleoprotein A1	1.67
HNRNPA1	K3	Heterogeneous nuclear ribonucleoprotein A1	0.59
HNRNPA3	K57	Heterogeneous nuclear ribonucleoprotein A3	0.52
HNRNPC	K39	Heterogeneous nuclear ribonucleoproteins C1/C2	0.64
HNRNPM	K69	Heterogeneous nuclear ribonucleoprotein M	Only in naïve
HNRNPM	K672	Heterogeneous nuclear ribonucleoprotein M	0.65
HNRNPM	K670	Heterogeneous nuclear ribonucleoprotein M	Only in primed
HNRNPU	K565	Heterogeneous nuclear ribonucleoprotein U	Only in naïve
HNRNPU	K186	Heterogeneous nuclear ribonucleoprotein U	0.621835
HNRNPU	K524	Heterogeneous nuclear ribonucleoprotein U	0.510954
HNRNPU	K516	Heterogeneous nuclear ribonucleoprotein U	0.63424
HSPA8	K108	Heat shock cognate 71 kDa protein	Only in naïve
HSPA8	K88	Heat shock cognate 71 kDa protein	0.19
MAGOH	K16	Protein mago nashi homolog	0.37
NCBP1	K204	Nuclear cap-binding protein subunit 1	Only in naïve
NCBP1	K568	Nuclear cap-binding protein subunit 1	0.42
PRPF31	K438	U4/U6 small nuclear ribonucleoprotein Prp31	Only in primed
PRPF8	K2293	Pre-mRNA-processing-splicing factor 8	0.4
PRPF8	K2049	Pre-mRNA-processing-splicing factor 8	0.62
PRPF8	K1449	Pre-mRNA-processing-splicing factor 8	Only in primed
RBMX	K30	RNA-binding motif protein, X chromosome	0.37
RBMX	K41	RNA-binding motif protein, X chromosome	Only in primed
SF3A1	K55	Splicing factor 3A subunit 1	Only in primed
SF3A2	K10	Splicing factor 3A subunit 2	Only in primed
SF3A3	K264	Splicing factor 3A subunit 3	0.53
SF3A3	K291	Splicing factor 3A subunit 3	Only in primed
SF3B2	K577	Splicing factor 3B subunit 2	0.42
SF3B3	K984	Splicing factor 3B subunit 3	0.51
SF3B5	K17	Splicing factor 3B subunit 5	0.14
SF3B5	K28	Splicing factor 3B subunit 5	Only in primed
SF3B6	K116	Splicing factor 3B subunit 6	Only in primed
SNRNP200	K1176	U5 small nuclear ribonucleoprotein 200 kDa helicase	0.47
SNRNP70	K32	U1 small nuclear ribonucleoprotein 70 kDa	0.36
SNRPC	K3	U1 small nuclear ribonucleoprotein C	Only in primed
SNRPD1	K48	Small nuclear ribonucleoprotein Sm D1	Only in primed
SNRPD2	K79	Small nuclear ribonucleoprotein Sm D2	Only in naïve
SNRPD2	K98	Small nuclear ribonucleoprotein Sm D2	Only in primed
SRSF1	K38	Serine/arginine-rich splicing factor 1	0.43
SRSF3	K23	Serine/arginine-rich splicing factor 3	0.49
SRSF7	K12	Serine/arginine-rich splicing factor 7	0.44
SRSF7	K24	Serine/arginine-rich splicing factor 7	0.55
SRSF7	K70	Serine/arginine-rich splicing factor 7	Only in primed
SRSF9	K36	Serine/arginine-rich splicing factor 9	Only in primed
THOC3	K332	THO complex subunit 3	0.39
U2AF2	K462	Splicing factor U2AF 65 kDa subunit	0.37
U2SURP	K760	U2 snRNP-associated SURP motif-containing protein	Only in primed
ZMAT2	K8	Zinc finger matrin-type protein 2	0.17
Ribosome biogenesis in eukaryotes	Acetylsite	Protein names	N/P FC
AK6	K30	Adenylate kinase isoenzyme 6	0.61
BMS1	K762	Ribosome biogenesis protein BMS1 homolog	Only in primed
DKC1	K80	H/ACA ribonucleoprotein complex subunit 4	0.66
EMG1	K68	Ribosomal RNA small subunit methyltransferase NEP1	0.47
GNL3	K352	Guanine nucleotide-binding protein-like 3	Only in primed
NAT10	K266	N-acetyltransferase 10	Only in primed
NOP10	K19	H/ACA ribonucleoprotein complex subunit 3	0.39
NOP58	K337	Nucleolar protein 58	Only in primed
RAN	K71	GTP-binding nuclear protein Ran	0.430124
RAN	K38	GTP-binding nuclear protein Ran	0.365329
RAN	K142	GTP-binding nuclear protein Ran	0.51202
RAN	K123	GTP-binding nuclear protein Ran	0.558408
REXO2	K160	Oligoribonuclease, mitochondrial	0.39
UTP15	K134	U3 small nucleolar RNA-associated protein 15 homolog	Only in primed
WDR3	K366	WD repeat-containing protein 3	0.54
WDR36	K416	WD repeat-containing protein 36	Only in primed
WDR43	K198	WD repeat-containing protein 43	Only in primed
XPO1	K415	Exportin-1	Only in primed
XRN2	K368	5'-3' exoribonuclease 2	0.62
Ribosome	Acetylsite	Protein names	N/P FC
MRPL12	K150	39S ribosomal protein L12, mitochondrial	0.59
MRPS12	K129	28S ribosomal protein S12, mitochondrial	0.5
MRPS2	K68	28S ribosomal protein S2, mitochondrial	0.62
MRPS7	K81	28S ribosomal protein S7, mitochondrial	Only in primed
MRPS9	K287	28S ribosomal protein S9, mitochondrial	Only in naïve
MRPS9	K325	28S ribosomal protein S9, mitochondrial	Only in primed
RPL10	K78	60S ribosomal protein L10	Only in naïve
RPL10	K74	60S ribosomal protein L10	0.55
RPL10	K188	60S ribosomal protein L10	0.5
RPL10A	K152	60S ribosomal protein L10a	Only in naïve
RPL11	K169	60S ribosomal protein L11	0.49
RPL11	K52	60S ribosomal protein L11	0.63
RPL13A	K148	60S ribosomal protein L13a	0.64
RPL17	K13	60S ribosomal protein L17	0.6
RPL17	K96	60S ribosomal protein L17	Only in primed
RPL18	K30	60S ribosomal protein L18	1.51
RPL18	K78	60S ribosomal protein L18	Only in naïve
RPL18	K19	60S ribosomal protein L18	0.63
RPL19	K80	60S ribosomal protein L19	Only in naïve
RPL23A	K78	60S ribosomal protein L23a	0.42
RPL23A	K70	60S ribosomal protein L23a	0.38
RPL23A	K88	60S ribosomal protein L23a	Only in primed
RPL23A	K110	60S ribosomal protein L23a	Only in primed
RPL26	K63	60S ribosomal protein L26	3.05419
RPL26	K77	60S ribosomal protein L26	1.99595
RPL26	K134	60S ribosomal protein L26	0.544108
RPL27	K27	60S ribosomal protein L27	0.61
RPL27	K98	60S ribosomal protein L27	Only in primed
RPL27A	K47	60S ribosomal protein L27a	0.56
RPL28	K19	60S ribosomal protein L28	2.28
RPL3	K373	60S ribosomal protein L3	1.83
RPL32	K67	60S ribosomal protein L32	0.43
RPL34	K36	60S ribosomal protein L34	1.62
RPL35	K77	60S ribosomal protein L35	Only in primed
RPL35	K97	60S ribosomal protein L35	Only in primed
RPL36AL	K22	60S ribosomal protein L36a-like	0.39
RPL37	K14	60S ribosomal protein L37	Only in primed
RPL38	K33	60S ribosomal protein L38	Only in primed
RPL3L	K373	60S ribosomal protein L3-like	1.83
RPL4	K106	60S ribosomal protein L4	2.57
RPL5	K85	60S ribosomal protein L5	Only in primed
RPL7A	K150	60S ribosomal protein L7a	Only in naïve
RPL7A	K48	60S ribosomal protein L7a	Only in naïve
RPLP0	K10	60S acidic ribosomal protein P0	Only in primed
RPS16	K26	40S ribosomal protein S16	Only in naïve
RPS16	K98	40S ribosomal protein S16	0.6
RPS16	K90	40S ribosomal protein S16	Only in primed
RPS17	K44	40S ribosomal protein S17	Only in naïve
RPS19	K38	40S ribosomal protein S19	Only in naïve
RPS19	K43	40S ribosomal protein S19	Only in primed
RPS2	K275	40S ribosomal protein S2	2.66
RPS21	K51	40S ribosomal protein S21	0.24
RPS21	K41	40S ribosomal protein S21	0.57
RPS25	K52	40S ribosomal protein S25	0.34
RPS3A	K222	40S ribosomal protein S3a	Only in naïve
RPS3A	K144	40S ribosomal protein S3a	Only in naïve
RPS3A	K46	40S ribosomal protein S3a	Only in naïve
RPS4X	K37	40S ribosomal protein S4	Only in naïve
RPS6	K143	40S ribosomal protein S6	1.72
RPS8	K139	40S ribosomal protein S8	Only in naïve
RPS9	K22	40S ribosomal protein S9	Only in primed
RPSA	K52	40S ribosomal protein SA	Only in naïve

## Sheet: multi-omics Integrative analys
RNA transport	Uniprot ID	Protein description	N/P ratio in Proteome（P-VALUE）	N/P ratio in Phosphoproteome(P-VALUE)	N/P ratio in Acetylome(P-value)	KAT prediction
TPR	P12270	Nucleoprotein TPR	0.66	S1185-0.48	K713-0.71
MAGOH	P61326	Protein mago nashi homolog	0.52	/	K16-0.37;K41-1.01(0.84)	K16-KAT8
RPP30	P78346	Ribonuclease P protein subunit p30	0.62	/	/
NUP160	Q12769	Nuclear pore complex protein Nup160	0.58	/	K833-Only in primed
EIF4A2	Q14240	Eukaryotic initiation factor 4A-II	2.01	/	/
THOC6	Q86W42	THO complex subunit 6 homolog	0.5	/	K210-0.34
NUP37	Q8NFH4	Nucleoporin Nup37	0.61	/	/
NUP35	Q8NFH5	Nucleoporin NUP53	0.5	S73-0.5;T308-0.61(0.54)	/
THOC2	Q8NI27	THO complex subunit 2	0.5	/	/
NUP85	Q9BW27	Nuclear pore complex protein Nup85	0.53	/	/
EIF4G3	A0A0A0MSA7	Eukaryotic translation initiation factor 4 gamma 3	/	S1192-0.81(0.51); S494-0.64(0.06); S231-Only in primed	/
EIF4B	B4DEP6	Eukaryotic translation initiation factor 4B	1.24(0.55)	S502-0.34;S509-0.25;S93-Only in primed;S503-0.36(0.07);S425-Only in primed;S406-0.38(0.09);T420-2.27(0.38);S409-0.44(0.07);S494-0.24	/
RANBP2	P49792	E3 SUMO-protein ligase RanBP2	0.52（0.13）	S2900-0.68(0.32);S1456-Only in primed;S1160-0.55(0.1);T779-0.56(0.2);S781-0.36;S2280-0.54(0.08);S2276-0.61(0.11);S2668-1.13(0.6);S955-1.21(0.24);T1399-0.61(0.49);S1400-0.42;S3207-Only in primed;T1396-Only in primed	K822-0.94(0.65);K1977-1.29(0.73);K1332-Only in primed;K458-0.75(0.36);K1842-0.59;K1139-0.6;K1446-0.83(0.67)
EIF4EBP1	Q13541	Eukaryotic translation initiation factor 4E-binding protein 1	/	S5-Only in primed;S65-Only in primed;T70-0.02;T46-Only in primed	K57-Only in primed
NUP188	Q5SRE5	Nucleoporin NUP188 homolog	0.8(0.49)	S1709-0.65;S1717-0.75(0.43)	K38-1.25(0.41);K1721-Only in naïve	K1721-KAT2B
CYFIP1	X5D2F4	Cytoplasmic FMR1-interacting protein 1	0.9(0.73)	/	/
DDX39B	A0A024RCM3	Spliceosome RNA helicase DDX39B	0.91(0.33)	/	/
EEF1A1	Q6IPT9	Elongation factor 1-alpha	1.12(0.48)	/	/
EIF1	K7EM18	Eukaryotic translation initiation factor 1	/	S9-Only in primed	/
EIF2B5	A0A3B3IUB1	Translation initiation factor eIF-2B subunit epsilon	/	/	/
EIF2S2	Q6IBR8	Eukaryotic translation initiation factor 2 subunit 2	1.24(0.25)	S2-0.77(0.06)	/
EIF2S3	P41091	Eukaryotic translation initiation factor 2 subunit 3	1.06(0.73)	/	K183-0.81;K54-0.64;K449-Only in primed
EIF3B	B4DV79	Eukaryotic translation initiation factor 3 subunit B	1.51(0.07)	/	/
EIF3D	O15371	Eukaryotic translation initiation factor 3 subunit D	1.04(0.85)	/	K426-1.11;K275-Only in primed
EIF3G	O75821	Eukaryotic translation initiation factor 3 subunit G	1.01(0.96)	S42-0.64;T41-Only in naïve	K212-Only in primed;K71-0.79(0.21)
EIF3H	Q5BKY2	Eukaryotic translation initiation factor 3 subunit H	0.87(0.72)	S180-0.88(0.24)	/
EIF3I	Q5U0F4	Eukaryotic translation initiation factor 3 subunit I	1.08(0.57)	/	/
EIF4A1	A8K7F6	Eukaryotic initiation factor 4A-I	1.57(0.13)	4S-Only in primed	/
EIF4G2	P78344	Eukaryotic translation initiation factor 4 gamma 2	0.88(0.26)	/	K49-Only in primed
ELAC2	B4DT15	Zinc phosphodiesterase ELAC protein 2	0.85(0.68)	/	/
GEMIN5	B7ZLC9	Gem-associated protein 5	0.99(0.98)	/	/
KPNB1	Q14974	Importin subunit beta-1	1.14(0.46)	/	K23-Only in primed
NCBP1	A0A024R179	Nuclear cap-binding protein subunit 1	1.37(0.2)	S22-0.09;S7-Only in primed	/
NUP153	A0A024QZW7	Nuclear pore complex protein Nup153	0.96(0.65)	S333-Only in primed;S192-0.63(0.08);T102-Only in naïve	/
NUP205	Q92621	Nuclear pore complex protein Nup205	0.63(0.1)	/	K1871-Only in primed
NUP88	Q99567	Nuclear pore complex protein Nup88	0.54(0.23)	S517-0.66;S50-Only in primed	K531-Only in primed;K423-Only in primed
NUP98	P52948	Nuclear pore complex protein Nup98	0.49(0.12)	/	K1019-0.56;K1614-Only in primed
PABPC1	A0A024R9C1	Polyadenylate-binding protein;Polyadenylate-binding protein 1	1.29(0.03)	/	/
PABPC4	B1ANR0	Polyadenylate-binding protein;Polyadenylate-binding protein 4	0.89(0.46)	/	/
PHAX	Q9H814	Phosphorylated adapter RNA export protein	/	/	K183-0.31;K339-Only in primed	K339-CREBBP
RAN	B5MDF5	GTP-binding nuclear protein Ran	0.9(0.51)	/	/
SEH1L	Q96EE3	Nucleoporin SEH1	0.7(0.03)	/	K12-Only in primed	K12-KAT8
SRRM1	A0A0S2Z4W1	Serine/arginine repetitive matrix protein 1	0.71(0.34)	/	/
STRAP	Q9Y3F4	Serine-threonine kinase receptor-associated protein	1.17(0.32)	/	K156-0.92(0.86);K249-0.65
THOC3	Q96J01	THO complex subunit 3	0.55(0.09)	/	K332-0.39
UBE2I	P63279	SUMO-conjugating enzyme UBC9	1.03(0.69)	/	K59/K74-Only in primed
XPO1	O14980	Exportin-1	1.46(0.06)	/	K104-0.74;K693-0.9;K415-Only in primed
XPO5	A8K5Y7	Exportin-5	1.34(0.13)	/	/
XPOT	A8KA19	Exportin-T	1.32(0.27)	/	/
Spliceosome	Uniprot ID	Protein description	N/P ratio in Proteome（P-VALUE）	N/P ratio in Phosphoproteome(P-VALUE)	N/P ratio in Acetylome
U2SURP	O15042	U2 snRNP-associated SURP motif-containing protein	0.65	S67-3.2;S485-1.56(0.18);T239-0.62(0.13);S934-0.73(0.42);S974-0.17(0.09);S969-0.55(0.23);S946-0.29(0.07);S970-1.08(0.75);S946-0.28(0.06)	K488-0.89(0.46);K760-Only in primed
SNRNP200	O75643	U5 small nuclear ribonucleoprotein 200 kDa helicase	0.64	S225-0.56	/
MAGOH	P61326	Protein mago nashi homolog	0.52	/	K16-0.37;K41-1.01(0.84)	K16-KAT8
SRSF10	Q5JRI1	Serine/arginine-rich splicing factor 10	0.65	S133-0.91(0.36);S157-Only in primed;S131-0.87(0.36);S159-Only in primed;S106-0.72;S129-0.81(0.29);S155-Only in primed	/
THOC2	Q8NI27	THO complex subunit 2	0.5	/	/
RBM22	Q9NW64	Pre-mRNA-splicing factor RBM22	0.52	/	/
ISY1	Q9ULR0	Pre-mRNA-splicing factor ISY1 homolog	0.62(0.56)	/	/
SRSF7	A0A0B4J1Z1	Serine/arginine-rich splicing factor 7	0.94(0.88)	/	/
RBMX	P38159	RNA-binding motif protein, X chromosome	0.56(0.14)	S208-0.75;S88-1.14(0.51);S326-0.84(0.32);S249-0.39(0.005);S261-Only in primed;S219-0.93(0.71);S352-1.32(0.05);S277-0.82(0.35);S175-0.23(0.01)	K41-Only in primed; K30-0.37
RBM25	P49756	RNA-binding protein 25	0.68(0.28)	S677-1.16(0.41);S583-0.51;S703-1.33	/
HNRNPM	P52272	Heterogeneous nuclear ribonucleoprotein M	0.66(0.12)	S701-1.55(0.07);S575-0.62(0.06);S432-Only in primed;S633-Only in primed	K134-0.67;K672-0.65;K69-Only in naïve;K698-0.76;K670-Only in primed
TRA2B	P62995	Transformer-2 protein homolog beta	/	S99-0.35;S2-0.54(0.2);S14-0.69(0.16);T201-1.23(0.52);S97-0.34;S264-0.76(0.54);S266-0.77(0.58);S95-0.35;S102-5.06;S83-0.48(0.22);S85-0.48(0.22)	/
SF3B2	Q13435	Splicing factor 3B subunit 2	0.82(0.12)	S309-0.95(0.69);S343-Only in primed	K577-0.42
PRPF38A	Q8NAV1	Pre-mRNA-splicing factor 38A	0.74(0.16)	S279-0.2;S281-0.22;S209-0.58	/
DDX39B	A0A024RCM3	Spliceosome RNA helicase DDX39B	0.91(0.33)	/	/
DDX46	A8K6X3	Probable ATP-dependent RNA helicase DDX46	1.21(0.21)	S804-3.12;S26-0.22;S24-0.3(0.17)	/
DDX5	B5BUE6	Probable ATP-dependent RNA helicase DDX5	0.82(0.33)	S480-Only in primed	/
DHX15	O43143	Pre-mRNA-splicing factor ATP-dependent RNA helicase DHX15	0.96(0.76)	/	K491-0.62;K234-Only in primed
EFTUD2	Q15029	116 kDa U5 small nuclear ribonucleoprotein component	0.79(0.15)	/	K581-0.61(0.06);K142-Only in primed	K142-KAT8
HNRNPA1	A0A024RAZ7	Heterogeneous nuclear ribonucleoprotein A1	0.76(0.37)	S2-1.2(0.45);S6-0.65(0.12);S95-1.51(0.14);S199-1.87(0.15)	/
HNRNPA3	A0A384NL63	Heterogeneous nuclear ribonucleoprotein A3	0.86(0.06)	S358-1.34(0.16);S14-0.69	/
HNRNPC	G3V576	Heterogeneous nuclear ribonucleoproteins C1/C2	0.73(0.73)	/	/
HNRNPU	Q00839	Heterogeneous nuclear ribonucleoprotein U	0.7	/	K565-Only in naïve;K609-1.22(0.49);K635-0.96(0.14);K186-0.62;K265-0.64(0.27);K524-0.51;K352-0.92;K516-0.63	K609-CREBBP;K186-KAT2A KAT2B
HSPA8	E9PK54	Heat shock cognate 71 kDa protein	1.7(0.52)	/	/
NCBP1	A0A024R179	Nuclear cap-binding protein subunit 1	1.37(0.2)	S22-0.09;S7-Only in primed	/
PRPF31	Q8WWY3	U4/U6 small nuclear ribonucleoprotein Prp31	0.73(0.24)	/	K438-Only in primed
PRPF8	Q6P2Q9	Pre-mRNA-processing-splicing factor 8	0.7	/	K746-1.16(0.59);K1158-1.07(0.81);K609-1.2(0.65);K2108-2.56(0.1);K2293-0.4;K2113-0.87(0.33);K1449-Only in primed;K2049-0.62
SF3A1	A0A024R1K8	Splicing factor 3A subunit 1	0.59(0.17)	/	/
SF3A2	Q05DF2	Splicing factor 3A subunit 2	1.45(0.25)	/	/
SF3A3	B3KY12	Splicing factor 3A subunit 3	0.85(0.19)	/	/
SF3B3	Q15393	Splicing factor 3B subunit 3	0.76	/	K984-0.51;K109-0.75(0.16)
SF3B5	Q9BWJ5	Splicing factor 3B subunit 5	0.66(0.34)	/	K28-Only in primed;K17-0.14
SF3B6	Q9Y3B4	Splicing factor 3B subunit 6	1.12(0.73)	/	K116-Only in primed
SNRNP70	A8KAQ5	U1 small nuclear ribonucleoprotein 70 kDa	0.9(0.31)	S226-0.97(0.92);S385-Only in primed	/
SNRPC	Q5TAL4	U1 small nuclear ribonucleoprotein C	1.28(0.53)	/	/
SNRPD1	P62314	Small nuclear ribonucleoprotein Sm D1	1.01(0.98)	/	K48-Only in primed
SNRPD2	P62316	Small nuclear ribonucleoprotein Sm D2	0.82(0.21)	S2-Only in primed	K79-Only in naïve;K6-0.69(0.1);K98-Only in primed	K6-EP300
SRSF1	J3KTL2	Serine/arginine-rich splicing factor 1	0.73	S199-0.86(0.44);S201-0.88(0.3);S234-3.28;S238-3.28;S231-Only in primed;S205-0.54(0.09);S242-Only in primed	/
SRSF3	B2R6F3	Serine/arginine-rich splicing factor 3	0.61(0.26)	S5-1.36(0.12);S138-0.37;S108-0.27;S148-0.59(0.12);S150-0.59(0.12);S140-0.37;S126/S128/S130/S120/S122/S124-Only in primed	/
SRSF9	Q13242	Serine/arginine-rich splicing factor 9	0.68	S211-1(1);S204-0.32;S216-1(0.97);S189-1.06(0.82)	K36-Only in primed
THOC3	Q96J01	THO complex subunit 3	0.55(0.09)	/	K332-0.39
U2AF2	P26368	Splicing factor U2AF 65 kDa subunit	0.67(0.07)	S79-0.8(0.38);S2-1.45(0.5)	K462-0.37
ZMAT2	R4GNG8	Zinc finger matrin-type protein 2	/	/	/
Ribosome biogenesis in eukaryotes	Uniprot ID	Protein description	N/P ratio in Proteome（P-VALUE）	N/P ratio in Phosphoproteome	N/P ratio in Acetylome
TCOF1	Q13428	Treacle protein	0.56(0.16)	S381-0.62(0.16);S1378-0.88(0.56);S1410-0.70(0.51);S171-0.77(0.17);T581(only in naive);S233-0.44(0.10);S582(only in primed);S583-0.56;S1350-0.65;S156-1.36(0.19);T1020(only in naive);S1004-1.24(0.34);T1270-0.83(0.49);S1471-0.57(0.47);S1257-0.61(0.24);S1228-1.31(0.05);T914-0.20;S906-1.22(0.26);T249-3.23(0.10);S1111-1.29(0.30)	/
DKC1	O60832	H/ACA ribonucleoprotein complex subunit 4	0.444807	S494-0.73(0.29);S451-0.70(0.05);S513-1.03(0.90);S453-0.71(0.04);S21-0.91(0.17);S455-0.83(0.35);S485-0.67(0.22)	K80-0.65
RPP30	P78346	Ribonuclease P protein subunit p30	0.622335	S195(only in primed)	/
TBL3	Q12788	Transducin beta-like protein 3	0.602003	/	K607-0.63(0.06)
WDR75	Q8IWA0	WD repeat-containing protein 75	0.606384	S47-1.48(0.11)	K466-0.90
UTP14A	Q9BVJ6	U3 small nucleolar RNA-associated protein 14 homolog A	0.624212	S445-1.40(0.05);S453-1.2(0.46);S31-1.41(0.34);S405-0.56(0.24);S407-0.92(0.82)	/
GNL3	Q9BVP2	Guanine nucleotide-binding protein-like 3	0.511049	/	K352(only in primed)
NOL6	Q9H6R4	Nucleolar protein 6	0.525003	/	/
UTP6	Q9NYH9	U3 small nucleolar RNA-associated protein 6 homolog	0.504066	/	/
AK6	/			/	/
BMS1	Q14692	Ribosome biogenesis protein BMS1 homolog	0.45(0.06)	S639-1.02(0.93);S552-1.09(0.78)	K762(only in primed)
EMG1	Q92979	Ribosomal RNA small subunit methyltransferase NEP1	0.40(0.1)	/	K68-0.47;K59-0.76(0.49)
NAT10	Q9H0A0	N-acetyltransferase 10	0.56(0.06)	S781-1.18(0.54)	K266(only in primed)
NOP10	Q9NPE3	H/ACA ribonucleoprotein complex subunit 3	0.74(0.48)	/	K19-0.39
NOP58	Q9Y2X3	Nucleolar protein 58	0.64(0.24)	S439-0.60;S451-1.00(0.98)	K353-0.80;K426-0.70(0.10);K337(only in primed)
RAN	B5MDF5	GTP-binding nuclear protein Ran	0.90(0.51)	/	/
REXO2	H0YG54	Oligoribonuclease, mitochondrial	1.40(0.34)	/	/
UTP15	Q8TED0	U3 small nucleolar RNA-associated protein 15 homolog	0.68(0.21)	/	K134(only in primed)
WDR3	Q5TDG3	WD repeat-containing protein 3	0.51(0.0535)	S240(only in primed)	/
WDR36	A0A0A0MTB8	WD repeat-containing protein 36	0.68(0.37)	/	/
WDR43	Q15061	WD repeat-containing protein 43	0.41(0.06)	S431-1.32(0.05);S77-1.09(0.74);S590-0.33(0.14)	K198(only in primed)
XPO1	O14980	Exportin-1	1.46(0.065)	/	K104-0.74;K693-0.90;K415(only in primed)
XRN2	B3KMC9	5-3 exoribonuclease 2	0.87(0.16)	S445-0.99(0.98)	/
Ribosome
MRPL12	P52815	39S ribosomal protein L12, mitochondrial	0.90(0.904)	/	K150-0.59
MRPS12	/			/	/
MRPS2	A0A024R8D4	28S ribosomal protein S2, mitochondrial	0.64	/	/
MRPS7	A0A024R8L0	28S ribosomal protein S7, mitochondrial	0.76(0.24)	/	/
MRPS9	P82933	28S ribosomal protein S9, mitochondrial	0.87(0.13)	/	K287(only in naïve);K325(only in primed)
RPL10	F8W7C6	60S ribosomal protein L10	2.25(0.0036)	/	K78(only in naive);K74(0.55);K188(0.5)
RPL10A	P62906	60S ribosomal protein L10a;Ribosomal protein	1.26(0.24)	/	K133-1.70(0.39);K147-1.62(0.12);K207-0.74;K91-0.86;K106-0.96(0.37);K62-0.68;K152(only in naïve)
RPL11	Q5VVD0	60S ribosomal protein L11	1.13(0.42)	/	/
RPL13A	Q53H34	60S ribosomal protein L13a	1.15(0.10)	/	/
RPL15	A0A024R2Q4	Ribosomal protein L15	1.73(0.043)	/	K83-0.662(0.085);K93-1.729(0.285);K179-0.926(0.755);K153-0.961(0.2);K157-1.127(0.131)
RPL17	A0A087WXM6	60S ribosomal protein L17	2.06(0.17)	S5(only in primed)	/
RPL18	A0A024QZD1	60S ribosomal protein L18	1.15(0.34)	/	/
RPL19	Q8IWR8	Ribosomal protein L19;60S ribosomal protein L19	1.22(0.06)	/	/
RPL23A	H7BY10	60S ribosomal protein L23a	1.07(0.58)	S45-0.39(0.01);T44(only in naïve)	/
RPL26	Q6IBH6	60S ribosomal protein L26	1.01(0.97)	/	/
RPL26L1	E5RIT6	60S ribosomal protein L26-like 1	2.98(0.049)	/	/
RPL27	E4W6B6	60S ribosomal protein L27	1.20(0.37)	/	/
RPL27A	Q6NZ52	60S ribosomal protein L27a	1.01(0.96)	S68(only in primed)	/
RPL28	H0YKD8	60S ribosomal protein L28	0.82(0.68)	/	/
RPL3	P39023	60S ribosomal protein L3	0.87(0.615)	/	K373-1.83;K120-0.85(0.51);K366-0.84(0.07);K286-0.95(0.10);K136-0.73;K155-0.76(0.52);K300-0.94;K103-2.02(0.05);K115-0.82
RPL32	D3YTB1	60S ribosomal protein L32	1.02(0.87)	/	/
RPL34	A0A024RDH8	60S ribosomal protein L34	1.11(0.27)	S12(only in primed)	/
RPL35	F2Z388	60S ribosomal protein L35	0.85(0.615)	/	/
RPL36AL	B2R4V2	60S ribosomal protein L36a-like	0.93(0.88)	/	/
RPL37	/			/	/
RPL38	A0A024R8P8	60S ribosomal protein L38	2.56(0.197)	/	/
RPL3L	/			/	/
RPL4	Q59GY2	60S ribosomal protein L4	1.33(0.14)	S309-1.06(0.61)	/
RPL5	A2RUM7	60S ribosomal protein L5	1.12(0.36)	/	/
RPL7A	P62424	60S ribosomal protein L7a	1.19(0.12)	/	K245-0.85;K101-0.70(0.12);K150(only in naïve);K48(only in naïve)
RPLP0	A8K4Z4	60S acidic ribosomal protein P0;60S acidic ribosomal protein P0-like	1.27	S271(only in primed)	/
RPS16	P62249	40S ribosomal protein S16	1.37	/	K98-0.60;K90(only in primed);K26(only in naïve)
RPS17	H3BNC9	40S ribosomal protein S17	1.39(0.078)	S562-0.27(0.01)	/
RPS19	B0ZBD0	40S ribosomal protein S19	1.39(0.075)	/	/
RPS2	P15880	40S ribosomal protein S2	1.33(0.034)	S166-0.64(0.24);S183(only in naïve)	K65-0.70(0.06);K263-1.24(0.74);K275-2.66
RPS21	Q8WVC2	40S ribosomal protein S21	1.39(0.11)	/	/
RPS25	P62851	40S ribosomal protein S25	1.15(0.34)	/	K52-0.34
RPS3A	Q6NXR8	40S ribosomal protein S3a	1.05(0.895)	S263-0.86(0.13)	/
RPS4X	B2R491	40S ribosomal protein S4;40S ribosomal protein S4, X isoform	1.00(0.987)	/	/
RPS6	Q96DV6	40S ribosomal protein S6	1.52(0.07)	S235-0.36;S236-0.62(0.20);S240-0.60(0.18);S244-0.24(0.10);S247(only in primed)	/
RPS8	Q5JR94	40S ribosomal protein S8	0.96(0.83)	/	/
RPS9	A0A024R4M0	40S ribosomal protein S9	1.46	/	/
RPSA	Q96RS2	40S ribosomal protein SA	1.35(0.32)	/	/

## Sheet: intergrated omic data for EIFs
RNA transport	Uniprot ID	Protein description	N/P ratio in Proteome（FC）	N/P ratio in Proteome（p-value）	N/P ratio in Phosphoproteome FC (p-value)	N/P ratio in Acetylome FC (p-value)
DDX48;EIF4A3	A0A024R8W0;P38919;I3L3H2	Eukaryotic initiation factor 4A-III;Eukaryotic initiation factor 4A-III, N-terminally processed	0.694089	0.0309999	S12-1.65(0.43)	/
SUI1;EIF1	Q6IAV3;K7EM18;P41567	Eukaryotic translation initiation factor 1	/	/	S9-Only in primed	K66-Only in primed
EIF1AX	P47813;X6RAC9	Eukaryotic translation initiation factor 1A, X-chromosomal	1.51032	0.173341	/	K56-1.15(0.76);K88-0.77(0.53)
EIF1B	Q6FG85;O60739;Q53F41	Eukaryotic translation initiation factor 1b	1.52	0.014
EIF2A	Q9BY44;F8WAE5;C9IZE1	Eukaryotic translation initiation factor 2A;Eukaryotic translation initiation factor 2A, N-terminally processed	0.789849	0.308404	S501-1.04(0.85)	/
EIF2AK2	Q8IW76;B7ZKK7;P19525;Q05CP4;Q6PK38	Interferon-induced, double-stranded RNA-activated protein kinase	0.821396	0.621962	/	/
EIF2AK4	Q9P2K8	Eukaryotic translation initiation factor 2-alpha kinase 4	/	/	/	K1259-0.78(0.006);KK238-Only in primed
EIF2B1	Q14232;H0YGG4;F5H0D0	Translation initiation factor eIF-2B subunit alpha	1.74646	0.12231	/	/
EIF2B2	Q53XC2;P49770;H0YJJ8;G3V5E5;Q9BPX4	Translation initiation factor eIF-2B subunit beta	1.15197	0.422056	/	/
EIF2B3	H0Y580;Q9HA31;Q9NR50	Translation initiation factor eIF-2B subunit gamma	only in naïve		/	/
EIF2B5	Q13144	Translation initiation factor eIF-2B subunit epsilon	/	/	/	K110-only in primed
EIF2S1	Q53XC0;P05198;G3V4T5;H0YJS4	Eukaryotic translation initiation factor 2 subunit 1	0.900471	0.660989	/	/
EIF2S2	Q6IBR8;B5BU01;P20042;Q96I16	Eukaryotic translation initiation factor 2 subunit 2	1.24065	0.250156	S2-0.77(0.064)	K276-0.61(0.0005);K293-Only in primed
EIF2S3;EIF2S3L	P41091;Q2VIR3	Eukaryotic translation initiation factor 2 subunit 3;Putative eukaryotic translation initiation factor 2 subunit 3-like protein	1.06045	0.731288	/	K183-0.81(0.03);K54-0.64(0.005);K449-Only in primed
EIF2C2;AGO2	A4FVC0;Q9UKV8	Protein argonaute;Protein argonaute-2	/	/	S336-only in primed	/
EIF3A;eIF3a	Q24JU4;Q14152;J9R021;Q7Z5T5;Q6P1R0;Q05BS0;Q3B770	Eukaryotic translation initiation factor 3 subunit A	1.58375	0.00837725	S881-Only in naïve	K1369-1.14(0.62)
EIF3B;EIF3S9	B4DV79;A4D210;A0A024R821;P55884;B4DXN6;Q96G38;Q86UM1	Eukaryotic translation initiation factor 3 subunit B	1.50669	0.068144	S119-only in naïve	K430-0.48（0.005）；K364-0.77(0.005)；K595-1.28(0.3);K209-0.64(0.16);K345-0.52(0.0001)
EIF3C;EIF3CL	B4DVQ5;A1KYQ7;A0A024QYU9;Q99613;B4DVU3;B4DDN4;B4DRU0;B5ME19;B4E2Z6;B3KNZ4;A0A024QYX7	Eukaryotic translation initiation factor 3 subunit C;Eukaryotic translation initiation factor 3 subunit C-like protein	1.62418	0.0140723	S39-0.79(0.23)	K331-0.905(0.22);K513-0.52(0.088);K712-0.55(0.27)
EIF3D	O15371;B4E1K8	Eukaryotic translation initiation factor 3 subunit D	1.04137	0.846667	/	K426-0.74(0.01);K275-Only in primed
EIF3E	Q6IAX5;P60228;B2R806;B3KW56;E5RGA2	Eukaryotic translation initiation factor 3 subunit E	1.25334	0.289276	S110-Only in primed	/
EIF3F	B4DMT5;B3KSH1;O00303;B4DEW9	Eukaryotic translation initiation factor 3 subunit F	1.82737	0.00523102	/	/
EIF3G	O75821;K7EL20;Q6IAM0;A8K5K5;K7ENA8	Eukaryotic translation initiation factor 3 subunit G	1.01465	0.955148	S42-0.64(0.009);T41-Only in naïve	K212-Only in primed;K71-0.79(0.21)
EIF3H	O15372	Eukaryotic translation initiation factor 3 subunit H	/	/	/	K227-0.43(2.2E-05)
EIF3I	Q5U0F4;Q53HU7;Q13347	Eukaryotic translation initiation factor 3 subunit I	1.08413	0.571946	/	K224-0.92(0.09);K17-Only in naïve
EIF3K	Q9UBQ5;K7ERF1;K7ES31;U3LUI4;A0A087WVB9;B4DVD7;K7EQM4	Eukaryotic translation initiation factor 3 subunit K	1.34107	0.0456007	/	K140-1.24(0.13)
EIF3L	B0QY89;Q9Y262;B4DQF6;B3KPB9;B0QY90;B3KNG0;Q8N7H0	Eukaryotic translation initiation factor 3 subunit L	1.06033	0.796711	/	K549-0.77（0.03）;K465-0.63(0.08);K356-0.68(0.0065)
EIF3M	Q7L2H7;J3KNJ2;H0YCQ8	Eukaryotic translation initiation factor 3 subunit M	1.77004	0.033657	/	K254-1.1(0.59)
EIF3S1;EIF3J	A0A024R5S5;O75822	Eukaryotic translation initiation factor 3 subunit J	0.758715	0.429753	S11-0.73(0.31);S13-0.96(0.84)	/
EIF3S3;EIF3H	Q6IB98;Q53HR0;Q53HG0;B3KS98;O15372;Q5BKY2;A0A087WZK9;E5RJT0	Eukaryotic translation initiation factor 3 subunit H	0.869928	0.719464	S180-0.88(0.24)	/
EIF4A1	A8K7F6;P60842;A8K088;J3KT12;Q59F68;J3QS69;J3KTB5;B4DNH2;J3QL43	Eukaryotic initiation factor 4A-I	1.56545	0.12876	S4-Only in primed	K309-0.66(0.02);K174-1.14(0.32);K291-0.97(0.67)
EIF4A2	Q14240;E7EQG2;Q9NZE6	Eukaryotic initiation factor 4A-II;Eukaryotic initiation factor 4A-II, N-terminally processed	2.00731	0.00720816	/	/
EIF4A3	P38919	Eukaryotic initiation factor 4A-III;Eukaryotic initiation factor 4A-III, N-terminally processed;Eukaryotic initiation factor 4A-I;Eukaryotic initiation factor 4A-II;Eukaryotic initiation factor 4A-II, N-terminally processed	/	/	/	K60-0.93（0.92）
EIF4B	B4DEP6;E7EX17;B4DRM3;P23588;F8VX11;F8VP89;F8VSC7	Eukaryotic translation initiation factor 4B	1.23556	0.54538	S502-0.34(0.038);S509-0.25(0.003);S93-Only in primed;S503-0.36(0.068）；S425-Only in primed;S406-0.38(0.087);T420-2.27(0.38);S494-0.24(0.00041);S409-0.44(0.067)	K586-0.08(0.0001)
EIF4E	Q32Q75;X5D7E3;D6RBW1;P06730	Eukaryotic translation initiation factor 4E	1.57107	0.11671	/	/
EIF4E2;tmp_locus_9	C9JEL3;B9A044;B8ZZ50;Q59FE1;Q53RG0;O60573;B4E1E4;B9A023;B8ZZL3	Eukaryotic translation initiation factor 4E type 2	0.691772	0.29404	/	/
EIF4EBP1	Q13541	Eukaryotic translation initiation factor 4E-binding protein 1	/	/	S5/S65/T46-Only in primed;T70-0.017(0.022)	K57-Only in primed
EIF4EBP2	Q6FG68	Eukaryotic translation initiation factor 4E-binding protein 2	/	/	T46-0.43(0.006)	/
EIF4ENIF1	B1AKL4	Eukaryotic translation initiation factor 4E transporter	/	/	S353-0.65(0.15);S540-0.81(0.35);S77-1.32(0.01);S78-1.32(0.01)	/
EIF4G1	E7EX73;E9PGM1;E7EUU4	Eukaryotic translation initiation factor 4 gamma 1	1.00491	0.984281	S1046-Only in naïve;S1075-1.45(0.24);S1024-1.34(0.04);S1068-0.56(0.02);S1022-1.24(0.78);S1433-0.33(0.14);S1031-Only in primed	K1513-0.8590.02）;K925-1.58(0.23)
EIF4G2;AAG1	P78344;D3DQV9;Q59G42;B4DZF2;H0Y3P2;Q2TU89;H0YCH5	Eukaryotic translation initiation factor 4 gamma 2	0.876628	0.255897	T470-1.77(0.007);S395-0.86(0.28)	K49-Only in primed
EIF4G3	A0A0A0MSA7	Eukaryotic translation initiation factor 4 gamma 3	/	/	S1192-0.82(0.51);S494-0.64(0.063);S231-Only in primed	/
EIF4H;WBSCR1;LOC392647	Q15056;Q75MU1;B4DMV6;Q75MU2;A4D198	Eukaryotic translation initiation factor 4H	1.23628	0.412428	/	K80-Only in primed
EIF5	A0A024R6Q1;P55010;Q6IBU0;H0YLZ1;Q32Q19;Q05DF3;H0YN40	Eukaryotic translation initiation factor 5	1.91247	0.0204798	/	K95-0.69(0.006)
EIF5A;EIF5AL1	P63241;I3L397;I3L504;Q6IS14	Eukaryotic translation initiation factor 5A-1;Eukaryotic translation initiation factor 5A;Eukaryotic translation initiation factor 5A-1-like	1.42574	0.144188	/	K47-10.1(0.03);K50-Only in primed;K68-0.63（0.39）；K85-0.5(0.0006);K67-Only in primed
EIF5B	Q8N5A0;A0A087WUT6;O60841;B3KM86;D3DVI5	Eukaryotic translation initiation factor 5B	1.33733	0.143547	S113-0.64(0.008);S164-0.53(0.004);S214-0.43（0.004）；S137-0.65(0.032);S107-0.57(0.08);S190-1.28(0.68);S135-0.79(0.2);Y134-Only in primed;Y183-Only in naïve;S1168-0.56(0.01)	/
EIF6	P56537	Eukaryotic translation initiation factor 6	0.74883	0.261476	/	/
GC20;EIF1B	Q6FG85;O60739;Q53F41	Eukaryotic translation initiation factor 1b	1.52363	0.0140064	/	/
